# Supplementary material for: RBC-GEM: A genome-scale metabolic model for systems biology of the human red blood cell
Source: PLoS Comput Biol. 2025 Mar 12;21(3):e1012109. doi: 10.1371/journal.pcbi.1012109 (PMC11925312; doi:10.1371/journal.pcbi.1012109)
Supplement: S1 File — The fully annotated RBC-GEM reconstruction is provided in Systems Biology Markup Language (SBML). The RBC-GEM reconstruction is also found in the BioModels repository (ID: MODEL2410170001). (XML) [file pcbi.1012109.s003.xml]

<?xml version="1.0" encoding="UTF-8"?>
<sbml xmlns="http://www.sbml.org/sbml/level3/version1/core" xmlns:fbc="http://www.sbml.org/sbml/level3/version1/fbc/version2" xmlns:groups="http://www.sbml.org/sbml/level3/version1/groups/version1" metaid="meta_" sboTerm="SBO:0000624" level="3" version="1" fbc:required="false" groups:required="false">
  <model metaid="meta_RBC_GEM" id="RBC_GEM" fbc:strict="true">
    <listOfUnitDefinitions>
      <unitDefinition id="mmol_per_gDW_per_hr">
        <listOfUnits>
          <unit kind="mole" exponent="1" scale="-3" multiplier="1"/>
          <unit kind="gram" exponent="-1" scale="0" multiplier="1"/>
          <unit kind="second" exponent="-1" scale="0" multiplier="3600"/>
        </listOfUnits>
      </unitDefinition>
    </listOfUnitDefinitions>
    <listOfCompartments>
      <compartment id="c" name="cytosol" constant="true"/>
      <compartment id="e" name="extracellular space" constant="true"/>
    </listOfCompartments>
    <listOfSpecies>
      <species metaid="meta_M_13dpg_c" sboTerm="SBO:0000247" id="M_13dpg_c" name="3-Phospho-D-glyceroyl phosphate" compartment="c" hasOnlySubstanceUnits="false" boundaryCondition="false" constant="false" fbc:charge="-4" fbc:chemicalFormula="C3H4O10P2">
        <annotation>
          <rdf:RDF xmlns:rdf="http://www.w3.org/1999/02/22-rdf-syntax-ns#" xmlns:dcterms="http://purl.org/dc/terms/" xmlns:vCard="http://www.w3.org/2001/vcard-rdf/3.0#" xmlns:vCard4="http://www.w3.org/2006/vcard/ns#" xmlns:bqbiol="http://biomodels.net/biology-qualifiers/" xmlns:bqmodel="http://biomodels.net/model-qualifiers/">
            <rdf:Description rdf:about="#meta_M_13dpg_c">
              <bqbiol:is>
                <rdf:Bag>
                  <rdf:li rdf:resource="https://identifiers.org/bigg.metabolite/13dpg"/>
                  <rdf:li rdf:resource="https://identifiers.org/biocyc/META:DPG"/>
                  <rdf:li rdf:resource="https://identifiers.org/chebi/CHEBI:16001"/>
                  <rdf:li rdf:resource="https://identifiers.org/hmdb/HMDB62758"/>
                  <rdf:li rdf:resource="https://identifiers.org/inchikey/LJQLQCAXBUHEAZ-UWTATZPHSA-J"/>
                  <rdf:li rdf:resource="https://identifiers.org/kegg.compound/C00236"/>
                  <rdf:li rdf:resource="https://identifiers.org/metabolite/13dpg"/>
                  <rdf:li rdf:resource="https://identifiers.org/metanetx.chemical/MNXM261"/>
                  <rdf:li rdf:resource="https://identifiers.org/metatlas/MAM00247c"/>
                  <rdf:li rdf:resource="https://identifiers.org/pubchem.compound/439191.0"/>
                  <rdf:li rdf:resource="https://identifiers.org/reactome/29800"/>
                  <rdf:li rdf:resource="https://identifiers.org/sabiork.compound/21215"/>
                  <rdf:li rdf:resource="https://identifiers.org/seed.compound/cpd00203"/>
                  <rdf:li rdf:resource="https://identifiers.org/vmhmetabolite/13dpg"/>
                </rdf:Bag>
              </bqbiol:is>
            </rdf:Description>
          </rdf:RDF>
        </annotation>
      </species>
      <species metaid="meta_M_23dpg_c" sboTerm="SBO:0000247" id="M_23dpg_c" name="2,3-bisphospho-D-glycerate" compartment="c" hasOnlySubstanceUnits="false" boundaryCondition="false" constant="false" fbc:charge="-5" fbc:chemicalFormula="C3H3O10P2">
        <annotation>
          <rdf:RDF xmlns:rdf="http://www.w3.org/1999/02/22-rdf-syntax-ns#" xmlns:dcterms="http://purl.org/dc/terms/" xmlns:vCard="http://www.w3.org/2001/vcard-rdf/3.0#" xmlns:vCard4="http://www.w3.org/2006/vcard/ns#" xmlns:bqbiol="http://biomodels.net/biology-qualifiers/" xmlns:bqmodel="http://biomodels.net/model-qualifiers/">
            <rdf:Description rdf:about="#meta_M_23dpg_c">
              <bqbiol:is>
                <rdf:Bag>
                  <rdf:li rdf:resource="https://identifiers.org/bigg.metabolite/23dpg"/>
                  <rdf:li rdf:resource="https://identifiers.org/biocyc/META:23-DIPHOSPHOGLYCERATE"/>
                  <rdf:li rdf:resource="https://identifiers.org/chebi/CHEBI:17720"/>
                  <rdf:li rdf:resource="https://identifiers.org/hmdb/HMDB01294"/>
                  <rdf:li rdf:resource="https://identifiers.org/inchikey/XOHUEYCVLUUEJJ-UWTATZPHSA-I"/>
                  <rdf:li rdf:resource="https://identifiers.org/kegg.compound/C01159"/>
                  <rdf:li rdf:resource="https://identifiers.org/metabolite/23dpg"/>
                  <rdf:li rdf:resource="https://identifiers.org/metanetx.chemical/MNXM146487"/>
                  <rdf:li rdf:resource="https://identifiers.org/metanetx.chemical/MNXM892"/>
                  <rdf:li rdf:resource="https://identifiers.org/metatlas/MAM00569c"/>
                  <rdf:li rdf:resource="https://identifiers.org/reactome/6798337"/>
                  <rdf:li rdf:resource="https://identifiers.org/sabiork.compound/20899"/>
                  <rdf:li rdf:resource="https://identifiers.org/sabiork.compound/1355"/>
                  <rdf:li rdf:resource="https://identifiers.org/seed.compound/cpd00853"/>
                  <rdf:li rdf:resource="https://identifiers.org/seed.compound/cpd02119"/>
                  <rdf:li rdf:resource="https://identifiers.org/vmhmetabolite/23dpg"/>
                </rdf:Bag>
              </bqbiol:is>
            </rdf:Description>
          </rdf:RDF>
        </annotation>
      </species>
      <species metaid="meta_M_2kmb_c" sboTerm="SBO:0000247" id="M_2kmb_c" name="2-keto-4-methylthiobutyrate" compartment="c" hasOnlySubstanceUnits="false" boundaryCondition="false" constant="false" fbc:charge="-1" fbc:chemicalFormula="C5H7O3S">
        <annotation>
          <rdf:RDF xmlns:rdf="http://www.w3.org/1999/02/22-rdf-syntax-ns#" xmlns:dcterms="http://purl.org/dc/terms/" xmlns:vCard="http://www.w3.org/2001/vcard-rdf/3.0#" xmlns:vCard4="http://www.w3.org/2006/vcard/ns#" xmlns:bqbiol="http://biomodels.net/biology-qualifiers/" xmlns:bqmodel="http://biomodels.net/model-qualifiers/">
            <rdf:Description rdf:about="#meta_M_2kmb_c">
              <bqbiol:is>
                <rdf:Bag>
                  <rdf:li rdf:resource="https://identifiers.org/bigg.metabolite/2kmb"/>
                  <rdf:li rdf:resource="https://identifiers.org/biocyc/META:CPD-479"/>
                  <rdf:li rdf:resource="https://identifiers.org/chebi/CHEBI:33574"/>
                  <rdf:li rdf:resource="https://identifiers.org/hmdb/HMDB01553"/>
                  <rdf:li rdf:resource="https://identifiers.org/hmdb/HMDB13210"/>
                  <rdf:li rdf:resource="https://identifiers.org/inchikey/SXFSQZDSUWACKX-UHFFFAOYSA-M"/>
                  <rdf:li rdf:resource="https://identifiers.org/kegg.compound/C01180"/>
                  <rdf:li rdf:resource="https://identifiers.org/lipidmaps/LMFA01060170"/>
                  <rdf:li rdf:resource="https://identifiers.org/metabolite/2kmb"/>
                  <rdf:li rdf:resource="https://identifiers.org/metanetx.chemical/MNXM276"/>
                  <rdf:li rdf:resource="https://identifiers.org/metatlas/MAM01016c"/>
                  <rdf:li rdf:resource="https://identifiers.org/reactome/1237122"/>
                  <rdf:li rdf:resource="https://identifiers.org/sabiork.compound/5424"/>
                  <rdf:li rdf:resource="https://identifiers.org/seed.compound/cpd00869"/>
                  <rdf:li rdf:resource="https://identifiers.org/vmhmetabolite/2kmb"/>
                </rdf:Bag>
              </bqbiol:is>
            </rdf:Description>
          </rdf:RDF>
        </annotation>
      </species>
      <species metaid="meta_M_2pg_c" sboTerm="SBO:0000247" id="M_2pg_c" name="D-Glycerate 2-phosphate" compartment="c" hasOnlySubstanceUnits="false" boundaryCondition="false" constant="false" fbc:charge="-3" fbc:chemicalFormula="C3H4O7P">
        <annotation>
          <rdf:RDF xmlns:rdf="http://www.w3.org/1999/02/22-rdf-syntax-ns#" xmlns:dcterms="http://purl.org/dc/terms/" xmlns:vCard="http://www.w3.org/2001/vcard-rdf/3.0#" xmlns:vCard4="http://www.w3.org/2006/vcard/ns#" xmlns:bqbiol="http://biomodels.net/biology-qualifiers/" xmlns:bqmodel="http://biomodels.net/model-qualifiers/">
            <rdf:Description rdf:about="#meta_M_2pg_c">
              <bqbiol:is>
                <rdf:Bag>
                  <rdf:li rdf:resource="https://identifiers.org/bigg.metabolite/2pg"/>
                  <rdf:li rdf:resource="https://identifiers.org/biocyc/META:2-PG"/>
                  <rdf:li rdf:resource="https://identifiers.org/chebi/CHEBI:17835"/>
                  <rdf:li rdf:resource="https://identifiers.org/hmdb/HMDB00362"/>
                  <rdf:li rdf:resource="https://identifiers.org/hmdb/HMDB62707"/>
                  <rdf:li rdf:resource="https://identifiers.org/hmdb/HMDB03391"/>
                  <rdf:li rdf:resource="https://identifiers.org/inchikey/GXIURPTVHJPJLF-UWTATZPHSA-K"/>
                  <rdf:li rdf:resource="https://identifiers.org/kegg.compound/C00631"/>
                  <rdf:li rdf:resource="https://identifiers.org/metabolite/2pg"/>
                  <rdf:li rdf:resource="https://identifiers.org/metanetx.chemical/MNXM275"/>
                  <rdf:li rdf:resource="https://identifiers.org/metatlas/MAM00674c"/>
                  <rdf:li rdf:resource="https://identifiers.org/pubchem.compound/439278.0"/>
                  <rdf:li rdf:resource="https://identifiers.org/reactome/30485"/>
                  <rdf:li rdf:resource="https://identifiers.org/sabiork.compound/31"/>
                  <rdf:li rdf:resource="https://identifiers.org/seed.compound/cpd00482"/>
                  <rdf:li rdf:resource="https://identifiers.org/vmhmetabolite/2pg"/>
                </rdf:Bag>
              </bqbiol:is>
            </rdf:Description>
          </rdf:RDF>
        </annotation>
      </species>
      <species metaid="meta_M_35cgmp_c" sboTerm="SBO:0000247" id="M_35cgmp_c" name="3&apos;,5&apos;-Cyclic GMP" compartment="c" hasOnlySubstanceUnits="false" boundaryCondition="false" constant="false" fbc:charge="-1" fbc:chemicalFormula="C10H11N5O7P">
        <annotation>
          <rdf:RDF xmlns:rdf="http://www.w3.org/1999/02/22-rdf-syntax-ns#" xmlns:dcterms="http://purl.org/dc/terms/" xmlns:vCard="http://www.w3.org/2001/vcard-rdf/3.0#" xmlns:vCard4="http://www.w3.org/2006/vcard/ns#" xmlns:bqbiol="http://biomodels.net/biology-qualifiers/" xmlns:bqmodel="http://biomodels.net/model-qualifiers/">
            <rdf:Description rdf:about="#meta_M_35cgmp_c">
              <bqbiol:is>
                <rdf:Bag>
                  <rdf:li rdf:resource="https://identifiers.org/bigg.metabolite/35cgmp"/>
                  <rdf:li rdf:resource="https://identifiers.org/biocyc/META:CGMP"/>
                  <rdf:li rdf:resource="https://identifiers.org/chebi/CHEBI:16356"/>
                  <rdf:li rdf:resource="https://identifiers.org/hmdb/HMDB0001314"/>
                  <rdf:li rdf:resource="https://identifiers.org/inchikey/ZOOGRGPOEVQQDX-UUOKFMHZSA-M"/>
                  <rdf:li rdf:resource="https://identifiers.org/kegg.compound/C00942"/>
                  <rdf:li rdf:resource="https://identifiers.org/metabolite/35cgmp"/>
                  <rdf:li rdf:resource="https://identifiers.org/metanetx.chemical/MNXM665"/>
                  <rdf:li rdf:resource="https://identifiers.org/metatlas/MAM01433c"/>
                  <rdf:li rdf:resource="https://identifiers.org/pubchem.compound/24316.0"/>
                  <rdf:li rdf:resource="https://identifiers.org/seed.compound/cpd00697"/>
                  <rdf:li rdf:resource="https://identifiers.org/vmhmetabolite/35cgmp"/>
                </rdf:Bag>
              </bqbiol:is>
            </rdf:Description>
          </rdf:RDF>
        </annotation>
      </species>
      <species metaid="meta_M_3dhguln_c" sboTerm="SBO:0000247" id="M_3dhguln_c" name="3-dehydro-L-gulonate" compartment="c" hasOnlySubstanceUnits="false" boundaryCondition="false" constant="false" fbc:charge="-1" fbc:chemicalFormula="C6H9O7">
        <annotation>
          <rdf:RDF xmlns:rdf="http://www.w3.org/1999/02/22-rdf-syntax-ns#" xmlns:dcterms="http://purl.org/dc/terms/" xmlns:vCard="http://www.w3.org/2001/vcard-rdf/3.0#" xmlns:vCard4="http://www.w3.org/2006/vcard/ns#" xmlns:bqbiol="http://biomodels.net/biology-qualifiers/" xmlns:bqmodel="http://biomodels.net/model-qualifiers/">
            <rdf:Description rdf:about="#meta_M_3dhguln_c">
              <bqbiol:is>
                <rdf:Bag>
                  <rdf:li rdf:resource="https://identifiers.org/bigg.metabolite/3dhguln"/>
                  <rdf:li rdf:resource="https://identifiers.org/biocyc/META:3-KETO-L-GULONATE"/>
                  <rdf:li rdf:resource="https://identifiers.org/chebi/CHEBI:16142"/>
                  <rdf:li rdf:resource="https://identifiers.org/hmdb/HMDB0006334"/>
                  <rdf:li rdf:resource="https://identifiers.org/inchikey/WTAHRPBPWHCMHW-LWKDLAHASA-M"/>
                  <rdf:li rdf:resource="https://identifiers.org/kegg.compound/C00618"/>
                  <rdf:li rdf:resource="https://identifiers.org/metabolite/3dhguln"/>
                  <rdf:li rdf:resource="https://identifiers.org/metanetx.chemical/MNXM736"/>
                  <rdf:li rdf:resource="https://identifiers.org/metatlas/MAM00768c"/>
                  <rdf:li rdf:resource="https://identifiers.org/pubchem.compound/439273.0"/>
                  <rdf:li rdf:resource="https://identifiers.org/reactome/5661262"/>
                  <rdf:li rdf:resource="https://identifiers.org/sabiork.compound/2117"/>
                  <rdf:li rdf:resource="https://identifiers.org/seed.compound/cpd00473"/>
                  <rdf:li rdf:resource="https://identifiers.org/vmhmetabolite/3dhguln"/>
                </rdf:Bag>
              </bqbiol:is>
            </rdf:Description>
          </rdf:RDF>
        </annotation>
      </species>
      <species metaid="meta_M_3moxtyr_c" sboTerm="SBO:0000247" id="M_3moxtyr_c" name="3-Methoxytyramine" compartment="c" hasOnlySubstanceUnits="false" boundaryCondition="false" constant="false" fbc:charge="1" fbc:chemicalFormula="C9H14NO2">
        <annotation>
          <rdf:RDF xmlns:rdf="http://www.w3.org/1999/02/22-rdf-syntax-ns#" xmlns:dcterms="http://purl.org/dc/terms/" xmlns:vCard="http://www.w3.org/2001/vcard-rdf/3.0#" xmlns:vCard4="http://www.w3.org/2006/vcard/ns#" xmlns:bqbiol="http://biomodels.net/biology-qualifiers/" xmlns:bqmodel="http://biomodels.net/model-qualifiers/">
            <rdf:Description rdf:about="#meta_M_3moxtyr_c">
              <bqbiol:is>
                <rdf:Bag>
                  <rdf:li rdf:resource="https://identifiers.org/bigg.metabolite/3moxtyr"/>
                  <rdf:li rdf:resource="https://identifiers.org/biocyc/META:CPD-7650"/>
                  <rdf:li rdf:resource="https://identifiers.org/chebi/CHEBI:742324"/>
                  <rdf:li rdf:resource="https://identifiers.org/hmdb/HMDB0000022"/>
                  <rdf:li rdf:resource="https://identifiers.org/inchikey/DIVQKHQLANKJQO-UHFFFAOYSA-O"/>
                  <rdf:li rdf:resource="https://identifiers.org/kegg.compound/C05587"/>
                  <rdf:li rdf:resource="https://identifiers.org/metabolite/3moxtyr"/>
                  <rdf:li rdf:resource="https://identifiers.org/metanetx.chemical/MNXM3848"/>
                  <rdf:li rdf:resource="https://identifiers.org/metatlas/MAM00821c"/>
                  <rdf:li rdf:resource="https://identifiers.org/pubchem.compound/1669.0"/>
                  <rdf:li rdf:resource="https://identifiers.org/seed.compound/cpd03316"/>
                  <rdf:li rdf:resource="https://identifiers.org/vmhmetabolite/3moxtyr"/>
                </rdf:Bag>
              </bqbiol:is>
            </rdf:Description>
          </rdf:RDF>
        </annotation>
      </species>
      <species metaid="meta_M_3pg_c" sboTerm="SBO:0000247" id="M_3pg_c" name="3-Phospho-D-glycerate" compartment="c" hasOnlySubstanceUnits="false" boundaryCondition="false" constant="false" fbc:charge="-3" fbc:chemicalFormula="C3H4O7P">
        <annotation>
          <rdf:RDF xmlns:rdf="http://www.w3.org/1999/02/22-rdf-syntax-ns#" xmlns:dcterms="http://purl.org/dc/terms/" xmlns:vCard="http://www.w3.org/2001/vcard-rdf/3.0#" xmlns:vCard4="http://www.w3.org/2006/vcard/ns#" xmlns:bqbiol="http://biomodels.net/biology-qualifiers/" xmlns:bqmodel="http://biomodels.net/model-qualifiers/">
            <rdf:Description rdf:about="#meta_M_3pg_c">
              <bqbiol:is>
                <rdf:Bag>
                  <rdf:li rdf:resource="https://identifiers.org/bigg.metabolite/3pg"/>
                  <rdf:li rdf:resource="https://identifiers.org/biocyc/META:G3P"/>
                  <rdf:li rdf:resource="https://identifiers.org/chebi/CHEBI:17794"/>
                  <rdf:li rdf:resource="https://identifiers.org/hmdb/HMDB60180"/>
                  <rdf:li rdf:resource="https://identifiers.org/inchikey/OSJPPGNTCRNQQC-UWTATZPHSA-K"/>
                  <rdf:li rdf:resource="https://identifiers.org/kegg.compound/C00197"/>
                  <rdf:li rdf:resource="https://identifiers.org/metabolite/3pg"/>
                  <rdf:li rdf:resource="https://identifiers.org/metanetx.chemical/MNXM126"/>
                  <rdf:li rdf:resource="https://identifiers.org/metatlas/MAM00913c"/>
                  <rdf:li rdf:resource="https://identifiers.org/pubchem.compound/439183.0"/>
                  <rdf:li rdf:resource="https://identifiers.org/reactome/6799493"/>
                  <rdf:li rdf:resource="https://identifiers.org/reactome/29728"/>
                  <rdf:li rdf:resource="https://identifiers.org/sabiork.compound/21216"/>
                  <rdf:li rdf:resource="https://identifiers.org/seed.compound/cpd00169"/>
                  <rdf:li rdf:resource="https://identifiers.org/vmhmetabolite/3pg"/>
                </rdf:Bag>
              </bqbiol:is>
            </rdf:Description>
          </rdf:RDF>
        </annotation>
      </species>
      <species metaid="meta_M_4pyrdx_c" sboTerm="SBO:0000247" id="M_4pyrdx_c" name="4-Pyridoxate" compartment="c" hasOnlySubstanceUnits="false" boundaryCondition="false" constant="false" fbc:charge="0" fbc:chemicalFormula="C8H9NO4">
        <annotation>
          <rdf:RDF xmlns:rdf="http://www.w3.org/1999/02/22-rdf-syntax-ns#" xmlns:dcterms="http://purl.org/dc/terms/" xmlns:vCard="http://www.w3.org/2001/vcard-rdf/3.0#" xmlns:vCard4="http://www.w3.org/2006/vcard/ns#" xmlns:bqbiol="http://biomodels.net/biology-qualifiers/" xmlns:bqmodel="http://biomodels.net/model-qualifiers/">
            <rdf:Description rdf:about="#meta_M_4pyrdx_c">
              <bqbiol:is>
                <rdf:Bag>
                  <rdf:li rdf:resource="https://identifiers.org/bigg.metabolite/4pyrdx"/>
                  <rdf:li rdf:resource="https://identifiers.org/chebi/CHEBI:17405"/>
                  <rdf:li rdf:resource="https://identifiers.org/hmdb/HMDB0000017"/>
                  <rdf:li rdf:resource="https://identifiers.org/kegg.compound/C00847"/>
                  <rdf:li rdf:resource="https://identifiers.org/metabolite/4pyrdx"/>
                  <rdf:li rdf:resource="https://identifiers.org/metanetx.chemical/MNXM163205"/>
                  <rdf:li rdf:resource="https://identifiers.org/metatlas/MAM01033c"/>
                  <rdf:li rdf:resource="https://identifiers.org/pubchem.compound/6723.0"/>
                  <rdf:li rdf:resource="https://identifiers.org/vmhmetabolite/4pyrdx"/>
                </rdf:Bag>
              </bqbiol:is>
            </rdf:Description>
          </rdf:RDF>
        </annotation>
      </species>
      <species metaid="meta_M_5aop_c" sboTerm="SBO:0000247" id="M_5aop_c" name="5-Amino-4-oxopentanoate" compartment="c" hasOnlySubstanceUnits="false" boundaryCondition="false" constant="false" fbc:charge="0" fbc:chemicalFormula="C5H9NO3">
        <annotation>
          <rdf:RDF xmlns:rdf="http://www.w3.org/1999/02/22-rdf-syntax-ns#" xmlns:dcterms="http://purl.org/dc/terms/" xmlns:vCard="http://www.w3.org/2001/vcard-rdf/3.0#" xmlns:vCard4="http://www.w3.org/2006/vcard/ns#" xmlns:bqbiol="http://biomodels.net/biology-qualifiers/" xmlns:bqmodel="http://biomodels.net/model-qualifiers/">
            <rdf:Description rdf:about="#meta_M_5aop_c">
              <bqbiol:is>
                <rdf:Bag>
                  <rdf:li rdf:resource="https://identifiers.org/bigg.metabolite/5aop"/>
                  <rdf:li rdf:resource="https://identifiers.org/biocyc/META:5-AMINO-LEVULINATE"/>
                  <rdf:li rdf:resource="https://identifiers.org/chebi/CHEBI:17549"/>
                  <rdf:li rdf:resource="https://identifiers.org/hmdb/HMDB0001149"/>
                  <rdf:li rdf:resource="https://identifiers.org/inchi/InChI=1S/C5H9NO3/c6-3-4(7)1-2-5(8)9/h1-3,6H2,(H,8,9)"/>
                  <rdf:li rdf:resource="https://identifiers.org/inchikey/ZGXJTSGNIOSYLO-UHFFFAOYSA-N"/>
                  <rdf:li rdf:resource="https://identifiers.org/kegg.compound/C00430"/>
                  <rdf:li rdf:resource="https://identifiers.org/kegg.drug/D07567"/>
                  <rdf:li rdf:resource="https://identifiers.org/lipidmaps/LMFA01100055"/>
                  <rdf:li rdf:resource="https://identifiers.org/metabolite/5aop"/>
                  <rdf:li rdf:resource="https://identifiers.org/metanetx.chemical/MNXM405"/>
                  <rdf:li rdf:resource="https://identifiers.org/metatlas/MAM01074c"/>
                  <rdf:li rdf:resource="https://identifiers.org/pubchem.compound/137.0"/>
                  <rdf:li rdf:resource="https://identifiers.org/reactome/189489"/>
                  <rdf:li rdf:resource="https://identifiers.org/reactome/189466"/>
                  <rdf:li rdf:resource="https://identifiers.org/seed.compound/cpd00338"/>
                  <rdf:li rdf:resource="https://identifiers.org/vmhmetabolite/5aop"/>
                </rdf:Bag>
              </bqbiol:is>
            </rdf:Description>
          </rdf:RDF>
        </annotation>
      </species>
      <species metaid="meta_M_5mdr1p_c" sboTerm="SBO:0000247" id="M_5mdr1p_c" name="5-Methylthio-5-deoxy-D-ribose 1-phosphate" compartment="c" hasOnlySubstanceUnits="false" boundaryCondition="false" constant="false" fbc:charge="-2" fbc:chemicalFormula="C6H11O7PS">
        <annotation>
          <rdf:RDF xmlns:rdf="http://www.w3.org/1999/02/22-rdf-syntax-ns#" xmlns:dcterms="http://purl.org/dc/terms/" xmlns:vCard="http://www.w3.org/2001/vcard-rdf/3.0#" xmlns:vCard4="http://www.w3.org/2006/vcard/ns#" xmlns:bqbiol="http://biomodels.net/biology-qualifiers/" xmlns:bqmodel="http://biomodels.net/model-qualifiers/">
            <rdf:Description rdf:about="#meta_M_5mdr1p_c">
              <bqbiol:is>
                <rdf:Bag>
                  <rdf:li rdf:resource="https://identifiers.org/bigg.metabolite/5mdr1p"/>
                  <rdf:li rdf:resource="https://identifiers.org/biocyc/META:CPD-444"/>
                  <rdf:li rdf:resource="https://identifiers.org/chebi/CHEBI:20614"/>
                  <rdf:li rdf:resource="https://identifiers.org/chebi/CHEBI:12769"/>
                  <rdf:li rdf:resource="https://identifiers.org/chebi/CHEBI:12767"/>
                  <rdf:li rdf:resource="https://identifiers.org/chebi/CHEBI:20616"/>
                  <rdf:li rdf:resource="https://identifiers.org/chebi/CHEBI:30310"/>
                  <rdf:li rdf:resource="https://identifiers.org/chebi/CHEBI:30311"/>
                  <rdf:li rdf:resource="https://identifiers.org/chebi/CHEBI:58533"/>
                  <rdf:li rdf:resource="https://identifiers.org/chebi/CHEBI:2102"/>
                  <rdf:li rdf:resource="https://identifiers.org/chebi/CHEBI:27859"/>
                  <rdf:li rdf:resource="https://identifiers.org/chebi/CHEBI:12770"/>
                  <rdf:li rdf:resource="https://identifiers.org/chebi/CHEBI:30309"/>
                  <rdf:li rdf:resource="https://identifiers.org/inchikey/JTFITTQBRJDSTL-KVTDHHQDSA-L"/>
                  <rdf:li rdf:resource="https://identifiers.org/kegg.compound/C04188"/>
                  <rdf:li rdf:resource="https://identifiers.org/metabolite/5mdr1p"/>
                  <rdf:li rdf:resource="https://identifiers.org/metanetx.chemical/MNXM407"/>
                  <rdf:li rdf:resource="https://identifiers.org/metatlas/MAM02481c"/>
                  <rdf:li rdf:resource="https://identifiers.org/pubchem.compound/53477720.0"/>
                  <rdf:li rdf:resource="https://identifiers.org/reactome/1237165"/>
                  <rdf:li rdf:resource="https://identifiers.org/sabiork.compound/1642"/>
                  <rdf:li rdf:resource="https://identifiers.org/seed.compound/cpd02574"/>
                  <rdf:li rdf:resource="https://identifiers.org/seed.compound/cpd29669"/>
                  <rdf:li rdf:resource="https://identifiers.org/vmhmetabolite/5mdr1p"/>
                </rdf:Bag>
              </bqbiol:is>
            </rdf:Description>
          </rdf:RDF>
        </annotation>
      </species>
      <species metaid="meta_M_5mdru1p_c" sboTerm="SBO:0000247" id="M_5mdru1p_c" name="5-Methylthio-5-deoxy-D-ribulose 1-phosphate" compartment="c" hasOnlySubstanceUnits="false" boundaryCondition="false" constant="false" fbc:charge="-2" fbc:chemicalFormula="C6H11O7PS">
        <annotation>
          <rdf:RDF xmlns:rdf="http://www.w3.org/1999/02/22-rdf-syntax-ns#" xmlns:dcterms="http://purl.org/dc/terms/" xmlns:vCard="http://www.w3.org/2001/vcard-rdf/3.0#" xmlns:vCard4="http://www.w3.org/2006/vcard/ns#" xmlns:bqbiol="http://biomodels.net/biology-qualifiers/" xmlns:bqmodel="http://biomodels.net/model-qualifiers/">
            <rdf:Description rdf:about="#meta_M_5mdru1p_c">
              <bqbiol:is>
                <rdf:Bag>
                  <rdf:li rdf:resource="https://identifiers.org/bigg.metabolite/5mdru1p"/>
                  <rdf:li rdf:resource="https://identifiers.org/biocyc/META:CPD-1063"/>
                  <rdf:li rdf:resource="https://identifiers.org/chebi/CHEBI:28096"/>
                  <rdf:li rdf:resource="https://identifiers.org/hmdb/HMDB62647"/>
                  <rdf:li rdf:resource="https://identifiers.org/hmdb/HMDB01299"/>
                  <rdf:li rdf:resource="https://identifiers.org/inchikey/CNSJRYUMVMWNMC-RITPCOANSA-L"/>
                  <rdf:li rdf:resource="https://identifiers.org/kegg.compound/C04582"/>
                  <rdf:li rdf:resource="https://identifiers.org/metabolite/5mdru1p"/>
                  <rdf:li rdf:resource="https://identifiers.org/metanetx.chemical/MNXM522"/>
                  <rdf:li rdf:resource="https://identifiers.org/metatlas/MAM02910c"/>
                  <rdf:li rdf:resource="https://identifiers.org/pubchem.compound/174549.0"/>
                  <rdf:li rdf:resource="https://identifiers.org/reactome/1237107"/>
                  <rdf:li rdf:resource="https://identifiers.org/seed.compound/cpd02791"/>
                  <rdf:li rdf:resource="https://identifiers.org/vmhmetabolite/5mdru1p"/>
                </rdf:Bag>
              </bqbiol:is>
            </rdf:Description>
          </rdf:RDF>
        </annotation>
      </species>
      <species metaid="meta_M_5mta_c" sboTerm="SBO:0000247" id="M_5mta_c" name="5-methylthioadenosine" compartment="c" hasOnlySubstanceUnits="false" boundaryCondition="false" constant="false" fbc:charge="0" fbc:chemicalFormula="C11H15N5O3S">
        <annotation>
          <rdf:RDF xmlns:rdf="http://www.w3.org/1999/02/22-rdf-syntax-ns#" xmlns:dcterms="http://purl.org/dc/terms/" xmlns:vCard="http://www.w3.org/2001/vcard-rdf/3.0#" xmlns:vCard4="http://www.w3.org/2006/vcard/ns#" xmlns:bqbiol="http://biomodels.net/biology-qualifiers/" xmlns:bqmodel="http://biomodels.net/model-qualifiers/">
            <rdf:Description rdf:about="#meta_M_5mta_c">
              <bqbiol:is>
                <rdf:Bag>
                  <rdf:li rdf:resource="https://identifiers.org/bigg.metabolite/5mta"/>
                  <rdf:li rdf:resource="https://identifiers.org/biocyc/META:5-METHYLTHIOADENOSINE"/>
                  <rdf:li rdf:resource="https://identifiers.org/chebi/CHEBI:17509"/>
                  <rdf:li rdf:resource="https://identifiers.org/hmdb/HMDB0001173"/>
                  <rdf:li rdf:resource="https://identifiers.org/inchi/InChI=1S/C11H15N5O3S/c1-20-2-5-7(17)8(18)11(19-5)16-4-15-6-9(12)13-3-14-10(6)16/h3-5,7-8,11,17-18H,2H2,1H3,(H2,12,13,14)/t5-,7-,8-,11-/m1/s1"/>
                  <rdf:li rdf:resource="https://identifiers.org/inchikey/WUUGFSXJNOTRMR-IOSLPCCCSA-N"/>
                  <rdf:li rdf:resource="https://identifiers.org/kegg.compound/C00170"/>
                  <rdf:li rdf:resource="https://identifiers.org/metabolite/5mta"/>
                  <rdf:li rdf:resource="https://identifiers.org/metanetx.chemical/MNXM150"/>
                  <rdf:li rdf:resource="https://identifiers.org/metatlas/MAM01116c"/>
                  <rdf:li rdf:resource="https://identifiers.org/pubchem.compound/439176.0"/>
                  <rdf:li rdf:resource="https://identifiers.org/reactome/5279412"/>
                  <rdf:li rdf:resource="https://identifiers.org/reactome/353106"/>
                  <rdf:li rdf:resource="https://identifiers.org/sabiork.compound/1960"/>
                  <rdf:li rdf:resource="https://identifiers.org/seed.compound/cpd00147"/>
                  <rdf:li rdf:resource="https://identifiers.org/vmhmetabolite/5mta"/>
                </rdf:Bag>
              </bqbiol:is>
            </rdf:Description>
          </rdf:RDF>
        </annotation>
      </species>
      <species metaid="meta_M_5oxpro_c" sboTerm="SBO:0000247" id="M_5oxpro_c" name="5-oxoproline" compartment="c" hasOnlySubstanceUnits="false" boundaryCondition="false" constant="false" fbc:charge="-1" fbc:chemicalFormula="C5H6NO3">
        <annotation>
          <rdf:RDF xmlns:rdf="http://www.w3.org/1999/02/22-rdf-syntax-ns#" xmlns:dcterms="http://purl.org/dc/terms/" xmlns:vCard="http://www.w3.org/2001/vcard-rdf/3.0#" xmlns:vCard4="http://www.w3.org/2006/vcard/ns#" xmlns:bqbiol="http://biomodels.net/biology-qualifiers/" xmlns:bqmodel="http://biomodels.net/model-qualifiers/">
            <rdf:Description rdf:about="#meta_M_5oxpro_c">
              <bqbiol:is>
                <rdf:Bag>
                  <rdf:li rdf:resource="https://identifiers.org/bigg.metabolite/5oxpro"/>
                  <rdf:li rdf:resource="https://identifiers.org/biocyc/META:5-OXOPROLINE"/>
                  <rdf:li rdf:resource="https://identifiers.org/chebi/CHEBI:18183"/>
                  <rdf:li rdf:resource="https://identifiers.org/hmdb/HMDB0000267"/>
                  <rdf:li rdf:resource="https://identifiers.org/inchikey/ODHCTXKNWHHXJC-VKHMYHEASA-M"/>
                  <rdf:li rdf:resource="https://identifiers.org/kegg.compound/C01879"/>
                  <rdf:li rdf:resource="https://identifiers.org/metabolite/5oxpro"/>
                  <rdf:li rdf:resource="https://identifiers.org/metanetx.chemical/MNXM964"/>
                  <rdf:li rdf:resource="https://identifiers.org/metatlas/MAM01127c"/>
                  <rdf:li rdf:resource="https://identifiers.org/pubchem.compound/7405.0"/>
                  <rdf:li rdf:resource="https://identifiers.org/reactome/1247942"/>
                  <rdf:li rdf:resource="https://identifiers.org/sabiork.compound/2392"/>
                  <rdf:li rdf:resource="https://identifiers.org/seed.compound/cpd01293"/>
                  <rdf:li rdf:resource="https://identifiers.org/vmhmetabolite/5oxpro"/>
                </rdf:Bag>
              </bqbiol:is>
            </rdf:Description>
          </rdf:RDF>
        </annotation>
      </species>
      <species metaid="meta_M_6pgc_c" sboTerm="SBO:0000247" id="M_6pgc_c" name="6-phospho-D-gluconate" compartment="c" hasOnlySubstanceUnits="false" boundaryCondition="false" constant="false" fbc:charge="-3" fbc:chemicalFormula="C6H10O10P">
        <annotation>
          <rdf:RDF xmlns:rdf="http://www.w3.org/1999/02/22-rdf-syntax-ns#" xmlns:dcterms="http://purl.org/dc/terms/" xmlns:vCard="http://www.w3.org/2001/vcard-rdf/3.0#" xmlns:vCard4="http://www.w3.org/2006/vcard/ns#" xmlns:bqbiol="http://biomodels.net/biology-qualifiers/" xmlns:bqmodel="http://biomodels.net/model-qualifiers/">
            <rdf:Description rdf:about="#meta_M_6pgc_c">
              <bqbiol:is>
                <rdf:Bag>
                  <rdf:li rdf:resource="https://identifiers.org/bigg.metabolite/6pgc"/>
                  <rdf:li rdf:resource="https://identifiers.org/biocyc/META:CPD-2961"/>
                  <rdf:li rdf:resource="https://identifiers.org/chebi/CHEBI:48928"/>
                  <rdf:li rdf:resource="https://identifiers.org/hmdb/HMDB0001316"/>
                  <rdf:li rdf:resource="https://identifiers.org/inchikey/BIRSGZKFKXLSJQ-SQOUGZDYSA-K"/>
                  <rdf:li rdf:resource="https://identifiers.org/kegg.compound/C00345"/>
                  <rdf:li rdf:resource="https://identifiers.org/metabolite/6pgc"/>
                  <rdf:li rdf:resource="https://identifiers.org/metanetx.chemical/MNXM325"/>
                  <rdf:li rdf:resource="https://identifiers.org/metatlas/MAM01169c"/>
                  <rdf:li rdf:resource="https://identifiers.org/pubchem.compound/91493.0"/>
                  <rdf:li rdf:resource="https://identifiers.org/reactome/29996"/>
                  <rdf:li rdf:resource="https://identifiers.org/sabiork.compound/22801"/>
                  <rdf:li rdf:resource="https://identifiers.org/sabiork.compound/2024"/>
                  <rdf:li rdf:resource="https://identifiers.org/seed.compound/cpd00284"/>
                  <rdf:li rdf:resource="https://identifiers.org/vmhmetabolite/6pgc"/>
                </rdf:Bag>
              </bqbiol:is>
            </rdf:Description>
          </rdf:RDF>
        </annotation>
      </species>
      <species metaid="meta_M_6pgl_c" sboTerm="SBO:0000247" id="M_6pgl_c" name="6-phospho-D-glucono-1,5-lactone" compartment="c" hasOnlySubstanceUnits="false" boundaryCondition="false" constant="false" fbc:charge="-2" fbc:chemicalFormula="C6H9O9P">
        <annotation>
          <rdf:RDF xmlns:rdf="http://www.w3.org/1999/02/22-rdf-syntax-ns#" xmlns:dcterms="http://purl.org/dc/terms/" xmlns:vCard="http://www.w3.org/2001/vcard-rdf/3.0#" xmlns:vCard4="http://www.w3.org/2006/vcard/ns#" xmlns:bqbiol="http://biomodels.net/biology-qualifiers/" xmlns:bqmodel="http://biomodels.net/model-qualifiers/">
            <rdf:Description rdf:about="#meta_M_6pgl_c">
              <bqbiol:is>
                <rdf:Bag>
                  <rdf:li rdf:resource="https://identifiers.org/bigg.metabolite/6pgl"/>
                  <rdf:li rdf:resource="https://identifiers.org/biocyc/META:D-6-P-GLUCONO-DELTA-LACTONE"/>
                  <rdf:li rdf:resource="https://identifiers.org/chebi/CHEBI:16938"/>
                  <rdf:li rdf:resource="https://identifiers.org/hmdb/HMDB62628"/>
                  <rdf:li rdf:resource="https://identifiers.org/hmdb/HMDB01127"/>
                  <rdf:li rdf:resource="https://identifiers.org/inchikey/IJOJIVNDFQSGAB-SQOUGZDYSA-L"/>
                  <rdf:li rdf:resource="https://identifiers.org/kegg.compound/C01236"/>
                  <rdf:li rdf:resource="https://identifiers.org/metabolite/6pgl"/>
                  <rdf:li rdf:resource="https://identifiers.org/metanetx.chemical/MNXM429"/>
                  <rdf:li rdf:resource="https://identifiers.org/metatlas/MAM01961c"/>
                  <rdf:li rdf:resource="https://identifiers.org/pubchem.compound/439452.0"/>
                  <rdf:li rdf:resource="https://identifiers.org/reactome/31467"/>
                  <rdf:li rdf:resource="https://identifiers.org/sabiork.compound/1366"/>
                  <rdf:li rdf:resource="https://identifiers.org/seed.compound/cpd00911"/>
                  <rdf:li rdf:resource="https://identifiers.org/vmhmetabolite/6pgl"/>
                </rdf:Bag>
              </bqbiol:is>
            </rdf:Description>
          </rdf:RDF>
        </annotation>
      </species>
      <species metaid="meta_M_ac_c" sboTerm="SBO:0000247" id="M_ac_c" name="Acetate" compartment="c" hasOnlySubstanceUnits="false" boundaryCondition="false" constant="false" fbc:charge="-1" fbc:chemicalFormula="C2H3O2">
        <annotation>
          <rdf:RDF xmlns:rdf="http://www.w3.org/1999/02/22-rdf-syntax-ns#" xmlns:dcterms="http://purl.org/dc/terms/" xmlns:vCard="http://www.w3.org/2001/vcard-rdf/3.0#" xmlns:vCard4="http://www.w3.org/2006/vcard/ns#" xmlns:bqbiol="http://biomodels.net/biology-qualifiers/" xmlns:bqmodel="http://biomodels.net/model-qualifiers/">
            <rdf:Description rdf:about="#meta_M_ac_c">
              <bqbiol:is>
                <rdf:Bag>
                  <rdf:li rdf:resource="https://identifiers.org/bigg.metabolite/ac"/>
                  <rdf:li rdf:resource="https://identifiers.org/biocyc/META:ACET"/>
                  <rdf:li rdf:resource="https://identifiers.org/chebi/CHEBI:15366"/>
                  <rdf:li rdf:resource="https://identifiers.org/envipath/5882df9c-dae1-4d80-a40e-db4724271456/compound/9e26dcbe-4db9-46a0-8614-9f03545032d2"/>
                  <rdf:li rdf:resource="https://identifiers.org/envipath/5882df9c-dae1-4d80-a40e-db4724271456/compound/5e4989fc-13d3-45d4-ad57-3be380a9d3c0"/>
                  <rdf:li rdf:resource="https://identifiers.org/envipath/650babc9-9d68-4b73-9332-11972ca26f7b/compound/a8f0be58-24e8-441b-8d81-a516a0ead4b3"/>
                  <rdf:li rdf:resource="https://identifiers.org/envipath/4fd7f3e0-dd25-43ac-9453-dda3e52396e4/compound/d45256fe-61fa-4f5b-bb16-91a3d615e3d8"/>
                  <rdf:li rdf:resource="https://identifiers.org/envipath/32de3cf4-e3e6-4168-956e-32fa5ddb0ce1/compound/b545cabc-8c9e-4b20-8848-efa015b481ea"/>
                  <rdf:li rdf:resource="https://identifiers.org/envipath/650babc9-9d68-4b73-9332-11972ca26f7b/compound/3e2d750f-df31-4445-9255-163c627e9b4a"/>
                  <rdf:li rdf:resource="https://identifiers.org/hmdb/HMDB0000042"/>
                  <rdf:li rdf:resource="https://identifiers.org/inchikey/QTBSBXVTEAMEQO-UHFFFAOYSA-M"/>
                  <rdf:li rdf:resource="https://identifiers.org/kegg.compound/C00033"/>
                  <rdf:li rdf:resource="https://identifiers.org/kegg.drug/D00010"/>
                  <rdf:li rdf:resource="https://identifiers.org/lipidmaps/LMFA01010002"/>
                  <rdf:li rdf:resource="https://identifiers.org/metabolite/ac"/>
                  <rdf:li rdf:resource="https://identifiers.org/metanetx.chemical/MNXM26"/>
                  <rdf:li rdf:resource="https://identifiers.org/metatlas/MAM01252c"/>
                  <rdf:li rdf:resource="https://identifiers.org/pubchem.compound/176.0"/>
                  <rdf:li rdf:resource="https://identifiers.org/reactome/1524044"/>
                  <rdf:li rdf:resource="https://identifiers.org/reactome/390305"/>
                  <rdf:li rdf:resource="https://identifiers.org/reactome/113539"/>
                  <rdf:li rdf:resource="https://identifiers.org/reactome/2022890"/>
                  <rdf:li rdf:resource="https://identifiers.org/reactome/29416"/>
                  <rdf:li rdf:resource="https://identifiers.org/sabiork.compound/1278"/>
                  <rdf:li rdf:resource="https://identifiers.org/seed.compound/cpd00029"/>
                  <rdf:li rdf:resource="https://identifiers.org/slm/449.0"/>
                  <rdf:li rdf:resource="https://identifiers.org/vmhmetabolite/ac"/>
                </rdf:Bag>
              </bqbiol:is>
            </rdf:Description>
          </rdf:RDF>
        </annotation>
      </species>
      <species metaid="meta_M_acald_c" sboTerm="SBO:0000247" id="M_acald_c" name="Acetaldehyde" compartment="c" hasOnlySubstanceUnits="false" boundaryCondition="false" constant="false" fbc:charge="0" fbc:chemicalFormula="C2H4O">
        <annotation>
          <rdf:RDF xmlns:rdf="http://www.w3.org/1999/02/22-rdf-syntax-ns#" xmlns:dcterms="http://purl.org/dc/terms/" xmlns:vCard="http://www.w3.org/2001/vcard-rdf/3.0#" xmlns:vCard4="http://www.w3.org/2006/vcard/ns#" xmlns:bqbiol="http://biomodels.net/biology-qualifiers/" xmlns:bqmodel="http://biomodels.net/model-qualifiers/">
            <rdf:Description rdf:about="#meta_M_acald_c">
              <bqbiol:is>
                <rdf:Bag>
                  <rdf:li rdf:resource="https://identifiers.org/bigg.metabolite/acald"/>
                  <rdf:li rdf:resource="https://identifiers.org/biocyc/META:ACETALD"/>
                  <rdf:li rdf:resource="https://identifiers.org/chebi/CHEBI:15343"/>
                  <rdf:li rdf:resource="https://identifiers.org/envipath/4fd7f3e0-dd25-43ac-9453-dda3e52396e4/compound/9c8865b2-a99d-42e4-a042-c88504f04b51"/>
                  <rdf:li rdf:resource="https://identifiers.org/envipath/5882df9c-dae1-4d80-a40e-db4724271456/compound/47aa8e53-36ae-4be3-987c-c1cfab66af78"/>
                  <rdf:li rdf:resource="https://identifiers.org/envipath/650babc9-9d68-4b73-9332-11972ca26f7b/compound/ee2c714d-ff9d-4df8-b343-48c1ec76ef0e"/>
                  <rdf:li rdf:resource="https://identifiers.org/envipath/32de3cf4-e3e6-4168-956e-32fa5ddb0ce1/compound/78f3645f-408e-4001-9dda-a52ea62a15d4"/>
                  <rdf:li rdf:resource="https://identifiers.org/hmdb/HMDB0000990"/>
                  <rdf:li rdf:resource="https://identifiers.org/inchikey/IKHGUXGNUITLKF-UHFFFAOYSA-N"/>
                  <rdf:li rdf:resource="https://identifiers.org/kegg.compound/C00084"/>
                  <rdf:li rdf:resource="https://identifiers.org/metabolite/acald"/>
                  <rdf:li rdf:resource="https://identifiers.org/metanetx.chemical/MNXM75"/>
                  <rdf:li rdf:resource="https://identifiers.org/metatlas/MAM01249c"/>
                  <rdf:li rdf:resource="https://identifiers.org/pubchem.compound/177.0"/>
                  <rdf:li rdf:resource="https://identifiers.org/reactome/113532"/>
                  <rdf:li rdf:resource="https://identifiers.org/reactome/29510"/>
                  <rdf:li rdf:resource="https://identifiers.org/reactome/113681"/>
                  <rdf:li rdf:resource="https://identifiers.org/reactome/113745"/>
                  <rdf:li rdf:resource="https://identifiers.org/sabiork.compound/1292"/>
                  <rdf:li rdf:resource="https://identifiers.org/seed.compound/cpd00071"/>
                  <rdf:li rdf:resource="https://identifiers.org/vmhmetabolite/acald"/>
                </rdf:Bag>
              </bqbiol:is>
            </rdf:Description>
          </rdf:RDF>
        </annotation>
      </species>
      <species metaid="meta_M_acgam_c" sboTerm="SBO:0000247" id="M_acgam_c" name="N-Acetyl-D-glucosamine" compartment="c" hasOnlySubstanceUnits="false" boundaryCondition="false" constant="false" fbc:charge="0" fbc:chemicalFormula="C8H15NO6">
        <annotation>
          <rdf:RDF xmlns:rdf="http://www.w3.org/1999/02/22-rdf-syntax-ns#" xmlns:dcterms="http://purl.org/dc/terms/" xmlns:vCard="http://www.w3.org/2001/vcard-rdf/3.0#" xmlns:vCard4="http://www.w3.org/2006/vcard/ns#" xmlns:bqbiol="http://biomodels.net/biology-qualifiers/" xmlns:bqmodel="http://biomodels.net/model-qualifiers/">
            <rdf:Description rdf:about="#meta_M_acgam_c">
              <bqbiol:is>
                <rdf:Bag>
                  <rdf:li rdf:resource="https://identifiers.org/bigg.metabolite/acgam"/>
                  <rdf:li rdf:resource="https://identifiers.org/biocyc/META:N-acetyl-D-glucosamine"/>
                  <rdf:li rdf:resource="https://identifiers.org/chebi/CHEBI:506227"/>
                  <rdf:li rdf:resource="https://identifiers.org/hmdb/HMDB0000215"/>
                  <rdf:li rdf:resource="https://identifiers.org/inchikey/OVRNDRQMDRJTHS-RTRLPJTCSA-N"/>
                  <rdf:li rdf:resource="https://identifiers.org/kegg.compound/C00140"/>
                  <rdf:li rdf:resource="https://identifiers.org/metabolite/acgam"/>
                  <rdf:li rdf:resource="https://identifiers.org/metanetx.chemical/MNXM143"/>
                  <rdf:li rdf:resource="https://identifiers.org/metatlas/MAM02527c"/>
                  <rdf:li rdf:resource="https://identifiers.org/pubchem.compound/439174.0"/>
                  <rdf:li rdf:resource="https://identifiers.org/reactome/2162231"/>
                  <rdf:li rdf:resource="https://identifiers.org/reactome/1678743"/>
                  <rdf:li rdf:resource="https://identifiers.org/sabiork.compound/95"/>
                  <rdf:li rdf:resource="https://identifiers.org/seed.compound/cpd27608"/>
                  <rdf:li rdf:resource="https://identifiers.org/seed.compound/cpd00122"/>
                  <rdf:li rdf:resource="https://identifiers.org/vmhmetabolite/acgam"/>
                </rdf:Bag>
              </bqbiol:is>
            </rdf:Description>
          </rdf:RDF>
        </annotation>
      </species>
      <species metaid="meta_M_acgam6p_c" sboTerm="SBO:0000247" id="M_acgam6p_c" name="N-Acetyl-D-glucosamine 6-phosphate" compartment="c" hasOnlySubstanceUnits="false" boundaryCondition="false" constant="false" fbc:charge="-2" fbc:chemicalFormula="C8H14NO9P">
        <annotation>
          <rdf:RDF xmlns:rdf="http://www.w3.org/1999/02/22-rdf-syntax-ns#" xmlns:dcterms="http://purl.org/dc/terms/" xmlns:vCard="http://www.w3.org/2001/vcard-rdf/3.0#" xmlns:vCard4="http://www.w3.org/2006/vcard/ns#" xmlns:bqbiol="http://biomodels.net/biology-qualifiers/" xmlns:bqmodel="http://biomodels.net/model-qualifiers/">
            <rdf:Description rdf:about="#meta_M_acgam6p_c">
              <bqbiol:is>
                <rdf:Bag>
                  <rdf:li rdf:resource="https://identifiers.org/bigg.metabolite/acgam6p"/>
                  <rdf:li rdf:resource="https://identifiers.org/biocyc/META:CPD-16168"/>
                  <rdf:li rdf:resource="https://identifiers.org/biocyc/META:N-ACETYL-D-GLUCOSAMINE-6-P"/>
                  <rdf:li rdf:resource="https://identifiers.org/chebi/CHEBI:15784"/>
                  <rdf:li rdf:resource="https://identifiers.org/hmdb/HMDB01062"/>
                  <rdf:li rdf:resource="https://identifiers.org/hmdb/HMDB02817"/>
                  <rdf:li rdf:resource="https://identifiers.org/inchikey/BRGMHAYQAZFZDJ-RTRLPJTCSA-L"/>
                  <rdf:li rdf:resource="https://identifiers.org/kegg.compound/C00357"/>
                  <rdf:li rdf:resource="https://identifiers.org/metabolite/acgam6p"/>
                  <rdf:li rdf:resource="https://identifiers.org/metanetx.chemical/MNXM63556"/>
                  <rdf:li rdf:resource="https://identifiers.org/metatlas/MAM02529c"/>
                  <rdf:li rdf:resource="https://identifiers.org/pubchem.compound/440996.0"/>
                  <rdf:li rdf:resource="https://identifiers.org/reactome/449703"/>
                  <rdf:li rdf:resource="https://identifiers.org/sabiork.compound/1676"/>
                  <rdf:li rdf:resource="https://identifiers.org/seed.compound/cpd00293"/>
                  <rdf:li rdf:resource="https://identifiers.org/vmhmetabolite/acgam6p"/>
                </rdf:Bag>
              </bqbiol:is>
            </rdf:Description>
          </rdf:RDF>
        </annotation>
      </species>
      <species metaid="meta_M_acmana_c" sboTerm="SBO:0000247" id="M_acmana_c" name="N-Acetyl-D-mannosamine" compartment="c" hasOnlySubstanceUnits="false" boundaryCondition="false" constant="false" fbc:charge="0" fbc:chemicalFormula="C8H15NO6">
        <annotation>
          <rdf:RDF xmlns:rdf="http://www.w3.org/1999/02/22-rdf-syntax-ns#" xmlns:dcterms="http://purl.org/dc/terms/" xmlns:vCard="http://www.w3.org/2001/vcard-rdf/3.0#" xmlns:vCard4="http://www.w3.org/2006/vcard/ns#" xmlns:bqbiol="http://biomodels.net/biology-qualifiers/" xmlns:bqmodel="http://biomodels.net/model-qualifiers/">
            <rdf:Description rdf:about="#meta_M_acmana_c">
              <bqbiol:is>
                <rdf:Bag>
                  <rdf:li rdf:resource="https://identifiers.org/bigg.metabolite/acmana"/>
                  <rdf:li rdf:resource="https://identifiers.org/biocyc/META:N-acetyl-D-mannosamine"/>
                  <rdf:li rdf:resource="https://identifiers.org/chebi/CHEBI:17122"/>
                  <rdf:li rdf:resource="https://identifiers.org/hmdb/HMDB62724"/>
                  <rdf:li rdf:resource="https://identifiers.org/inchikey/MBLBDJOUHNCFQT-XAMCCFCMSA-N"/>
                  <rdf:li rdf:resource="https://identifiers.org/kegg.compound/C00645"/>
                  <rdf:li rdf:resource="https://identifiers.org/metabolite/acmana"/>
                  <rdf:li rdf:resource="https://identifiers.org/metanetx.chemical/MNXM2403"/>
                  <rdf:li rdf:resource="https://identifiers.org/metatlas/MAM02524c"/>
                  <rdf:li rdf:resource="https://identifiers.org/pubchem.compound/439281.0"/>
                  <rdf:li rdf:resource="https://identifiers.org/reactome/4085214"/>
                  <rdf:li rdf:resource="https://identifiers.org/sabiork.compound/25302"/>
                  <rdf:li rdf:resource="https://identifiers.org/sabiork.compound/1583"/>
                  <rdf:li rdf:resource="https://identifiers.org/seed.compound/cpd00492"/>
                  <rdf:li rdf:resource="https://identifiers.org/vmhmetabolite/acmana"/>
                </rdf:Bag>
              </bqbiol:is>
            </rdf:Description>
          </rdf:RDF>
        </annotation>
      </species>
      <species metaid="meta_M_fmn_c" sboTerm="SBO:0000247" id="M_fmn_c" name="Flavin mononucleotide" compartment="c" hasOnlySubstanceUnits="false" boundaryCondition="false" constant="false" fbc:charge="-3" fbc:chemicalFormula="C17H18N4O9P">
        <annotation>
          <rdf:RDF xmlns:rdf="http://www.w3.org/1999/02/22-rdf-syntax-ns#" xmlns:dcterms="http://purl.org/dc/terms/" xmlns:vCard="http://www.w3.org/2001/vcard-rdf/3.0#" xmlns:vCard4="http://www.w3.org/2006/vcard/ns#" xmlns:bqbiol="http://biomodels.net/biology-qualifiers/" xmlns:bqmodel="http://biomodels.net/model-qualifiers/">
            <rdf:Description rdf:about="#meta_M_fmn_c">
              <bqbiol:is>
                <rdf:Bag>
                  <rdf:li rdf:resource="https://identifiers.org/bigg.metabolite/fmn"/>
                  <rdf:li rdf:resource="https://identifiers.org/biocyc/META:FMN"/>
                  <rdf:li rdf:resource="https://identifiers.org/chebi/CHEBI:17621"/>
                  <rdf:li rdf:resource="https://identifiers.org/hmdb/HMDB0001520"/>
                  <rdf:li rdf:resource="https://identifiers.org/inchikey/ANKZYBDXHMZBDK-SCRDCRAPSA-K"/>
                  <rdf:li rdf:resource="https://identifiers.org/kegg.compound/C00061"/>
                  <rdf:li rdf:resource="https://identifiers.org/metabolite/fmn"/>
                  <rdf:li rdf:resource="https://identifiers.org/metanetx.chemical/MNXM119"/>
                  <rdf:li rdf:resource="https://identifiers.org/metatlas/MAM01828c"/>
                  <rdf:li rdf:resource="https://identifiers.org/pubchem.compound/643976.0"/>
                  <rdf:li rdf:resource="https://identifiers.org/reactome/73524"/>
                  <rdf:li rdf:resource="https://identifiers.org/sabiork.compound/1673"/>
                  <rdf:li rdf:resource="https://identifiers.org/seed.compound/cpd00050"/>
                  <rdf:li rdf:resource="https://identifiers.org/vmhmetabolite/fmn"/>
                </rdf:Bag>
              </bqbiol:is>
            </rdf:Description>
          </rdf:RDF>
        </annotation>
      </species>
      <species metaid="meta_M_acmanap_c" sboTerm="SBO:0000247" id="M_acmanap_c" name="N-Acetyl-D-mannosamine 6-phosphate" compartment="c" hasOnlySubstanceUnits="false" boundaryCondition="false" constant="false" fbc:charge="-2" fbc:chemicalFormula="C8H14NO9P">
        <annotation>
          <rdf:RDF xmlns:rdf="http://www.w3.org/1999/02/22-rdf-syntax-ns#" xmlns:dcterms="http://purl.org/dc/terms/" xmlns:vCard="http://www.w3.org/2001/vcard-rdf/3.0#" xmlns:vCard4="http://www.w3.org/2006/vcard/ns#" xmlns:bqbiol="http://biomodels.net/biology-qualifiers/" xmlns:bqmodel="http://biomodels.net/model-qualifiers/">
            <rdf:Description rdf:about="#meta_M_acmanap_c">
              <bqbiol:is>
                <rdf:Bag>
                  <rdf:li rdf:resource="https://identifiers.org/bigg.metabolite/acmanap"/>
                  <rdf:li rdf:resource="https://identifiers.org/biocyc/META:N-ACETYL-D-MANNOSAMINE-6P"/>
                  <rdf:li rdf:resource="https://identifiers.org/chebi/CHEBI:28273"/>
                  <rdf:li rdf:resource="https://identifiers.org/hmdb/HMDB01121"/>
                  <rdf:li rdf:resource="https://identifiers.org/inchikey/QDSLHWJDSQGPEE-WCTZXXKLSA-L"/>
                  <rdf:li rdf:resource="https://identifiers.org/kegg.compound/C04257"/>
                  <rdf:li rdf:resource="https://identifiers.org/metabolite/acmanap"/>
                  <rdf:li rdf:resource="https://identifiers.org/metanetx.chemical/MNXM4708"/>
                  <rdf:li rdf:resource="https://identifiers.org/metatlas/MAM02539c"/>
                  <rdf:li rdf:resource="https://identifiers.org/pubchem.compound/21918217.0"/>
                  <rdf:li rdf:resource="https://identifiers.org/reactome/4085225"/>
                  <rdf:li rdf:resource="https://identifiers.org/sabiork.compound/1802"/>
                  <rdf:li rdf:resource="https://identifiers.org/seed.compound/cpd02612"/>
                  <rdf:li rdf:resource="https://identifiers.org/vmhmetabolite/acmanap"/>
                </rdf:Bag>
              </bqbiol:is>
            </rdf:Description>
          </rdf:RDF>
        </annotation>
      </species>
      <species metaid="meta_M_acnam_c" sboTerm="SBO:0000247" id="M_acnam_c" name="N-Acetylneuraminate" compartment="c" hasOnlySubstanceUnits="false" boundaryCondition="false" constant="false" fbc:charge="-1" fbc:chemicalFormula="C11H18NO9">
        <annotation>
          <rdf:RDF xmlns:rdf="http://www.w3.org/1999/02/22-rdf-syntax-ns#" xmlns:dcterms="http://purl.org/dc/terms/" xmlns:vCard="http://www.w3.org/2001/vcard-rdf/3.0#" xmlns:vCard4="http://www.w3.org/2006/vcard/ns#" xmlns:bqbiol="http://biomodels.net/biology-qualifiers/" xmlns:bqmodel="http://biomodels.net/model-qualifiers/">
            <rdf:Description rdf:about="#meta_M_acnam_c">
              <bqbiol:is>
                <rdf:Bag>
                  <rdf:li rdf:resource="https://identifiers.org/bigg.metabolite/acnam"/>
                  <rdf:li rdf:resource="https://identifiers.org/biocyc/META:N-ACETYLNEURAMINATE"/>
                  <rdf:li rdf:resource="https://identifiers.org/biocyc/META:CPD0-1123"/>
                  <rdf:li rdf:resource="https://identifiers.org/chebi/CHEBI:45744"/>
                  <rdf:li rdf:resource="https://identifiers.org/hmdb/HMDB0000230"/>
                  <rdf:li rdf:resource="https://identifiers.org/inchikey/SQVRNKJHWKZAKO-LUWBGTNYSA-M"/>
                  <rdf:li rdf:resource="https://identifiers.org/kegg.compound/C19910"/>
                  <rdf:li rdf:resource="https://identifiers.org/metabolite/acnam"/>
                  <rdf:li rdf:resource="https://identifiers.org/metanetx.chemical/MNXM227"/>
                  <rdf:li rdf:resource="https://identifiers.org/metatlas/MAM02543c"/>
                  <rdf:li rdf:resource="https://identifiers.org/pubchem.compound/445063.0"/>
                  <rdf:li rdf:resource="https://identifiers.org/sabiork.compound/22759"/>
                  <rdf:li rdf:resource="https://identifiers.org/sabiork.compound/2006"/>
                  <rdf:li rdf:resource="https://identifiers.org/seed.compound/cpd27569"/>
                  <rdf:li rdf:resource="https://identifiers.org/seed.compound/cpd21149"/>
                  <rdf:li rdf:resource="https://identifiers.org/seed.compound/cpd00232"/>
                  <rdf:li rdf:resource="https://identifiers.org/vmhmetabolite/acnam"/>
                </rdf:Bag>
              </bqbiol:is>
            </rdf:Description>
          </rdf:RDF>
        </annotation>
      </species>
      <species metaid="meta_M_acnamp_c" sboTerm="SBO:0000247" id="M_acnamp_c" name="N-Acetylneuraminate 9-phosphate" compartment="c" hasOnlySubstanceUnits="false" boundaryCondition="false" constant="false" fbc:charge="-3" fbc:chemicalFormula="C11H17NO12P">
        <annotation>
          <rdf:RDF xmlns:rdf="http://www.w3.org/1999/02/22-rdf-syntax-ns#" xmlns:dcterms="http://purl.org/dc/terms/" xmlns:vCard="http://www.w3.org/2001/vcard-rdf/3.0#" xmlns:vCard4="http://www.w3.org/2006/vcard/ns#" xmlns:bqbiol="http://biomodels.net/biology-qualifiers/" xmlns:bqmodel="http://biomodels.net/model-qualifiers/">
            <rdf:Description rdf:about="#meta_M_acnamp_c">
              <bqbiol:is>
                <rdf:Bag>
                  <rdf:li rdf:resource="https://identifiers.org/bigg.metabolite/acnamp"/>
                  <rdf:li rdf:resource="https://identifiers.org/chebi/CHEBI:27438"/>
                  <rdf:li rdf:resource="https://identifiers.org/kegg.compound/C06241"/>
                  <rdf:li rdf:resource="https://identifiers.org/metabolite/acnamp"/>
                  <rdf:li rdf:resource="https://identifiers.org/metanetx.chemical/MNXM164499"/>
                  <rdf:li rdf:resource="https://identifiers.org/metanetx.chemical/MNXM3315"/>
                  <rdf:li rdf:resource="https://identifiers.org/metatlas/MAM02544c"/>
                  <rdf:li rdf:resource="https://identifiers.org/pubchem.compound/440962.0"/>
                  <rdf:li rdf:resource="https://identifiers.org/vmhmetabolite/acnamp"/>
                </rdf:Bag>
              </bqbiol:is>
            </rdf:Description>
          </rdf:RDF>
        </annotation>
      </species>
      <species metaid="meta_M_for_c" sboTerm="SBO:0000247" id="M_for_c" name="Formate" compartment="c" hasOnlySubstanceUnits="false" boundaryCondition="false" constant="false" fbc:charge="-1" fbc:chemicalFormula="CHO2">
        <annotation>
          <rdf:RDF xmlns:rdf="http://www.w3.org/1999/02/22-rdf-syntax-ns#" xmlns:dcterms="http://purl.org/dc/terms/" xmlns:vCard="http://www.w3.org/2001/vcard-rdf/3.0#" xmlns:vCard4="http://www.w3.org/2006/vcard/ns#" xmlns:bqbiol="http://biomodels.net/biology-qualifiers/" xmlns:bqmodel="http://biomodels.net/model-qualifiers/">
            <rdf:Description rdf:about="#meta_M_for_c">
              <bqbiol:is>
                <rdf:Bag>
                  <rdf:li rdf:resource="https://identifiers.org/bigg.metabolite/for"/>
                  <rdf:li rdf:resource="https://identifiers.org/biocyc/META:CPD1G-1532"/>
                  <rdf:li rdf:resource="https://identifiers.org/biocyc/META:CPD1G-1535"/>
                  <rdf:li rdf:resource="https://identifiers.org/biocyc/META:FORMATE"/>
                  <rdf:li rdf:resource="https://identifiers.org/biocyc/META:CPD-9845"/>
                  <rdf:li rdf:resource="https://identifiers.org/biocyc/META:CPD1G-1534"/>
                  <rdf:li rdf:resource="https://identifiers.org/biocyc/META:CARBOXYL-GROUP"/>
                  <rdf:li rdf:resource="https://identifiers.org/biocyc/META:CPD1G-1533"/>
                  <rdf:li rdf:resource="https://identifiers.org/chebi/CHEBI:30751"/>
                  <rdf:li rdf:resource="https://identifiers.org/envipath/650babc9-9d68-4b73-9332-11972ca26f7b/compound/9a9d20ae-b6ec-40a9-93ca-1de20597b1ed"/>
                  <rdf:li rdf:resource="https://identifiers.org/envipath/32de3cf4-e3e6-4168-956e-32fa5ddb0ce1/compound/09c1ad08-016e-4477-8840-b97a031eae23"/>
                  <rdf:li rdf:resource="https://identifiers.org/envipath/4fd7f3e0-dd25-43ac-9453-dda3e52396e4/compound/bf16ab32-cb3c-4427-a65a-089ab754823e"/>
                  <rdf:li rdf:resource="https://identifiers.org/envipath/5882df9c-dae1-4d80-a40e-db4724271456/compound/34fe3cd9-9b0b-46b0-a1c5-8a66509f1919"/>
                  <rdf:li rdf:resource="https://identifiers.org/envipath/650babc9-9d68-4b73-9332-11972ca26f7b/compound/1d077cf2-3f9f-4163-aa49-0fca1b2b3ab3"/>
                  <rdf:li rdf:resource="https://identifiers.org/hmdb/HMDB0000142"/>
                  <rdf:li rdf:resource="https://identifiers.org/inchikey/BDAGIHXWWSANSR-UHFFFAOYSA-M"/>
                  <rdf:li rdf:resource="https://identifiers.org/kegg.compound/C00058"/>
                  <rdf:li rdf:resource="https://identifiers.org/lipidmaps/LMFA01010040"/>
                  <rdf:li rdf:resource="https://identifiers.org/metabolite/for"/>
                  <rdf:li rdf:resource="https://identifiers.org/metanetx.chemical/MNXM39"/>
                  <rdf:li rdf:resource="https://identifiers.org/metatlas/MAM01833c"/>
                  <rdf:li rdf:resource="https://identifiers.org/pubchem.compound/284.0"/>
                  <rdf:li rdf:resource="https://identifiers.org/reactome/29460"/>
                  <rdf:li rdf:resource="https://identifiers.org/reactome/194712"/>
                  <rdf:li rdf:resource="https://identifiers.org/reactome/389585"/>
                  <rdf:li rdf:resource="https://identifiers.org/reactome/6801451"/>
                  <rdf:li rdf:resource="https://identifiers.org/sabiork.compound/1285"/>
                  <rdf:li rdf:resource="https://identifiers.org/seed.compound/cpd00047"/>
                  <rdf:li rdf:resource="https://identifiers.org/seed.compound/cpd22511"/>
                  <rdf:li rdf:resource="https://identifiers.org/vmhmetabolite/for"/>
                </rdf:Bag>
              </bqbiol:is>
            </rdf:Description>
          </rdf:RDF>
        </annotation>
      </species>
      <species metaid="meta_M_ade_c" sboTerm="SBO:0000247" id="M_ade_c" name="Adenine" compartment="c" hasOnlySubstanceUnits="false" boundaryCondition="false" constant="false" fbc:charge="0" fbc:chemicalFormula="C5H5N5">
        <annotation>
          <rdf:RDF xmlns:rdf="http://www.w3.org/1999/02/22-rdf-syntax-ns#" xmlns:dcterms="http://purl.org/dc/terms/" xmlns:vCard="http://www.w3.org/2001/vcard-rdf/3.0#" xmlns:vCard4="http://www.w3.org/2006/vcard/ns#" xmlns:bqbiol="http://biomodels.net/biology-qualifiers/" xmlns:bqmodel="http://biomodels.net/model-qualifiers/">
            <rdf:Description rdf:about="#meta_M_ade_c">
              <bqbiol:is>
                <rdf:Bag>
                  <rdf:li rdf:resource="https://identifiers.org/bigg.metabolite/ade"/>
                  <rdf:li rdf:resource="https://identifiers.org/biocyc/META:ADENINE"/>
                  <rdf:li rdf:resource="https://identifiers.org/biocyc/META:ADENINE-RING"/>
                  <rdf:li rdf:resource="https://identifiers.org/chebi/CHEBI:16708"/>
                  <rdf:li rdf:resource="https://identifiers.org/hmdb/HMDB0000034"/>
                  <rdf:li rdf:resource="https://identifiers.org/inchikey/GFFGJBXGBJISGV-UHFFFAOYSA-N"/>
                  <rdf:li rdf:resource="https://identifiers.org/kegg.compound/C00147"/>
                  <rdf:li rdf:resource="https://identifiers.org/kegg.drug/D00034"/>
                  <rdf:li rdf:resource="https://identifiers.org/metabolite/ade"/>
                  <rdf:li rdf:resource="https://identifiers.org/metanetx.chemical/MNXM168"/>
                  <rdf:li rdf:resource="https://identifiers.org/metatlas/MAM01279c"/>
                  <rdf:li rdf:resource="https://identifiers.org/pubchem.compound/190.0"/>
                  <rdf:li rdf:resource="https://identifiers.org/reactome/83951"/>
                  <rdf:li rdf:resource="https://identifiers.org/sabiork.compound/57"/>
                  <rdf:li rdf:resource="https://identifiers.org/seed.compound/cpd00128"/>
                  <rdf:li rdf:resource="https://identifiers.org/seed.compound/cpd22238"/>
                  <rdf:li rdf:resource="https://identifiers.org/vmhmetabolite/ade"/>
                </rdf:Bag>
              </bqbiol:is>
            </rdf:Description>
          </rdf:RDF>
        </annotation>
      </species>
      <species metaid="meta_M_fru_c" sboTerm="SBO:0000247" id="M_fru_c" name="D-Fructose" compartment="c" hasOnlySubstanceUnits="false" boundaryCondition="false" constant="false" fbc:charge="0" fbc:chemicalFormula="C6H12O6">
        <annotation>
          <rdf:RDF xmlns:rdf="http://www.w3.org/1999/02/22-rdf-syntax-ns#" xmlns:dcterms="http://purl.org/dc/terms/" xmlns:vCard="http://www.w3.org/2001/vcard-rdf/3.0#" xmlns:vCard4="http://www.w3.org/2006/vcard/ns#" xmlns:bqbiol="http://biomodels.net/biology-qualifiers/" xmlns:bqmodel="http://biomodels.net/model-qualifiers/">
            <rdf:Description rdf:about="#meta_M_fru_c">
              <bqbiol:is>
                <rdf:Bag>
                  <rdf:li rdf:resource="https://identifiers.org/bigg.metabolite/fru"/>
                  <rdf:li rdf:resource="https://identifiers.org/biocyc/META:D-Fructopyranose"/>
                  <rdf:li rdf:resource="https://identifiers.org/biocyc/META:Fructofuranose"/>
                  <rdf:li rdf:resource="https://identifiers.org/biocyc/META:CPD-15382"/>
                  <rdf:li rdf:resource="https://identifiers.org/biocyc/META:FRU"/>
                  <rdf:li rdf:resource="https://identifiers.org/chebi/CHEBI:28645"/>
                  <rdf:li rdf:resource="https://identifiers.org/hmdb/HMDB0000660"/>
                  <rdf:li rdf:resource="https://identifiers.org/inchikey/RFSUNEUAIZKAJO-VRPWFDPXSA-N"/>
                  <rdf:li rdf:resource="https://identifiers.org/kegg.compound/C02336"/>
                  <rdf:li rdf:resource="https://identifiers.org/kegg.drug/D00114"/>
                  <rdf:li rdf:resource="https://identifiers.org/metabolite/fru"/>
                  <rdf:li rdf:resource="https://identifiers.org/metanetx.chemical/MNXM175"/>
                  <rdf:li rdf:resource="https://identifiers.org/metatlas/MAM01840c"/>
                  <rdf:li rdf:resource="https://identifiers.org/pubchem.compound/439709.0"/>
                  <rdf:li rdf:resource="https://identifiers.org/reactome/189049"/>
                  <rdf:li rdf:resource="https://identifiers.org/reactome/29532"/>
                  <rdf:li rdf:resource="https://identifiers.org/sabiork.compound/25055"/>
                  <rdf:li rdf:resource="https://identifiers.org/sabiork.compound/1463"/>
                  <rdf:li rdf:resource="https://identifiers.org/sabiork.compound/1464"/>
                  <rdf:li rdf:resource="https://identifiers.org/seed.compound/cpd00082"/>
                  <rdf:li rdf:resource="https://identifiers.org/seed.compound/cpd19015"/>
                  <rdf:li rdf:resource="https://identifiers.org/seed.compound/cpd27040"/>
                  <rdf:li rdf:resource="https://identifiers.org/vmhmetabolite/fru"/>
                </rdf:Bag>
              </bqbiol:is>
            </rdf:Description>
          </rdf:RDF>
        </annotation>
      </species>
      <species metaid="meta_M_adn_c" sboTerm="SBO:0000247" id="M_adn_c" name="Adenosine" compartment="c" hasOnlySubstanceUnits="false" boundaryCondition="false" constant="false" fbc:charge="0" fbc:chemicalFormula="C10H13N5O4">
        <annotation>
          <rdf:RDF xmlns:rdf="http://www.w3.org/1999/02/22-rdf-syntax-ns#" xmlns:dcterms="http://purl.org/dc/terms/" xmlns:vCard="http://www.w3.org/2001/vcard-rdf/3.0#" xmlns:vCard4="http://www.w3.org/2006/vcard/ns#" xmlns:bqbiol="http://biomodels.net/biology-qualifiers/" xmlns:bqmodel="http://biomodels.net/model-qualifiers/">
            <rdf:Description rdf:about="#meta_M_adn_c">
              <bqbiol:is>
                <rdf:Bag>
                  <rdf:li rdf:resource="https://identifiers.org/bigg.metabolite/adn"/>
                  <rdf:li rdf:resource="https://identifiers.org/biocyc/META:ADENOSINE"/>
                  <rdf:li rdf:resource="https://identifiers.org/chebi/CHEBI:16335"/>
                  <rdf:li rdf:resource="https://identifiers.org/hmdb/HMDB0000050"/>
                  <rdf:li rdf:resource="https://identifiers.org/inchikey/OIRDTQYFTABQOQ-KQYNXXCUSA-N"/>
                  <rdf:li rdf:resource="https://identifiers.org/kegg.compound/C00212"/>
                  <rdf:li rdf:resource="https://identifiers.org/kegg.drug/D00045"/>
                  <rdf:li rdf:resource="https://identifiers.org/metabolite/adn"/>
                  <rdf:li rdf:resource="https://identifiers.org/metanetx.chemical/MNXM212"/>
                  <rdf:li rdf:resource="https://identifiers.org/metatlas/MAM01280c"/>
                  <rdf:li rdf:resource="https://identifiers.org/pubchem.compound/60961.0"/>
                  <rdf:li rdf:resource="https://identifiers.org/reactome/83908"/>
                  <rdf:li rdf:resource="https://identifiers.org/reactome/83909"/>
                  <rdf:li rdf:resource="https://identifiers.org/reactome/8857850"/>
                  <rdf:li rdf:resource="https://identifiers.org/sabiork.compound/1402"/>
                  <rdf:li rdf:resource="https://identifiers.org/seed.compound/cpd00182"/>
                  <rdf:li rdf:resource="https://identifiers.org/vmhmetabolite/adn"/>
                </rdf:Bag>
              </bqbiol:is>
            </rdf:Description>
          </rdf:RDF>
        </annotation>
      </species>
      <species metaid="meta_M_fum_c" sboTerm="SBO:0000247" id="M_fum_c" name="Fumarate" compartment="c" hasOnlySubstanceUnits="false" boundaryCondition="false" constant="false" fbc:charge="-2" fbc:chemicalFormula="C4H2O4">
        <annotation>
          <rdf:RDF xmlns:rdf="http://www.w3.org/1999/02/22-rdf-syntax-ns#" xmlns:dcterms="http://purl.org/dc/terms/" xmlns:vCard="http://www.w3.org/2001/vcard-rdf/3.0#" xmlns:vCard4="http://www.w3.org/2006/vcard/ns#" xmlns:bqbiol="http://biomodels.net/biology-qualifiers/" xmlns:bqmodel="http://biomodels.net/model-qualifiers/">
            <rdf:Description rdf:about="#meta_M_fum_c">
              <bqbiol:is>
                <rdf:Bag>
                  <rdf:li rdf:resource="https://identifiers.org/bigg.metabolite/fum"/>
                  <rdf:li rdf:resource="https://identifiers.org/biocyc/META:FUM"/>
                  <rdf:li rdf:resource="https://identifiers.org/chebi/CHEBI:18012"/>
                  <rdf:li rdf:resource="https://identifiers.org/envipath/32de3cf4-e3e6-4168-956e-32fa5ddb0ce1/compound/709035ec-4868-4de8-9095-06428f6be14b"/>
                  <rdf:li rdf:resource="https://identifiers.org/hmdb/HMDB0000134"/>
                  <rdf:li rdf:resource="https://identifiers.org/inchikey/VZCYOOQTPOCHFL-OWOJBTEDSA-L"/>
                  <rdf:li rdf:resource="https://identifiers.org/kegg.compound/C00122"/>
                  <rdf:li rdf:resource="https://identifiers.org/kegg.drug/D02308"/>
                  <rdf:li rdf:resource="https://identifiers.org/metabolite/fum"/>
                  <rdf:li rdf:resource="https://identifiers.org/metanetx.chemical/MNXM93"/>
                  <rdf:li rdf:resource="https://identifiers.org/metatlas/MAM01862c"/>
                  <rdf:li rdf:resource="https://identifiers.org/pubchem.compound/444972.0"/>
                  <rdf:li rdf:resource="https://identifiers.org/reactome/113588"/>
                  <rdf:li rdf:resource="https://identifiers.org/reactome/29586"/>
                  <rdf:li rdf:resource="https://identifiers.org/sabiork.compound/1910"/>
                  <rdf:li rdf:resource="https://identifiers.org/seed.compound/cpd00106"/>
                  <rdf:li rdf:resource="https://identifiers.org/vmhmetabolite/fum"/>
                </rdf:Bag>
              </bqbiol:is>
            </rdf:Description>
          </rdf:RDF>
        </annotation>
      </species>
      <species metaid="meta_M_adp_c" sboTerm="SBO:0000247" id="M_adp_c" name="ADP" compartment="c" hasOnlySubstanceUnits="false" boundaryCondition="false" constant="false" fbc:charge="-3" fbc:chemicalFormula="C10H12N5O10P2">
        <annotation>
          <rdf:RDF xmlns:rdf="http://www.w3.org/1999/02/22-rdf-syntax-ns#" xmlns:dcterms="http://purl.org/dc/terms/" xmlns:vCard="http://www.w3.org/2001/vcard-rdf/3.0#" xmlns:vCard4="http://www.w3.org/2006/vcard/ns#" xmlns:bqbiol="http://biomodels.net/biology-qualifiers/" xmlns:bqmodel="http://biomodels.net/model-qualifiers/">
            <rdf:Description rdf:about="#meta_M_adp_c">
              <bqbiol:is>
                <rdf:Bag>
                  <rdf:li rdf:resource="https://identifiers.org/bigg.metabolite/adp"/>
                  <rdf:li rdf:resource="https://identifiers.org/biocyc/META:ADP"/>
                  <rdf:li rdf:resource="https://identifiers.org/chebi/CHEBI:16761"/>
                  <rdf:li rdf:resource="https://identifiers.org/hmdb/HMDB0001341"/>
                  <rdf:li rdf:resource="https://identifiers.org/inchikey/XTWYTFMLZFPYCI-KQYNXXCUSA-K"/>
                  <rdf:li rdf:resource="https://identifiers.org/kegg.compound/C00008"/>
                  <rdf:li rdf:resource="https://identifiers.org/kegg.glycan/G11113"/>
                  <rdf:li rdf:resource="https://identifiers.org/metabolite/adp"/>
                  <rdf:li rdf:resource="https://identifiers.org/metanetx.chemical/MNXM7"/>
                  <rdf:li rdf:resource="https://identifiers.org/metatlas/MAM01285c"/>
                  <rdf:li rdf:resource="https://identifiers.org/pubchem.compound/6022.0"/>
                  <rdf:li rdf:resource="https://identifiers.org/reactome/114565"/>
                  <rdf:li rdf:resource="https://identifiers.org/reactome/211606"/>
                  <rdf:li rdf:resource="https://identifiers.org/reactome/114564"/>
                  <rdf:li rdf:resource="https://identifiers.org/reactome/6798177"/>
                  <rdf:li rdf:resource="https://identifiers.org/reactome/5632457"/>
                  <rdf:li rdf:resource="https://identifiers.org/reactome/5696026"/>
                  <rdf:li rdf:resource="https://identifiers.org/reactome/8869360"/>
                  <rdf:li rdf:resource="https://identifiers.org/reactome/29370"/>
                  <rdf:li rdf:resource="https://identifiers.org/reactome/113581"/>
                  <rdf:li rdf:resource="https://identifiers.org/reactome/113582"/>
                  <rdf:li rdf:resource="https://identifiers.org/sabiork.compound/35"/>
                  <rdf:li rdf:resource="https://identifiers.org/seed.compound/cpd00008"/>
                  <rdf:li rdf:resource="https://identifiers.org/vmhmetabolite/adp"/>
                </rdf:Bag>
              </bqbiol:is>
            </rdf:Description>
          </rdf:RDF>
        </annotation>
      </species>
      <species metaid="meta_M_g1p_c" sboTerm="SBO:0000247" id="M_g1p_c" name="D-Glucose 1-phosphate" compartment="c" hasOnlySubstanceUnits="false" boundaryCondition="false" constant="false" fbc:charge="-2" fbc:chemicalFormula="C6H11O9P">
        <annotation>
          <rdf:RDF xmlns:rdf="http://www.w3.org/1999/02/22-rdf-syntax-ns#" xmlns:dcterms="http://purl.org/dc/terms/" xmlns:vCard="http://www.w3.org/2001/vcard-rdf/3.0#" xmlns:vCard4="http://www.w3.org/2006/vcard/ns#" xmlns:bqbiol="http://biomodels.net/biology-qualifiers/" xmlns:bqmodel="http://biomodels.net/model-qualifiers/">
            <rdf:Description rdf:about="#meta_M_g1p_c">
              <bqbiol:is>
                <rdf:Bag>
                  <rdf:li rdf:resource="https://identifiers.org/bigg.metabolite/g1p"/>
                  <rdf:li rdf:resource="https://identifiers.org/biocyc/META:D-glucose-1-phosphates"/>
                  <rdf:li rdf:resource="https://identifiers.org/biocyc/META:GLC-1-P"/>
                  <rdf:li rdf:resource="https://identifiers.org/chebi/CHEBI:16077"/>
                  <rdf:li rdf:resource="https://identifiers.org/hmdb/HMDB01586"/>
                  <rdf:li rdf:resource="https://identifiers.org/hmdb/HMDB01306"/>
                  <rdf:li rdf:resource="https://identifiers.org/inchikey/HXXFSFRBOHSIMQ-GASJEMHNSA-L"/>
                  <rdf:li rdf:resource="https://identifiers.org/kegg.compound/C00103"/>
                  <rdf:li rdf:resource="https://identifiers.org/metabolite/g1p"/>
                  <rdf:li rdf:resource="https://identifiers.org/metanetx.chemical/MNXM89588"/>
                  <rdf:li rdf:resource="https://identifiers.org/metatlas/MAM01967c"/>
                  <rdf:li rdf:resource="https://identifiers.org/pubchem.compound/65533.0"/>
                  <rdf:li rdf:resource="https://identifiers.org/reactome/29548"/>
                  <rdf:li rdf:resource="https://identifiers.org/sabiork.compound/1450"/>
                  <rdf:li rdf:resource="https://identifiers.org/sabiork.compound/23742"/>
                  <rdf:li rdf:resource="https://identifiers.org/sabiork.compound/1298"/>
                  <rdf:li rdf:resource="https://identifiers.org/seed.compound/cpd00089"/>
                  <rdf:li rdf:resource="https://identifiers.org/seed.compound/cpd28817"/>
                  <rdf:li rdf:resource="https://identifiers.org/vmhmetabolite/g1p"/>
                </rdf:Bag>
              </bqbiol:is>
            </rdf:Description>
          </rdf:RDF>
        </annotation>
      </species>
      <species metaid="meta_M_adprbp_c" sboTerm="SBO:0000247" id="M_adprbp_c" name="ADP-ribose 2&apos;-phosphate" compartment="c" hasOnlySubstanceUnits="false" boundaryCondition="false" constant="false" fbc:charge="-4" fbc:chemicalFormula="C15H20N5O17P3">
        <annotation>
          <rdf:RDF xmlns:rdf="http://www.w3.org/1999/02/22-rdf-syntax-ns#" xmlns:dcterms="http://purl.org/dc/terms/" xmlns:vCard="http://www.w3.org/2001/vcard-rdf/3.0#" xmlns:vCard4="http://www.w3.org/2006/vcard/ns#" xmlns:bqbiol="http://biomodels.net/biology-qualifiers/" xmlns:bqmodel="http://biomodels.net/model-qualifiers/">
            <rdf:Description rdf:about="#meta_M_adprbp_c">
              <bqbiol:is>
                <rdf:Bag>
                  <rdf:li rdf:resource="https://identifiers.org/bigg.metabolite/adprbp"/>
                  <rdf:li rdf:resource="https://identifiers.org/chebi/CHEBI:37463"/>
                  <rdf:li rdf:resource="https://identifiers.org/kegg.compound/C03246"/>
                  <rdf:li rdf:resource="https://identifiers.org/metabolite/adprbp"/>
                  <rdf:li rdf:resource="https://identifiers.org/metanetx.chemical/MNXM92094"/>
                  <rdf:li rdf:resource="https://identifiers.org/metatlas/MAM01289c"/>
                  <rdf:li rdf:resource="https://identifiers.org/pubchem.compound/439957.0"/>
                  <rdf:li rdf:resource="https://identifiers.org/vmhmetabolite/adprbp"/>
                </rdf:Bag>
              </bqbiol:is>
            </rdf:Description>
          </rdf:RDF>
        </annotation>
      </species>
      <species metaid="meta_M_g3p_c" sboTerm="SBO:0000247" id="M_g3p_c" name="Glyceraldehyde 3-phosphate" compartment="c" hasOnlySubstanceUnits="false" boundaryCondition="false" constant="false" fbc:charge="-2" fbc:chemicalFormula="C3H5O6P">
        <annotation>
          <rdf:RDF xmlns:rdf="http://www.w3.org/1999/02/22-rdf-syntax-ns#" xmlns:dcterms="http://purl.org/dc/terms/" xmlns:vCard="http://www.w3.org/2001/vcard-rdf/3.0#" xmlns:vCard4="http://www.w3.org/2006/vcard/ns#" xmlns:bqbiol="http://biomodels.net/biology-qualifiers/" xmlns:bqmodel="http://biomodels.net/model-qualifiers/">
            <rdf:Description rdf:about="#meta_M_g3p_c">
              <bqbiol:is>
                <rdf:Bag>
                  <rdf:li rdf:resource="https://identifiers.org/bigg.metabolite/g3p"/>
                  <rdf:li rdf:resource="https://identifiers.org/biocyc/META:GAP"/>
                  <rdf:li rdf:resource="https://identifiers.org/chebi/CHEBI:29052"/>
                  <rdf:li rdf:resource="https://identifiers.org/hmdb/HMDB01112"/>
                  <rdf:li rdf:resource="https://identifiers.org/inchikey/LXJXRIRHZLFYRP-VKHMYHEASA-L"/>
                  <rdf:li rdf:resource="https://identifiers.org/kegg.compound/C00118"/>
                  <rdf:li rdf:resource="https://identifiers.org/metabolite/g3p"/>
                  <rdf:li rdf:resource="https://identifiers.org/metanetx.chemical/MNXM74"/>
                  <rdf:li rdf:resource="https://identifiers.org/metatlas/MAM01939c"/>
                  <rdf:li rdf:resource="https://identifiers.org/pubchem.compound/729.0"/>
                  <rdf:li rdf:resource="https://identifiers.org/reactome/29578"/>
                  <rdf:li rdf:resource="https://identifiers.org/sabiork.compound/27"/>
                  <rdf:li rdf:resource="https://identifiers.org/sabiork.compound/1687"/>
                  <rdf:li rdf:resource="https://identifiers.org/seed.compound/cpd00102"/>
                  <rdf:li rdf:resource="https://identifiers.org/seed.compound/cpd19005"/>
                  <rdf:li rdf:resource="https://identifiers.org/vmhmetabolite/g3p"/>
                </rdf:Bag>
              </bqbiol:is>
            </rdf:Description>
          </rdf:RDF>
        </annotation>
      </species>
      <species metaid="meta_M_adrnl__L_c" sboTerm="SBO:0000247" id="M_adrnl__L_c" name="L-adrenaline" compartment="c" hasOnlySubstanceUnits="false" boundaryCondition="false" constant="false" fbc:charge="1" fbc:chemicalFormula="C9H14NO3">
        <annotation>
          <rdf:RDF xmlns:rdf="http://www.w3.org/1999/02/22-rdf-syntax-ns#" xmlns:dcterms="http://purl.org/dc/terms/" xmlns:vCard="http://www.w3.org/2001/vcard-rdf/3.0#" xmlns:vCard4="http://www.w3.org/2006/vcard/ns#" xmlns:bqbiol="http://biomodels.net/biology-qualifiers/" xmlns:bqmodel="http://biomodels.net/model-qualifiers/">
            <rdf:Description rdf:about="#meta_M_adrnl__L_c">
              <bqbiol:is>
                <rdf:Bag>
                  <rdf:li rdf:resource="https://identifiers.org/bigg.metabolite/adrnl"/>
                  <rdf:li rdf:resource="https://identifiers.org/chebi/CHEBI:28918"/>
                  <rdf:li rdf:resource="https://identifiers.org/hmdb/HMDB0000068"/>
                  <rdf:li rdf:resource="https://identifiers.org/kegg.compound/C00788"/>
                  <rdf:li rdf:resource="https://identifiers.org/metabolite/adrnl__L"/>
                  <rdf:li rdf:resource="https://identifiers.org/metanetx.chemical/MNXM162647"/>
                  <rdf:li rdf:resource="https://identifiers.org/metanetx.chemical/MNXM31772"/>
                  <rdf:li rdf:resource="https://identifiers.org/metatlas/MAM01290c"/>
                  <rdf:li rdf:resource="https://identifiers.org/pubchem.compound/5816.0"/>
                  <rdf:li rdf:resource="https://identifiers.org/vmhmetabolite/adrnl"/>
                </rdf:Bag>
              </bqbiol:is>
            </rdf:Description>
          </rdf:RDF>
        </annotation>
      </species>
      <species metaid="meta_M_g3pc_c" sboTerm="SBO:0000247" id="M_g3pc_c" name="Glycerophosphocholine" compartment="c" hasOnlySubstanceUnits="false" boundaryCondition="false" constant="false" fbc:charge="0" fbc:chemicalFormula="C8H20NO6P">
        <annotation>
          <rdf:RDF xmlns:rdf="http://www.w3.org/1999/02/22-rdf-syntax-ns#" xmlns:dcterms="http://purl.org/dc/terms/" xmlns:vCard="http://www.w3.org/2001/vcard-rdf/3.0#" xmlns:vCard4="http://www.w3.org/2006/vcard/ns#" xmlns:bqbiol="http://biomodels.net/biology-qualifiers/" xmlns:bqmodel="http://biomodels.net/model-qualifiers/">
            <rdf:Description rdf:about="#meta_M_g3pc_c">
              <bqbiol:is>
                <rdf:Bag>
                  <rdf:li rdf:resource="https://identifiers.org/bigg.metabolite/g3pc"/>
                  <rdf:li rdf:resource="https://identifiers.org/biocyc/META:L-1-GLYCERO-PHOSPHORYLCHOLINE"/>
                  <rdf:li rdf:resource="https://identifiers.org/chebi/CHEBI:16870"/>
                  <rdf:li rdf:resource="https://identifiers.org/hmdb/HMDB0000086"/>
                  <rdf:li rdf:resource="https://identifiers.org/inchi/InChI=1S/C8H20NO6P/c1-9(2,3)4-5-14-16(12,13)15-7-8(11)6-10/h8,10-11H,4-7H2,1-3H3/t8-/m1/s1"/>
                  <rdf:li rdf:resource="https://identifiers.org/inchikey/SUHOQUVVVLNYQR-MRVPVSSYSA-N"/>
                  <rdf:li rdf:resource="https://identifiers.org/kegg.compound/C00670"/>
                  <rdf:li rdf:resource="https://identifiers.org/kegg.drug/D07349"/>
                  <rdf:li rdf:resource="https://identifiers.org/metabolite/g3pc"/>
                  <rdf:li rdf:resource="https://identifiers.org/metanetx.chemical/MNXM367"/>
                  <rdf:li rdf:resource="https://identifiers.org/metatlas/MAM02912c"/>
                  <rdf:li rdf:resource="https://identifiers.org/pubchem.compound/71920.0"/>
                  <rdf:li rdf:resource="https://identifiers.org/reactome/1498750"/>
                  <rdf:li rdf:resource="https://identifiers.org/sabiork.compound/5173"/>
                  <rdf:li rdf:resource="https://identifiers.org/seed.compound/cpd00507"/>
                  <rdf:li rdf:resource="https://identifiers.org/vmhmetabolite/g3pc"/>
                </rdf:Bag>
              </bqbiol:is>
            </rdf:Description>
          </rdf:RDF>
        </annotation>
      </species>
      <species metaid="meta_M_g6p_c" sboTerm="SBO:0000247" id="M_g6p_c" name="beta-D-Glucose 6-phosphate" compartment="c" hasOnlySubstanceUnits="false" boundaryCondition="false" constant="false" fbc:charge="-2" fbc:chemicalFormula="C6H11O9P">
        <annotation>
          <rdf:RDF xmlns:rdf="http://www.w3.org/1999/02/22-rdf-syntax-ns#" xmlns:dcterms="http://purl.org/dc/terms/" xmlns:vCard="http://www.w3.org/2001/vcard-rdf/3.0#" xmlns:vCard4="http://www.w3.org/2006/vcard/ns#" xmlns:bqbiol="http://biomodels.net/biology-qualifiers/" xmlns:bqmodel="http://biomodels.net/model-qualifiers/">
            <rdf:Description rdf:about="#meta_M_g6p_c">
              <bqbiol:is>
                <rdf:Bag>
                  <rdf:li rdf:resource="https://identifiers.org/bigg.metabolite/g6p"/>
                  <rdf:li rdf:resource="https://identifiers.org/biocyc/META:D-glucopyranose-6-phosphate"/>
                  <rdf:li rdf:resource="https://identifiers.org/chebi/CHEBI:4170"/>
                  <rdf:li rdf:resource="https://identifiers.org/hmdb/HMDB01549"/>
                  <rdf:li rdf:resource="https://identifiers.org/hmdb/HMDB01401"/>
                  <rdf:li rdf:resource="https://identifiers.org/hmdb/HMDB06793"/>
                  <rdf:li rdf:resource="https://identifiers.org/inchikey/NBSCHQHZLSJFNQ-GASJEMHNSA-L"/>
                  <rdf:li rdf:resource="https://identifiers.org/kegg.compound/C00092"/>
                  <rdf:li rdf:resource="https://identifiers.org/metabolite/g6p"/>
                  <rdf:li rdf:resource="https://identifiers.org/metanetx.chemical/MNXM160"/>
                  <rdf:li rdf:resource="https://identifiers.org/metatlas/MAM01968c"/>
                  <rdf:li rdf:resource="https://identifiers.org/pubchem.compound/5958.0"/>
                  <rdf:li rdf:resource="https://identifiers.org/reactome/1629756"/>
                  <rdf:li rdf:resource="https://identifiers.org/sabiork.compound/1404"/>
                  <rdf:li rdf:resource="https://identifiers.org/sabiork.compound/1405"/>
                  <rdf:li rdf:resource="https://identifiers.org/seed.compound/cpd00079"/>
                  <rdf:li rdf:resource="https://identifiers.org/seed.compound/cpd26836"/>
                  <rdf:li rdf:resource="https://identifiers.org/vmhmetabolite/g6p"/>
                </rdf:Bag>
              </bqbiol:is>
            </rdf:Description>
          </rdf:RDF>
        </annotation>
      </species>
      <species metaid="meta_M_ahcys__L_c" sboTerm="SBO:0000247" id="M_ahcys__L_c" name="S-Adenosyl-L-homocysteine" compartment="c" hasOnlySubstanceUnits="false" boundaryCondition="false" constant="false" fbc:charge="0" fbc:chemicalFormula="C14H20N6O5S">
        <annotation>
          <rdf:RDF xmlns:rdf="http://www.w3.org/1999/02/22-rdf-syntax-ns#" xmlns:dcterms="http://purl.org/dc/terms/" xmlns:vCard="http://www.w3.org/2001/vcard-rdf/3.0#" xmlns:vCard4="http://www.w3.org/2006/vcard/ns#" xmlns:bqbiol="http://biomodels.net/biology-qualifiers/" xmlns:bqmodel="http://biomodels.net/model-qualifiers/">
            <rdf:Description rdf:about="#meta_M_ahcys__L_c">
              <bqbiol:is>
                <rdf:Bag>
                  <rdf:li rdf:resource="https://identifiers.org/bigg.metabolite/ahcys"/>
                  <rdf:li rdf:resource="https://identifiers.org/biocyc/META:ADENOSYL-HOMO-CYS"/>
                  <rdf:li rdf:resource="https://identifiers.org/chebi/CHEBI:16680"/>
                  <rdf:li rdf:resource="https://identifiers.org/hmdb/HMDB0000939"/>
                  <rdf:li rdf:resource="https://identifiers.org/inchi/InChI=1/C14H20N6O5S/c15-6(14(23)24)1-2-26-3-7-9(21)10(22)13(25-7)20-5-19-8-11(16)17-4-18-12(8)20/h4-7,9-10,13,21-22H,1-3,15H2,(H,23,24)(H2,16,17,18)/t6-,7+,9+,10+,13+/s2"/>
                  <rdf:li rdf:resource="https://identifiers.org/inchikey/ZJUKTBDSGOFHSH-WFMPWKQPSA-N"/>
                  <rdf:li rdf:resource="https://identifiers.org/kegg.compound/C00021"/>
                  <rdf:li rdf:resource="https://identifiers.org/metabolite/ahcys__L"/>
                  <rdf:li rdf:resource="https://identifiers.org/metanetx.chemical/MNXM19"/>
                  <rdf:li rdf:resource="https://identifiers.org/metatlas/MAM02871c"/>
                  <rdf:li rdf:resource="https://identifiers.org/pubchem.compound/439155.0"/>
                  <rdf:li rdf:resource="https://identifiers.org/reactome/2162252"/>
                  <rdf:li rdf:resource="https://identifiers.org/reactome/77502"/>
                  <rdf:li rdf:resource="https://identifiers.org/reactome/5278409"/>
                  <rdf:li rdf:resource="https://identifiers.org/reactome/71285"/>
                  <rdf:li rdf:resource="https://identifiers.org/sabiork.compound/1274"/>
                  <rdf:li rdf:resource="https://identifiers.org/seed.compound/cpd00019"/>
                  <rdf:li rdf:resource="https://identifiers.org/vmhmetabolite/ahcys"/>
                </rdf:Bag>
              </bqbiol:is>
            </rdf:Description>
          </rdf:RDF>
        </annotation>
      </species>
      <species metaid="meta_M_akg_c" sboTerm="SBO:0000247" id="M_akg_c" name="2-Oxoglutarate" compartment="c" hasOnlySubstanceUnits="false" boundaryCondition="false" constant="false" fbc:charge="-2" fbc:chemicalFormula="C5H4O5">
        <annotation>
          <rdf:RDF xmlns:rdf="http://www.w3.org/1999/02/22-rdf-syntax-ns#" xmlns:dcterms="http://purl.org/dc/terms/" xmlns:vCard="http://www.w3.org/2001/vcard-rdf/3.0#" xmlns:vCard4="http://www.w3.org/2006/vcard/ns#" xmlns:bqbiol="http://biomodels.net/biology-qualifiers/" xmlns:bqmodel="http://biomodels.net/model-qualifiers/">
            <rdf:Description rdf:about="#meta_M_akg_c">
              <bqbiol:is>
                <rdf:Bag>
                  <rdf:li rdf:resource="https://identifiers.org/bigg.metabolite/akg"/>
                  <rdf:li rdf:resource="https://identifiers.org/biocyc/META:2-KETOGLUTARATE"/>
                  <rdf:li rdf:resource="https://identifiers.org/chebi/CHEBI:30915"/>
                  <rdf:li rdf:resource="https://identifiers.org/envipath/32de3cf4-e3e6-4168-956e-32fa5ddb0ce1/compound/5b0a94f6-d411-44fd-bcc1-fb79b4e697f5"/>
                  <rdf:li rdf:resource="https://identifiers.org/envipath/4fd7f3e0-dd25-43ac-9453-dda3e52396e4/compound/6557f3f2-0ab8-494b-a865-8ce0eae788a9"/>
                  <rdf:li rdf:resource="https://identifiers.org/hmdb/HMDB0000208"/>
                  <rdf:li rdf:resource="https://identifiers.org/inchikey/KPGXRSRHYNQIFN-UHFFFAOYSA-L"/>
                  <rdf:li rdf:resource="https://identifiers.org/kegg.compound/C00026"/>
                  <rdf:li rdf:resource="https://identifiers.org/metabolite/akg"/>
                  <rdf:li rdf:resource="https://identifiers.org/metanetx.chemical/MNXM20"/>
                  <rdf:li rdf:resource="https://identifiers.org/metatlas/MAM01306c"/>
                  <rdf:li rdf:resource="https://identifiers.org/pubchem.compound/51.0"/>
                  <rdf:li rdf:resource="https://identifiers.org/reactome/113594"/>
                  <rdf:li rdf:resource="https://identifiers.org/reactome/561075"/>
                  <rdf:li rdf:resource="https://identifiers.org/reactome/5278317"/>
                  <rdf:li rdf:resource="https://identifiers.org/reactome/113671"/>
                  <rdf:li rdf:resource="https://identifiers.org/reactome/29406"/>
                  <rdf:li rdf:resource="https://identifiers.org/reactome/389537"/>
                  <rdf:li rdf:resource="https://identifiers.org/sabiork.compound/1922"/>
                  <rdf:li rdf:resource="https://identifiers.org/seed.compound/cpd00024"/>
                  <rdf:li rdf:resource="https://identifiers.org/vmhmetabolite/akg"/>
                </rdf:Bag>
              </bqbiol:is>
            </rdf:Description>
          </rdf:RDF>
        </annotation>
      </species>
      <species metaid="meta_M_gal_c" sboTerm="SBO:0000247" id="M_gal_c" name="galactose" compartment="c" hasOnlySubstanceUnits="false" boundaryCondition="false" constant="false" fbc:charge="0" fbc:chemicalFormula="C6H12O6">
        <annotation>
          <rdf:RDF xmlns:rdf="http://www.w3.org/1999/02/22-rdf-syntax-ns#" xmlns:dcterms="http://purl.org/dc/terms/" xmlns:vCard="http://www.w3.org/2001/vcard-rdf/3.0#" xmlns:vCard4="http://www.w3.org/2006/vcard/ns#" xmlns:bqbiol="http://biomodels.net/biology-qualifiers/" xmlns:bqmodel="http://biomodels.net/model-qualifiers/">
            <rdf:Description rdf:about="#meta_M_gal_c">
              <bqbiol:is>
                <rdf:Bag>
                  <rdf:li rdf:resource="https://identifiers.org/bigg.metabolite/gal"/>
                  <rdf:li rdf:resource="https://identifiers.org/biocyc/META:ALPHA-D-GALACTOSE"/>
                  <rdf:li rdf:resource="https://identifiers.org/biocyc/META:D-galactopyranose"/>
                  <rdf:li rdf:resource="https://identifiers.org/chebi/CHEBI:28061"/>
                  <rdf:li rdf:resource="https://identifiers.org/hmdb/HMDB0000143"/>
                  <rdf:li rdf:resource="https://identifiers.org/inchikey/WQZGKKKJIJFFOK-PHYPRBDBSA-N"/>
                  <rdf:li rdf:resource="https://identifiers.org/kegg.compound/C00984"/>
                  <rdf:li rdf:resource="https://identifiers.org/kegg.drug/D04291"/>
                  <rdf:li rdf:resource="https://identifiers.org/metabolite/gal"/>
                  <rdf:li rdf:resource="https://identifiers.org/metanetx.chemical/MNXM112"/>
                  <rdf:li rdf:resource="https://identifiers.org/metanetx.chemical/MNXM390"/>
                  <rdf:li rdf:resource="https://identifiers.org/metatlas/MAM01910c"/>
                  <rdf:li rdf:resource="https://identifiers.org/pubchem.compound/439357.0"/>
                  <rdf:li rdf:resource="https://identifiers.org/sabiork.compound/1661"/>
                  <rdf:li rdf:resource="https://identifiers.org/sabiork.compound/90"/>
                  <rdf:li rdf:resource="https://identifiers.org/sabiork.compound/1662"/>
                  <rdf:li rdf:resource="https://identifiers.org/seed.compound/cpd00724"/>
                  <rdf:li rdf:resource="https://identifiers.org/seed.compound/cpd00108"/>
                  <rdf:li rdf:resource="https://identifiers.org/vmhmetabolite/gal"/>
                </rdf:Bag>
              </bqbiol:is>
            </rdf:Description>
          </rdf:RDF>
        </annotation>
      </species>
      <species metaid="meta_M_ala__L_c" sboTerm="SBO:0000247" id="M_ala__L_c" name="L-Alanine" compartment="c" hasOnlySubstanceUnits="false" boundaryCondition="false" constant="false" fbc:charge="0" fbc:chemicalFormula="C3H7NO2">
        <annotation>
          <rdf:RDF xmlns:rdf="http://www.w3.org/1999/02/22-rdf-syntax-ns#" xmlns:dcterms="http://purl.org/dc/terms/" xmlns:vCard="http://www.w3.org/2001/vcard-rdf/3.0#" xmlns:vCard4="http://www.w3.org/2006/vcard/ns#" xmlns:bqbiol="http://biomodels.net/biology-qualifiers/" xmlns:bqmodel="http://biomodels.net/model-qualifiers/">
            <rdf:Description rdf:about="#meta_M_ala__L_c">
              <bqbiol:is>
                <rdf:Bag>
                  <rdf:li rdf:resource="https://identifiers.org/bigg.metabolite/ala__L"/>
                  <rdf:li rdf:resource="https://identifiers.org/biocyc/META:L-ALPHA-ALANINE"/>
                  <rdf:li rdf:resource="https://identifiers.org/chebi/CHEBI:16977"/>
                  <rdf:li rdf:resource="https://identifiers.org/envipath/650babc9-9d68-4b73-9332-11972ca26f7b/compound/d80739c7-acbe-4c00-8ea2-e3d19a191be2"/>
                  <rdf:li rdf:resource="https://identifiers.org/envipath/650babc9-9d68-4b73-9332-11972ca26f7b/compound/1aad160f-1c5e-48e0-9473-6305321b31ed"/>
                  <rdf:li rdf:resource="https://identifiers.org/hmdb/HMDB0000161"/>
                  <rdf:li rdf:resource="https://identifiers.org/inchikey/QNAYBMKLOCPYGJ-REOHCLBHSA-N"/>
                  <rdf:li rdf:resource="https://identifiers.org/kegg.compound/C00041"/>
                  <rdf:li rdf:resource="https://identifiers.org/kegg.drug/D00012"/>
                  <rdf:li rdf:resource="https://identifiers.org/metabolite/ala__L"/>
                  <rdf:li rdf:resource="https://identifiers.org/metanetx.chemical/MNXM32"/>
                  <rdf:li rdf:resource="https://identifiers.org/metatlas/MAM01307c"/>
                  <rdf:li rdf:resource="https://identifiers.org/pubchem.compound/5950.0"/>
                  <rdf:li rdf:resource="https://identifiers.org/reactome/389664"/>
                  <rdf:li rdf:resource="https://identifiers.org/reactome/352036"/>
                  <rdf:li rdf:resource="https://identifiers.org/reactome/29432"/>
                  <rdf:li rdf:resource="https://identifiers.org/reactome/379697"/>
                  <rdf:li rdf:resource="https://identifiers.org/sabiork.compound/2280"/>
                  <rdf:li rdf:resource="https://identifiers.org/sabiork.compound/67"/>
                  <rdf:li rdf:resource="https://identifiers.org/seed.compound/cpd00035"/>
                  <rdf:li rdf:resource="https://identifiers.org/seed.compound/cpd01003"/>
                  <rdf:li rdf:resource="https://identifiers.org/vmhmetabolite/ala_L"/>
                </rdf:Bag>
              </bqbiol:is>
            </rdf:Description>
          </rdf:RDF>
        </annotation>
      </species>
      <species metaid="meta_M_gal1p_c" sboTerm="SBO:0000247" id="M_gal1p_c" name="Alpha-D-Galactose 1-phosphate" compartment="c" hasOnlySubstanceUnits="false" boundaryCondition="false" constant="false" fbc:charge="-2" fbc:chemicalFormula="C6H11O9P">
        <annotation>
          <rdf:RDF xmlns:rdf="http://www.w3.org/1999/02/22-rdf-syntax-ns#" xmlns:dcterms="http://purl.org/dc/terms/" xmlns:vCard="http://www.w3.org/2001/vcard-rdf/3.0#" xmlns:vCard4="http://www.w3.org/2006/vcard/ns#" xmlns:bqbiol="http://biomodels.net/biology-qualifiers/" xmlns:bqmodel="http://biomodels.net/model-qualifiers/">
            <rdf:Description rdf:about="#meta_M_gal1p_c">
              <bqbiol:is>
                <rdf:Bag>
                  <rdf:li rdf:resource="https://identifiers.org/bigg.metabolite/gal1p"/>
                  <rdf:li rdf:resource="https://identifiers.org/biocyc/META:GALACTOSE-1P"/>
                  <rdf:li rdf:resource="https://identifiers.org/chebi/CHEBI:17973"/>
                  <rdf:li rdf:resource="https://identifiers.org/hmdb/HMDB00645"/>
                  <rdf:li rdf:resource="https://identifiers.org/hmdb/HMDB62705"/>
                  <rdf:li rdf:resource="https://identifiers.org/hmdb/HMDB03359"/>
                  <rdf:li rdf:resource="https://identifiers.org/inchikey/HXXFSFRBOHSIMQ-FPRJBGLDSA-L"/>
                  <rdf:li rdf:resource="https://identifiers.org/kegg.compound/C00446"/>
                  <rdf:li rdf:resource="https://identifiers.org/metabolite/gal1p"/>
                  <rdf:li rdf:resource="https://identifiers.org/metanetx.chemical/MNXM336"/>
                  <rdf:li rdf:resource="https://identifiers.org/metatlas/MAM01322c"/>
                  <rdf:li rdf:resource="https://identifiers.org/pubchem.compound/123912.0"/>
                  <rdf:li rdf:resource="https://identifiers.org/reactome/30170"/>
                  <rdf:li rdf:resource="https://identifiers.org/sabiork.compound/1381"/>
                  <rdf:li rdf:resource="https://identifiers.org/sabiork.compound/24789"/>
                  <rdf:li rdf:resource="https://identifiers.org/sabiork.compound/1495"/>
                  <rdf:li rdf:resource="https://identifiers.org/seed.compound/cpd19025"/>
                  <rdf:li rdf:resource="https://identifiers.org/seed.compound/cpd00348"/>
                  <rdf:li rdf:resource="https://identifiers.org/vmhmetabolite/gal1p"/>
                </rdf:Bag>
              </bqbiol:is>
            </rdf:Description>
          </rdf:RDF>
        </annotation>
      </species>
      <species metaid="meta_M_amet__L_c" sboTerm="SBO:0000247" id="M_amet__L_c" name="S-Adenosyl-L-methionine" compartment="c" hasOnlySubstanceUnits="false" boundaryCondition="false" constant="false" fbc:charge="1" fbc:chemicalFormula="C15H23N6O5S">
        <annotation>
          <rdf:RDF xmlns:rdf="http://www.w3.org/1999/02/22-rdf-syntax-ns#" xmlns:dcterms="http://purl.org/dc/terms/" xmlns:vCard="http://www.w3.org/2001/vcard-rdf/3.0#" xmlns:vCard4="http://www.w3.org/2006/vcard/ns#" xmlns:bqbiol="http://biomodels.net/biology-qualifiers/" xmlns:bqmodel="http://biomodels.net/model-qualifiers/">
            <rdf:Description rdf:about="#meta_M_amet__L_c">
              <bqbiol:is>
                <rdf:Bag>
                  <rdf:li rdf:resource="https://identifiers.org/bigg.metabolite/amet"/>
                  <rdf:li rdf:resource="https://identifiers.org/biocyc/META:S-ADENOSYLMETHIONINE"/>
                  <rdf:li rdf:resource="https://identifiers.org/chebi/CHEBI:15414"/>
                  <rdf:li rdf:resource="https://identifiers.org/hmdb/HMDB0001185"/>
                  <rdf:li rdf:resource="https://identifiers.org/inchikey/MEFKEPWMEQBLKI-AIRLBKTGSA-O"/>
                  <rdf:li rdf:resource="https://identifiers.org/kegg.compound/C00019"/>
                  <rdf:li rdf:resource="https://identifiers.org/metabolite/amet__L"/>
                  <rdf:li rdf:resource="https://identifiers.org/metanetx.chemical/MNXM16"/>
                  <rdf:li rdf:resource="https://identifiers.org/metatlas/MAM02877c"/>
                  <rdf:li rdf:resource="https://identifiers.org/pubchem.compound/16757548.0"/>
                  <rdf:li rdf:resource="https://identifiers.org/reactome/2162265"/>
                  <rdf:li rdf:resource="https://identifiers.org/reactome/5279190"/>
                  <rdf:li rdf:resource="https://identifiers.org/reactome/77087"/>
                  <rdf:li rdf:resource="https://identifiers.org/reactome/71284"/>
                  <rdf:li rdf:resource="https://identifiers.org/reactome/353113"/>
                  <rdf:li rdf:resource="https://identifiers.org/sabiork.compound/1272"/>
                  <rdf:li rdf:resource="https://identifiers.org/seed.compound/cpd00017"/>
                  <rdf:li rdf:resource="https://identifiers.org/vmhmetabolite/amet"/>
                </rdf:Bag>
              </bqbiol:is>
            </rdf:Description>
          </rdf:RDF>
        </annotation>
      </species>
      <species metaid="meta_M_ametam_c" sboTerm="SBO:0000247" id="M_ametam_c" name="S-Adenosylmethioninamine" compartment="c" hasOnlySubstanceUnits="false" boundaryCondition="false" constant="false" fbc:charge="2" fbc:chemicalFormula="C14H24N6O3S">
        <annotation>
          <rdf:RDF xmlns:rdf="http://www.w3.org/1999/02/22-rdf-syntax-ns#" xmlns:dcterms="http://purl.org/dc/terms/" xmlns:vCard="http://www.w3.org/2001/vcard-rdf/3.0#" xmlns:vCard4="http://www.w3.org/2006/vcard/ns#" xmlns:bqbiol="http://biomodels.net/biology-qualifiers/" xmlns:bqmodel="http://biomodels.net/model-qualifiers/">
            <rdf:Description rdf:about="#meta_M_ametam_c">
              <bqbiol:is>
                <rdf:Bag>
                  <rdf:li rdf:resource="https://identifiers.org/bigg.metabolite/ametam"/>
                  <rdf:li rdf:resource="https://identifiers.org/biocyc/META:S-ADENOSYLMETHIONINAMINE"/>
                  <rdf:li rdf:resource="https://identifiers.org/chebi/CHEBI:15625"/>
                  <rdf:li rdf:resource="https://identifiers.org/hmdb/HMDB0000988"/>
                  <rdf:li rdf:resource="https://identifiers.org/inchikey/ZUNBITIXDCPNSD-LSRJEVITSA-O"/>
                  <rdf:li rdf:resource="https://identifiers.org/kegg.compound/C01137"/>
                  <rdf:li rdf:resource="https://identifiers.org/metabolite/ametam"/>
                  <rdf:li rdf:resource="https://identifiers.org/metanetx.chemical/MNXM321"/>
                  <rdf:li rdf:resource="https://identifiers.org/metatlas/MAM02870c"/>
                  <rdf:li rdf:resource="https://identifiers.org/pubchem.compound/439415.0"/>
                  <rdf:li rdf:resource="https://identifiers.org/sabiork.compound/5404"/>
                  <rdf:li rdf:resource="https://identifiers.org/seed.compound/cpd00837"/>
                  <rdf:li rdf:resource="https://identifiers.org/vmhmetabolite/ametam"/>
                </rdf:Bag>
              </bqbiol:is>
            </rdf:Description>
          </rdf:RDF>
        </annotation>
      </species>
      <species metaid="meta_M_amp_c" sboTerm="SBO:0000247" id="M_amp_c" name="AMP" compartment="c" hasOnlySubstanceUnits="false" boundaryCondition="false" constant="false" fbc:charge="-2" fbc:chemicalFormula="C10H12N5O7P">
        <annotation>
          <rdf:RDF xmlns:rdf="http://www.w3.org/1999/02/22-rdf-syntax-ns#" xmlns:dcterms="http://purl.org/dc/terms/" xmlns:vCard="http://www.w3.org/2001/vcard-rdf/3.0#" xmlns:vCard4="http://www.w3.org/2006/vcard/ns#" xmlns:bqbiol="http://biomodels.net/biology-qualifiers/" xmlns:bqmodel="http://biomodels.net/model-qualifiers/">
            <rdf:Description rdf:about="#meta_M_amp_c">
              <bqbiol:is>
                <rdf:Bag>
                  <rdf:li rdf:resource="https://identifiers.org/bigg.metabolite/amp"/>
                  <rdf:li rdf:resource="https://identifiers.org/biocyc/META:AMP-GROUP"/>
                  <rdf:li rdf:resource="https://identifiers.org/biocyc/META:AMP"/>
                  <rdf:li rdf:resource="https://identifiers.org/chebi/CHEBI:16027"/>
                  <rdf:li rdf:resource="https://identifiers.org/hmdb/HMDB0000045"/>
                  <rdf:li rdf:resource="https://identifiers.org/inchikey/UDMBCSSLTHHNCD-KQYNXXCUSA-L"/>
                  <rdf:li rdf:resource="https://identifiers.org/kegg.compound/C00020"/>
                  <rdf:li rdf:resource="https://identifiers.org/kegg.drug/D02769"/>
                  <rdf:li rdf:resource="https://identifiers.org/metabolite/amp"/>
                  <rdf:li rdf:resource="https://identifiers.org/metanetx.chemical/MNXM14"/>
                  <rdf:li rdf:resource="https://identifiers.org/metatlas/MAM01334c"/>
                  <rdf:li rdf:resource="https://identifiers.org/pubchem.compound/6083.0"/>
                  <rdf:li rdf:resource="https://identifiers.org/reactome/389620"/>
                  <rdf:li rdf:resource="https://identifiers.org/reactome/159448"/>
                  <rdf:li rdf:resource="https://identifiers.org/reactome/76577"/>
                  <rdf:li rdf:resource="https://identifiers.org/reactome/109275"/>
                  <rdf:li rdf:resource="https://identifiers.org/reactome/164121"/>
                  <rdf:li rdf:resource="https://identifiers.org/sabiork.compound/1273"/>
                  <rdf:li rdf:resource="https://identifiers.org/seed.compound/cpd22272"/>
                  <rdf:li rdf:resource="https://identifiers.org/seed.compound/cpd00018"/>
                  <rdf:li rdf:resource="https://identifiers.org/vmhmetabolite/amp"/>
                </rdf:Bag>
              </bqbiol:is>
            </rdf:Description>
          </rdf:RDF>
        </annotation>
      </species>
      <species metaid="meta_M_ap4a_c" sboTerm="SBO:0000247" id="M_ap4a_c" name="P1,P4-Bis(5&apos;-adenosyl) tetraphosphate" compartment="c" hasOnlySubstanceUnits="false" boundaryCondition="false" constant="false" fbc:charge="-4" fbc:chemicalFormula="C20H24N10O19P4">
        <annotation>
          <rdf:RDF xmlns:rdf="http://www.w3.org/1999/02/22-rdf-syntax-ns#" xmlns:dcterms="http://purl.org/dc/terms/" xmlns:vCard="http://www.w3.org/2001/vcard-rdf/3.0#" xmlns:vCard4="http://www.w3.org/2006/vcard/ns#" xmlns:bqbiol="http://biomodels.net/biology-qualifiers/" xmlns:bqmodel="http://biomodels.net/model-qualifiers/">
            <rdf:Description rdf:about="#meta_M_ap4a_c">
              <bqbiol:is>
                <rdf:Bag>
                  <rdf:li rdf:resource="https://identifiers.org/bigg.metabolite/ap4a"/>
                  <rdf:li rdf:resource="https://identifiers.org/biocyc/META:ADENOSYL-P4"/>
                  <rdf:li rdf:resource="https://identifiers.org/chebi/CHEBI:17422"/>
                  <rdf:li rdf:resource="https://identifiers.org/hmdb/HMDB01211"/>
                  <rdf:li rdf:resource="https://identifiers.org/hmdb/HMDB06502"/>
                  <rdf:li rdf:resource="https://identifiers.org/inchikey/YOAHKNVSNCMZGQ-XPWFQUROSA-J"/>
                  <rdf:li rdf:resource="https://identifiers.org/kegg.compound/C01260"/>
                  <rdf:li rdf:resource="https://identifiers.org/metabolite/ap4a"/>
                  <rdf:li rdf:resource="https://identifiers.org/metanetx.chemical/MNXM1089"/>
                  <rdf:li rdf:resource="https://identifiers.org/metatlas/MAM02670c"/>
                  <rdf:li rdf:resource="https://identifiers.org/sabiork.compound/1707"/>
                  <rdf:li rdf:resource="https://identifiers.org/seed.compound/cpd00924"/>
                  <rdf:li rdf:resource="https://identifiers.org/vmhmetabolite/ap4a"/>
                </rdf:Bag>
              </bqbiol:is>
            </rdf:Description>
          </rdf:RDF>
        </annotation>
      </species>
      <species metaid="meta_M_arg__L_c" sboTerm="SBO:0000247" id="M_arg__L_c" name="L-Arginine" compartment="c" hasOnlySubstanceUnits="false" boundaryCondition="false" constant="false" fbc:charge="1" fbc:chemicalFormula="C6H15N4O2">
        <annotation>
          <rdf:RDF xmlns:rdf="http://www.w3.org/1999/02/22-rdf-syntax-ns#" xmlns:dcterms="http://purl.org/dc/terms/" xmlns:vCard="http://www.w3.org/2001/vcard-rdf/3.0#" xmlns:vCard4="http://www.w3.org/2006/vcard/ns#" xmlns:bqbiol="http://biomodels.net/biology-qualifiers/" xmlns:bqmodel="http://biomodels.net/model-qualifiers/">
            <rdf:Description rdf:about="#meta_M_arg__L_c">
              <bqbiol:is>
                <rdf:Bag>
                  <rdf:li rdf:resource="https://identifiers.org/bigg.metabolite/arg__L"/>
                  <rdf:li rdf:resource="https://identifiers.org/biocyc/META:ARG"/>
                  <rdf:li rdf:resource="https://identifiers.org/chebi/CHEBI:16467"/>
                  <rdf:li rdf:resource="https://identifiers.org/hmdb/HMDB0000517"/>
                  <rdf:li rdf:resource="https://identifiers.org/inchikey/ODKSFYDXXFIFQN-BYPYZUCNSA-O"/>
                  <rdf:li rdf:resource="https://identifiers.org/kegg.compound/C00062"/>
                  <rdf:li rdf:resource="https://identifiers.org/kegg.drug/D02982"/>
                  <rdf:li rdf:resource="https://identifiers.org/metabolite/arg__L"/>
                  <rdf:li rdf:resource="https://identifiers.org/metanetx.chemical/MNXM70"/>
                  <rdf:li rdf:resource="https://identifiers.org/metatlas/MAM01365c"/>
                  <rdf:li rdf:resource="https://identifiers.org/pubchem.compound/6322.0"/>
                  <rdf:li rdf:resource="https://identifiers.org/reactome/351977"/>
                  <rdf:li rdf:resource="https://identifiers.org/reactome/29468"/>
                  <rdf:li rdf:resource="https://identifiers.org/reactome/374064"/>
                  <rdf:li rdf:resource="https://identifiers.org/reactome/113530"/>
                  <rdf:li rdf:resource="https://identifiers.org/sabiork.compound/2410"/>
                  <rdf:li rdf:resource="https://identifiers.org/sabiork.compound/23080"/>
                  <rdf:li rdf:resource="https://identifiers.org/sabiork.compound/80"/>
                  <rdf:li rdf:resource="https://identifiers.org/seed.compound/cpd00051"/>
                  <rdf:li rdf:resource="https://identifiers.org/seed.compound/cpd19021"/>
                  <rdf:li rdf:resource="https://identifiers.org/vmhmetabolite/arg_L"/>
                </rdf:Bag>
              </bqbiol:is>
            </rdf:Description>
          </rdf:RDF>
        </annotation>
      </species>
      <species metaid="meta_M_galt_c" sboTerm="SBO:0000247" id="M_galt_c" name="Galactitol" compartment="c" hasOnlySubstanceUnits="false" boundaryCondition="false" constant="false" fbc:charge="0" fbc:chemicalFormula="C6H14O6">
        <annotation>
          <rdf:RDF xmlns:rdf="http://www.w3.org/1999/02/22-rdf-syntax-ns#" xmlns:dcterms="http://purl.org/dc/terms/" xmlns:vCard="http://www.w3.org/2001/vcard-rdf/3.0#" xmlns:vCard4="http://www.w3.org/2006/vcard/ns#" xmlns:bqbiol="http://biomodels.net/biology-qualifiers/" xmlns:bqmodel="http://biomodels.net/model-qualifiers/">
            <rdf:Description rdf:about="#meta_M_galt_c">
              <bqbiol:is>
                <rdf:Bag>
                  <rdf:li rdf:resource="https://identifiers.org/bigg.metabolite/galt"/>
                  <rdf:li rdf:resource="https://identifiers.org/biocyc/META:GALACTITOL"/>
                  <rdf:li rdf:resource="https://identifiers.org/chebi/CHEBI:16813"/>
                  <rdf:li rdf:resource="https://identifiers.org/hmdb/HMDB0000107"/>
                  <rdf:li rdf:resource="https://identifiers.org/inchi/InChI=1S/C6H14O6/c7-1-3(9)5(11)6(12)4(10)2-8/h3-12H,1-2H2/t3-,4+,5+,6-"/>
                  <rdf:li rdf:resource="https://identifiers.org/inchikey/FBPFZTCFMRRESA-GUCUJZIJSA-N"/>
                  <rdf:li rdf:resource="https://identifiers.org/kegg.compound/C01697"/>
                  <rdf:li rdf:resource="https://identifiers.org/metabolite/galt"/>
                  <rdf:li rdf:resource="https://identifiers.org/metanetx.chemical/MNXM1233"/>
                  <rdf:li rdf:resource="https://identifiers.org/metatlas/MAM01909c"/>
                  <rdf:li rdf:resource="https://identifiers.org/pubchem.compound/11850.0"/>
                  <rdf:li rdf:resource="https://identifiers.org/sabiork.compound/2311"/>
                  <rdf:li rdf:resource="https://identifiers.org/seed.compound/cpd01171"/>
                  <rdf:li rdf:resource="https://identifiers.org/vmhmetabolite/galt"/>
                </rdf:Bag>
              </bqbiol:is>
            </rdf:Description>
          </rdf:RDF>
        </annotation>
      </species>
      <species metaid="meta_M_ascb__L_c" sboTerm="SBO:0000247" id="M_ascb__L_c" name="L-Ascorbate" compartment="c" hasOnlySubstanceUnits="false" boundaryCondition="false" constant="false" fbc:charge="-1" fbc:chemicalFormula="C6H7O6">
        <annotation>
          <rdf:RDF xmlns:rdf="http://www.w3.org/1999/02/22-rdf-syntax-ns#" xmlns:dcterms="http://purl.org/dc/terms/" xmlns:vCard="http://www.w3.org/2001/vcard-rdf/3.0#" xmlns:vCard4="http://www.w3.org/2006/vcard/ns#" xmlns:bqbiol="http://biomodels.net/biology-qualifiers/" xmlns:bqmodel="http://biomodels.net/model-qualifiers/">
            <rdf:Description rdf:about="#meta_M_ascb__L_c">
              <bqbiol:is>
                <rdf:Bag>
                  <rdf:li rdf:resource="https://identifiers.org/bigg.metabolite/ascb__L"/>
                  <rdf:li rdf:resource="https://identifiers.org/biocyc/META:ASCORBATE"/>
                  <rdf:li rdf:resource="https://identifiers.org/chebi/CHEBI:17208"/>
                  <rdf:li rdf:resource="https://identifiers.org/hmdb/HMDB0000044"/>
                  <rdf:li rdf:resource="https://identifiers.org/inchikey/CIWBSHSKHKDKBQ-JLAZNSOCSA-M"/>
                  <rdf:li rdf:resource="https://identifiers.org/kegg.compound/C00072"/>
                  <rdf:li rdf:resource="https://identifiers.org/kegg.drug/D00018"/>
                  <rdf:li rdf:resource="https://identifiers.org/metabolite/ascb__L"/>
                  <rdf:li rdf:resource="https://identifiers.org/metanetx.chemical/MNXM89592"/>
                  <rdf:li rdf:resource="https://identifiers.org/metatlas/MAM01368c"/>
                  <rdf:li rdf:resource="https://identifiers.org/pubchem.compound/54670067.0"/>
                  <rdf:li rdf:resource="https://identifiers.org/reactome/198816"/>
                  <rdf:li rdf:resource="https://identifiers.org/reactome/351595"/>
                  <rdf:li rdf:resource="https://identifiers.org/reactome/198836"/>
                  <rdf:li rdf:resource="https://identifiers.org/sabiork.compound/1929"/>
                  <rdf:li rdf:resource="https://identifiers.org/seed.compound/cpd00059"/>
                  <rdf:li rdf:resource="https://identifiers.org/vmhmetabolite/ascb_L"/>
                </rdf:Bag>
              </bqbiol:is>
            </rdf:Description>
          </rdf:RDF>
        </annotation>
      </species>
      <species metaid="meta_M_atp_c" sboTerm="SBO:0000247" id="M_atp_c" name="ATP" compartment="c" hasOnlySubstanceUnits="false" boundaryCondition="false" constant="false" fbc:charge="-4" fbc:chemicalFormula="C10H12N5O13P3">
        <annotation>
          <rdf:RDF xmlns:rdf="http://www.w3.org/1999/02/22-rdf-syntax-ns#" xmlns:dcterms="http://purl.org/dc/terms/" xmlns:vCard="http://www.w3.org/2001/vcard-rdf/3.0#" xmlns:vCard4="http://www.w3.org/2006/vcard/ns#" xmlns:bqbiol="http://biomodels.net/biology-qualifiers/" xmlns:bqmodel="http://biomodels.net/model-qualifiers/">
            <rdf:Description rdf:about="#meta_M_atp_c">
              <bqbiol:is>
                <rdf:Bag>
                  <rdf:li rdf:resource="https://identifiers.org/bigg.metabolite/atp"/>
                  <rdf:li rdf:resource="https://identifiers.org/biocyc/META:ATP"/>
                  <rdf:li rdf:resource="https://identifiers.org/chebi/CHEBI:15422"/>
                  <rdf:li rdf:resource="https://identifiers.org/hmdb/HMDB0000538"/>
                  <rdf:li rdf:resource="https://identifiers.org/inchikey/ZKHQWZAMYRWXGA-KQYNXXCUSA-J"/>
                  <rdf:li rdf:resource="https://identifiers.org/kegg.compound/C00002"/>
                  <rdf:li rdf:resource="https://identifiers.org/kegg.drug/D08646"/>
                  <rdf:li rdf:resource="https://identifiers.org/metabolite/atp"/>
                  <rdf:li rdf:resource="https://identifiers.org/metanetx.chemical/MNXM3"/>
                  <rdf:li rdf:resource="https://identifiers.org/metatlas/MAM01371c"/>
                  <rdf:li rdf:resource="https://identifiers.org/pubchem.compound/5957.0"/>
                  <rdf:li rdf:resource="https://identifiers.org/reactome/8878982"/>
                  <rdf:li rdf:resource="https://identifiers.org/reactome/389573"/>
                  <rdf:li rdf:resource="https://identifiers.org/reactome/8938081"/>
                  <rdf:li rdf:resource="https://identifiers.org/reactome/211579"/>
                  <rdf:li rdf:resource="https://identifiers.org/reactome/113593"/>
                  <rdf:li rdf:resource="https://identifiers.org/reactome/113592"/>
                  <rdf:li rdf:resource="https://identifiers.org/reactome/5632460"/>
                  <rdf:li rdf:resource="https://identifiers.org/reactome/5696069"/>
                  <rdf:li rdf:resource="https://identifiers.org/reactome/29358"/>
                  <rdf:li rdf:resource="https://identifiers.org/reactome/8869363"/>
                  <rdf:li rdf:resource="https://identifiers.org/reactome/6798184"/>
                  <rdf:li rdf:resource="https://identifiers.org/sabiork.compound/34"/>
                  <rdf:li rdf:resource="https://identifiers.org/seed.compound/cpd00002"/>
                  <rdf:li rdf:resource="https://identifiers.org/vmhmetabolite/atp"/>
                </rdf:Bag>
              </bqbiol:is>
            </rdf:Description>
          </rdf:RDF>
        </annotation>
      </species>
      <species metaid="meta_M_gam_c" sboTerm="SBO:0000247" id="M_gam_c" name="D-Glucosamine" compartment="c" hasOnlySubstanceUnits="false" boundaryCondition="false" constant="false" fbc:charge="1" fbc:chemicalFormula="C6H14NO5">
        <annotation>
          <rdf:RDF xmlns:rdf="http://www.w3.org/1999/02/22-rdf-syntax-ns#" xmlns:dcterms="http://purl.org/dc/terms/" xmlns:vCard="http://www.w3.org/2001/vcard-rdf/3.0#" xmlns:vCard4="http://www.w3.org/2006/vcard/ns#" xmlns:bqbiol="http://biomodels.net/biology-qualifiers/" xmlns:bqmodel="http://biomodels.net/model-qualifiers/">
            <rdf:Description rdf:about="#meta_M_gam_c">
              <bqbiol:is>
                <rdf:Bag>
                  <rdf:li rdf:resource="https://identifiers.org/bigg.metabolite/gam"/>
                  <rdf:li rdf:resource="https://identifiers.org/biocyc/META:GLUCOSAMINE"/>
                  <rdf:li rdf:resource="https://identifiers.org/chebi/CHEBI:5417"/>
                  <rdf:li rdf:resource="https://identifiers.org/hmdb/HMDB0001514"/>
                  <rdf:li rdf:resource="https://identifiers.org/inchikey/MSWZFWKMSRAUBD-IVMDWMLBSA-O"/>
                  <rdf:li rdf:resource="https://identifiers.org/kegg.compound/C00329"/>
                  <rdf:li rdf:resource="https://identifiers.org/kegg.drug/D04334"/>
                  <rdf:li rdf:resource="https://identifiers.org/metabolite/gam"/>
                  <rdf:li rdf:resource="https://identifiers.org/metanetx.chemical/MNXM533"/>
                  <rdf:li rdf:resource="https://identifiers.org/metatlas/MAM01962c"/>
                  <rdf:li rdf:resource="https://identifiers.org/pubchem.compound/439213.0"/>
                  <rdf:li rdf:resource="https://identifiers.org/reactome/6786660"/>
                  <rdf:li rdf:resource="https://identifiers.org/sabiork.compound/1591"/>
                  <rdf:li rdf:resource="https://identifiers.org/sabiork.compound/1592"/>
                  <rdf:li rdf:resource="https://identifiers.org/seed.compound/cpd01247"/>
                  <rdf:li rdf:resource="https://identifiers.org/seed.compound/cpd00276"/>
                  <rdf:li rdf:resource="https://identifiers.org/seed.compound/cpd27103"/>
                  <rdf:li rdf:resource="https://identifiers.org/vmhmetabolite/gam"/>
                </rdf:Bag>
              </bqbiol:is>
            </rdf:Description>
          </rdf:RDF>
        </annotation>
      </species>
      <species metaid="meta_M_gam6p_c" sboTerm="SBO:0000247" id="M_gam6p_c" name="D-Glucosamine 6-phosphate" compartment="c" hasOnlySubstanceUnits="false" boundaryCondition="false" constant="false" fbc:charge="-1" fbc:chemicalFormula="C6H13NO8P">
        <annotation>
          <rdf:RDF xmlns:rdf="http://www.w3.org/1999/02/22-rdf-syntax-ns#" xmlns:dcterms="http://purl.org/dc/terms/" xmlns:vCard="http://www.w3.org/2001/vcard-rdf/3.0#" xmlns:vCard4="http://www.w3.org/2006/vcard/ns#" xmlns:bqbiol="http://biomodels.net/biology-qualifiers/" xmlns:bqmodel="http://biomodels.net/model-qualifiers/">
            <rdf:Description rdf:about="#meta_M_gam6p_c">
              <bqbiol:is>
                <rdf:Bag>
                  <rdf:li rdf:resource="https://identifiers.org/bigg.metabolite/gam6p"/>
                  <rdf:li rdf:resource="https://identifiers.org/biocyc/META:D-GLUCOSAMINE-6-P"/>
                  <rdf:li rdf:resource="https://identifiers.org/chebi/CHEBI:15873"/>
                  <rdf:li rdf:resource="https://identifiers.org/inchikey/XHMJOUIAFHJHBW-IVMDWMLBSA-M"/>
                  <rdf:li rdf:resource="https://identifiers.org/kegg.compound/C00352"/>
                  <rdf:li rdf:resource="https://identifiers.org/metabolite/gam6p"/>
                  <rdf:li rdf:resource="https://identifiers.org/metanetx.chemical/MNXM370"/>
                  <rdf:li rdf:resource="https://identifiers.org/metatlas/MAM01963c"/>
                  <rdf:li rdf:resource="https://identifiers.org/pubchem.compound/121988.0"/>
                  <rdf:li rdf:resource="https://identifiers.org/sabiork.compound/1372"/>
                  <rdf:li rdf:resource="https://identifiers.org/seed.compound/cpd00288"/>
                  <rdf:li rdf:resource="https://identifiers.org/vmhmetabolite/gam6p"/>
                </rdf:Bag>
              </bqbiol:is>
            </rdf:Description>
          </rdf:RDF>
        </annotation>
      </species>
      <species metaid="meta_M_gdp_c" sboTerm="SBO:0000247" id="M_gdp_c" name="GDP" compartment="c" hasOnlySubstanceUnits="false" boundaryCondition="false" constant="false" fbc:charge="-3" fbc:chemicalFormula="C10H12N5O11P2">
        <annotation>
          <rdf:RDF xmlns:rdf="http://www.w3.org/1999/02/22-rdf-syntax-ns#" xmlns:dcterms="http://purl.org/dc/terms/" xmlns:vCard="http://www.w3.org/2001/vcard-rdf/3.0#" xmlns:vCard4="http://www.w3.org/2006/vcard/ns#" xmlns:bqbiol="http://biomodels.net/biology-qualifiers/" xmlns:bqmodel="http://biomodels.net/model-qualifiers/">
            <rdf:Description rdf:about="#meta_M_gdp_c">
              <bqbiol:is>
                <rdf:Bag>
                  <rdf:li rdf:resource="https://identifiers.org/bigg.metabolite/gdp"/>
                  <rdf:li rdf:resource="https://identifiers.org/biocyc/META:GDP"/>
                  <rdf:li rdf:resource="https://identifiers.org/chebi/CHEBI:17552"/>
                  <rdf:li rdf:resource="https://identifiers.org/hmdb/HMDB0001201"/>
                  <rdf:li rdf:resource="https://identifiers.org/inchikey/QGWNDRXFNXRZMB-UUOKFMHZSA-K"/>
                  <rdf:li rdf:resource="https://identifiers.org/kegg.compound/C00035"/>
                  <rdf:li rdf:resource="https://identifiers.org/kegg.glycan/G10620"/>
                  <rdf:li rdf:resource="https://identifiers.org/metabolite/gdp"/>
                  <rdf:li rdf:resource="https://identifiers.org/metanetx.chemical/MNXM30"/>
                  <rdf:li rdf:resource="https://identifiers.org/metatlas/MAM01948c"/>
                  <rdf:li rdf:resource="https://identifiers.org/pubchem.compound/8977.0"/>
                  <rdf:li rdf:resource="https://identifiers.org/reactome/113525"/>
                  <rdf:li rdf:resource="https://identifiers.org/reactome/29420"/>
                  <rdf:li rdf:resource="https://identifiers.org/reactome/205689"/>
                  <rdf:li rdf:resource="https://identifiers.org/reactome/111349"/>
                  <rdf:li rdf:resource="https://identifiers.org/sabiork.compound/1280"/>
                  <rdf:li rdf:resource="https://identifiers.org/seed.compound/cpd00031"/>
                  <rdf:li rdf:resource="https://identifiers.org/vmhmetabolite/gdp"/>
                </rdf:Bag>
              </bqbiol:is>
            </rdf:Description>
          </rdf:RDF>
        </annotation>
      </species>
      <species metaid="meta_M_glc__D_c" sboTerm="SBO:0000247" id="M_glc__D_c" name="beta-D-Glucose" compartment="c" hasOnlySubstanceUnits="false" boundaryCondition="false" constant="false" fbc:charge="0" fbc:chemicalFormula="C6H12O6">
        <annotation>
          <rdf:RDF xmlns:rdf="http://www.w3.org/1999/02/22-rdf-syntax-ns#" xmlns:dcterms="http://purl.org/dc/terms/" xmlns:vCard="http://www.w3.org/2001/vcard-rdf/3.0#" xmlns:vCard4="http://www.w3.org/2006/vcard/ns#" xmlns:bqbiol="http://biomodels.net/biology-qualifiers/" xmlns:bqmodel="http://biomodels.net/model-qualifiers/">
            <rdf:Description rdf:about="#meta_M_glc__D_c">
              <bqbiol:is>
                <rdf:Bag>
                  <rdf:li rdf:resource="https://identifiers.org/bigg.metabolite/glc__D"/>
                  <rdf:li rdf:resource="https://identifiers.org/biocyc/META:Glucopyranose"/>
                  <rdf:li rdf:resource="https://identifiers.org/chebi/CHEBI:4167"/>
                  <rdf:li rdf:resource="https://identifiers.org/hmdb/HMDB0000122"/>
                  <rdf:li rdf:resource="https://identifiers.org/inchikey/WQZGKKKJIJFFOK-GASJEMHNSA-N"/>
                  <rdf:li rdf:resource="https://identifiers.org/kegg.compound/C00031"/>
                  <rdf:li rdf:resource="https://identifiers.org/kegg.drug/D00009"/>
                  <rdf:li rdf:resource="https://identifiers.org/metabolite/glc__D"/>
                  <rdf:li rdf:resource="https://identifiers.org/metanetx.chemical/MNXM41"/>
                  <rdf:li rdf:resource="https://identifiers.org/metanetx.chemical/MNXM99"/>
                  <rdf:li rdf:resource="https://identifiers.org/metatlas/MAM01965c"/>
                  <rdf:li rdf:resource="https://identifiers.org/pubchem.compound/5793.0"/>
                  <rdf:li rdf:resource="https://identifiers.org/sabiork.compound/1406"/>
                  <rdf:li rdf:resource="https://identifiers.org/sabiork.compound/1407"/>
                  <rdf:li rdf:resource="https://identifiers.org/seed.compound/cpd26821"/>
                  <rdf:li rdf:resource="https://identifiers.org/seed.compound/cpd00027"/>
                  <rdf:li rdf:resource="https://identifiers.org/vmhmetabolite/glc_D"/>
                </rdf:Bag>
              </bqbiol:is>
            </rdf:Description>
          </rdf:RDF>
        </annotation>
      </species>
      <species metaid="meta_M_glcur_c" sboTerm="SBO:0000247" id="M_glcur_c" name="glucuronate" compartment="c" hasOnlySubstanceUnits="false" boundaryCondition="false" constant="false" fbc:charge="-1" fbc:chemicalFormula="C6H9O7">
        <annotation>
          <rdf:RDF xmlns:rdf="http://www.w3.org/1999/02/22-rdf-syntax-ns#" xmlns:dcterms="http://purl.org/dc/terms/" xmlns:vCard="http://www.w3.org/2001/vcard-rdf/3.0#" xmlns:vCard4="http://www.w3.org/2006/vcard/ns#" xmlns:bqbiol="http://biomodels.net/biology-qualifiers/" xmlns:bqmodel="http://biomodels.net/model-qualifiers/">
            <rdf:Description rdf:about="#meta_M_glcur_c">
              <bqbiol:is>
                <rdf:Bag>
                  <rdf:li rdf:resource="https://identifiers.org/bigg.metabolite/glcur"/>
                  <rdf:li rdf:resource="https://identifiers.org/biocyc/META:D-Glucopyranuronate"/>
                  <rdf:li rdf:resource="https://identifiers.org/chebi/CHEBI:42717"/>
                  <rdf:li rdf:resource="https://identifiers.org/hmdb/HMDB0000127"/>
                  <rdf:li rdf:resource="https://identifiers.org/inchikey/AEMOLEFTQBMNLQ-AQKNRBDQSA-M"/>
                  <rdf:li rdf:resource="https://identifiers.org/kegg.compound/C00191"/>
                  <rdf:li rdf:resource="https://identifiers.org/metabolite/glcur"/>
                  <rdf:li rdf:resource="https://identifiers.org/metanetx.chemical/MNXM241"/>
                  <rdf:li rdf:resource="https://identifiers.org/metatlas/MAM01973c"/>
                  <rdf:li rdf:resource="https://identifiers.org/pubchem.compound/444791.0"/>
                  <rdf:li rdf:resource="https://identifiers.org/sabiork.compound/26257"/>
                  <rdf:li rdf:resource="https://identifiers.org/seed.compound/cpd00164"/>
                  <rdf:li rdf:resource="https://identifiers.org/vmhmetabolite/glcur"/>
                </rdf:Bag>
              </bqbiol:is>
            </rdf:Description>
          </rdf:RDF>
        </annotation>
      </species>
      <species metaid="meta_M_gln__L_c" sboTerm="SBO:0000247" id="M_gln__L_c" name="L-Glutamine" compartment="c" hasOnlySubstanceUnits="false" boundaryCondition="false" constant="false" fbc:charge="0" fbc:chemicalFormula="C5H10N2O3">
        <annotation>
          <rdf:RDF xmlns:rdf="http://www.w3.org/1999/02/22-rdf-syntax-ns#" xmlns:dcterms="http://purl.org/dc/terms/" xmlns:vCard="http://www.w3.org/2001/vcard-rdf/3.0#" xmlns:vCard4="http://www.w3.org/2006/vcard/ns#" xmlns:bqbiol="http://biomodels.net/biology-qualifiers/" xmlns:bqmodel="http://biomodels.net/model-qualifiers/">
            <rdf:Description rdf:about="#meta_M_gln__L_c">
              <bqbiol:is>
                <rdf:Bag>
                  <rdf:li rdf:resource="https://identifiers.org/bigg.metabolite/gln__L"/>
                  <rdf:li rdf:resource="https://identifiers.org/biocyc/META:GLN"/>
                  <rdf:li rdf:resource="https://identifiers.org/chebi/CHEBI:18050"/>
                  <rdf:li rdf:resource="https://identifiers.org/hmdb/HMDB0000641"/>
                  <rdf:li rdf:resource="https://identifiers.org/inchikey/ZDXPYRJPNDTMRX-VKHMYHEASA-N"/>
                  <rdf:li rdf:resource="https://identifiers.org/kegg.compound/C00064"/>
                  <rdf:li rdf:resource="https://identifiers.org/kegg.drug/D00015"/>
                  <rdf:li rdf:resource="https://identifiers.org/metabolite/gln__L"/>
                  <rdf:li rdf:resource="https://identifiers.org/metanetx.chemical/MNXM37"/>
                  <rdf:li rdf:resource="https://identifiers.org/metatlas/MAM01975c"/>
                  <rdf:li rdf:resource="https://identifiers.org/pubchem.compound/5961.0"/>
                  <rdf:li rdf:resource="https://identifiers.org/reactome/113522"/>
                  <rdf:li rdf:resource="https://identifiers.org/reactome/212615"/>
                  <rdf:li rdf:resource="https://identifiers.org/reactome/29472"/>
                  <rdf:li rdf:resource="https://identifiers.org/sabiork.compound/2011"/>
                  <rdf:li rdf:resource="https://identifiers.org/sabiork.compound/74"/>
                  <rdf:li rdf:resource="https://identifiers.org/seed.compound/cpd00253"/>
                  <rdf:li rdf:resource="https://identifiers.org/seed.compound/cpd00053"/>
                  <rdf:li rdf:resource="https://identifiers.org/vmhmetabolite/gln_L"/>
                </rdf:Bag>
              </bqbiol:is>
            </rdf:Description>
          </rdf:RDF>
        </annotation>
      </species>
      <species metaid="meta_M_glu__L_c" sboTerm="SBO:0000247" id="M_glu__L_c" name="L-Glutamate" compartment="c" hasOnlySubstanceUnits="false" boundaryCondition="false" constant="false" fbc:charge="-1" fbc:chemicalFormula="C5H8NO4">
        <annotation>
          <rdf:RDF xmlns:rdf="http://www.w3.org/1999/02/22-rdf-syntax-ns#" xmlns:dcterms="http://purl.org/dc/terms/" xmlns:vCard="http://www.w3.org/2001/vcard-rdf/3.0#" xmlns:vCard4="http://www.w3.org/2006/vcard/ns#" xmlns:bqbiol="http://biomodels.net/biology-qualifiers/" xmlns:bqmodel="http://biomodels.net/model-qualifiers/">
            <rdf:Description rdf:about="#meta_M_glu__L_c">
              <bqbiol:is>
                <rdf:Bag>
                  <rdf:li rdf:resource="https://identifiers.org/bigg.metabolite/glu__L"/>
                  <rdf:li rdf:resource="https://identifiers.org/biocyc/META:Glutamates"/>
                  <rdf:li rdf:resource="https://identifiers.org/biocyc/META:GLT"/>
                  <rdf:li rdf:resource="https://identifiers.org/chebi/CHEBI:16015"/>
                  <rdf:li rdf:resource="https://identifiers.org/hmdb/HMDB0000148"/>
                  <rdf:li rdf:resource="https://identifiers.org/inchikey/WHUUTDBJXJRKMK-VKHMYHEASA-M"/>
                  <rdf:li rdf:resource="https://identifiers.org/kegg.compound/C00025"/>
                  <rdf:li rdf:resource="https://identifiers.org/kegg.drug/D00007"/>
                  <rdf:li rdf:resource="https://identifiers.org/kegg.drug/D04341"/>
                  <rdf:li rdf:resource="https://identifiers.org/metabolite/glu__L"/>
                  <rdf:li rdf:resource="https://identifiers.org/metanetx.chemical/MNXM89557"/>
                  <rdf:li rdf:resource="https://identifiers.org/metatlas/MAM01974c"/>
                  <rdf:li rdf:resource="https://identifiers.org/pubchem.compound/33032.0"/>
                  <rdf:li rdf:resource="https://identifiers.org/reactome/428614"/>
                  <rdf:li rdf:resource="https://identifiers.org/reactome/29404"/>
                  <rdf:li rdf:resource="https://identifiers.org/reactome/113552"/>
                  <rdf:li rdf:resource="https://identifiers.org/reactome/210382"/>
                  <rdf:li rdf:resource="https://identifiers.org/sabiork.compound/73"/>
                  <rdf:li rdf:resource="https://identifiers.org/sabiork.compound/2010"/>
                  <rdf:li rdf:resource="https://identifiers.org/seed.compound/cpd27177"/>
                  <rdf:li rdf:resource="https://identifiers.org/seed.compound/cpd00023"/>
                  <rdf:li rdf:resource="https://identifiers.org/seed.compound/cpd19002"/>
                  <rdf:li rdf:resource="https://identifiers.org/vmhmetabolite/glu_L"/>
                </rdf:Bag>
              </bqbiol:is>
            </rdf:Description>
          </rdf:RDF>
        </annotation>
      </species>
      <species metaid="meta_M_pdx5p_c" sboTerm="SBO:0000247" id="M_pdx5p_c" name="Pyridoxine 5&apos;-phosphate" compartment="c" hasOnlySubstanceUnits="false" boundaryCondition="false" constant="false" fbc:charge="-2" fbc:chemicalFormula="C8H10NO6P">
        <annotation>
          <rdf:RDF xmlns:rdf="http://www.w3.org/1999/02/22-rdf-syntax-ns#" xmlns:dcterms="http://purl.org/dc/terms/" xmlns:vCard="http://www.w3.org/2001/vcard-rdf/3.0#" xmlns:vCard4="http://www.w3.org/2006/vcard/ns#" xmlns:bqbiol="http://biomodels.net/biology-qualifiers/" xmlns:bqmodel="http://biomodels.net/model-qualifiers/">
            <rdf:Description rdf:about="#meta_M_pdx5p_c">
              <bqbiol:is>
                <rdf:Bag>
                  <rdf:li rdf:resource="https://identifiers.org/bigg.metabolite/pdx5p"/>
                  <rdf:li rdf:resource="https://identifiers.org/biocyc/META:PYRIDOXINE-5P"/>
                  <rdf:li rdf:resource="https://identifiers.org/chebi/CHEBI:28803"/>
                  <rdf:li rdf:resource="https://identifiers.org/hmdb/HMDB01319"/>
                  <rdf:li rdf:resource="https://identifiers.org/inchikey/WHOMFKWHIQZTHY-UHFFFAOYSA-L"/>
                  <rdf:li rdf:resource="https://identifiers.org/kegg.compound/C00627"/>
                  <rdf:li rdf:resource="https://identifiers.org/metabolite/pdx5p"/>
                  <rdf:li rdf:resource="https://identifiers.org/metanetx.chemical/MNXM454"/>
                  <rdf:li rdf:resource="https://identifiers.org/metatlas/MAM02818c"/>
                  <rdf:li rdf:resource="https://identifiers.org/pubchem.compound/1055.0"/>
                  <rdf:li rdf:resource="https://identifiers.org/reactome/964952"/>
                  <rdf:li rdf:resource="https://identifiers.org/sabiork.compound/1684"/>
                  <rdf:li rdf:resource="https://identifiers.org/seed.compound/cpd00478"/>
                  <rdf:li rdf:resource="https://identifiers.org/vmhmetabolite/pdx5p"/>
                </rdf:Bag>
              </bqbiol:is>
            </rdf:Description>
          </rdf:RDF>
        </annotation>
      </species>
      <species metaid="meta_M_bilirub_c" sboTerm="SBO:0000247" id="M_bilirub_c" name="Bilirubin" compartment="c" hasOnlySubstanceUnits="false" boundaryCondition="false" constant="false" fbc:charge="-2" fbc:chemicalFormula="C33H34N4O6">
        <annotation>
          <rdf:RDF xmlns:rdf="http://www.w3.org/1999/02/22-rdf-syntax-ns#" xmlns:dcterms="http://purl.org/dc/terms/" xmlns:vCard="http://www.w3.org/2001/vcard-rdf/3.0#" xmlns:vCard4="http://www.w3.org/2006/vcard/ns#" xmlns:bqbiol="http://biomodels.net/biology-qualifiers/" xmlns:bqmodel="http://biomodels.net/model-qualifiers/">
            <rdf:Description rdf:about="#meta_M_bilirub_c">
              <bqbiol:is>
                <rdf:Bag>
                  <rdf:li rdf:resource="https://identifiers.org/bigg.metabolite/bilirub"/>
                  <rdf:li rdf:resource="https://identifiers.org/biocyc/META:BILIRUBIN"/>
                  <rdf:li rdf:resource="https://identifiers.org/chebi/CHEBI:16990"/>
                  <rdf:li rdf:resource="https://identifiers.org/hmdb/HMDB0000054"/>
                  <rdf:li rdf:resource="https://identifiers.org/inchikey/BPYKTIZUTYGOLE-IFADSCNNSA-L"/>
                  <rdf:li rdf:resource="https://identifiers.org/kegg.compound/C00486"/>
                  <rdf:li rdf:resource="https://identifiers.org/metabolite/bilirub"/>
                  <rdf:li rdf:resource="https://identifiers.org/metanetx.chemical/MNXM534"/>
                  <rdf:li rdf:resource="https://identifiers.org/metatlas/MAM01396c"/>
                  <rdf:li rdf:resource="https://identifiers.org/pubchem.compound/5280352.0"/>
                  <rdf:li rdf:resource="https://identifiers.org/reactome/189386"/>
                  <rdf:li rdf:resource="https://identifiers.org/reactome/159151"/>
                  <rdf:li rdf:resource="https://identifiers.org/sabiork.compound/5116"/>
                  <rdf:li rdf:resource="https://identifiers.org/seed.compound/cpd00376"/>
                  <rdf:li rdf:resource="https://identifiers.org/vmhmetabolite/bilirub"/>
                </rdf:Bag>
              </bqbiol:is>
            </rdf:Description>
          </rdf:RDF>
        </annotation>
      </species>
      <species metaid="meta_M_gglucys__L_c" sboTerm="SBO:0000247" id="M_gglucys__L_c" name="Gamma-L-Glutamyl-L-cysteine" compartment="c" hasOnlySubstanceUnits="false" boundaryCondition="false" constant="false" fbc:charge="-1" fbc:chemicalFormula="C8H13N2O5S">
        <annotation>
          <rdf:RDF xmlns:rdf="http://www.w3.org/1999/02/22-rdf-syntax-ns#" xmlns:dcterms="http://purl.org/dc/terms/" xmlns:vCard="http://www.w3.org/2001/vcard-rdf/3.0#" xmlns:vCard4="http://www.w3.org/2006/vcard/ns#" xmlns:bqbiol="http://biomodels.net/biology-qualifiers/" xmlns:bqmodel="http://biomodels.net/model-qualifiers/">
            <rdf:Description rdf:about="#meta_M_gglucys__L_c">
              <bqbiol:is>
                <rdf:Bag>
                  <rdf:li rdf:resource="https://identifiers.org/bigg.metabolite/glucys"/>
                  <rdf:li rdf:resource="https://identifiers.org/biocyc/META:L-GAMMA-GLUTAMYLCYSTEINE"/>
                  <rdf:li rdf:resource="https://identifiers.org/chebi/CHEBI:17515"/>
                  <rdf:li rdf:resource="https://identifiers.org/hmdb/HMDB0001049"/>
                  <rdf:li rdf:resource="https://identifiers.org/inchikey/RITKHVBHSGLULN-WHFBIAKZSA-M"/>
                  <rdf:li rdf:resource="https://identifiers.org/kegg.compound/C00669"/>
                  <rdf:li rdf:resource="https://identifiers.org/metabolite/gglucys__L"/>
                  <rdf:li rdf:resource="https://identifiers.org/metanetx.chemical/MNXM412"/>
                  <rdf:li rdf:resource="https://identifiers.org/metatlas/MAM01927c"/>
                  <rdf:li rdf:resource="https://identifiers.org/pubchem.compound/123938.0"/>
                  <rdf:li rdf:resource="https://identifiers.org/reactome/174393"/>
                  <rdf:li rdf:resource="https://identifiers.org/sabiork.compound/5172"/>
                  <rdf:li rdf:resource="https://identifiers.org/seed.compound/cpd00506"/>
                  <rdf:li rdf:resource="https://identifiers.org/vmhmetabolite/glucys"/>
                </rdf:Bag>
              </bqbiol:is>
            </rdf:Description>
          </rdf:RDF>
        </annotation>
      </species>
      <species metaid="meta_M_gly_c" sboTerm="SBO:0000247" id="M_gly_c" name="Glycine" compartment="c" hasOnlySubstanceUnits="false" boundaryCondition="false" constant="false" fbc:charge="0" fbc:chemicalFormula="C2H5NO2">
        <annotation>
          <rdf:RDF xmlns:rdf="http://www.w3.org/1999/02/22-rdf-syntax-ns#" xmlns:dcterms="http://purl.org/dc/terms/" xmlns:vCard="http://www.w3.org/2001/vcard-rdf/3.0#" xmlns:vCard4="http://www.w3.org/2006/vcard/ns#" xmlns:bqbiol="http://biomodels.net/biology-qualifiers/" xmlns:bqmodel="http://biomodels.net/model-qualifiers/">
            <rdf:Description rdf:about="#meta_M_gly_c">
              <bqbiol:is>
                <rdf:Bag>
                  <rdf:li rdf:resource="https://identifiers.org/bigg.metabolite/gly"/>
                  <rdf:li rdf:resource="https://identifiers.org/biocyc/META:GLY"/>
                  <rdf:li rdf:resource="https://identifiers.org/chebi/CHEBI:15428"/>
                  <rdf:li rdf:resource="https://identifiers.org/envipath/32de3cf4-e3e6-4168-956e-32fa5ddb0ce1/compound/19441357-44af-48e1-b5ac-0e48c8dcbb87"/>
                  <rdf:li rdf:resource="https://identifiers.org/envipath/650babc9-9d68-4b73-9332-11972ca26f7b/compound/870d7ca5-6659-40eb-8b5d-858bd29cddaa"/>
                  <rdf:li rdf:resource="https://identifiers.org/hmdb/HMDB0000123"/>
                  <rdf:li rdf:resource="https://identifiers.org/inchi/InChI=1S/C2H5NO2/c3-1-2(4)5/h1,3H2,(H,4,5)"/>
                  <rdf:li rdf:resource="https://identifiers.org/inchikey/DHMQDGOQFOQNFH-UHFFFAOYSA-N"/>
                  <rdf:li rdf:resource="https://identifiers.org/kegg.compound/C00037"/>
                  <rdf:li rdf:resource="https://identifiers.org/kegg.drug/D00011"/>
                  <rdf:li rdf:resource="https://identifiers.org/metabolite/gly"/>
                  <rdf:li rdf:resource="https://identifiers.org/metanetx.chemical/MNXM29"/>
                  <rdf:li rdf:resource="https://identifiers.org/metatlas/MAM01986c"/>
                  <rdf:li rdf:resource="https://identifiers.org/pubchem.compound/750.0"/>
                  <rdf:li rdf:resource="https://identifiers.org/reactome/29424"/>
                  <rdf:li rdf:resource="https://identifiers.org/reactome/193446"/>
                  <rdf:li rdf:resource="https://identifiers.org/reactome/113545"/>
                  <rdf:li rdf:resource="https://identifiers.org/reactome/159549"/>
                  <rdf:li rdf:resource="https://identifiers.org/reactome/266029"/>
                  <rdf:li rdf:resource="https://identifiers.org/sabiork.compound/66"/>
                  <rdf:li rdf:resource="https://identifiers.org/seed.compound/cpd00033"/>
                  <rdf:li rdf:resource="https://identifiers.org/vmhmetabolite/gly"/>
                </rdf:Bag>
              </bqbiol:is>
            </rdf:Description>
          </rdf:RDF>
        </annotation>
      </species>
      <species metaid="meta_M_biliverd_c" sboTerm="SBO:0000247" id="M_biliverd_c" name="Biliverdin" compartment="c" hasOnlySubstanceUnits="false" boundaryCondition="false" constant="false" fbc:charge="-2" fbc:chemicalFormula="C33H32N4O6">
        <annotation>
          <rdf:RDF xmlns:rdf="http://www.w3.org/1999/02/22-rdf-syntax-ns#" xmlns:dcterms="http://purl.org/dc/terms/" xmlns:vCard="http://www.w3.org/2001/vcard-rdf/3.0#" xmlns:vCard4="http://www.w3.org/2006/vcard/ns#" xmlns:bqbiol="http://biomodels.net/biology-qualifiers/" xmlns:bqmodel="http://biomodels.net/model-qualifiers/">
            <rdf:Description rdf:about="#meta_M_biliverd_c">
              <bqbiol:is>
                <rdf:Bag>
                  <rdf:li rdf:resource="https://identifiers.org/bigg.metabolite/biliverd"/>
                  <rdf:li rdf:resource="https://identifiers.org/biocyc/META:BILIVERDINE"/>
                  <rdf:li rdf:resource="https://identifiers.org/chebi/CHEBI:17033"/>
                  <rdf:li rdf:resource="https://identifiers.org/hmdb/HMDB01008"/>
                  <rdf:li rdf:resource="https://identifiers.org/hmdb/HMDB02309"/>
                  <rdf:li rdf:resource="https://identifiers.org/inchikey/QBUVFDKTZJNUPP-BBROENKCSA-L"/>
                  <rdf:li rdf:resource="https://identifiers.org/kegg.compound/C00500"/>
                  <rdf:li rdf:resource="https://identifiers.org/metabolite/biliverd"/>
                  <rdf:li rdf:resource="https://identifiers.org/metanetx.chemical/MNXM416"/>
                  <rdf:li rdf:resource="https://identifiers.org/metatlas/MAM01399c"/>
                  <rdf:li rdf:resource="https://identifiers.org/reactome/189396"/>
                  <rdf:li rdf:resource="https://identifiers.org/sabiork.compound/5120"/>
                  <rdf:li rdf:resource="https://identifiers.org/seed.compound/cpd00389"/>
                  <rdf:li rdf:resource="https://identifiers.org/vmhmetabolite/biliverd"/>
                </rdf:Bag>
              </bqbiol:is>
            </rdf:Description>
          </rdf:RDF>
        </annotation>
      </species>
      <species metaid="meta_M_glyc_c" sboTerm="SBO:0000247" id="M_glyc_c" name="Glycerol" compartment="c" hasOnlySubstanceUnits="false" boundaryCondition="false" constant="false" fbc:charge="0" fbc:chemicalFormula="C3H8O3">
        <annotation>
          <rdf:RDF xmlns:rdf="http://www.w3.org/1999/02/22-rdf-syntax-ns#" xmlns:dcterms="http://purl.org/dc/terms/" xmlns:vCard="http://www.w3.org/2001/vcard-rdf/3.0#" xmlns:vCard4="http://www.w3.org/2006/vcard/ns#" xmlns:bqbiol="http://biomodels.net/biology-qualifiers/" xmlns:bqmodel="http://biomodels.net/model-qualifiers/">
            <rdf:Description rdf:about="#meta_M_glyc_c">
              <bqbiol:is>
                <rdf:Bag>
                  <rdf:li rdf:resource="https://identifiers.org/bigg.metabolite/glyc"/>
                  <rdf:li rdf:resource="https://identifiers.org/biocyc/META:GLYCEROL"/>
                  <rdf:li rdf:resource="https://identifiers.org/chebi/CHEBI:17522"/>
                  <rdf:li rdf:resource="https://identifiers.org/envipath/32de3cf4-e3e6-4168-956e-32fa5ddb0ce1/compound/48edd8a9-6a4a-4900-b0cf-97b1ccaa1125"/>
                  <rdf:li rdf:resource="https://identifiers.org/envipath/650babc9-9d68-4b73-9332-11972ca26f7b/compound/2e8c8093-3269-46b3-be2e-f1df9fdde25c"/>
                  <rdf:li rdf:resource="https://identifiers.org/hmdb/HMDB0000131"/>
                  <rdf:li rdf:resource="https://identifiers.org/inchikey/PEDCQBHIVMGVHV-UHFFFAOYSA-N"/>
                  <rdf:li rdf:resource="https://identifiers.org/kegg.compound/C00116"/>
                  <rdf:li rdf:resource="https://identifiers.org/kegg.drug/D00028"/>
                  <rdf:li rdf:resource="https://identifiers.org/metabolite/glyc"/>
                  <rdf:li rdf:resource="https://identifiers.org/metanetx.chemical/MNXM89612"/>
                  <rdf:li rdf:resource="https://identifiers.org/metatlas/MAM01983c"/>
                  <rdf:li rdf:resource="https://identifiers.org/pubchem.compound/753.0"/>
                  <rdf:li rdf:resource="https://identifiers.org/reactome/192438"/>
                  <rdf:li rdf:resource="https://identifiers.org/reactome/76116"/>
                  <rdf:li rdf:resource="https://identifiers.org/sabiork.compound/1303"/>
                  <rdf:li rdf:resource="https://identifiers.org/seed.compound/cpd00100"/>
                  <rdf:li rdf:resource="https://identifiers.org/vmhmetabolite/glyc"/>
                </rdf:Bag>
              </bqbiol:is>
            </rdf:Description>
          </rdf:RDF>
        </annotation>
      </species>
      <species metaid="meta_M_ca2_c" sboTerm="SBO:0000247" id="M_ca2_c" name="Calcium" compartment="c" hasOnlySubstanceUnits="false" boundaryCondition="false" constant="false" fbc:charge="2" fbc:chemicalFormula="Ca">
        <annotation>
          <rdf:RDF xmlns:rdf="http://www.w3.org/1999/02/22-rdf-syntax-ns#" xmlns:dcterms="http://purl.org/dc/terms/" xmlns:vCard="http://www.w3.org/2001/vcard-rdf/3.0#" xmlns:vCard4="http://www.w3.org/2006/vcard/ns#" xmlns:bqbiol="http://biomodels.net/biology-qualifiers/" xmlns:bqmodel="http://biomodels.net/model-qualifiers/">
            <rdf:Description rdf:about="#meta_M_ca2_c">
              <bqbiol:is>
                <rdf:Bag>
                  <rdf:li rdf:resource="https://identifiers.org/bigg.metabolite/ca2"/>
                  <rdf:li rdf:resource="https://identifiers.org/biocyc/META:CA+2"/>
                  <rdf:li rdf:resource="https://identifiers.org/chebi/CHEBI:29108"/>
                  <rdf:li rdf:resource="https://identifiers.org/hmdb/HMDB0000464"/>
                  <rdf:li rdf:resource="https://identifiers.org/inchikey/BHPQYMZQTOCNFJ-UHFFFAOYSA-N"/>
                  <rdf:li rdf:resource="https://identifiers.org/kegg.compound/C00076"/>
                  <rdf:li rdf:resource="https://identifiers.org/metabolite/ca2"/>
                  <rdf:li rdf:resource="https://identifiers.org/metanetx.chemical/MNXM128"/>
                  <rdf:li rdf:resource="https://identifiers.org/metatlas/MAM01413c"/>
                  <rdf:li rdf:resource="https://identifiers.org/pubchem.compound/271.0"/>
                  <rdf:li rdf:resource="https://identifiers.org/reactome/111875"/>
                  <rdf:li rdf:resource="https://identifiers.org/reactome/167012"/>
                  <rdf:li rdf:resource="https://identifiers.org/reactome/139827"/>
                  <rdf:li rdf:resource="https://identifiers.org/reactome/74016"/>
                  <rdf:li rdf:resource="https://identifiers.org/reactome/74112"/>
                  <rdf:li rdf:resource="https://identifiers.org/reactome/1606834"/>
                  <rdf:li rdf:resource="https://identifiers.org/reactome/2855229"/>
                  <rdf:li rdf:resource="https://identifiers.org/sabiork.compound/1289"/>
                  <rdf:li rdf:resource="https://identifiers.org/seed.compound/cpd29674"/>
                  <rdf:li rdf:resource="https://identifiers.org/seed.compound/cpd00063"/>
                  <rdf:li rdf:resource="https://identifiers.org/vmhmetabolite/ca2"/>
                </rdf:Bag>
              </bqbiol:is>
            </rdf:Description>
          </rdf:RDF>
        </annotation>
      </species>
      <species metaid="meta_M_glyc3p_c" sboTerm="SBO:0000247" id="M_glyc3p_c" name="Glycerol 3-phosphate" compartment="c" hasOnlySubstanceUnits="false" boundaryCondition="false" constant="false" fbc:charge="-2" fbc:chemicalFormula="C3H7O6P">
        <annotation>
          <rdf:RDF xmlns:rdf="http://www.w3.org/1999/02/22-rdf-syntax-ns#" xmlns:dcterms="http://purl.org/dc/terms/" xmlns:vCard="http://www.w3.org/2001/vcard-rdf/3.0#" xmlns:vCard4="http://www.w3.org/2006/vcard/ns#" xmlns:bqbiol="http://biomodels.net/biology-qualifiers/" xmlns:bqmodel="http://biomodels.net/model-qualifiers/">
            <rdf:Description rdf:about="#meta_M_glyc3p_c">
              <bqbiol:is>
                <rdf:Bag>
                  <rdf:li rdf:resource="https://identifiers.org/bigg.metabolite/glyc3p"/>
                  <rdf:li rdf:resource="https://identifiers.org/biocyc/META:GLYCEROL-3P"/>
                  <rdf:li rdf:resource="https://identifiers.org/chebi/CHEBI:15978"/>
                  <rdf:li rdf:resource="https://identifiers.org/hmdb/HMDB02722"/>
                  <rdf:li rdf:resource="https://identifiers.org/hmdb/HMDB00126"/>
                  <rdf:li rdf:resource="https://identifiers.org/inchikey/AWUCVROLDVIAJX-GSVOUGTGSA-L"/>
                  <rdf:li rdf:resource="https://identifiers.org/kegg.compound/C00093"/>
                  <rdf:li rdf:resource="https://identifiers.org/metabolite/glyc3p"/>
                  <rdf:li rdf:resource="https://identifiers.org/metanetx.chemical/MNXM66"/>
                  <rdf:li rdf:resource="https://identifiers.org/metatlas/MAM02914c"/>
                  <rdf:li rdf:resource="https://identifiers.org/pubchem.compound/439162.0"/>
                  <rdf:li rdf:resource="https://identifiers.org/reactome/188458"/>
                  <rdf:li rdf:resource="https://identifiers.org/reactome/76114"/>
                  <rdf:li rdf:resource="https://identifiers.org/sabiork.compound/1296"/>
                  <rdf:li rdf:resource="https://identifiers.org/seed.compound/cpd00080"/>
                  <rdf:li rdf:resource="https://identifiers.org/vmhmetabolite/glyc3p"/>
                </rdf:Bag>
              </bqbiol:is>
            </rdf:Description>
          </rdf:RDF>
        </annotation>
      </species>
      <species metaid="meta_M_gmp_c" sboTerm="SBO:0000247" id="M_gmp_c" name="GMP" compartment="c" hasOnlySubstanceUnits="false" boundaryCondition="false" constant="false" fbc:charge="-2" fbc:chemicalFormula="C10H12N5O8P">
        <annotation>
          <rdf:RDF xmlns:rdf="http://www.w3.org/1999/02/22-rdf-syntax-ns#" xmlns:dcterms="http://purl.org/dc/terms/" xmlns:vCard="http://www.w3.org/2001/vcard-rdf/3.0#" xmlns:vCard4="http://www.w3.org/2006/vcard/ns#" xmlns:bqbiol="http://biomodels.net/biology-qualifiers/" xmlns:bqmodel="http://biomodels.net/model-qualifiers/">
            <rdf:Description rdf:about="#meta_M_gmp_c">
              <bqbiol:is>
                <rdf:Bag>
                  <rdf:li rdf:resource="https://identifiers.org/bigg.metabolite/gmp"/>
                  <rdf:li rdf:resource="https://identifiers.org/biocyc/META:GMP"/>
                  <rdf:li rdf:resource="https://identifiers.org/chebi/CHEBI:17345"/>
                  <rdf:li rdf:resource="https://identifiers.org/hmdb/HMDB01397"/>
                  <rdf:li rdf:resource="https://identifiers.org/inchikey/RQFCJASXJCIDSX-UUOKFMHZSA-L"/>
                  <rdf:li rdf:resource="https://identifiers.org/kegg.compound/C00144"/>
                  <rdf:li rdf:resource="https://identifiers.org/metabolite/gmp"/>
                  <rdf:li rdf:resource="https://identifiers.org/metanetx.chemical/MNXM113"/>
                  <rdf:li rdf:resource="https://identifiers.org/metatlas/MAM02016c"/>
                  <rdf:li rdf:resource="https://identifiers.org/pubchem.compound/6804.0"/>
                  <rdf:li rdf:resource="https://identifiers.org/sabiork.compound/1309"/>
                  <rdf:li rdf:resource="https://identifiers.org/seed.compound/cpd00126"/>
                  <rdf:li rdf:resource="https://identifiers.org/vmhmetabolite/gmp"/>
                </rdf:Bag>
              </bqbiol:is>
            </rdf:Description>
          </rdf:RDF>
        </annotation>
      </species>
      <species metaid="meta_M_35camp_c" sboTerm="SBO:0000247" id="M_35camp_c" name="3&apos;,5&apos;-Cyclic AMP" compartment="c" hasOnlySubstanceUnits="false" boundaryCondition="false" constant="false" fbc:charge="-1" fbc:chemicalFormula="C10H11N5O6P">
        <annotation>
          <rdf:RDF xmlns:rdf="http://www.w3.org/1999/02/22-rdf-syntax-ns#" xmlns:dcterms="http://purl.org/dc/terms/" xmlns:vCard="http://www.w3.org/2001/vcard-rdf/3.0#" xmlns:vCard4="http://www.w3.org/2006/vcard/ns#" xmlns:bqbiol="http://biomodels.net/biology-qualifiers/" xmlns:bqmodel="http://biomodels.net/model-qualifiers/">
            <rdf:Description rdf:about="#meta_M_35camp_c">
              <bqbiol:is>
                <rdf:Bag>
                  <rdf:li rdf:resource="https://identifiers.org/bigg.metabolite/camp"/>
                  <rdf:li rdf:resource="https://identifiers.org/biocyc/META:CAMP"/>
                  <rdf:li rdf:resource="https://identifiers.org/chebi/CHEBI:17489"/>
                  <rdf:li rdf:resource="https://identifiers.org/hmdb/HMDB0000058"/>
                  <rdf:li rdf:resource="https://identifiers.org/inchikey/IVOMOUWHDPKRLL-KQYNXXCUSA-M"/>
                  <rdf:li rdf:resource="https://identifiers.org/kegg.compound/C00575"/>
                  <rdf:li rdf:resource="https://identifiers.org/metabolite/35camp"/>
                  <rdf:li rdf:resource="https://identifiers.org/metanetx.chemical/MNXM243"/>
                  <rdf:li rdf:resource="https://identifiers.org/metatlas/MAM01419c"/>
                  <rdf:li rdf:resource="https://identifiers.org/pubchem.compound/6076.0"/>
                  <rdf:li rdf:resource="https://identifiers.org/reactome/30389"/>
                  <rdf:li rdf:resource="https://identifiers.org/sabiork.compound/1379"/>
                  <rdf:li rdf:resource="https://identifiers.org/seed.compound/cpd00446"/>
                  <rdf:li rdf:resource="https://identifiers.org/vmhmetabolite/camp"/>
                </rdf:Bag>
              </bqbiol:is>
            </rdf:Description>
          </rdf:RDF>
        </annotation>
      </species>
      <species metaid="meta_M_cdp_c" sboTerm="SBO:0000247" id="M_cdp_c" name="CDP" compartment="c" hasOnlySubstanceUnits="false" boundaryCondition="false" constant="false" fbc:charge="-3" fbc:chemicalFormula="C9H12N3O11P2">
        <annotation>
          <rdf:RDF xmlns:rdf="http://www.w3.org/1999/02/22-rdf-syntax-ns#" xmlns:dcterms="http://purl.org/dc/terms/" xmlns:vCard="http://www.w3.org/2001/vcard-rdf/3.0#" xmlns:vCard4="http://www.w3.org/2006/vcard/ns#" xmlns:bqbiol="http://biomodels.net/biology-qualifiers/" xmlns:bqmodel="http://biomodels.net/model-qualifiers/">
            <rdf:Description rdf:about="#meta_M_cdp_c">
              <bqbiol:is>
                <rdf:Bag>
                  <rdf:li rdf:resource="https://identifiers.org/bigg.metabolite/cdp"/>
                  <rdf:li rdf:resource="https://identifiers.org/biocyc/META:CDP"/>
                  <rdf:li rdf:resource="https://identifiers.org/chebi/CHEBI:17239"/>
                  <rdf:li rdf:resource="https://identifiers.org/hmdb/HMDB01546"/>
                  <rdf:li rdf:resource="https://identifiers.org/inchikey/ZWIADYZPOWUWEW-XVFCMESISA-K"/>
                  <rdf:li rdf:resource="https://identifiers.org/kegg.compound/C00112"/>
                  <rdf:li rdf:resource="https://identifiers.org/metabolite/cdp"/>
                  <rdf:li rdf:resource="https://identifiers.org/metanetx.chemical/MNXM220"/>
                  <rdf:li rdf:resource="https://identifiers.org/metatlas/MAM01424c"/>
                  <rdf:li rdf:resource="https://identifiers.org/pubchem.compound/6132.0"/>
                  <rdf:li rdf:resource="https://identifiers.org/seed.compound/cpd00096"/>
                  <rdf:li rdf:resource="https://identifiers.org/vmhmetabolite/cdp"/>
                </rdf:Bag>
              </bqbiol:is>
            </rdf:Description>
          </rdf:RDF>
        </annotation>
      </species>
      <species metaid="meta_M_gsn_c" sboTerm="SBO:0000247" id="M_gsn_c" name="Guanosine" compartment="c" hasOnlySubstanceUnits="false" boundaryCondition="false" constant="false" fbc:charge="0" fbc:chemicalFormula="C10H13N5O5">
        <annotation>
          <rdf:RDF xmlns:rdf="http://www.w3.org/1999/02/22-rdf-syntax-ns#" xmlns:dcterms="http://purl.org/dc/terms/" xmlns:vCard="http://www.w3.org/2001/vcard-rdf/3.0#" xmlns:vCard4="http://www.w3.org/2006/vcard/ns#" xmlns:bqbiol="http://biomodels.net/biology-qualifiers/" xmlns:bqmodel="http://biomodels.net/model-qualifiers/">
            <rdf:Description rdf:about="#meta_M_gsn_c">
              <bqbiol:is>
                <rdf:Bag>
                  <rdf:li rdf:resource="https://identifiers.org/bigg.metabolite/gsn"/>
                  <rdf:li rdf:resource="https://identifiers.org/biocyc/META:GUANOSINE"/>
                  <rdf:li rdf:resource="https://identifiers.org/chebi/CHEBI:16750"/>
                  <rdf:li rdf:resource="https://identifiers.org/hmdb/HMDB0000133"/>
                  <rdf:li rdf:resource="https://identifiers.org/inchikey/NYHBQMYGNKIUIF-UUOKFMHZSA-N"/>
                  <rdf:li rdf:resource="https://identifiers.org/kegg.compound/C00387"/>
                  <rdf:li rdf:resource="https://identifiers.org/metabolite/gsn"/>
                  <rdf:li rdf:resource="https://identifiers.org/metanetx.chemical/MNXM401"/>
                  <rdf:li rdf:resource="https://identifiers.org/metatlas/MAM02038c"/>
                  <rdf:li rdf:resource="https://identifiers.org/pubchem.compound/6802.0"/>
                  <rdf:li rdf:resource="https://identifiers.org/sabiork.compound/1872"/>
                  <rdf:li rdf:resource="https://identifiers.org/seed.compound/cpd00311"/>
                  <rdf:li rdf:resource="https://identifiers.org/vmhmetabolite/gsn"/>
                </rdf:Bag>
              </bqbiol:is>
            </rdf:Description>
          </rdf:RDF>
        </annotation>
      </species>
      <species metaid="meta_M_gthox_c" sboTerm="SBO:0000247" id="M_gthox_c" name="Oxidized glutathione" compartment="c" hasOnlySubstanceUnits="false" boundaryCondition="false" constant="false" fbc:charge="-2" fbc:chemicalFormula="C20H30N6O12S2">
        <annotation>
          <rdf:RDF xmlns:rdf="http://www.w3.org/1999/02/22-rdf-syntax-ns#" xmlns:dcterms="http://purl.org/dc/terms/" xmlns:vCard="http://www.w3.org/2001/vcard-rdf/3.0#" xmlns:vCard4="http://www.w3.org/2006/vcard/ns#" xmlns:bqbiol="http://biomodels.net/biology-qualifiers/" xmlns:bqmodel="http://biomodels.net/model-qualifiers/">
            <rdf:Description rdf:about="#meta_M_gthox_c">
              <bqbiol:is>
                <rdf:Bag>
                  <rdf:li rdf:resource="https://identifiers.org/bigg.metabolite/gthox"/>
                  <rdf:li rdf:resource="https://identifiers.org/biocyc/META:OXIDIZED-GLUTATHIONE"/>
                  <rdf:li rdf:resource="https://identifiers.org/chebi/CHEBI:17858"/>
                  <rdf:li rdf:resource="https://identifiers.org/hmdb/HMDB0003337"/>
                  <rdf:li rdf:resource="https://identifiers.org/inchikey/YPZRWBKMTBYPTK-BJDJZHNGSA-L"/>
                  <rdf:li rdf:resource="https://identifiers.org/kegg.compound/C00127"/>
                  <rdf:li rdf:resource="https://identifiers.org/kegg.drug/D00031"/>
                  <rdf:li rdf:resource="https://identifiers.org/metabolite/gthox"/>
                  <rdf:li rdf:resource="https://identifiers.org/metanetx.chemical/MNXM151"/>
                  <rdf:li rdf:resource="https://identifiers.org/metatlas/MAM02027c"/>
                  <rdf:li rdf:resource="https://identifiers.org/pubchem.compound/975.0"/>
                  <rdf:li rdf:resource="https://identifiers.org/reactome/1655882"/>
                  <rdf:li rdf:resource="https://identifiers.org/reactome/111745"/>
                  <rdf:li rdf:resource="https://identifiers.org/reactome/3341331"/>
                  <rdf:li rdf:resource="https://identifiers.org/sabiork.compound/1939"/>
                  <rdf:li rdf:resource="https://identifiers.org/seed.compound/cpd00111"/>
                  <rdf:li rdf:resource="https://identifiers.org/vmhmetabolite/gthox"/>
                </rdf:Bag>
              </bqbiol:is>
            </rdf:Description>
          </rdf:RDF>
        </annotation>
      </species>
      <species metaid="meta_M_cdpchol_c" sboTerm="SBO:0000247" id="M_cdpchol_c" name="CDP-choline" compartment="c" hasOnlySubstanceUnits="false" boundaryCondition="false" constant="false" fbc:charge="-1" fbc:chemicalFormula="C14H25N4O11P2">
        <annotation>
          <rdf:RDF xmlns:rdf="http://www.w3.org/1999/02/22-rdf-syntax-ns#" xmlns:dcterms="http://purl.org/dc/terms/" xmlns:vCard="http://www.w3.org/2001/vcard-rdf/3.0#" xmlns:vCard4="http://www.w3.org/2006/vcard/ns#" xmlns:bqbiol="http://biomodels.net/biology-qualifiers/" xmlns:bqmodel="http://biomodels.net/model-qualifiers/">
            <rdf:Description rdf:about="#meta_M_cdpchol_c">
              <bqbiol:is>
                <rdf:Bag>
                  <rdf:li rdf:resource="https://identifiers.org/bigg.metabolite/cdpchol"/>
                  <rdf:li rdf:resource="https://identifiers.org/biocyc/META:CDP-CHOLINE"/>
                  <rdf:li rdf:resource="https://identifiers.org/chebi/CHEBI:16436"/>
                  <rdf:li rdf:resource="https://identifiers.org/hmdb/HMDB01413"/>
                  <rdf:li rdf:resource="https://identifiers.org/inchikey/RZZPDXZPRHQOCG-OJAKKHQRSA-M"/>
                  <rdf:li rdf:resource="https://identifiers.org/kegg.compound/C00307"/>
                  <rdf:li rdf:resource="https://identifiers.org/kegg.drug/D00057"/>
                  <rdf:li rdf:resource="https://identifiers.org/metabolite/cdpchol"/>
                  <rdf:li rdf:resource="https://identifiers.org/metanetx.chemical/MNXM283"/>
                  <rdf:li rdf:resource="https://identifiers.org/metatlas/MAM01425c"/>
                  <rdf:li rdf:resource="https://identifiers.org/pubchem.compound/13804.0"/>
                  <rdf:li rdf:resource="https://identifiers.org/reactome/1524060"/>
                  <rdf:li rdf:resource="https://identifiers.org/sabiork.compound/2012"/>
                  <rdf:li rdf:resource="https://identifiers.org/seed.compound/cpd00256"/>
                  <rdf:li rdf:resource="https://identifiers.org/vmhmetabolite/cdpchol"/>
                </rdf:Bag>
              </bqbiol:is>
            </rdf:Description>
          </rdf:RDF>
        </annotation>
      </species>
      <species metaid="meta_M_gthrd_c" sboTerm="SBO:0000247" id="M_gthrd_c" name="Reduced glutathione" compartment="c" hasOnlySubstanceUnits="false" boundaryCondition="false" constant="false" fbc:charge="-1" fbc:chemicalFormula="C10H16N3O6S">
        <annotation>
          <rdf:RDF xmlns:rdf="http://www.w3.org/1999/02/22-rdf-syntax-ns#" xmlns:dcterms="http://purl.org/dc/terms/" xmlns:vCard="http://www.w3.org/2001/vcard-rdf/3.0#" xmlns:vCard4="http://www.w3.org/2006/vcard/ns#" xmlns:bqbiol="http://biomodels.net/biology-qualifiers/" xmlns:bqmodel="http://biomodels.net/model-qualifiers/">
            <rdf:Description rdf:about="#meta_M_gthrd_c">
              <bqbiol:is>
                <rdf:Bag>
                  <rdf:li rdf:resource="https://identifiers.org/bigg.metabolite/gthrd"/>
                  <rdf:li rdf:resource="https://identifiers.org/biocyc/META:GLUTATHIONE"/>
                  <rdf:li rdf:resource="https://identifiers.org/chebi/CHEBI:16856"/>
                  <rdf:li rdf:resource="https://identifiers.org/hmdb/HMDB0000125"/>
                  <rdf:li rdf:resource="https://identifiers.org/inchikey/RWSXRVCMGQZWBV-WDSKDSINSA-M"/>
                  <rdf:li rdf:resource="https://identifiers.org/kegg.compound/C00051"/>
                  <rdf:li rdf:resource="https://identifiers.org/kegg.drug/D00014"/>
                  <rdf:li rdf:resource="https://identifiers.org/metabolite/gthrd"/>
                  <rdf:li rdf:resource="https://identifiers.org/metanetx.chemical/MNXM57"/>
                  <rdf:li rdf:resource="https://identifiers.org/metatlas/MAM02026c"/>
                  <rdf:li rdf:resource="https://identifiers.org/pubchem.compound/124886.0"/>
                  <rdf:li rdf:resource="https://identifiers.org/reactome/1247892"/>
                  <rdf:li rdf:resource="https://identifiers.org/reactome/1500783"/>
                  <rdf:li rdf:resource="https://identifiers.org/reactome/1655887"/>
                  <rdf:li rdf:resource="https://identifiers.org/reactome/29450"/>
                  <rdf:li rdf:resource="https://identifiers.org/reactome/158543"/>
                  <rdf:li rdf:resource="https://identifiers.org/sabiork.compound/1926"/>
                  <rdf:li rdf:resource="https://identifiers.org/seed.compound/cpd00042"/>
                  <rdf:li rdf:resource="https://identifiers.org/vmhmetabolite/gthrd"/>
                </rdf:Bag>
              </bqbiol:is>
            </rdf:Description>
          </rdf:RDF>
        </annotation>
      </species>
      <species metaid="meta_M_gtp_c" sboTerm="SBO:0000247" id="M_gtp_c" name="GTP" compartment="c" hasOnlySubstanceUnits="false" boundaryCondition="false" constant="false" fbc:charge="-4" fbc:chemicalFormula="C10H12N5O14P3">
        <annotation>
          <rdf:RDF xmlns:rdf="http://www.w3.org/1999/02/22-rdf-syntax-ns#" xmlns:dcterms="http://purl.org/dc/terms/" xmlns:vCard="http://www.w3.org/2001/vcard-rdf/3.0#" xmlns:vCard4="http://www.w3.org/2006/vcard/ns#" xmlns:bqbiol="http://biomodels.net/biology-qualifiers/" xmlns:bqmodel="http://biomodels.net/model-qualifiers/">
            <rdf:Description rdf:about="#meta_M_gtp_c">
              <bqbiol:is>
                <rdf:Bag>
                  <rdf:li rdf:resource="https://identifiers.org/bigg.metabolite/gtp"/>
                  <rdf:li rdf:resource="https://identifiers.org/biocyc/META:GTP"/>
                  <rdf:li rdf:resource="https://identifiers.org/chebi/CHEBI:15996"/>
                  <rdf:li rdf:resource="https://identifiers.org/hmdb/HMDB0001273"/>
                  <rdf:li rdf:resource="https://identifiers.org/inchikey/XKMLYUALXHKNFT-UUOKFMHZSA-J"/>
                  <rdf:li rdf:resource="https://identifiers.org/kegg.compound/C00044"/>
                  <rdf:li rdf:resource="https://identifiers.org/metabolite/gtp"/>
                  <rdf:li rdf:resource="https://identifiers.org/metanetx.chemical/MNXM51"/>
                  <rdf:li rdf:resource="https://identifiers.org/metatlas/MAM02034c"/>
                  <rdf:li rdf:resource="https://identifiers.org/pubchem.compound/6830.0"/>
                  <rdf:li rdf:resource="https://identifiers.org/reactome/113573"/>
                  <rdf:li rdf:resource="https://identifiers.org/reactome/29438"/>
                  <rdf:li rdf:resource="https://identifiers.org/sabiork.compound/1282"/>
                  <rdf:li rdf:resource="https://identifiers.org/seed.compound/cpd00038"/>
                  <rdf:li rdf:resource="https://identifiers.org/vmhmetabolite/gtp"/>
                </rdf:Bag>
              </bqbiol:is>
            </rdf:Description>
          </rdf:RDF>
        </annotation>
      </species>
      <species metaid="meta_M_pep_c" sboTerm="SBO:0000247" id="M_pep_c" name="Phosphoenolpyruvate" compartment="c" hasOnlySubstanceUnits="false" boundaryCondition="false" constant="false" fbc:charge="-3" fbc:chemicalFormula="C3H2O6P">
        <annotation>
          <rdf:RDF xmlns:rdf="http://www.w3.org/1999/02/22-rdf-syntax-ns#" xmlns:dcterms="http://purl.org/dc/terms/" xmlns:vCard="http://www.w3.org/2001/vcard-rdf/3.0#" xmlns:vCard4="http://www.w3.org/2006/vcard/ns#" xmlns:bqbiol="http://biomodels.net/biology-qualifiers/" xmlns:bqmodel="http://biomodels.net/model-qualifiers/">
            <rdf:Description rdf:about="#meta_M_pep_c">
              <bqbiol:is>
                <rdf:Bag>
                  <rdf:li rdf:resource="https://identifiers.org/bigg.metabolite/pep"/>
                  <rdf:li rdf:resource="https://identifiers.org/biocyc/META:PHOSPHO-ENOL-PYRUVATE"/>
                  <rdf:li rdf:resource="https://identifiers.org/chebi/CHEBI:44897"/>
                  <rdf:li rdf:resource="https://identifiers.org/hmdb/HMDB0000263"/>
                  <rdf:li rdf:resource="https://identifiers.org/inchikey/DTBNBXWJWCWCIK-UHFFFAOYSA-K"/>
                  <rdf:li rdf:resource="https://identifiers.org/kegg.compound/C00074"/>
                  <rdf:li rdf:resource="https://identifiers.org/metabolite/pep"/>
                  <rdf:li rdf:resource="https://identifiers.org/metanetx.chemical/MNXM73"/>
                  <rdf:li rdf:resource="https://identifiers.org/metatlas/MAM02696c"/>
                  <rdf:li rdf:resource="https://identifiers.org/pubchem.compound/1005.0"/>
                  <rdf:li rdf:resource="https://identifiers.org/reactome/372364"/>
                  <rdf:li rdf:resource="https://identifiers.org/reactome/29492"/>
                  <rdf:li rdf:resource="https://identifiers.org/sabiork.compound/32"/>
                  <rdf:li rdf:resource="https://identifiers.org/seed.compound/cpd00061"/>
                  <rdf:li rdf:resource="https://identifiers.org/vmhmetabolite/pep"/>
                </rdf:Bag>
              </bqbiol:is>
            </rdf:Description>
          </rdf:RDF>
        </annotation>
      </species>
      <species metaid="meta_M_phe__L_c" sboTerm="SBO:0000247" id="M_phe__L_c" name="L-Phenylalanine" compartment="c" hasOnlySubstanceUnits="false" boundaryCondition="false" constant="false" fbc:charge="0" fbc:chemicalFormula="C9H11NO2">
        <annotation>
          <rdf:RDF xmlns:rdf="http://www.w3.org/1999/02/22-rdf-syntax-ns#" xmlns:dcterms="http://purl.org/dc/terms/" xmlns:vCard="http://www.w3.org/2001/vcard-rdf/3.0#" xmlns:vCard4="http://www.w3.org/2006/vcard/ns#" xmlns:bqbiol="http://biomodels.net/biology-qualifiers/" xmlns:bqmodel="http://biomodels.net/model-qualifiers/">
            <rdf:Description rdf:about="#meta_M_phe__L_c">
              <bqbiol:is>
                <rdf:Bag>
                  <rdf:li rdf:resource="https://identifiers.org/bigg.metabolite/phe__L"/>
                  <rdf:li rdf:resource="https://identifiers.org/biocyc/META:PHE"/>
                  <rdf:li rdf:resource="https://identifiers.org/chebi/CHEBI:17295"/>
                  <rdf:li rdf:resource="https://identifiers.org/envipath/650babc9-9d68-4b73-9332-11972ca26f7b/compound/447fdbbc-919c-4e8d-aed3-c0533f3e6047"/>
                  <rdf:li rdf:resource="https://identifiers.org/envipath/650babc9-9d68-4b73-9332-11972ca26f7b/compound/c1b55d6f-7946-4f39-9dc6-ac0f47865b8b"/>
                  <rdf:li rdf:resource="https://identifiers.org/hmdb/HMDB0000159"/>
                  <rdf:li rdf:resource="https://identifiers.org/inchikey/COLNVLDHVKWLRT-QMMMGPOBSA-N"/>
                  <rdf:li rdf:resource="https://identifiers.org/kegg.compound/C00079"/>
                  <rdf:li rdf:resource="https://identifiers.org/kegg.drug/D00021"/>
                  <rdf:li rdf:resource="https://identifiers.org/metabolite/phe__L"/>
                  <rdf:li rdf:resource="https://identifiers.org/metanetx.chemical/MNXM97"/>
                  <rdf:li rdf:resource="https://identifiers.org/metatlas/MAM02724c"/>
                  <rdf:li rdf:resource="https://identifiers.org/pubchem.compound/6140.0"/>
                  <rdf:li rdf:resource="https://identifiers.org/reactome/29502"/>
                  <rdf:li rdf:resource="https://identifiers.org/reactome/379701"/>
                  <rdf:li rdf:resource="https://identifiers.org/reactome/351993"/>
                  <rdf:li rdf:resource="https://identifiers.org/sabiork.compound/2365"/>
                  <rdf:li rdf:resource="https://identifiers.org/sabiork.compound/83"/>
                  <rdf:li rdf:resource="https://identifiers.org/seed.compound/cpd00066"/>
                  <rdf:li rdf:resource="https://identifiers.org/seed.compound/cpd01400"/>
                  <rdf:li rdf:resource="https://identifiers.org/vmhmetabolite/phe_L"/>
                </rdf:Bag>
              </bqbiol:is>
            </rdf:Description>
          </rdf:RDF>
        </annotation>
      </species>
      <species metaid="meta_M_pheme_c" sboTerm="SBO:0000247" id="M_pheme_c" name="Ferroprotoheme" compartment="c" hasOnlySubstanceUnits="false" boundaryCondition="false" constant="false" fbc:charge="-2" fbc:chemicalFormula="C34H30FeN4O4">
        <annotation>
          <rdf:RDF xmlns:rdf="http://www.w3.org/1999/02/22-rdf-syntax-ns#" xmlns:dcterms="http://purl.org/dc/terms/" xmlns:vCard="http://www.w3.org/2001/vcard-rdf/3.0#" xmlns:vCard4="http://www.w3.org/2006/vcard/ns#" xmlns:bqbiol="http://biomodels.net/biology-qualifiers/" xmlns:bqmodel="http://biomodels.net/model-qualifiers/">
            <rdf:Description rdf:about="#meta_M_pheme_c">
              <bqbiol:is>
                <rdf:Bag>
                  <rdf:li rdf:resource="https://identifiers.org/bigg.metabolite/pheme"/>
                  <rdf:li rdf:resource="https://identifiers.org/biocyc/META:PROTOHEME"/>
                  <rdf:li rdf:resource="https://identifiers.org/chebi/CHEBI:17627"/>
                  <rdf:li rdf:resource="https://identifiers.org/inchikey/KABFMIBPWCXCRK-RGGAHWMASA-J"/>
                  <rdf:li rdf:resource="https://identifiers.org/kegg.compound/C00032"/>
                  <rdf:li rdf:resource="https://identifiers.org/metabolite/pheme"/>
                  <rdf:li rdf:resource="https://identifiers.org/metanetx.chemical/MNXM249"/>
                  <rdf:li rdf:resource="https://identifiers.org/metatlas/MAM02049c"/>
                  <rdf:li rdf:resource="https://identifiers.org/reactome/917877"/>
                  <rdf:li rdf:resource="https://identifiers.org/reactome/71185"/>
                  <rdf:li rdf:resource="https://identifiers.org/reactome/189444"/>
                  <rdf:li rdf:resource="https://identifiers.org/vmhmetabolite/pheme"/>
                </rdf:Bag>
              </bqbiol:is>
            </rdf:Description>
          </rdf:RDF>
        </annotation>
      </species>
      <species metaid="meta_M_phpyr_c" sboTerm="SBO:0000247" id="M_phpyr_c" name="3-phenylpyruvate" compartment="c" hasOnlySubstanceUnits="false" boundaryCondition="false" constant="false" fbc:charge="-1" fbc:chemicalFormula="C9H7O3">
        <annotation>
          <rdf:RDF xmlns:rdf="http://www.w3.org/1999/02/22-rdf-syntax-ns#" xmlns:dcterms="http://purl.org/dc/terms/" xmlns:vCard="http://www.w3.org/2001/vcard-rdf/3.0#" xmlns:vCard4="http://www.w3.org/2006/vcard/ns#" xmlns:bqbiol="http://biomodels.net/biology-qualifiers/" xmlns:bqmodel="http://biomodels.net/model-qualifiers/">
            <rdf:Description rdf:about="#meta_M_phpyr_c">
              <bqbiol:is>
                <rdf:Bag>
                  <rdf:li rdf:resource="https://identifiers.org/bigg.metabolite/phpyr"/>
                  <rdf:li rdf:resource="https://identifiers.org/biocyc/META:PHENYL-PYRUVATE"/>
                  <rdf:li rdf:resource="https://identifiers.org/chebi/CHEBI:30851"/>
                  <rdf:li rdf:resource="https://identifiers.org/envipath/650babc9-9d68-4b73-9332-11972ca26f7b/compound/1a2c1780-502b-43c6-8d45-759953ea5e07"/>
                  <rdf:li rdf:resource="https://identifiers.org/hmdb/HMDB0000205"/>
                  <rdf:li rdf:resource="https://identifiers.org/inchikey/BTNMPGBKDVTSJY-UHFFFAOYSA-M"/>
                  <rdf:li rdf:resource="https://identifiers.org/kegg.compound/C00166"/>
                  <rdf:li rdf:resource="https://identifiers.org/metabolite/phpyr"/>
                  <rdf:li rdf:resource="https://identifiers.org/metanetx.chemical/MNXM162242"/>
                  <rdf:li rdf:resource="https://identifiers.org/metanetx.chemical/MNXM210"/>
                  <rdf:li rdf:resource="https://identifiers.org/metatlas/MAM02725c"/>
                  <rdf:li rdf:resource="https://identifiers.org/pubchem.compound/997.0"/>
                  <rdf:li rdf:resource="https://identifiers.org/sabiork.compound/1957"/>
                  <rdf:li rdf:resource="https://identifiers.org/seed.compound/cpd00143"/>
                  <rdf:li rdf:resource="https://identifiers.org/vmhmetabolite/phpyr"/>
                </rdf:Bag>
              </bqbiol:is>
            </rdf:Description>
          </rdf:RDF>
        </annotation>
      </species>
      <species metaid="meta_M_gua_c" sboTerm="SBO:0000247" id="M_gua_c" name="Guanine" compartment="c" hasOnlySubstanceUnits="false" boundaryCondition="false" constant="false" fbc:charge="0" fbc:chemicalFormula="C5H5N5O">
        <annotation>
          <rdf:RDF xmlns:rdf="http://www.w3.org/1999/02/22-rdf-syntax-ns#" xmlns:dcterms="http://purl.org/dc/terms/" xmlns:vCard="http://www.w3.org/2001/vcard-rdf/3.0#" xmlns:vCard4="http://www.w3.org/2006/vcard/ns#" xmlns:bqbiol="http://biomodels.net/biology-qualifiers/" xmlns:bqmodel="http://biomodels.net/model-qualifiers/">
            <rdf:Description rdf:about="#meta_M_gua_c">
              <bqbiol:is>
                <rdf:Bag>
                  <rdf:li rdf:resource="https://identifiers.org/bigg.metabolite/gua"/>
                  <rdf:li rdf:resource="https://identifiers.org/biocyc/META:GUANINE"/>
                  <rdf:li rdf:resource="https://identifiers.org/chebi/CHEBI:16235"/>
                  <rdf:li rdf:resource="https://identifiers.org/envipath/650babc9-9d68-4b73-9332-11972ca26f7b/compound/b5208daa-3750-4745-b4ed-179fb9d4fcfd"/>
                  <rdf:li rdf:resource="https://identifiers.org/hmdb/HMDB0000132"/>
                  <rdf:li rdf:resource="https://identifiers.org/inchikey/UYTPUPDQBNUYGX-UHFFFAOYSA-N"/>
                  <rdf:li rdf:resource="https://identifiers.org/kegg.compound/C00242"/>
                  <rdf:li rdf:resource="https://identifiers.org/metabolite/gua"/>
                  <rdf:li rdf:resource="https://identifiers.org/metanetx.chemical/MNXM259"/>
                  <rdf:li rdf:resource="https://identifiers.org/metatlas/MAM02037c"/>
                  <rdf:li rdf:resource="https://identifiers.org/pubchem.compound/764.0"/>
                  <rdf:li rdf:resource="https://identifiers.org/reactome/83956"/>
                  <rdf:li rdf:resource="https://identifiers.org/sabiork.compound/59"/>
                  <rdf:li rdf:resource="https://identifiers.org/seed.compound/cpd00207"/>
                  <rdf:li rdf:resource="https://identifiers.org/vmhmetabolite/gua"/>
                </rdf:Bag>
              </bqbiol:is>
            </rdf:Description>
          </rdf:RDF>
        </annotation>
      </species>
      <species metaid="meta_M_pi_c" sboTerm="SBO:0000247" id="M_pi_c" name="Orthophosphate" compartment="c" hasOnlySubstanceUnits="false" boundaryCondition="false" constant="false" fbc:charge="-2" fbc:chemicalFormula="HO4P">
        <annotation>
          <rdf:RDF xmlns:rdf="http://www.w3.org/1999/02/22-rdf-syntax-ns#" xmlns:dcterms="http://purl.org/dc/terms/" xmlns:vCard="http://www.w3.org/2001/vcard-rdf/3.0#" xmlns:vCard4="http://www.w3.org/2006/vcard/ns#" xmlns:bqbiol="http://biomodels.net/biology-qualifiers/" xmlns:bqmodel="http://biomodels.net/model-qualifiers/">
            <rdf:Description rdf:about="#meta_M_pi_c">
              <bqbiol:is>
                <rdf:Bag>
                  <rdf:li rdf:resource="https://identifiers.org/bigg.metabolite/pi"/>
                  <rdf:li rdf:resource="https://identifiers.org/biocyc/META:Pi"/>
                  <rdf:li rdf:resource="https://identifiers.org/biocyc/META:CPD-16459"/>
                  <rdf:li rdf:resource="https://identifiers.org/biocyc/META:PHOSPHATE-GROUP"/>
                  <rdf:li rdf:resource="https://identifiers.org/chebi/CHEBI:18367"/>
                  <rdf:li rdf:resource="https://identifiers.org/envipath/650babc9-9d68-4b73-9332-11972ca26f7b/compound/db5219ee-60cb-4370-b066-340c9faf069c"/>
                  <rdf:li rdf:resource="https://identifiers.org/envipath/5882df9c-dae1-4d80-a40e-db4724271456/compound/84684967-eade-48d4-b25d-c4aede0a0836"/>
                  <rdf:li rdf:resource="https://identifiers.org/envipath/5882df9c-dae1-4d80-a40e-db4724271456/compound/ad82c39b-2edb-4953-b971-79a2d2ea6e26"/>
                  <rdf:li rdf:resource="https://identifiers.org/envipath/650babc9-9d68-4b73-9332-11972ca26f7b/compound/aac01fea-4223-49c1-8b12-cd50f11ebfc8"/>
                  <rdf:li rdf:resource="https://identifiers.org/envipath/32de3cf4-e3e6-4168-956e-32fa5ddb0ce1/compound/c581b2ce-6238-45de-abc0-60ca8d47ed04"/>
                  <rdf:li rdf:resource="https://identifiers.org/hmdb/HMDB02105"/>
                  <rdf:li rdf:resource="https://identifiers.org/hmdb/HMDB00973"/>
                  <rdf:li rdf:resource="https://identifiers.org/hmdb/HMDB01429"/>
                  <rdf:li rdf:resource="https://identifiers.org/hmdb/HMDB02142"/>
                  <rdf:li rdf:resource="https://identifiers.org/hmdb/HMDB05947"/>
                  <rdf:li rdf:resource="https://identifiers.org/inchikey/NBIIXXVUZAFLBC-UHFFFAOYSA-L"/>
                  <rdf:li rdf:resource="https://identifiers.org/kegg.compound/C00009"/>
                  <rdf:li rdf:resource="https://identifiers.org/kegg.drug/D05467"/>
                  <rdf:li rdf:resource="https://identifiers.org/metabolite/pi"/>
                  <rdf:li rdf:resource="https://identifiers.org/metanetx.chemical/MNXM9"/>
                  <rdf:li rdf:resource="https://identifiers.org/metatlas/MAM02751c"/>
                  <rdf:li rdf:resource="https://identifiers.org/pubchem.compound/1004.0"/>
                  <rdf:li rdf:resource="https://identifiers.org/reactome/5228339"/>
                  <rdf:li rdf:resource="https://identifiers.org/reactome/113550"/>
                  <rdf:li rdf:resource="https://identifiers.org/reactome/8851513"/>
                  <rdf:li rdf:resource="https://identifiers.org/reactome/113551"/>
                  <rdf:li rdf:resource="https://identifiers.org/reactome/109277"/>
                  <rdf:li rdf:resource="https://identifiers.org/reactome/29372"/>
                  <rdf:li rdf:resource="https://identifiers.org/reactome/8851226"/>
                  <rdf:li rdf:resource="https://identifiers.org/reactome/113548"/>
                  <rdf:li rdf:resource="https://identifiers.org/sabiork.compound/36"/>
                  <rdf:li rdf:resource="https://identifiers.org/seed.compound/cpd27787"/>
                  <rdf:li rdf:resource="https://identifiers.org/seed.compound/cpd00009"/>
                  <rdf:li rdf:resource="https://identifiers.org/vmhmetabolite/pi"/>
                </rdf:Bag>
              </bqbiol:is>
            </rdf:Description>
          </rdf:RDF>
        </annotation>
      </species>
      <species metaid="meta_M_FAcoa_hs_16_0_c" sboTerm="SBO:0000247" id="M_FAcoa_hs_16_0_c" name="Hexadecanoyl-CoA (CoA 16:0)" compartment="c" hasOnlySubstanceUnits="false" boundaryCondition="false" constant="false" fbc:charge="-4" fbc:chemicalFormula="C37H62N7O17P3S">
        <annotation>
          <rdf:RDF xmlns:rdf="http://www.w3.org/1999/02/22-rdf-syntax-ns#" xmlns:dcterms="http://purl.org/dc/terms/" xmlns:vCard="http://www.w3.org/2001/vcard-rdf/3.0#" xmlns:vCard4="http://www.w3.org/2006/vcard/ns#" xmlns:bqbiol="http://biomodels.net/biology-qualifiers/" xmlns:bqmodel="http://biomodels.net/model-qualifiers/">
            <rdf:Description rdf:about="#meta_M_FAcoa_hs_16_0_c">
              <bqbiol:is>
                <rdf:Bag>
                  <rdf:li rdf:resource="https://identifiers.org/bigg.metabolite/pmtcoa"/>
                  <rdf:li rdf:resource="https://identifiers.org/biocyc/META:PALMITYL-COA"/>
                  <rdf:li rdf:resource="https://identifiers.org/chebi/CHEBI:15525"/>
                  <rdf:li rdf:resource="https://identifiers.org/envipath/32de3cf4-e3e6-4168-956e-32fa5ddb0ce1/compound/683c12f9-18f4-4439-a718-0877aa11b9ae"/>
                  <rdf:li rdf:resource="https://identifiers.org/hmdb/HMDB0001338"/>
                  <rdf:li rdf:resource="https://identifiers.org/inchikey/MNBKLUUYKPBKDU-BBECNAHFSA-J"/>
                  <rdf:li rdf:resource="https://identifiers.org/kegg.compound/C00154"/>
                  <rdf:li rdf:resource="https://identifiers.org/lipidmaps/LMFA07050002"/>
                  <rdf:li rdf:resource="https://identifiers.org/metabolite/FAcoa_hs_16_0"/>
                  <rdf:li rdf:resource="https://identifiers.org/metanetx.chemical/MNXM88"/>
                  <rdf:li rdf:resource="https://identifiers.org/metatlas/MAM02678c"/>
                  <rdf:li rdf:resource="https://identifiers.org/pubchem.compound/644109.0"/>
                  <rdf:li rdf:resource="https://identifiers.org/reactome/5358339"/>
                  <rdf:li rdf:resource="https://identifiers.org/sabiork.compound/1310"/>
                  <rdf:li rdf:resource="https://identifiers.org/seed.compound/cpd00134"/>
                  <rdf:li rdf:resource="https://identifiers.org/slm/383.0"/>
                  <rdf:li rdf:resource="https://identifiers.org/vmhmetabolite/pmtcoa"/>
                </rdf:Bag>
              </bqbiol:is>
            </rdf:Description>
          </rdf:RDF>
        </annotation>
      </species>
      <species metaid="meta_M_cdpea_c" sboTerm="SBO:0000247" id="M_cdpea_c" name="CDP-ethanolamine" compartment="c" hasOnlySubstanceUnits="false" boundaryCondition="false" constant="false" fbc:charge="-1" fbc:chemicalFormula="C11H19N4O11P2">
        <annotation>
          <rdf:RDF xmlns:rdf="http://www.w3.org/1999/02/22-rdf-syntax-ns#" xmlns:dcterms="http://purl.org/dc/terms/" xmlns:vCard="http://www.w3.org/2001/vcard-rdf/3.0#" xmlns:vCard4="http://www.w3.org/2006/vcard/ns#" xmlns:bqbiol="http://biomodels.net/biology-qualifiers/" xmlns:bqmodel="http://biomodels.net/model-qualifiers/">
            <rdf:Description rdf:about="#meta_M_cdpea_c">
              <bqbiol:is>
                <rdf:Bag>
                  <rdf:li rdf:resource="https://identifiers.org/bigg.metabolite/cdpea"/>
                  <rdf:li rdf:resource="https://identifiers.org/biocyc/META:CDP-ETHANOLAMINE"/>
                  <rdf:li rdf:resource="https://identifiers.org/chebi/CHEBI:16732"/>
                  <rdf:li rdf:resource="https://identifiers.org/hmdb/HMDB0001564"/>
                  <rdf:li rdf:resource="https://identifiers.org/inchikey/WVIMUEUQJFPNDK-PEBGCTIMSA-M"/>
                  <rdf:li rdf:resource="https://identifiers.org/kegg.compound/C00570"/>
                  <rdf:li rdf:resource="https://identifiers.org/metabolite/cdpea"/>
                  <rdf:li rdf:resource="https://identifiers.org/metanetx.chemical/MNXM449"/>
                  <rdf:li rdf:resource="https://identifiers.org/metatlas/MAM01428c"/>
                  <rdf:li rdf:resource="https://identifiers.org/pubchem.compound/123727.0"/>
                  <rdf:li rdf:resource="https://identifiers.org/reactome/1500603"/>
                  <rdf:li rdf:resource="https://identifiers.org/sabiork.compound/2100"/>
                  <rdf:li rdf:resource="https://identifiers.org/seed.compound/cpd00444"/>
                  <rdf:li rdf:resource="https://identifiers.org/vmhmetabolite/cdpea"/>
                </rdf:Bag>
              </bqbiol:is>
            </rdf:Description>
          </rdf:RDF>
        </annotation>
      </species>
      <species metaid="meta_M_guln__L_c" sboTerm="SBO:0000247" id="M_guln__L_c" name="L-gulonate" compartment="c" hasOnlySubstanceUnits="false" boundaryCondition="false" constant="false" fbc:charge="-1" fbc:chemicalFormula="C6H11O7">
        <annotation>
          <rdf:RDF xmlns:rdf="http://www.w3.org/1999/02/22-rdf-syntax-ns#" xmlns:dcterms="http://purl.org/dc/terms/" xmlns:vCard="http://www.w3.org/2001/vcard-rdf/3.0#" xmlns:vCard4="http://www.w3.org/2006/vcard/ns#" xmlns:bqbiol="http://biomodels.net/biology-qualifiers/" xmlns:bqmodel="http://biomodels.net/model-qualifiers/">
            <rdf:Description rdf:about="#meta_M_guln__L_c">
              <bqbiol:is>
                <rdf:Bag>
                  <rdf:li rdf:resource="https://identifiers.org/bigg.metabolite/guln__L"/>
                  <rdf:li rdf:resource="https://identifiers.org/biocyc/META:L-GULONATE"/>
                  <rdf:li rdf:resource="https://identifiers.org/chebi/CHEBI:16154"/>
                  <rdf:li rdf:resource="https://identifiers.org/hmdb/HMDB0003290"/>
                  <rdf:li rdf:resource="https://identifiers.org/inchikey/RGHNJXZEOKUKBD-QTBDOELSSA-M"/>
                  <rdf:li rdf:resource="https://identifiers.org/kegg.compound/C00800"/>
                  <rdf:li rdf:resource="https://identifiers.org/metabolite/guln__L"/>
                  <rdf:li rdf:resource="https://identifiers.org/metanetx.chemical/MNXM1927"/>
                  <rdf:li rdf:resource="https://identifiers.org/metatlas/MAM02378c"/>
                  <rdf:li rdf:resource="https://identifiers.org/pubchem.compound/152304.0"/>
                  <rdf:li rdf:resource="https://identifiers.org/reactome/5661268"/>
                  <rdf:li rdf:resource="https://identifiers.org/sabiork.compound/2159"/>
                  <rdf:li rdf:resource="https://identifiers.org/sabiork.compound/26258"/>
                  <rdf:li rdf:resource="https://identifiers.org/seed.compound/cpd00594"/>
                  <rdf:li rdf:resource="https://identifiers.org/vmhmetabolite/guln"/>
                </rdf:Bag>
              </bqbiol:is>
            </rdf:Description>
          </rdf:RDF>
        </annotation>
      </species>
      <species metaid="meta_M_chol_c" sboTerm="SBO:0000247" id="M_chol_c" name="Choline" compartment="c" hasOnlySubstanceUnits="false" boundaryCondition="false" constant="false" fbc:charge="1" fbc:chemicalFormula="C5H14NO">
        <annotation>
          <rdf:RDF xmlns:rdf="http://www.w3.org/1999/02/22-rdf-syntax-ns#" xmlns:dcterms="http://purl.org/dc/terms/" xmlns:vCard="http://www.w3.org/2001/vcard-rdf/3.0#" xmlns:vCard4="http://www.w3.org/2006/vcard/ns#" xmlns:bqbiol="http://biomodels.net/biology-qualifiers/" xmlns:bqmodel="http://biomodels.net/model-qualifiers/">
            <rdf:Description rdf:about="#meta_M_chol_c">
              <bqbiol:is>
                <rdf:Bag>
                  <rdf:li rdf:resource="https://identifiers.org/bigg.metabolite/chol"/>
                  <rdf:li rdf:resource="https://identifiers.org/biocyc/META:CHOLINE"/>
                  <rdf:li rdf:resource="https://identifiers.org/chebi/CHEBI:15354"/>
                  <rdf:li rdf:resource="https://identifiers.org/hmdb/HMDB0000097"/>
                  <rdf:li rdf:resource="https://identifiers.org/inchikey/OEYIOHPDSNJKLS-UHFFFAOYSA-N"/>
                  <rdf:li rdf:resource="https://identifiers.org/kegg.compound/C00114"/>
                  <rdf:li rdf:resource="https://identifiers.org/kegg.drug/D10498"/>
                  <rdf:li rdf:resource="https://identifiers.org/kegg.drug/D07690"/>
                  <rdf:li rdf:resource="https://identifiers.org/metabolite/chol"/>
                  <rdf:li rdf:resource="https://identifiers.org/metanetx.chemical/MNXM90"/>
                  <rdf:li rdf:resource="https://identifiers.org/metatlas/MAM01513c"/>
                  <rdf:li rdf:resource="https://identifiers.org/pubchem.compound/305.0"/>
                  <rdf:li rdf:resource="https://identifiers.org/reactome/264618"/>
                  <rdf:li rdf:resource="https://identifiers.org/reactome/264638"/>
                  <rdf:li rdf:resource="https://identifiers.org/reactome/6798162"/>
                  <rdf:li rdf:resource="https://identifiers.org/sabiork.compound/1935"/>
                  <rdf:li rdf:resource="https://identifiers.org/seed.compound/cpd00098"/>
                  <rdf:li rdf:resource="https://identifiers.org/vmhmetabolite/chol"/>
                </rdf:Bag>
              </bqbiol:is>
            </rdf:Description>
          </rdf:RDF>
        </annotation>
      </species>
      <species metaid="meta_M_h_c" sboTerm="SBO:0000247" id="M_h_c" name="H+" compartment="c" hasOnlySubstanceUnits="false" boundaryCondition="false" constant="false" fbc:charge="1" fbc:chemicalFormula="H">
        <annotation>
          <rdf:RDF xmlns:rdf="http://www.w3.org/1999/02/22-rdf-syntax-ns#" xmlns:dcterms="http://purl.org/dc/terms/" xmlns:vCard="http://www.w3.org/2001/vcard-rdf/3.0#" xmlns:vCard4="http://www.w3.org/2006/vcard/ns#" xmlns:bqbiol="http://biomodels.net/biology-qualifiers/" xmlns:bqmodel="http://biomodels.net/model-qualifiers/">
            <rdf:Description rdf:about="#meta_M_h_c">
              <bqbiol:is>
                <rdf:Bag>
                  <rdf:li rdf:resource="https://identifiers.org/bigg.metabolite/h"/>
                  <rdf:li rdf:resource="https://identifiers.org/biocyc/META:PROTON"/>
                  <rdf:li rdf:resource="https://identifiers.org/chebi/CHEBI:24636"/>
                  <rdf:li rdf:resource="https://identifiers.org/hmdb/HMDB59597"/>
                  <rdf:li rdf:resource="https://identifiers.org/inchikey/GPRLSGONYQIRFK-UHFFFAOYSA-N"/>
                  <rdf:li rdf:resource="https://identifiers.org/kegg.compound/C00080"/>
                  <rdf:li rdf:resource="https://identifiers.org/metabolite/h"/>
                  <rdf:li rdf:resource="https://identifiers.org/metanetx.chemical/MNXM1"/>
                  <rdf:li rdf:resource="https://identifiers.org/metatlas/MAM02039c"/>
                  <rdf:li rdf:resource="https://identifiers.org/pubchem.compound/1038.0"/>
                  <rdf:li rdf:resource="https://identifiers.org/reactome/2000349"/>
                  <rdf:li rdf:resource="https://identifiers.org/reactome/425978"/>
                  <rdf:li rdf:resource="https://identifiers.org/reactome/74722"/>
                  <rdf:li rdf:resource="https://identifiers.org/reactome/428040"/>
                  <rdf:li rdf:resource="https://identifiers.org/reactome/427899"/>
                  <rdf:li rdf:resource="https://identifiers.org/reactome/428548"/>
                  <rdf:li rdf:resource="https://identifiers.org/reactome/156540"/>
                  <rdf:li rdf:resource="https://identifiers.org/reactome/70106"/>
                  <rdf:li rdf:resource="https://identifiers.org/reactome/425969"/>
                  <rdf:li rdf:resource="https://identifiers.org/reactome/1132304"/>
                  <rdf:li rdf:resource="https://identifiers.org/reactome/5668577"/>
                  <rdf:li rdf:resource="https://identifiers.org/reactome/1470067"/>
                  <rdf:li rdf:resource="https://identifiers.org/reactome/163953"/>
                  <rdf:li rdf:resource="https://identifiers.org/reactome/193465"/>
                  <rdf:li rdf:resource="https://identifiers.org/reactome/113529"/>
                  <rdf:li rdf:resource="https://identifiers.org/reactome/351626"/>
                  <rdf:li rdf:resource="https://identifiers.org/reactome/425999"/>
                  <rdf:li rdf:resource="https://identifiers.org/reactome/194688"/>
                  <rdf:li rdf:resource="https://identifiers.org/reactome/374900"/>
                  <rdf:li rdf:resource="https://identifiers.org/reactome/2872447"/>
                  <rdf:li rdf:resource="https://identifiers.org/reactome/372511"/>
                  <rdf:li rdf:resource="https://identifiers.org/sabiork.compound/39"/>
                  <rdf:li rdf:resource="https://identifiers.org/seed.compound/cpd00067"/>
                  <rdf:li rdf:resource="https://identifiers.org/vmhmetabolite/h"/>
                </rdf:Bag>
              </bqbiol:is>
            </rdf:Description>
          </rdf:RDF>
        </annotation>
      </species>
      <species metaid="meta_M_cholp_c" sboTerm="SBO:0000247" id="M_cholp_c" name="Phosphocholine" compartment="c" hasOnlySubstanceUnits="false" boundaryCondition="false" constant="false" fbc:charge="-1" fbc:chemicalFormula="C5H13NO4P">
        <annotation>
          <rdf:RDF xmlns:rdf="http://www.w3.org/1999/02/22-rdf-syntax-ns#" xmlns:dcterms="http://purl.org/dc/terms/" xmlns:vCard="http://www.w3.org/2001/vcard-rdf/3.0#" xmlns:vCard4="http://www.w3.org/2006/vcard/ns#" xmlns:bqbiol="http://biomodels.net/biology-qualifiers/" xmlns:bqmodel="http://biomodels.net/model-qualifiers/">
            <rdf:Description rdf:about="#meta_M_cholp_c">
              <bqbiol:is>
                <rdf:Bag>
                  <rdf:li rdf:resource="https://identifiers.org/bigg.metabolite/cholp"/>
                  <rdf:li rdf:resource="https://identifiers.org/biocyc/META:PHOSPHORYL-CHOLINE"/>
                  <rdf:li rdf:resource="https://identifiers.org/chebi/CHEBI:18132"/>
                  <rdf:li rdf:resource="https://identifiers.org/hmdb/HMDB0001565"/>
                  <rdf:li rdf:resource="https://identifiers.org/inchikey/YHHSONZFOIEMCP-UHFFFAOYSA-M"/>
                  <rdf:li rdf:resource="https://identifiers.org/kegg.compound/C00588"/>
                  <rdf:li rdf:resource="https://identifiers.org/metabolite/cholp"/>
                  <rdf:li rdf:resource="https://identifiers.org/metanetx.chemical/MNXM229"/>
                  <rdf:li rdf:resource="https://identifiers.org/metatlas/MAM02738c"/>
                  <rdf:li rdf:resource="https://identifiers.org/pubchem.compound/1014.0"/>
                  <rdf:li rdf:resource="https://identifiers.org/reactome/6814794"/>
                  <rdf:li rdf:resource="https://identifiers.org/reactome/194358"/>
                  <rdf:li rdf:resource="https://identifiers.org/reactome/1610735"/>
                  <rdf:li rdf:resource="https://identifiers.org/reactome/1605750"/>
                  <rdf:li rdf:resource="https://identifiers.org/reactome/1524071"/>
                  <rdf:li rdf:resource="https://identifiers.org/reactome/1606280"/>
                  <rdf:li rdf:resource="https://identifiers.org/sabiork.compound/2109"/>
                  <rdf:li rdf:resource="https://identifiers.org/seed.compound/cpd00457"/>
                  <rdf:li rdf:resource="https://identifiers.org/vmhmetabolite/cholp"/>
                </rdf:Bag>
              </bqbiol:is>
            </rdf:Description>
          </rdf:RDF>
        </annotation>
      </species>
      <species metaid="meta_M_h2o_c" sboTerm="SBO:0000247" id="M_h2o_c" name="H2O" compartment="c" hasOnlySubstanceUnits="false" boundaryCondition="false" constant="false" fbc:charge="0" fbc:chemicalFormula="H2O">
        <annotation>
          <rdf:RDF xmlns:rdf="http://www.w3.org/1999/02/22-rdf-syntax-ns#" xmlns:dcterms="http://purl.org/dc/terms/" xmlns:vCard="http://www.w3.org/2001/vcard-rdf/3.0#" xmlns:vCard4="http://www.w3.org/2006/vcard/ns#" xmlns:bqbiol="http://biomodels.net/biology-qualifiers/" xmlns:bqmodel="http://biomodels.net/model-qualifiers/">
            <rdf:Description rdf:about="#meta_M_h2o_c">
              <bqbiol:is>
                <rdf:Bag>
                  <rdf:li rdf:resource="https://identifiers.org/bigg.metabolite/h2o"/>
                  <rdf:li rdf:resource="https://identifiers.org/biocyc/META:CPD-15815"/>
                  <rdf:li rdf:resource="https://identifiers.org/biocyc/META:OXONIUM"/>
                  <rdf:li rdf:resource="https://identifiers.org/biocyc/META:HYDROXYL-GROUP"/>
                  <rdf:li rdf:resource="https://identifiers.org/biocyc/META:WATER"/>
                  <rdf:li rdf:resource="https://identifiers.org/biocyc/META:OH"/>
                  <rdf:li rdf:resource="https://identifiers.org/chebi/CHEBI:15377"/>
                  <rdf:li rdf:resource="https://identifiers.org/envipath/650babc9-9d68-4b73-9332-11972ca26f7b/compound/799908db-b8c9-4982-86cb-1f225e2ad08c"/>
                  <rdf:li rdf:resource="https://identifiers.org/envipath/650babc9-9d68-4b73-9332-11972ca26f7b/compound/e7f34a8e-cded-4793-b6d5-792335b38636"/>
                  <rdf:li rdf:resource="https://identifiers.org/envipath/5882df9c-dae1-4d80-a40e-db4724271456/compound/969d0227-3069-4e44-9525-7ae7bad84170"/>
                  <rdf:li rdf:resource="https://identifiers.org/hmdb/HMDB0002111"/>
                  <rdf:li rdf:resource="https://identifiers.org/inchikey/XLYOFNOQVPJJNP-UHFFFAOYSA-N"/>
                  <rdf:li rdf:resource="https://identifiers.org/kegg.compound/C00001"/>
                  <rdf:li rdf:resource="https://identifiers.org/kegg.drug/D00001"/>
                  <rdf:li rdf:resource="https://identifiers.org/kegg.drug/D06322"/>
                  <rdf:li rdf:resource="https://identifiers.org/lipidmaps/LMST01040128"/>
                  <rdf:li rdf:resource="https://identifiers.org/metabolite/h2o"/>
                  <rdf:li rdf:resource="https://identifiers.org/metanetx.chemical/MNXM2"/>
                  <rdf:li rdf:resource="https://identifiers.org/metatlas/MAM02040c"/>
                  <rdf:li rdf:resource="https://identifiers.org/pubchem.compound/962.0"/>
                  <rdf:li rdf:resource="https://identifiers.org/reactome/113521"/>
                  <rdf:li rdf:resource="https://identifiers.org/reactome/141343"/>
                  <rdf:li rdf:resource="https://identifiers.org/reactome/2022884"/>
                  <rdf:li rdf:resource="https://identifiers.org/reactome/5278291"/>
                  <rdf:li rdf:resource="https://identifiers.org/reactome/29356"/>
                  <rdf:li rdf:resource="https://identifiers.org/reactome/189422"/>
                  <rdf:li rdf:resource="https://identifiers.org/reactome/5668574"/>
                  <rdf:li rdf:resource="https://identifiers.org/reactome/5693747"/>
                  <rdf:li rdf:resource="https://identifiers.org/reactome/109276"/>
                  <rdf:li rdf:resource="https://identifiers.org/reactome/113519"/>
                  <rdf:li rdf:resource="https://identifiers.org/reactome/1605715"/>
                  <rdf:li rdf:resource="https://identifiers.org/reactome/8851517"/>
                  <rdf:li rdf:resource="https://identifiers.org/reactome/113518"/>
                  <rdf:li rdf:resource="https://identifiers.org/reactome/351603"/>
                  <rdf:li rdf:resource="https://identifiers.org/sabiork.compound/40"/>
                  <rdf:li rdf:resource="https://identifiers.org/seed.compound/cpd27222"/>
                  <rdf:li rdf:resource="https://identifiers.org/seed.compound/cpd00001"/>
                  <rdf:li rdf:resource="https://identifiers.org/seed.compound/cpd15275"/>
                  <rdf:li rdf:resource="https://identifiers.org/vmhmetabolite/h2o"/>
                </rdf:Bag>
              </bqbiol:is>
            </rdf:Description>
          </rdf:RDF>
        </annotation>
      </species>
      <species metaid="meta_M_cl_c" sboTerm="SBO:0000247" id="M_cl_c" name="Chloride" compartment="c" hasOnlySubstanceUnits="false" boundaryCondition="false" constant="false" fbc:charge="-1" fbc:chemicalFormula="Cl">
        <annotation>
          <rdf:RDF xmlns:rdf="http://www.w3.org/1999/02/22-rdf-syntax-ns#" xmlns:dcterms="http://purl.org/dc/terms/" xmlns:vCard="http://www.w3.org/2001/vcard-rdf/3.0#" xmlns:vCard4="http://www.w3.org/2006/vcard/ns#" xmlns:bqbiol="http://biomodels.net/biology-qualifiers/" xmlns:bqmodel="http://biomodels.net/model-qualifiers/">
            <rdf:Description rdf:about="#meta_M_cl_c">
              <bqbiol:is>
                <rdf:Bag>
                  <rdf:li rdf:resource="https://identifiers.org/bigg.metabolite/cl"/>
                  <rdf:li rdf:resource="https://identifiers.org/biocyc/META:HCL"/>
                  <rdf:li rdf:resource="https://identifiers.org/biocyc/META:CL-"/>
                  <rdf:li rdf:resource="https://identifiers.org/chebi/CHEBI:29311"/>
                  <rdf:li rdf:resource="https://identifiers.org/envipath/5882df9c-dae1-4d80-a40e-db4724271456/compound/8797b51e-be83-48e1-82db-612c84006fdf"/>
                  <rdf:li rdf:resource="https://identifiers.org/envipath/32de3cf4-e3e6-4168-956e-32fa5ddb0ce1/compound/b3225d45-6d2f-4312-a60d-70c87b617ad4"/>
                  <rdf:li rdf:resource="https://identifiers.org/hmdb/HMDB0000492"/>
                  <rdf:li rdf:resource="https://identifiers.org/inchikey/VEXZGXHMUGYJMC-UHFFFAOYSA-M"/>
                  <rdf:li rdf:resource="https://identifiers.org/kegg.compound/C00698"/>
                  <rdf:li rdf:resource="https://identifiers.org/kegg.drug/D02057"/>
                  <rdf:li rdf:resource="https://identifiers.org/metabolite/cl"/>
                  <rdf:li rdf:resource="https://identifiers.org/metanetx.chemical/MNXM43"/>
                  <rdf:li rdf:resource="https://identifiers.org/metatlas/MAM01442c"/>
                  <rdf:li rdf:resource="https://identifiers.org/pubchem.compound/24526.0"/>
                  <rdf:li rdf:resource="https://identifiers.org/reactome/29572"/>
                  <rdf:li rdf:resource="https://identifiers.org/reactome/188972"/>
                  <rdf:li rdf:resource="https://identifiers.org/reactome/3301973"/>
                  <rdf:li rdf:resource="https://identifiers.org/reactome/352022"/>
                  <rdf:li rdf:resource="https://identifiers.org/reactome/2731020"/>
                  <rdf:li rdf:resource="https://identifiers.org/reactome/2731008"/>
                  <rdf:li rdf:resource="https://identifiers.org/reactome/2730999"/>
                  <rdf:li rdf:resource="https://identifiers.org/sabiork.compound/2270"/>
                  <rdf:li rdf:resource="https://identifiers.org/sabiork.compound/51"/>
                  <rdf:li rdf:resource="https://identifiers.org/seed.compound/cpd00099"/>
                  <rdf:li rdf:resource="https://identifiers.org/vmhmetabolite/cl"/>
                </rdf:Bag>
              </bqbiol:is>
            </rdf:Description>
          </rdf:RDF>
        </annotation>
      </species>
      <species metaid="meta_M_h2o2_c" sboTerm="SBO:0000247" id="M_h2o2_c" name="H2O2" compartment="c" hasOnlySubstanceUnits="false" boundaryCondition="false" constant="false" fbc:charge="0" fbc:chemicalFormula="H2O2">
        <annotation>
          <rdf:RDF xmlns:rdf="http://www.w3.org/1999/02/22-rdf-syntax-ns#" xmlns:dcterms="http://purl.org/dc/terms/" xmlns:vCard="http://www.w3.org/2001/vcard-rdf/3.0#" xmlns:vCard4="http://www.w3.org/2006/vcard/ns#" xmlns:bqbiol="http://biomodels.net/biology-qualifiers/" xmlns:bqmodel="http://biomodels.net/model-qualifiers/">
            <rdf:Description rdf:about="#meta_M_h2o2_c">
              <bqbiol:is>
                <rdf:Bag>
                  <rdf:li rdf:resource="https://identifiers.org/bigg.metabolite/h2o2"/>
                  <rdf:li rdf:resource="https://identifiers.org/biocyc/META:HYDROGEN-PEROXIDE"/>
                  <rdf:li rdf:resource="https://identifiers.org/chebi/CHEBI:16240"/>
                  <rdf:li rdf:resource="https://identifiers.org/hmdb/HMDB0003125"/>
                  <rdf:li rdf:resource="https://identifiers.org/inchikey/MHAJPDPJQMAIIY-UHFFFAOYSA-N"/>
                  <rdf:li rdf:resource="https://identifiers.org/kegg.compound/C00027"/>
                  <rdf:li rdf:resource="https://identifiers.org/kegg.drug/D00008"/>
                  <rdf:li rdf:resource="https://identifiers.org/metabolite/h2o2"/>
                  <rdf:li rdf:resource="https://identifiers.org/metanetx.chemical/MNXM22"/>
                  <rdf:li rdf:resource="https://identifiers.org/metatlas/MAM02041c"/>
                  <rdf:li rdf:resource="https://identifiers.org/pubchem.compound/784.0"/>
                  <rdf:li rdf:resource="https://identifiers.org/reactome/1614617"/>
                  <rdf:li rdf:resource="https://identifiers.org/reactome/29408"/>
                  <rdf:li rdf:resource="https://identifiers.org/reactome/351629"/>
                  <rdf:li rdf:resource="https://identifiers.org/reactome/189481"/>
                  <rdf:li rdf:resource="https://identifiers.org/reactome/113575"/>
                  <rdf:li rdf:resource="https://identifiers.org/sabiork.compound/1909"/>
                  <rdf:li rdf:resource="https://identifiers.org/seed.compound/cpd00025"/>
                  <rdf:li rdf:resource="https://identifiers.org/vmhmetabolite/h2o2"/>
                </rdf:Bag>
              </bqbiol:is>
            </rdf:Description>
          </rdf:RDF>
        </annotation>
      </species>
      <species metaid="meta_M_cmp_c" sboTerm="SBO:0000247" id="M_cmp_c" name="CMP" compartment="c" hasOnlySubstanceUnits="false" boundaryCondition="false" constant="false" fbc:charge="-2" fbc:chemicalFormula="C9H12N3O8P">
        <annotation>
          <rdf:RDF xmlns:rdf="http://www.w3.org/1999/02/22-rdf-syntax-ns#" xmlns:dcterms="http://purl.org/dc/terms/" xmlns:vCard="http://www.w3.org/2001/vcard-rdf/3.0#" xmlns:vCard4="http://www.w3.org/2006/vcard/ns#" xmlns:bqbiol="http://biomodels.net/biology-qualifiers/" xmlns:bqmodel="http://biomodels.net/model-qualifiers/">
            <rdf:Description rdf:about="#meta_M_cmp_c">
              <bqbiol:is>
                <rdf:Bag>
                  <rdf:li rdf:resource="https://identifiers.org/bigg.metabolite/cmp"/>
                  <rdf:li rdf:resource="https://identifiers.org/biocyc/META:CMP"/>
                  <rdf:li rdf:resource="https://identifiers.org/chebi/CHEBI:17361"/>
                  <rdf:li rdf:resource="https://identifiers.org/hmdb/HMDB0000095"/>
                  <rdf:li rdf:resource="https://identifiers.org/inchikey/IERHLVCPSMICTF-XVFCMESISA-L"/>
                  <rdf:li rdf:resource="https://identifiers.org/kegg.compound/C00055"/>
                  <rdf:li rdf:resource="https://identifiers.org/kegg.glycan/G10621"/>
                  <rdf:li rdf:resource="https://identifiers.org/metabolite/cmp"/>
                  <rdf:li rdf:resource="https://identifiers.org/metanetx.chemical/MNXM31"/>
                  <rdf:li rdf:resource="https://identifiers.org/metatlas/MAM01590c"/>
                  <rdf:li rdf:resource="https://identifiers.org/pubchem.compound/6131.0"/>
                  <rdf:li rdf:resource="https://identifiers.org/reactome/1524067"/>
                  <rdf:li rdf:resource="https://identifiers.org/reactome/727810"/>
                  <rdf:li rdf:resource="https://identifiers.org/reactome/109395"/>
                  <rdf:li rdf:resource="https://identifiers.org/sabiork.compound/1284"/>
                  <rdf:li rdf:resource="https://identifiers.org/seed.compound/cpd00046"/>
                  <rdf:li rdf:resource="https://identifiers.org/vmhmetabolite/cmp"/>
                </rdf:Bag>
              </bqbiol:is>
            </rdf:Description>
          </rdf:RDF>
        </annotation>
      </species>
      <species metaid="meta_M_hco3_c" sboTerm="SBO:0000247" id="M_hco3_c" name="Bicarbonate" compartment="c" hasOnlySubstanceUnits="false" boundaryCondition="false" constant="false" fbc:charge="-1" fbc:chemicalFormula="CHO3">
        <annotation>
          <rdf:RDF xmlns:rdf="http://www.w3.org/1999/02/22-rdf-syntax-ns#" xmlns:dcterms="http://purl.org/dc/terms/" xmlns:vCard="http://www.w3.org/2001/vcard-rdf/3.0#" xmlns:vCard4="http://www.w3.org/2006/vcard/ns#" xmlns:bqbiol="http://biomodels.net/biology-qualifiers/" xmlns:bqmodel="http://biomodels.net/model-qualifiers/">
            <rdf:Description rdf:about="#meta_M_hco3_c">
              <bqbiol:is>
                <rdf:Bag>
                  <rdf:li rdf:resource="https://identifiers.org/bigg.metabolite/hco3"/>
                  <rdf:li rdf:resource="https://identifiers.org/biocyc/META:CO3"/>
                  <rdf:li rdf:resource="https://identifiers.org/biocyc/META:H2CO3"/>
                  <rdf:li rdf:resource="https://identifiers.org/biocyc/META:HCO3"/>
                  <rdf:li rdf:resource="https://identifiers.org/chebi/CHEBI:17544"/>
                  <rdf:li rdf:resource="https://identifiers.org/envipath/4fd7f3e0-dd25-43ac-9453-dda3e52396e4/compound/c78c72b7-2f2b-4dde-9f3d-80bb61a1da3e"/>
                  <rdf:li rdf:resource="https://identifiers.org/envipath/650babc9-9d68-4b73-9332-11972ca26f7b/compound/34be09c7-8615-4ee1-806a-6a93ae28d922"/>
                  <rdf:li rdf:resource="https://identifiers.org/hmdb/HMDB0000595"/>
                  <rdf:li rdf:resource="https://identifiers.org/inchikey/BVKZGUZCCUSVTD-UHFFFAOYSA-M"/>
                  <rdf:li rdf:resource="https://identifiers.org/kegg.compound/C00288"/>
                  <rdf:li rdf:resource="https://identifiers.org/metabolite/hco3"/>
                  <rdf:li rdf:resource="https://identifiers.org/metanetx.chemical/MNXM60"/>
                  <rdf:li rdf:resource="https://identifiers.org/metatlas/MAM02046c"/>
                  <rdf:li rdf:resource="https://identifiers.org/pubchem.compound/769.0"/>
                  <rdf:li rdf:resource="https://identifiers.org/reactome/29896"/>
                  <rdf:li rdf:resource="https://identifiers.org/reactome/425425"/>
                  <rdf:li rdf:resource="https://identifiers.org/reactome/111627"/>
                  <rdf:li rdf:resource="https://identifiers.org/sabiork.compound/1916"/>
                  <rdf:li rdf:resource="https://identifiers.org/sabiork.compound/2275"/>
                  <rdf:li rdf:resource="https://identifiers.org/seed.compound/cpd00242"/>
                  <rdf:li rdf:resource="https://identifiers.org/vmhmetabolite/hco3"/>
                </rdf:Bag>
              </bqbiol:is>
            </rdf:Description>
          </rdf:RDF>
        </annotation>
      </species>
      <species metaid="meta_M_co_c" sboTerm="SBO:0000247" id="M_co_c" name="Carbon monoxide" compartment="c" hasOnlySubstanceUnits="false" boundaryCondition="false" constant="false" fbc:charge="0" fbc:chemicalFormula="CO">
        <annotation>
          <rdf:RDF xmlns:rdf="http://www.w3.org/1999/02/22-rdf-syntax-ns#" xmlns:dcterms="http://purl.org/dc/terms/" xmlns:vCard="http://www.w3.org/2001/vcard-rdf/3.0#" xmlns:vCard4="http://www.w3.org/2006/vcard/ns#" xmlns:bqbiol="http://biomodels.net/biology-qualifiers/" xmlns:bqmodel="http://biomodels.net/model-qualifiers/">
            <rdf:Description rdf:about="#meta_M_co_c">
              <bqbiol:is>
                <rdf:Bag>
                  <rdf:li rdf:resource="https://identifiers.org/bigg.metabolite/co"/>
                  <rdf:li rdf:resource="https://identifiers.org/biocyc/META:CARBON-MONOXIDE"/>
                  <rdf:li rdf:resource="https://identifiers.org/chebi/CHEBI:17245"/>
                  <rdf:li rdf:resource="https://identifiers.org/envipath/32de3cf4-e3e6-4168-956e-32fa5ddb0ce1/compound/a0a5ff93-8a43-48da-aab5-cef2c628da42"/>
                  <rdf:li rdf:resource="https://identifiers.org/hmdb/HMDB01361"/>
                  <rdf:li rdf:resource="https://identifiers.org/inchikey/UGFAIRIUMAVXCW-UHFFFAOYSA-N"/>
                  <rdf:li rdf:resource="https://identifiers.org/kegg.compound/C00237"/>
                  <rdf:li rdf:resource="https://identifiers.org/kegg.drug/D03398"/>
                  <rdf:li rdf:resource="https://identifiers.org/kegg.drug/D09706"/>
                  <rdf:li rdf:resource="https://identifiers.org/metabolite/co"/>
                  <rdf:li rdf:resource="https://identifiers.org/metanetx.chemical/MNXM10881"/>
                  <rdf:li rdf:resource="https://identifiers.org/metatlas/MAM01595c"/>
                  <rdf:li rdf:resource="https://identifiers.org/pubchem.compound/281.0"/>
                  <rdf:li rdf:resource="https://identifiers.org/reactome/189385"/>
                  <rdf:li rdf:resource="https://identifiers.org/sabiork.compound/1987"/>
                  <rdf:li rdf:resource="https://identifiers.org/seed.compound/cpd00204"/>
                  <rdf:li rdf:resource="https://identifiers.org/vmhmetabolite/co"/>
                </rdf:Bag>
              </bqbiol:is>
            </rdf:Description>
          </rdf:RDF>
        </annotation>
      </species>
      <species metaid="meta_M_hcys__L_c" sboTerm="SBO:0000247" id="M_hcys__L_c" name="L-Homocysteine" compartment="c" hasOnlySubstanceUnits="false" boundaryCondition="false" constant="false" fbc:charge="0" fbc:chemicalFormula="C4H9NO2S">
        <annotation>
          <rdf:RDF xmlns:rdf="http://www.w3.org/1999/02/22-rdf-syntax-ns#" xmlns:dcterms="http://purl.org/dc/terms/" xmlns:vCard="http://www.w3.org/2001/vcard-rdf/3.0#" xmlns:vCard4="http://www.w3.org/2006/vcard/ns#" xmlns:bqbiol="http://biomodels.net/biology-qualifiers/" xmlns:bqmodel="http://biomodels.net/model-qualifiers/">
            <rdf:Description rdf:about="#meta_M_hcys__L_c">
              <bqbiol:is>
                <rdf:Bag>
                  <rdf:li rdf:resource="https://identifiers.org/bigg.metabolite/hcys__L"/>
                  <rdf:li rdf:resource="https://identifiers.org/biocyc/META:HOMO-CYS"/>
                  <rdf:li rdf:resource="https://identifiers.org/chebi/CHEBI:17230"/>
                  <rdf:li rdf:resource="https://identifiers.org/hmdb/HMDB0000742"/>
                  <rdf:li rdf:resource="https://identifiers.org/inchi/InChI=1S/C4H9NO2S/c5-3(1-2-8)4(6)7/h3,8H,1-2,5H2,(H,6,7)/t3-/m0/s1"/>
                  <rdf:li rdf:resource="https://identifiers.org/inchikey/FFFHZYDWPBMWHY-UHFFFAOYSA-N"/>
                  <rdf:li rdf:resource="https://identifiers.org/kegg.compound/C00155"/>
                  <rdf:li rdf:resource="https://identifiers.org/metabolite/hcys__L"/>
                  <rdf:li rdf:resource="https://identifiers.org/metanetx.chemical/MNXM123"/>
                  <rdf:li rdf:resource="https://identifiers.org/metatlas/MAM02133c"/>
                  <rdf:li rdf:resource="https://identifiers.org/pubchem.compound/778.0"/>
                  <rdf:li rdf:resource="https://identifiers.org/reactome/174369"/>
                  <rdf:li rdf:resource="https://identifiers.org/sabiork.compound/1950"/>
                  <rdf:li rdf:resource="https://identifiers.org/sabiork.compound/2768"/>
                  <rdf:li rdf:resource="https://identifiers.org/seed.compound/cpd19034"/>
                  <rdf:li rdf:resource="https://identifiers.org/seed.compound/cpd00135"/>
                  <rdf:li rdf:resource="https://identifiers.org/vmhmetabolite/hcys_L"/>
                </rdf:Bag>
              </bqbiol:is>
            </rdf:Description>
          </rdf:RDF>
        </annotation>
      </species>
      <species metaid="meta_M_co2_c" sboTerm="SBO:0000247" id="M_co2_c" name="CO2" compartment="c" hasOnlySubstanceUnits="false" boundaryCondition="false" constant="false" fbc:charge="0" fbc:chemicalFormula="CO2">
        <annotation>
          <rdf:RDF xmlns:rdf="http://www.w3.org/1999/02/22-rdf-syntax-ns#" xmlns:dcterms="http://purl.org/dc/terms/" xmlns:vCard="http://www.w3.org/2001/vcard-rdf/3.0#" xmlns:vCard4="http://www.w3.org/2006/vcard/ns#" xmlns:bqbiol="http://biomodels.net/biology-qualifiers/" xmlns:bqmodel="http://biomodels.net/model-qualifiers/">
            <rdf:Description rdf:about="#meta_M_co2_c">
              <bqbiol:is>
                <rdf:Bag>
                  <rdf:li rdf:resource="https://identifiers.org/bigg.metabolite/co2"/>
                  <rdf:li rdf:resource="https://identifiers.org/biocyc/META:CARBON-DIOXIDE"/>
                  <rdf:li rdf:resource="https://identifiers.org/chebi/CHEBI:16526"/>
                  <rdf:li rdf:resource="https://identifiers.org/envipath/650babc9-9d68-4b73-9332-11972ca26f7b/compound/2ec3da94-5f50-4525-81b1-5607c5c7a3d3"/>
                  <rdf:li rdf:resource="https://identifiers.org/envipath/32de3cf4-e3e6-4168-956e-32fa5ddb0ce1/compound/05f60af4-0a3f-4ead-9a29-33bb0f123379"/>
                  <rdf:li rdf:resource="https://identifiers.org/hmdb/HMDB0001967"/>
                  <rdf:li rdf:resource="https://identifiers.org/inchi/InChI=1S/CO2/c2-1-3"/>
                  <rdf:li rdf:resource="https://identifiers.org/inchikey/CURLTUGMZLYLDI-UHFFFAOYSA-N"/>
                  <rdf:li rdf:resource="https://identifiers.org/kegg.compound/C00011"/>
                  <rdf:li rdf:resource="https://identifiers.org/kegg.drug/D00004"/>
                  <rdf:li rdf:resource="https://identifiers.org/metabolite/co2"/>
                  <rdf:li rdf:resource="https://identifiers.org/metanetx.chemical/MNXM13"/>
                  <rdf:li rdf:resource="https://identifiers.org/metatlas/MAM01596c"/>
                  <rdf:li rdf:resource="https://identifiers.org/pubchem.compound/280.0"/>
                  <rdf:li rdf:resource="https://identifiers.org/reactome/29376"/>
                  <rdf:li rdf:resource="https://identifiers.org/reactome/5668565"/>
                  <rdf:li rdf:resource="https://identifiers.org/reactome/189480"/>
                  <rdf:li rdf:resource="https://identifiers.org/reactome/1132345"/>
                  <rdf:li rdf:resource="https://identifiers.org/reactome/113528"/>
                  <rdf:li rdf:resource="https://identifiers.org/reactome/1237009"/>
                  <rdf:li rdf:resource="https://identifiers.org/reactome/159751"/>
                  <rdf:li rdf:resource="https://identifiers.org/reactome/389536"/>
                  <rdf:li rdf:resource="https://identifiers.org/reactome/159942"/>
                  <rdf:li rdf:resource="https://identifiers.org/sabiork.compound/1266"/>
                  <rdf:li rdf:resource="https://identifiers.org/seed.compound/cpd00011"/>
                  <rdf:li rdf:resource="https://identifiers.org/vmhmetabolite/co2"/>
                </rdf:Bag>
              </bqbiol:is>
            </rdf:Description>
          </rdf:RDF>
        </annotation>
      </species>
      <species metaid="meta_M_FA_hs_16_0_c" sboTerm="SBO:0000247" id="M_FA_hs_16_0_c" name="Hexadecanoate (FA 16:0)" compartment="c" hasOnlySubstanceUnits="false" boundaryCondition="false" constant="false" fbc:charge="-1" fbc:chemicalFormula="C16H31O2">
        <annotation>
          <rdf:RDF xmlns:rdf="http://www.w3.org/1999/02/22-rdf-syntax-ns#" xmlns:dcterms="http://purl.org/dc/terms/" xmlns:vCard="http://www.w3.org/2001/vcard-rdf/3.0#" xmlns:vCard4="http://www.w3.org/2006/vcard/ns#" xmlns:bqbiol="http://biomodels.net/biology-qualifiers/" xmlns:bqmodel="http://biomodels.net/model-qualifiers/">
            <rdf:Description rdf:about="#meta_M_FA_hs_16_0_c">
              <bqbiol:is>
                <rdf:Bag>
                  <rdf:li rdf:resource="https://identifiers.org/bigg.metabolite/hdca"/>
                  <rdf:li rdf:resource="https://identifiers.org/biocyc/META:PALMITATE"/>
                  <rdf:li rdf:resource="https://identifiers.org/chebi/CHEBI:15756"/>
                  <rdf:li rdf:resource="https://identifiers.org/envipath/32de3cf4-e3e6-4168-956e-32fa5ddb0ce1/compound/dc7314a1-8e9a-410f-be4f-f7d8bf32b1cb"/>
                  <rdf:li rdf:resource="https://identifiers.org/hmdb/HMDB0000220"/>
                  <rdf:li rdf:resource="https://identifiers.org/inchikey/IPCSVZSSVZVIGE-UHFFFAOYSA-M"/>
                  <rdf:li rdf:resource="https://identifiers.org/kegg.compound/C00249"/>
                  <rdf:li rdf:resource="https://identifiers.org/kegg.drug/D05341"/>
                  <rdf:li rdf:resource="https://identifiers.org/lipidmaps/LMFA01010001"/>
                  <rdf:li rdf:resource="https://identifiers.org/metabolite/FA_hs_16_0"/>
                  <rdf:li rdf:resource="https://identifiers.org/metanetx.chemical/MNXM108"/>
                  <rdf:li rdf:resource="https://identifiers.org/metatlas/MAM02674c"/>
                  <rdf:li rdf:resource="https://identifiers.org/pubchem.compound/985.0"/>
                  <rdf:li rdf:resource="https://identifiers.org/reactome/2453691"/>
                  <rdf:li rdf:resource="https://identifiers.org/reactome/3632881"/>
                  <rdf:li rdf:resource="https://identifiers.org/reactome/76168"/>
                  <rdf:li rdf:resource="https://identifiers.org/reactome/5690516"/>
                  <rdf:li rdf:resource="https://identifiers.org/reactome/390435"/>
                  <rdf:li rdf:resource="https://identifiers.org/reactome/426576"/>
                  <rdf:li rdf:resource="https://identifiers.org/sabiork.compound/1990"/>
                  <rdf:li rdf:resource="https://identifiers.org/seed.compound/cpd00214"/>
                  <rdf:li rdf:resource="https://identifiers.org/slm/510.0"/>
                  <rdf:li rdf:resource="https://identifiers.org/vmhmetabolite/hdca"/>
                </rdf:Bag>
              </bqbiol:is>
            </rdf:Description>
          </rdf:RDF>
        </annotation>
      </species>
      <species metaid="meta_M_coa_c" sboTerm="SBO:0000247" id="M_coa_c" name="Coenzyme A" compartment="c" hasOnlySubstanceUnits="false" boundaryCondition="false" constant="false" fbc:charge="-4" fbc:chemicalFormula="C21H32N7O16P3S">
        <annotation>
          <rdf:RDF xmlns:rdf="http://www.w3.org/1999/02/22-rdf-syntax-ns#" xmlns:dcterms="http://purl.org/dc/terms/" xmlns:vCard="http://www.w3.org/2001/vcard-rdf/3.0#" xmlns:vCard4="http://www.w3.org/2006/vcard/ns#" xmlns:bqbiol="http://biomodels.net/biology-qualifiers/" xmlns:bqmodel="http://biomodels.net/model-qualifiers/">
            <rdf:Description rdf:about="#meta_M_coa_c">
              <bqbiol:is>
                <rdf:Bag>
                  <rdf:li rdf:resource="https://identifiers.org/bigg.metabolite/coa"/>
                  <rdf:li rdf:resource="https://identifiers.org/biocyc/META:COA-GROUP"/>
                  <rdf:li rdf:resource="https://identifiers.org/biocyc/META:CO-A"/>
                  <rdf:li rdf:resource="https://identifiers.org/chebi/CHEBI:1146900"/>
                  <rdf:li rdf:resource="https://identifiers.org/envipath/32de3cf4-e3e6-4168-956e-32fa5ddb0ce1/compound/19310484-6aa5-4dcf-b1da-855a8c21ecfd"/>
                  <rdf:li rdf:resource="https://identifiers.org/hmdb/HMDB0001423"/>
                  <rdf:li rdf:resource="https://identifiers.org/inchikey/RGJOEKWQDUBAIZ-IBOSZNHHSA-J"/>
                  <rdf:li rdf:resource="https://identifiers.org/kegg.compound/C00010"/>
                  <rdf:li rdf:resource="https://identifiers.org/metabolite/coa"/>
                  <rdf:li rdf:resource="https://identifiers.org/metanetx.chemical/MNXM12"/>
                  <rdf:li rdf:resource="https://identifiers.org/metatlas/MAM01597c"/>
                  <rdf:li rdf:resource="https://identifiers.org/pubchem.compound/6816.0"/>
                  <rdf:li rdf:resource="https://identifiers.org/reactome/193514"/>
                  <rdf:li rdf:resource="https://identifiers.org/reactome/162743"/>
                  <rdf:li rdf:resource="https://identifiers.org/reactome/2485002"/>
                  <rdf:li rdf:resource="https://identifiers.org/reactome/1678675"/>
                  <rdf:li rdf:resource="https://identifiers.org/reactome/29374"/>
                  <rdf:li rdf:resource="https://identifiers.org/reactome/76194"/>
                  <rdf:li rdf:resource="https://identifiers.org/reactome/8939024"/>
                  <rdf:li rdf:resource="https://identifiers.org/sabiork.compound/1265"/>
                  <rdf:li rdf:resource="https://identifiers.org/seed.compound/cpd22528"/>
                  <rdf:li rdf:resource="https://identifiers.org/seed.compound/cpd00010"/>
                  <rdf:li rdf:resource="https://identifiers.org/vmhmetabolite/coa"/>
                </rdf:Bag>
              </bqbiol:is>
            </rdf:Description>
          </rdf:RDF>
        </annotation>
      </species>
      <species metaid="meta_M_hmbil_c" sboTerm="SBO:0000247" id="M_hmbil_c" name="Hydroxymethylbilane" compartment="c" hasOnlySubstanceUnits="false" boundaryCondition="false" constant="false" fbc:charge="-8" fbc:chemicalFormula="C40H38N4O17">
        <annotation>
          <rdf:RDF xmlns:rdf="http://www.w3.org/1999/02/22-rdf-syntax-ns#" xmlns:dcterms="http://purl.org/dc/terms/" xmlns:vCard="http://www.w3.org/2001/vcard-rdf/3.0#" xmlns:vCard4="http://www.w3.org/2006/vcard/ns#" xmlns:bqbiol="http://biomodels.net/biology-qualifiers/" xmlns:bqmodel="http://biomodels.net/model-qualifiers/">
            <rdf:Description rdf:about="#meta_M_hmbil_c">
              <bqbiol:is>
                <rdf:Bag>
                  <rdf:li rdf:resource="https://identifiers.org/bigg.metabolite/hmbil"/>
                  <rdf:li rdf:resource="https://identifiers.org/biocyc/META:HYDROXYMETHYLBILANE"/>
                  <rdf:li rdf:resource="https://identifiers.org/chebi/CHEBI:16645"/>
                  <rdf:li rdf:resource="https://identifiers.org/hmdb/HMDB01137"/>
                  <rdf:li rdf:resource="https://identifiers.org/inchikey/WDFJYRZCZIUBPR-UHFFFAOYSA-F"/>
                  <rdf:li rdf:resource="https://identifiers.org/kegg.compound/C01024"/>
                  <rdf:li rdf:resource="https://identifiers.org/metabolite/hmbil"/>
                  <rdf:li rdf:resource="https://identifiers.org/metanetx.chemical/MNXM547"/>
                  <rdf:li rdf:resource="https://identifiers.org/metatlas/MAM02151c"/>
                  <rdf:li rdf:resource="https://identifiers.org/pubchem.compound/788.0"/>
                  <rdf:li rdf:resource="https://identifiers.org/reactome/189449"/>
                  <rdf:li rdf:resource="https://identifiers.org/sabiork.compound/5362"/>
                  <rdf:li rdf:resource="https://identifiers.org/seed.compound/cpd00755"/>
                  <rdf:li rdf:resource="https://identifiers.org/vmhmetabolite/hmbil"/>
                </rdf:Bag>
              </bqbiol:is>
            </rdf:Description>
          </rdf:RDF>
        </annotation>
      </species>
      <species metaid="meta_M_cpppg3_c" sboTerm="SBO:0000247" id="M_cpppg3_c" name="Coproporphyrinogen III" compartment="c" hasOnlySubstanceUnits="false" boundaryCondition="false" constant="false" fbc:charge="-4" fbc:chemicalFormula="C36H40N4O8">
        <annotation>
          <rdf:RDF xmlns:rdf="http://www.w3.org/1999/02/22-rdf-syntax-ns#" xmlns:dcterms="http://purl.org/dc/terms/" xmlns:vCard="http://www.w3.org/2001/vcard-rdf/3.0#" xmlns:vCard4="http://www.w3.org/2006/vcard/ns#" xmlns:bqbiol="http://biomodels.net/biology-qualifiers/" xmlns:bqmodel="http://biomodels.net/model-qualifiers/">
            <rdf:Description rdf:about="#meta_M_cpppg3_c">
              <bqbiol:is>
                <rdf:Bag>
                  <rdf:li rdf:resource="https://identifiers.org/bigg.metabolite/cpppg3"/>
                  <rdf:li rdf:resource="https://identifiers.org/biocyc/META:COPROPORPHYRINOGEN_III"/>
                  <rdf:li rdf:resource="https://identifiers.org/chebi/CHEBI:15439"/>
                  <rdf:li rdf:resource="https://identifiers.org/hmdb/HMDB0001261"/>
                  <rdf:li rdf:resource="https://identifiers.org/inchikey/NIUVHXTXUXOFEB-UHFFFAOYSA-J"/>
                  <rdf:li rdf:resource="https://identifiers.org/kegg.compound/C03263"/>
                  <rdf:li rdf:resource="https://identifiers.org/metabolite/cpppg3"/>
                  <rdf:li rdf:resource="https://identifiers.org/metanetx.chemical/MNXM410"/>
                  <rdf:li rdf:resource="https://identifiers.org/metatlas/MAM01606c"/>
                  <rdf:li rdf:resource="https://identifiers.org/pubchem.compound/321.0"/>
                  <rdf:li rdf:resource="https://identifiers.org/reactome/189455"/>
                  <rdf:li rdf:resource="https://identifiers.org/reactome/189411"/>
                  <rdf:li rdf:resource="https://identifiers.org/sabiork.compound/8129"/>
                  <rdf:li rdf:resource="https://identifiers.org/sabiork.compound/6515"/>
                  <rdf:li rdf:resource="https://identifiers.org/seed.compound/cpd02083"/>
                  <rdf:li rdf:resource="https://identifiers.org/vmhmetabolite/cpppg3"/>
                </rdf:Bag>
              </bqbiol:is>
            </rdf:Description>
          </rdf:RDF>
        </annotation>
      </species>
      <species metaid="meta_M_hxan_c" sboTerm="SBO:0000247" id="M_hxan_c" name="Hypoxanthine" compartment="c" hasOnlySubstanceUnits="false" boundaryCondition="false" constant="false" fbc:charge="0" fbc:chemicalFormula="C5H4N4O">
        <annotation>
          <rdf:RDF xmlns:rdf="http://www.w3.org/1999/02/22-rdf-syntax-ns#" xmlns:dcterms="http://purl.org/dc/terms/" xmlns:vCard="http://www.w3.org/2001/vcard-rdf/3.0#" xmlns:vCard4="http://www.w3.org/2006/vcard/ns#" xmlns:bqbiol="http://biomodels.net/biology-qualifiers/" xmlns:bqmodel="http://biomodels.net/model-qualifiers/">
            <rdf:Description rdf:about="#meta_M_hxan_c">
              <bqbiol:is>
                <rdf:Bag>
                  <rdf:li rdf:resource="https://identifiers.org/bigg.metabolite/hxan"/>
                  <rdf:li rdf:resource="https://identifiers.org/biocyc/META:HYPOXANTHINE"/>
                  <rdf:li rdf:resource="https://identifiers.org/chebi/CHEBI:17368"/>
                  <rdf:li rdf:resource="https://identifiers.org/hmdb/HMDB0000157"/>
                  <rdf:li rdf:resource="https://identifiers.org/inchi/InChI=1S/C5H4N4O/c10-5-3-4(7-1-6-3)8-2-9-5/h1-2H,(H2,6,7,8,9,10)"/>
                  <rdf:li rdf:resource="https://identifiers.org/inchikey/FDGQSTZJBFJUBT-UHFFFAOYSA-N"/>
                  <rdf:li rdf:resource="https://identifiers.org/kegg.compound/C00262"/>
                  <rdf:li rdf:resource="https://identifiers.org/metabolite/hxan"/>
                  <rdf:li rdf:resource="https://identifiers.org/metanetx.chemical/MNXM213"/>
                  <rdf:li rdf:resource="https://identifiers.org/metatlas/MAM02159c"/>
                  <rdf:li rdf:resource="https://identifiers.org/pubchem.compound/790.0"/>
                  <rdf:li rdf:resource="https://identifiers.org/reactome/113599"/>
                  <rdf:li rdf:resource="https://identifiers.org/sabiork.compound/5528"/>
                  <rdf:li rdf:resource="https://identifiers.org/sabiork.compound/1321"/>
                  <rdf:li rdf:resource="https://identifiers.org/seed.compound/cpd00226"/>
                  <rdf:li rdf:resource="https://identifiers.org/vmhmetabolite/hxan"/>
                </rdf:Bag>
              </bqbiol:is>
            </rdf:Description>
          </rdf:RDF>
        </annotation>
      </species>
      <species metaid="meta_M_FAcrn_hs_16_0_c" sboTerm="SBO:0000247" id="M_FAcrn_hs_16_0_c" name="Hexadecanoylcarnitine (CAR 16:0)" compartment="c" hasOnlySubstanceUnits="false" boundaryCondition="false" constant="false" fbc:charge="0" fbc:chemicalFormula="C23H45NO4">
        <annotation>
          <rdf:RDF xmlns:rdf="http://www.w3.org/1999/02/22-rdf-syntax-ns#" xmlns:dcterms="http://purl.org/dc/terms/" xmlns:vCard="http://www.w3.org/2001/vcard-rdf/3.0#" xmlns:vCard4="http://www.w3.org/2006/vcard/ns#" xmlns:bqbiol="http://biomodels.net/biology-qualifiers/" xmlns:bqmodel="http://biomodels.net/model-qualifiers/">
            <rdf:Description rdf:about="#meta_M_FAcrn_hs_16_0_c">
              <bqbiol:is>
                <rdf:Bag>
                  <rdf:li rdf:resource="https://identifiers.org/bigg.metabolite/pmtcrn"/>
                  <rdf:li rdf:resource="https://identifiers.org/chebi/CHEBI:17490"/>
                  <rdf:li rdf:resource="https://identifiers.org/hmdb/HMDB0000222"/>
                  <rdf:li rdf:resource="https://identifiers.org/inchi/InChI=1S/C23H45NO4/c1-5-6-7-8-9-10-11-12-13-14-15-16-17-18-23(27)28-21(19-22(25)26)20-24(2,3)4/h21H,5-20H2,1-4H3/t21-/m1/s1"/>
                  <rdf:li rdf:resource="https://identifiers.org/kegg.compound/C02990"/>
                  <rdf:li rdf:resource="https://identifiers.org/lipidmaps/LMFA07070004"/>
                  <rdf:li rdf:resource="https://identifiers.org/metabolite/FAcrn_hs_16_0"/>
                  <rdf:li rdf:resource="https://identifiers.org/metanetx.chemical/MNXM162587"/>
                  <rdf:li rdf:resource="https://identifiers.org/metanetx.chemical/MNXM787"/>
                  <rdf:li rdf:resource="https://identifiers.org/metatlas/MAM02411c"/>
                  <rdf:li rdf:resource="https://identifiers.org/pubchem.compound/11953816.0"/>
                  <rdf:li rdf:resource="https://identifiers.org/vmhmetabolite/pmtcrn"/>
                </rdf:Bag>
              </bqbiol:is>
            </rdf:Description>
          </rdf:RDF>
        </annotation>
      </species>
      <species metaid="meta_M_crn_c" sboTerm="SBO:0000247" id="M_crn_c" name="L-Carnitine" compartment="c" hasOnlySubstanceUnits="false" boundaryCondition="false" constant="false" fbc:charge="0" fbc:chemicalFormula="C7H15NO3">
        <annotation>
          <rdf:RDF xmlns:rdf="http://www.w3.org/1999/02/22-rdf-syntax-ns#" xmlns:dcterms="http://purl.org/dc/terms/" xmlns:vCard="http://www.w3.org/2001/vcard-rdf/3.0#" xmlns:vCard4="http://www.w3.org/2006/vcard/ns#" xmlns:bqbiol="http://biomodels.net/biology-qualifiers/" xmlns:bqmodel="http://biomodels.net/model-qualifiers/">
            <rdf:Description rdf:about="#meta_M_crn_c">
              <bqbiol:is>
                <rdf:Bag>
                  <rdf:li rdf:resource="https://identifiers.org/bigg.metabolite/crn"/>
                  <rdf:li rdf:resource="https://identifiers.org/biocyc/META:CARNITINE"/>
                  <rdf:li rdf:resource="https://identifiers.org/chebi/CHEBI:11060"/>
                  <rdf:li rdf:resource="https://identifiers.org/hmdb/HMDB0000062"/>
                  <rdf:li rdf:resource="https://identifiers.org/inchikey/PHIQHXFUZVPYII-ZCFIWIBFSA-N"/>
                  <rdf:li rdf:resource="https://identifiers.org/kegg.compound/C15025"/>
                  <rdf:li rdf:resource="https://identifiers.org/kegg.drug/D02176"/>
                  <rdf:li rdf:resource="https://identifiers.org/metabolite/crn"/>
                  <rdf:li rdf:resource="https://identifiers.org/metanetx.chemical/MNXM173"/>
                  <rdf:li rdf:resource="https://identifiers.org/metatlas/MAM02348c"/>
                  <rdf:li rdf:resource="https://identifiers.org/pubchem.compound/2724480.0"/>
                  <rdf:li rdf:resource="https://identifiers.org/reactome/201023"/>
                  <rdf:li rdf:resource="https://identifiers.org/reactome/549207"/>
                  <rdf:li rdf:resource="https://identifiers.org/reactome/164988"/>
                  <rdf:li rdf:resource="https://identifiers.org/reactome/390294"/>
                  <rdf:li rdf:resource="https://identifiers.org/reactome/30235"/>
                  <rdf:li rdf:resource="https://identifiers.org/sabiork.compound/3872"/>
                  <rdf:li rdf:resource="https://identifiers.org/sabiork.compound/1328"/>
                  <rdf:li rdf:resource="https://identifiers.org/seed.compound/cpd19003"/>
                  <rdf:li rdf:resource="https://identifiers.org/seed.compound/cpd00266"/>
                  <rdf:li rdf:resource="https://identifiers.org/vmhmetabolite/crn"/>
                </rdf:Bag>
              </bqbiol:is>
            </rdf:Description>
          </rdf:RDF>
        </annotation>
      </species>
      <species metaid="meta_M_ppbng_c" sboTerm="SBO:0000247" id="M_ppbng_c" name="Porphobilinogen" compartment="c" hasOnlySubstanceUnits="false" boundaryCondition="false" constant="false" fbc:charge="-1" fbc:chemicalFormula="C10H13N2O4">
        <annotation>
          <rdf:RDF xmlns:rdf="http://www.w3.org/1999/02/22-rdf-syntax-ns#" xmlns:dcterms="http://purl.org/dc/terms/" xmlns:vCard="http://www.w3.org/2001/vcard-rdf/3.0#" xmlns:vCard4="http://www.w3.org/2006/vcard/ns#" xmlns:bqbiol="http://biomodels.net/biology-qualifiers/" xmlns:bqmodel="http://biomodels.net/model-qualifiers/">
            <rdf:Description rdf:about="#meta_M_ppbng_c">
              <bqbiol:is>
                <rdf:Bag>
                  <rdf:li rdf:resource="https://identifiers.org/bigg.metabolite/ppbng"/>
                  <rdf:li rdf:resource="https://identifiers.org/biocyc/META:PORPHOBILINOGEN"/>
                  <rdf:li rdf:resource="https://identifiers.org/chebi/CHEBI:17381"/>
                  <rdf:li rdf:resource="https://identifiers.org/hmdb/HMDB0000245"/>
                  <rdf:li rdf:resource="https://identifiers.org/inchikey/QSHWIQZFGQKFMA-UHFFFAOYSA-M"/>
                  <rdf:li rdf:resource="https://identifiers.org/kegg.compound/C00931"/>
                  <rdf:li rdf:resource="https://identifiers.org/metabolite/ppbng"/>
                  <rdf:li rdf:resource="https://identifiers.org/metanetx.chemical/MNXM554"/>
                  <rdf:li rdf:resource="https://identifiers.org/metatlas/MAM02756c"/>
                  <rdf:li rdf:resource="https://identifiers.org/pubchem.compound/1021.0"/>
                  <rdf:li rdf:resource="https://identifiers.org/reactome/189464"/>
                  <rdf:li rdf:resource="https://identifiers.org/sabiork.compound/5324"/>
                  <rdf:li rdf:resource="https://identifiers.org/seed.compound/cpd00689"/>
                  <rdf:li rdf:resource="https://identifiers.org/vmhmetabolite/ppbng"/>
                </rdf:Bag>
              </bqbiol:is>
            </rdf:Description>
          </rdf:RDF>
        </annotation>
      </species>
      <species metaid="meta_M_icit_c" sboTerm="SBO:0000247" id="M_icit_c" name="Isocitrate" compartment="c" hasOnlySubstanceUnits="false" boundaryCondition="false" constant="false" fbc:charge="-3" fbc:chemicalFormula="C6H5O7">
        <annotation>
          <rdf:RDF xmlns:rdf="http://www.w3.org/1999/02/22-rdf-syntax-ns#" xmlns:dcterms="http://purl.org/dc/terms/" xmlns:vCard="http://www.w3.org/2001/vcard-rdf/3.0#" xmlns:vCard4="http://www.w3.org/2006/vcard/ns#" xmlns:bqbiol="http://biomodels.net/biology-qualifiers/" xmlns:bqmodel="http://biomodels.net/model-qualifiers/">
            <rdf:Description rdf:about="#meta_M_icit_c">
              <bqbiol:is>
                <rdf:Bag>
                  <rdf:li rdf:resource="https://identifiers.org/bigg.metabolite/icit"/>
                  <rdf:li rdf:resource="https://identifiers.org/chebi/CHEBI:30887"/>
                  <rdf:li rdf:resource="https://identifiers.org/hmdb/HMDB0000193"/>
                  <rdf:li rdf:resource="https://identifiers.org/inchikey/ODBLHEXUDAPZAU-UHFFFAOYSA-K"/>
                  <rdf:li rdf:resource="https://identifiers.org/kegg.compound/C00311"/>
                  <rdf:li rdf:resource="https://identifiers.org/metabolite/icit"/>
                  <rdf:li rdf:resource="https://identifiers.org/metanetx.chemical/MNXM162"/>
                  <rdf:li rdf:resource="https://identifiers.org/metanetx.chemical/MNXM89661"/>
                  <rdf:li rdf:resource="https://identifiers.org/metatlas/MAM02183c"/>
                  <rdf:li rdf:resource="https://identifiers.org/pubchem.compound/1198.0"/>
                  <rdf:li rdf:resource="https://identifiers.org/sabiork.compound/2013"/>
                  <rdf:li rdf:resource="https://identifiers.org/seed.compound/cpd00260"/>
                  <rdf:li rdf:resource="https://identifiers.org/vmhmetabolite/icit"/>
                </rdf:Bag>
              </bqbiol:is>
            </rdf:Description>
          </rdf:RDF>
        </annotation>
      </species>
      <species metaid="meta_M_ctp_c" sboTerm="SBO:0000247" id="M_ctp_c" name="CTP" compartment="c" hasOnlySubstanceUnits="false" boundaryCondition="false" constant="false" fbc:charge="-4" fbc:chemicalFormula="C9H12N3O14P3">
        <annotation>
          <rdf:RDF xmlns:rdf="http://www.w3.org/1999/02/22-rdf-syntax-ns#" xmlns:dcterms="http://purl.org/dc/terms/" xmlns:vCard="http://www.w3.org/2001/vcard-rdf/3.0#" xmlns:vCard4="http://www.w3.org/2006/vcard/ns#" xmlns:bqbiol="http://biomodels.net/biology-qualifiers/" xmlns:bqmodel="http://biomodels.net/model-qualifiers/">
            <rdf:Description rdf:about="#meta_M_ctp_c">
              <bqbiol:is>
                <rdf:Bag>
                  <rdf:li rdf:resource="https://identifiers.org/bigg.metabolite/ctp"/>
                  <rdf:li rdf:resource="https://identifiers.org/biocyc/META:CTP"/>
                  <rdf:li rdf:resource="https://identifiers.org/chebi/CHEBI:17677"/>
                  <rdf:li rdf:resource="https://identifiers.org/hmdb/HMDB00082"/>
                  <rdf:li rdf:resource="https://identifiers.org/inchikey/PCDQPRRSZKQHHS-XVFCMESISA-J"/>
                  <rdf:li rdf:resource="https://identifiers.org/kegg.compound/C00063"/>
                  <rdf:li rdf:resource="https://identifiers.org/metabolite/ctp"/>
                  <rdf:li rdf:resource="https://identifiers.org/metanetx.chemical/MNXM63"/>
                  <rdf:li rdf:resource="https://identifiers.org/metatlas/MAM01623c"/>
                  <rdf:li rdf:resource="https://identifiers.org/pubchem.compound/6176.0"/>
                  <rdf:li rdf:resource="https://identifiers.org/reactome/29470"/>
                  <rdf:li rdf:resource="https://identifiers.org/reactome/110614"/>
                  <rdf:li rdf:resource="https://identifiers.org/reactome/110577"/>
                  <rdf:li rdf:resource="https://identifiers.org/sabiork.compound/1286"/>
                  <rdf:li rdf:resource="https://identifiers.org/seed.compound/cpd00052"/>
                  <rdf:li rdf:resource="https://identifiers.org/vmhmetabolite/ctp"/>
                </rdf:Bag>
              </bqbiol:is>
            </rdf:Description>
          </rdf:RDF>
        </annotation>
      </species>
      <species metaid="meta_M_imp_c" sboTerm="SBO:0000247" id="M_imp_c" name="IMP" compartment="c" hasOnlySubstanceUnits="false" boundaryCondition="false" constant="false" fbc:charge="-2" fbc:chemicalFormula="C10H11N4O8P">
        <annotation>
          <rdf:RDF xmlns:rdf="http://www.w3.org/1999/02/22-rdf-syntax-ns#" xmlns:dcterms="http://purl.org/dc/terms/" xmlns:vCard="http://www.w3.org/2001/vcard-rdf/3.0#" xmlns:vCard4="http://www.w3.org/2006/vcard/ns#" xmlns:bqbiol="http://biomodels.net/biology-qualifiers/" xmlns:bqmodel="http://biomodels.net/model-qualifiers/">
            <rdf:Description rdf:about="#meta_M_imp_c">
              <bqbiol:is>
                <rdf:Bag>
                  <rdf:li rdf:resource="https://identifiers.org/bigg.metabolite/imp"/>
                  <rdf:li rdf:resource="https://identifiers.org/biocyc/META:IMP"/>
                  <rdf:li rdf:resource="https://identifiers.org/chebi/CHEBI:17202"/>
                  <rdf:li rdf:resource="https://identifiers.org/hmdb/HMDB0000175"/>
                  <rdf:li rdf:resource="https://identifiers.org/inchikey/GRSZFWQUAKGDAV-KQYNXXCUSA-L"/>
                  <rdf:li rdf:resource="https://identifiers.org/kegg.compound/C00130"/>
                  <rdf:li rdf:resource="https://identifiers.org/metabolite/imp"/>
                  <rdf:li rdf:resource="https://identifiers.org/metanetx.chemical/MNXM125"/>
                  <rdf:li rdf:resource="https://identifiers.org/metatlas/MAM02167c"/>
                  <rdf:li rdf:resource="https://identifiers.org/pubchem.compound/8582.0"/>
                  <rdf:li rdf:resource="https://identifiers.org/reactome/2509792"/>
                  <rdf:li rdf:resource="https://identifiers.org/reactome/29602"/>
                  <rdf:li rdf:resource="https://identifiers.org/sabiork.compound/1306"/>
                  <rdf:li rdf:resource="https://identifiers.org/seed.compound/cpd00114"/>
                  <rdf:li rdf:resource="https://identifiers.org/vmhmetabolite/imp"/>
                </rdf:Bag>
              </bqbiol:is>
            </rdf:Description>
          </rdf:RDF>
        </annotation>
      </species>
      <species metaid="meta_M_ppi_c" sboTerm="SBO:0000247" id="M_ppi_c" name="Diphosphate" compartment="c" hasOnlySubstanceUnits="false" boundaryCondition="false" constant="false" fbc:charge="-3" fbc:chemicalFormula="HO7P2">
        <annotation>
          <rdf:RDF xmlns:rdf="http://www.w3.org/1999/02/22-rdf-syntax-ns#" xmlns:dcterms="http://purl.org/dc/terms/" xmlns:vCard="http://www.w3.org/2001/vcard-rdf/3.0#" xmlns:vCard4="http://www.w3.org/2006/vcard/ns#" xmlns:bqbiol="http://biomodels.net/biology-qualifiers/" xmlns:bqmodel="http://biomodels.net/model-qualifiers/">
            <rdf:Description rdf:about="#meta_M_ppi_c">
              <bqbiol:is>
                <rdf:Bag>
                  <rdf:li rdf:resource="https://identifiers.org/bigg.metabolite/ppi"/>
                  <rdf:li rdf:resource="https://identifiers.org/biocyc/META:PYROPHOSPHATE-GROUP"/>
                  <rdf:li rdf:resource="https://identifiers.org/biocyc/META:PPI"/>
                  <rdf:li rdf:resource="https://identifiers.org/chebi/CHEBI:18361"/>
                  <rdf:li rdf:resource="https://identifiers.org/hmdb/HMDB0000250"/>
                  <rdf:li rdf:resource="https://identifiers.org/inchikey/XPPKVPWEQAFLFU-UHFFFAOYSA-K"/>
                  <rdf:li rdf:resource="https://identifiers.org/kegg.compound/C00013"/>
                  <rdf:li rdf:resource="https://identifiers.org/metabolite/ppi"/>
                  <rdf:li rdf:resource="https://identifiers.org/metanetx.chemical/MNXM11"/>
                  <rdf:li rdf:resource="https://identifiers.org/metatlas/MAM02759c"/>
                  <rdf:li rdf:resource="https://identifiers.org/pubchem.compound/644102.0"/>
                  <rdf:li rdf:resource="https://identifiers.org/reactome/159450"/>
                  <rdf:li rdf:resource="https://identifiers.org/reactome/113542"/>
                  <rdf:li rdf:resource="https://identifiers.org/reactome/8878981"/>
                  <rdf:li rdf:resource="https://identifiers.org/reactome/389593"/>
                  <rdf:li rdf:resource="https://identifiers.org/reactome/113541"/>
                  <rdf:li rdf:resource="https://identifiers.org/reactome/8938078"/>
                  <rdf:li rdf:resource="https://identifiers.org/reactome/111294"/>
                  <rdf:li rdf:resource="https://identifiers.org/reactome/2046049"/>
                  <rdf:li rdf:resource="https://identifiers.org/reactome/6806656"/>
                  <rdf:li rdf:resource="https://identifiers.org/reactome/1132084"/>
                  <rdf:li rdf:resource="https://identifiers.org/sabiork.compound/1267"/>
                  <rdf:li rdf:resource="https://identifiers.org/seed.compound/cpd00012"/>
                  <rdf:li rdf:resource="https://identifiers.org/seed.compound/cpd27828"/>
                  <rdf:li rdf:resource="https://identifiers.org/vmhmetabolite/ppi"/>
                </rdf:Bag>
              </bqbiol:is>
            </rdf:Description>
          </rdf:RDF>
        </annotation>
      </species>
      <species metaid="meta_M_cys__L_c" sboTerm="SBO:0000247" id="M_cys__L_c" name="L-Cysteine" compartment="c" hasOnlySubstanceUnits="false" boundaryCondition="false" constant="false" fbc:charge="0" fbc:chemicalFormula="C3H7NO2S">
        <annotation>
          <rdf:RDF xmlns:rdf="http://www.w3.org/1999/02/22-rdf-syntax-ns#" xmlns:dcterms="http://purl.org/dc/terms/" xmlns:vCard="http://www.w3.org/2001/vcard-rdf/3.0#" xmlns:vCard4="http://www.w3.org/2006/vcard/ns#" xmlns:bqbiol="http://biomodels.net/biology-qualifiers/" xmlns:bqmodel="http://biomodels.net/model-qualifiers/">
            <rdf:Description rdf:about="#meta_M_cys__L_c">
              <bqbiol:is>
                <rdf:Bag>
                  <rdf:li rdf:resource="https://identifiers.org/bigg.metabolite/cys__L"/>
                  <rdf:li rdf:resource="https://identifiers.org/biocyc/META:CYS"/>
                  <rdf:li rdf:resource="https://identifiers.org/chebi/CHEBI:17561"/>
                  <rdf:li rdf:resource="https://identifiers.org/envipath/650babc9-9d68-4b73-9332-11972ca26f7b/compound/1271bedc-d0c8-4aa1-83dc-571304dd14a8"/>
                  <rdf:li rdf:resource="https://identifiers.org/envipath/650babc9-9d68-4b73-9332-11972ca26f7b/compound/02361658-c991-436f-ba62-fafbccfdae5e"/>
                  <rdf:li rdf:resource="https://identifiers.org/hmdb/HMDB0000574"/>
                  <rdf:li rdf:resource="https://identifiers.org/inchikey/XUJNEKJLAYXESH-REOHCLBHSA-N"/>
                  <rdf:li rdf:resource="https://identifiers.org/kegg.compound/C00097"/>
                  <rdf:li rdf:resource="https://identifiers.org/kegg.drug/D00026"/>
                  <rdf:li rdf:resource="https://identifiers.org/metabolite/cys__L"/>
                  <rdf:li rdf:resource="https://identifiers.org/metanetx.chemical/MNXM55"/>
                  <rdf:li rdf:resource="https://identifiers.org/metatlas/MAM01628c"/>
                  <rdf:li rdf:resource="https://identifiers.org/pubchem.compound/5862.0"/>
                  <rdf:li rdf:resource="https://identifiers.org/reactome/352016"/>
                  <rdf:li rdf:resource="https://identifiers.org/reactome/379721"/>
                  <rdf:li rdf:resource="https://identifiers.org/reactome/111707"/>
                  <rdf:li rdf:resource="https://identifiers.org/reactome/5668576"/>
                  <rdf:li rdf:resource="https://identifiers.org/sabiork.compound/2142"/>
                  <rdf:li rdf:resource="https://identifiers.org/sabiork.compound/78"/>
                  <rdf:li rdf:resource="https://identifiers.org/seed.compound/cpd00084"/>
                  <rdf:li rdf:resource="https://identifiers.org/seed.compound/cpd00547"/>
                  <rdf:li rdf:resource="https://identifiers.org/vmhmetabolite/cys_L"/>
                </rdf:Bag>
              </bqbiol:is>
            </rdf:Description>
          </rdf:RDF>
        </annotation>
      </species>
      <species metaid="meta_M_ppp9_c" sboTerm="SBO:0000247" id="M_ppp9_c" name="Protoporphyrin" compartment="c" hasOnlySubstanceUnits="false" boundaryCondition="false" constant="false" fbc:charge="-2" fbc:chemicalFormula="C34H32N4O4">
        <annotation>
          <rdf:RDF xmlns:rdf="http://www.w3.org/1999/02/22-rdf-syntax-ns#" xmlns:dcterms="http://purl.org/dc/terms/" xmlns:vCard="http://www.w3.org/2001/vcard-rdf/3.0#" xmlns:vCard4="http://www.w3.org/2006/vcard/ns#" xmlns:bqbiol="http://biomodels.net/biology-qualifiers/" xmlns:bqmodel="http://biomodels.net/model-qualifiers/">
            <rdf:Description rdf:about="#meta_M_ppp9_c">
              <bqbiol:is>
                <rdf:Bag>
                  <rdf:li rdf:resource="https://identifiers.org/bigg.metabolite/ppp9"/>
                  <rdf:li rdf:resource="https://identifiers.org/biocyc/META:PROTOPORPHYRIN_IX"/>
                  <rdf:li rdf:resource="https://identifiers.org/chebi/CHEBI:15430"/>
                  <rdf:li rdf:resource="https://identifiers.org/hmdb/HMDB00241"/>
                  <rdf:li rdf:resource="https://identifiers.org/inchikey/KSFOVUSSGSKXFI-UJJXFSCMSA-L"/>
                  <rdf:li rdf:resource="https://identifiers.org/kegg.compound/C02191"/>
                  <rdf:li rdf:resource="https://identifiers.org/metabolite/ppp9"/>
                  <rdf:li rdf:resource="https://identifiers.org/metanetx.chemical/MNXM346"/>
                  <rdf:li rdf:resource="https://identifiers.org/metatlas/MAM02803c"/>
                  <rdf:li rdf:resource="https://identifiers.org/reactome/189487"/>
                  <rdf:li rdf:resource="https://identifiers.org/reactome/189463"/>
                  <rdf:li rdf:resource="https://identifiers.org/sabiork.compound/6061"/>
                  <rdf:li rdf:resource="https://identifiers.org/seed.compound/cpd01476"/>
                  <rdf:li rdf:resource="https://identifiers.org/vmhmetabolite/ppp9"/>
                </rdf:Bag>
              </bqbiol:is>
            </rdf:Description>
          </rdf:RDF>
        </annotation>
      </species>
      <species metaid="meta_M_inost_c" sboTerm="SBO:0000247" id="M_inost_c" name="inositol" compartment="c" hasOnlySubstanceUnits="false" boundaryCondition="false" constant="false" fbc:charge="0" fbc:chemicalFormula="C6H12O6">
        <annotation>
          <rdf:RDF xmlns:rdf="http://www.w3.org/1999/02/22-rdf-syntax-ns#" xmlns:dcterms="http://purl.org/dc/terms/" xmlns:vCard="http://www.w3.org/2001/vcard-rdf/3.0#" xmlns:vCard4="http://www.w3.org/2006/vcard/ns#" xmlns:bqbiol="http://biomodels.net/biology-qualifiers/" xmlns:bqmodel="http://biomodels.net/model-qualifiers/">
            <rdf:Description rdf:about="#meta_M_inost_c">
              <bqbiol:is>
                <rdf:Bag>
                  <rdf:li rdf:resource="https://identifiers.org/bigg.metabolite/inost"/>
                  <rdf:li rdf:resource="https://identifiers.org/biocyc/META:CPD-8052"/>
                  <rdf:li rdf:resource="https://identifiers.org/biocyc/META:MYO-INOSITOL"/>
                  <rdf:li rdf:resource="https://identifiers.org/chebi/CHEBI:17268"/>
                  <rdf:li rdf:resource="https://identifiers.org/hmdb/HMDB0000211"/>
                  <rdf:li rdf:resource="https://identifiers.org/inchi/InChI=1S/C6H12O6/c7-1-2(8)4(10)6(12)5(11)3(1)9/h1-12H/t1-,2-,3-,4+,5-,6-"/>
                  <rdf:li rdf:resource="https://identifiers.org/inchikey/CDAISMWEOUEBRE-GPIVLXJGSA-N"/>
                  <rdf:li rdf:resource="https://identifiers.org/kegg.compound/C00137"/>
                  <rdf:li rdf:resource="https://identifiers.org/kegg.drug/D08079"/>
                  <rdf:li rdf:resource="https://identifiers.org/metabolite/inost"/>
                  <rdf:li rdf:resource="https://identifiers.org/metanetx.chemical/MNXM127"/>
                  <rdf:li rdf:resource="https://identifiers.org/metatlas/MAM02171c"/>
                  <rdf:li rdf:resource="https://identifiers.org/pubchem.compound/892.0"/>
                  <rdf:li rdf:resource="https://identifiers.org/reactome/426910"/>
                  <rdf:li rdf:resource="https://identifiers.org/reactome/429130"/>
                  <rdf:li rdf:resource="https://identifiers.org/sabiork.compound/5010"/>
                  <rdf:li rdf:resource="https://identifiers.org/sabiork.compound/25454"/>
                  <rdf:li rdf:resource="https://identifiers.org/seed.compound/cpd21131"/>
                  <rdf:li rdf:resource="https://identifiers.org/seed.compound/cpd00121"/>
                  <rdf:li rdf:resource="https://identifiers.org/vmhmetabolite/inost"/>
                </rdf:Bag>
              </bqbiol:is>
            </rdf:Description>
          </rdf:RDF>
        </annotation>
      </species>
      <species metaid="meta_M_ins_c" sboTerm="SBO:0000247" id="M_ins_c" name="Inosine" compartment="c" hasOnlySubstanceUnits="false" boundaryCondition="false" constant="false" fbc:charge="0" fbc:chemicalFormula="C10H12N4O5">
        <annotation>
          <rdf:RDF xmlns:rdf="http://www.w3.org/1999/02/22-rdf-syntax-ns#" xmlns:dcterms="http://purl.org/dc/terms/" xmlns:vCard="http://www.w3.org/2001/vcard-rdf/3.0#" xmlns:vCard4="http://www.w3.org/2006/vcard/ns#" xmlns:bqbiol="http://biomodels.net/biology-qualifiers/" xmlns:bqmodel="http://biomodels.net/model-qualifiers/">
            <rdf:Description rdf:about="#meta_M_ins_c">
              <bqbiol:is>
                <rdf:Bag>
                  <rdf:li rdf:resource="https://identifiers.org/bigg.metabolite/ins"/>
                  <rdf:li rdf:resource="https://identifiers.org/biocyc/META:INOSINE"/>
                  <rdf:li rdf:resource="https://identifiers.org/chebi/CHEBI:17596"/>
                  <rdf:li rdf:resource="https://identifiers.org/hmdb/HMDB0000195"/>
                  <rdf:li rdf:resource="https://identifiers.org/inchi/InChI=1S/C10H12N4O5/c15-1-4-6(16)7(17)10(19-4)14-3-13-5-8(14)11-2-12-9(5)18/h2-4,6-7,10,15-17H,1H2,(H,11,12,18)/t4-,6-,7-,10-/m1/s1"/>
                  <rdf:li rdf:resource="https://identifiers.org/inchikey/UGQMRVRMYYASKQ-KQYNXXCUSA-N"/>
                  <rdf:li rdf:resource="https://identifiers.org/kegg.compound/C00294"/>
                  <rdf:li rdf:resource="https://identifiers.org/kegg.drug/D00054"/>
                  <rdf:li rdf:resource="https://identifiers.org/metabolite/ins"/>
                  <rdf:li rdf:resource="https://identifiers.org/metanetx.chemical/MNXM334"/>
                  <rdf:li rdf:resource="https://identifiers.org/metatlas/MAM02170c"/>
                  <rdf:li rdf:resource="https://identifiers.org/pubchem.compound/6021.0"/>
                  <rdf:li rdf:resource="https://identifiers.org/reactome/83927"/>
                  <rdf:li rdf:resource="https://identifiers.org/reactome/83921"/>
                  <rdf:li rdf:resource="https://identifiers.org/sabiork.compound/1868"/>
                  <rdf:li rdf:resource="https://identifiers.org/seed.compound/cpd00246"/>
                  <rdf:li rdf:resource="https://identifiers.org/vmhmetabolite/ins"/>
                </rdf:Bag>
              </bqbiol:is>
            </rdf:Description>
          </rdf:RDF>
        </annotation>
      </species>
      <species metaid="meta_M_k_c" sboTerm="SBO:0000247" id="M_k_c" name="K+" compartment="c" hasOnlySubstanceUnits="false" boundaryCondition="false" constant="false" fbc:charge="1" fbc:chemicalFormula="K">
        <annotation>
          <rdf:RDF xmlns:rdf="http://www.w3.org/1999/02/22-rdf-syntax-ns#" xmlns:dcterms="http://purl.org/dc/terms/" xmlns:vCard="http://www.w3.org/2001/vcard-rdf/3.0#" xmlns:vCard4="http://www.w3.org/2006/vcard/ns#" xmlns:bqbiol="http://biomodels.net/biology-qualifiers/" xmlns:bqmodel="http://biomodels.net/model-qualifiers/">
            <rdf:Description rdf:about="#meta_M_k_c">
              <bqbiol:is>
                <rdf:Bag>
                  <rdf:li rdf:resource="https://identifiers.org/bigg.metabolite/k"/>
                  <rdf:li rdf:resource="https://identifiers.org/biocyc/META:K+"/>
                  <rdf:li rdf:resource="https://identifiers.org/chebi/CHEBI:26216"/>
                  <rdf:li rdf:resource="https://identifiers.org/hmdb/HMDB0000586"/>
                  <rdf:li rdf:resource="https://identifiers.org/inchikey/NPYPAHLBTDXSSS-UHFFFAOYSA-N"/>
                  <rdf:li rdf:resource="https://identifiers.org/kegg.compound/C00238"/>
                  <rdf:li rdf:resource="https://identifiers.org/kegg.drug/D08403"/>
                  <rdf:li rdf:resource="https://identifiers.org/metabolite/k"/>
                  <rdf:li rdf:resource="https://identifiers.org/metanetx.chemical/MNXM95"/>
                  <rdf:li rdf:resource="https://identifiers.org/metatlas/MAM02200c"/>
                  <rdf:li rdf:resource="https://identifiers.org/pubchem.compound/813.0"/>
                  <rdf:li rdf:resource="https://identifiers.org/reactome/74126"/>
                  <rdf:li rdf:resource="https://identifiers.org/reactome/5626313"/>
                  <rdf:li rdf:resource="https://identifiers.org/reactome/29804"/>
                  <rdf:li rdf:resource="https://identifiers.org/sabiork.compound/21"/>
                  <rdf:li rdf:resource="https://identifiers.org/seed.compound/cpd00205"/>
                  <rdf:li rdf:resource="https://identifiers.org/vmhmetabolite/k"/>
                </rdf:Bag>
              </bqbiol:is>
            </rdf:Description>
          </rdf:RDF>
        </annotation>
      </species>
      <species metaid="meta_M_prpp_c" sboTerm="SBO:0000247" id="M_prpp_c" name="5-Phospho-alpha-D-ribose 1-diphosphate" compartment="c" hasOnlySubstanceUnits="false" boundaryCondition="false" constant="false" fbc:charge="-5" fbc:chemicalFormula="C5H8O14P3">
        <annotation>
          <rdf:RDF xmlns:rdf="http://www.w3.org/1999/02/22-rdf-syntax-ns#" xmlns:dcterms="http://purl.org/dc/terms/" xmlns:vCard="http://www.w3.org/2001/vcard-rdf/3.0#" xmlns:vCard4="http://www.w3.org/2006/vcard/ns#" xmlns:bqbiol="http://biomodels.net/biology-qualifiers/" xmlns:bqmodel="http://biomodels.net/model-qualifiers/">
            <rdf:Description rdf:about="#meta_M_prpp_c">
              <bqbiol:is>
                <rdf:Bag>
                  <rdf:li rdf:resource="https://identifiers.org/bigg.metabolite/prpp"/>
                  <rdf:li rdf:resource="https://identifiers.org/biocyc/META:PRPP"/>
                  <rdf:li rdf:resource="https://identifiers.org/chebi/CHEBI:17111"/>
                  <rdf:li rdf:resource="https://identifiers.org/hmdb/HMDB00280"/>
                  <rdf:li rdf:resource="https://identifiers.org/hmdb/HMDB62643"/>
                  <rdf:li rdf:resource="https://identifiers.org/inchikey/PQGCEDQWHSBAJP-TXICZTDVSA-I"/>
                  <rdf:li rdf:resource="https://identifiers.org/kegg.compound/C00119"/>
                  <rdf:li rdf:resource="https://identifiers.org/metabolite/prpp"/>
                  <rdf:li rdf:resource="https://identifiers.org/metanetx.chemical/MNXM91"/>
                  <rdf:li rdf:resource="https://identifiers.org/metatlas/MAM02806c"/>
                  <rdf:li rdf:resource="https://identifiers.org/pubchem.compound/7339.0"/>
                  <rdf:li rdf:resource="https://identifiers.org/reactome/73566"/>
                  <rdf:li rdf:resource="https://identifiers.org/sabiork.compound/1305"/>
                  <rdf:li rdf:resource="https://identifiers.org/seed.compound/cpd00103"/>
                  <rdf:li rdf:resource="https://identifiers.org/vmhmetabolite/prpp"/>
                </rdf:Bag>
              </bqbiol:is>
            </rdf:Description>
          </rdf:RDF>
        </annotation>
      </species>
      <species metaid="meta_M_ptrc_c" sboTerm="SBO:0000247" id="M_ptrc_c" name="Putrescine" compartment="c" hasOnlySubstanceUnits="false" boundaryCondition="false" constant="false" fbc:charge="2" fbc:chemicalFormula="C4H14N2">
        <annotation>
          <rdf:RDF xmlns:rdf="http://www.w3.org/1999/02/22-rdf-syntax-ns#" xmlns:dcterms="http://purl.org/dc/terms/" xmlns:vCard="http://www.w3.org/2001/vcard-rdf/3.0#" xmlns:vCard4="http://www.w3.org/2006/vcard/ns#" xmlns:bqbiol="http://biomodels.net/biology-qualifiers/" xmlns:bqmodel="http://biomodels.net/model-qualifiers/">
            <rdf:Description rdf:about="#meta_M_ptrc_c">
              <bqbiol:is>
                <rdf:Bag>
                  <rdf:li rdf:resource="https://identifiers.org/bigg.metabolite/ptrc"/>
                  <rdf:li rdf:resource="https://identifiers.org/biocyc/META:PUTRESCINE"/>
                  <rdf:li rdf:resource="https://identifiers.org/chebi/CHEBI:17148"/>
                  <rdf:li rdf:resource="https://identifiers.org/hmdb/HMDB0001414"/>
                  <rdf:li rdf:resource="https://identifiers.org/inchikey/KIDHWZJUCRJVML-UHFFFAOYSA-P"/>
                  <rdf:li rdf:resource="https://identifiers.org/kegg.compound/C00134"/>
                  <rdf:li rdf:resource="https://identifiers.org/metabolite/ptrc"/>
                  <rdf:li rdf:resource="https://identifiers.org/metanetx.chemical/MNXM118"/>
                  <rdf:li rdf:resource="https://identifiers.org/metatlas/MAM02812c"/>
                  <rdf:li rdf:resource="https://identifiers.org/pubchem.compound/1045.0"/>
                  <rdf:li rdf:resource="https://identifiers.org/reactome/29610"/>
                  <rdf:li rdf:resource="https://identifiers.org/reactome/141350"/>
                  <rdf:li rdf:resource="https://identifiers.org/sabiork.compound/1941"/>
                  <rdf:li rdf:resource="https://identifiers.org/seed.compound/cpd00118"/>
                  <rdf:li rdf:resource="https://identifiers.org/seed.compound/cpd12215"/>
                  <rdf:li rdf:resource="https://identifiers.org/vmhmetabolite/ptrc"/>
                </rdf:Bag>
              </bqbiol:is>
            </rdf:Description>
          </rdf:RDF>
        </annotation>
      </species>
      <species metaid="meta_M_lac__D_c" sboTerm="SBO:0000247" id="M_lac__D_c" name="D-Lactate" compartment="c" hasOnlySubstanceUnits="false" boundaryCondition="false" constant="false" fbc:charge="-1" fbc:chemicalFormula="C3H5O3">
        <annotation>
          <rdf:RDF xmlns:rdf="http://www.w3.org/1999/02/22-rdf-syntax-ns#" xmlns:dcterms="http://purl.org/dc/terms/" xmlns:vCard="http://www.w3.org/2001/vcard-rdf/3.0#" xmlns:vCard4="http://www.w3.org/2006/vcard/ns#" xmlns:bqbiol="http://biomodels.net/biology-qualifiers/" xmlns:bqmodel="http://biomodels.net/model-qualifiers/">
            <rdf:Description rdf:about="#meta_M_lac__D_c">
              <bqbiol:is>
                <rdf:Bag>
                  <rdf:li rdf:resource="https://identifiers.org/bigg.metabolite/lac__D"/>
                  <rdf:li rdf:resource="https://identifiers.org/biocyc/META:D-LACTATE"/>
                  <rdf:li rdf:resource="https://identifiers.org/chebi/CHEBI:42111"/>
                  <rdf:li rdf:resource="https://identifiers.org/hmdb/HMDB01311"/>
                  <rdf:li rdf:resource="https://identifiers.org/hmdb/HMDB00171"/>
                  <rdf:li rdf:resource="https://identifiers.org/inchikey/JVTAAEKCZFNVCJ-UWTATZPHSA-M"/>
                  <rdf:li rdf:resource="https://identifiers.org/kegg.compound/C00256"/>
                  <rdf:li rdf:resource="https://identifiers.org/metabolite/lac__D"/>
                  <rdf:li rdf:resource="https://identifiers.org/metanetx.chemical/MNXM285"/>
                  <rdf:li rdf:resource="https://identifiers.org/metatlas/MAM01716c"/>
                  <rdf:li rdf:resource="https://identifiers.org/pubchem.compound/61503.0"/>
                  <rdf:li rdf:resource="https://identifiers.org/sabiork.compound/1997"/>
                  <rdf:li rdf:resource="https://identifiers.org/sabiork.compound/2284"/>
                  <rdf:li rdf:resource="https://identifiers.org/seed.compound/cpd00221"/>
                  <rdf:li rdf:resource="https://identifiers.org/vmhmetabolite/lac_D"/>
                </rdf:Bag>
              </bqbiol:is>
            </rdf:Description>
          </rdf:RDF>
        </annotation>
      </species>
      <species metaid="meta_M_lac__L_c" sboTerm="SBO:0000247" id="M_lac__L_c" name="L-Lactate" compartment="c" hasOnlySubstanceUnits="false" boundaryCondition="false" constant="false" fbc:charge="-1" fbc:chemicalFormula="C3H5O3">
        <annotation>
          <rdf:RDF xmlns:rdf="http://www.w3.org/1999/02/22-rdf-syntax-ns#" xmlns:dcterms="http://purl.org/dc/terms/" xmlns:vCard="http://www.w3.org/2001/vcard-rdf/3.0#" xmlns:vCard4="http://www.w3.org/2006/vcard/ns#" xmlns:bqbiol="http://biomodels.net/biology-qualifiers/" xmlns:bqmodel="http://biomodels.net/model-qualifiers/">
            <rdf:Description rdf:about="#meta_M_lac__L_c">
              <bqbiol:is>
                <rdf:Bag>
                  <rdf:li rdf:resource="https://identifiers.org/bigg.metabolite/lac__L"/>
                  <rdf:li rdf:resource="https://identifiers.org/biocyc/META:L-LACTATE"/>
                  <rdf:li rdf:resource="https://identifiers.org/chebi/CHEBI:422"/>
                  <rdf:li rdf:resource="https://identifiers.org/hmdb/HMDB0000190"/>
                  <rdf:li rdf:resource="https://identifiers.org/inchikey/JVTAAEKCZFNVCJ-REOHCLBHSA-M"/>
                  <rdf:li rdf:resource="https://identifiers.org/kegg.compound/C00186"/>
                  <rdf:li rdf:resource="https://identifiers.org/metabolite/lac__L"/>
                  <rdf:li rdf:resource="https://identifiers.org/metanetx.chemical/MNXM179"/>
                  <rdf:li rdf:resource="https://identifiers.org/metanetx.chemical/MNXM3041"/>
                  <rdf:li rdf:resource="https://identifiers.org/metatlas/MAM02403c"/>
                  <rdf:li rdf:resource="https://identifiers.org/pubchem.compound/107689.0"/>
                  <rdf:li rdf:resource="https://identifiers.org/reactome/373863"/>
                  <rdf:li rdf:resource="https://identifiers.org/reactome/29708"/>
                  <rdf:li rdf:resource="https://identifiers.org/reactome/6807616"/>
                  <rdf:li rdf:resource="https://identifiers.org/sabiork.compound/1312"/>
                  <rdf:li rdf:resource="https://identifiers.org/seed.compound/cpd00159"/>
                  <rdf:li rdf:resource="https://identifiers.org/vmhmetabolite/lac_L"/>
                </rdf:Bag>
              </bqbiol:is>
            </rdf:Description>
          </rdf:RDF>
        </annotation>
      </species>
      <species metaid="meta_M_pyam5p_c" sboTerm="SBO:0000247" id="M_pyam5p_c" name="Pyridoxamine 5&apos;-phosphate" compartment="c" hasOnlySubstanceUnits="false" boundaryCondition="false" constant="false" fbc:charge="-1" fbc:chemicalFormula="C8H12N2O5P">
        <annotation>
          <rdf:RDF xmlns:rdf="http://www.w3.org/1999/02/22-rdf-syntax-ns#" xmlns:dcterms="http://purl.org/dc/terms/" xmlns:vCard="http://www.w3.org/2001/vcard-rdf/3.0#" xmlns:vCard4="http://www.w3.org/2006/vcard/ns#" xmlns:bqbiol="http://biomodels.net/biology-qualifiers/" xmlns:bqmodel="http://biomodels.net/model-qualifiers/">
            <rdf:Description rdf:about="#meta_M_pyam5p_c">
              <bqbiol:is>
                <rdf:Bag>
                  <rdf:li rdf:resource="https://identifiers.org/bigg.metabolite/pyam5p"/>
                  <rdf:li rdf:resource="https://identifiers.org/biocyc/META:PYRIDOXAMINE-5P"/>
                  <rdf:li rdf:resource="https://identifiers.org/chebi/CHEBI:18335"/>
                  <rdf:li rdf:resource="https://identifiers.org/hmdb/HMDB01555"/>
                  <rdf:li rdf:resource="https://identifiers.org/inchikey/ZMJGSOSNSPKHNH-UHFFFAOYSA-M"/>
                  <rdf:li rdf:resource="https://identifiers.org/kegg.compound/C00647"/>
                  <rdf:li rdf:resource="https://identifiers.org/metabolite/pyam5p"/>
                  <rdf:li rdf:resource="https://identifiers.org/metanetx.chemical/MNXM366"/>
                  <rdf:li rdf:resource="https://identifiers.org/metatlas/MAM02816c"/>
                  <rdf:li rdf:resource="https://identifiers.org/pubchem.compound/1053.0"/>
                  <rdf:li rdf:resource="https://identifiers.org/reactome/965146"/>
                  <rdf:li rdf:resource="https://identifiers.org/sabiork.compound/1685"/>
                  <rdf:li rdf:resource="https://identifiers.org/seed.compound/cpd00493"/>
                  <rdf:li rdf:resource="https://identifiers.org/vmhmetabolite/pyam5p"/>
                </rdf:Bag>
              </bqbiol:is>
            </rdf:Description>
          </rdf:RDF>
        </annotation>
      </species>
      <species metaid="meta_M_pydam_c" sboTerm="SBO:0000247" id="M_pydam_c" name="Pyridoxamine" compartment="c" hasOnlySubstanceUnits="false" boundaryCondition="false" constant="false" fbc:charge="1" fbc:chemicalFormula="C8H13N2O2">
        <annotation>
          <rdf:RDF xmlns:rdf="http://www.w3.org/1999/02/22-rdf-syntax-ns#" xmlns:dcterms="http://purl.org/dc/terms/" xmlns:vCard="http://www.w3.org/2001/vcard-rdf/3.0#" xmlns:vCard4="http://www.w3.org/2006/vcard/ns#" xmlns:bqbiol="http://biomodels.net/biology-qualifiers/" xmlns:bqmodel="http://biomodels.net/model-qualifiers/">
            <rdf:Description rdf:about="#meta_M_pydam_c">
              <bqbiol:is>
                <rdf:Bag>
                  <rdf:li rdf:resource="https://identifiers.org/bigg.metabolite/pydam"/>
                  <rdf:li rdf:resource="https://identifiers.org/biocyc/META:PYRIDOXAMINE"/>
                  <rdf:li rdf:resource="https://identifiers.org/chebi/CHEBI:16410"/>
                  <rdf:li rdf:resource="https://identifiers.org/envipath/32de3cf4-e3e6-4168-956e-32fa5ddb0ce1/compound/a8e03eef-0f65-4f7e-aaaa-c85331fbebe6"/>
                  <rdf:li rdf:resource="https://identifiers.org/hmdb/HMDB62696"/>
                  <rdf:li rdf:resource="https://identifiers.org/hmdb/HMDB01431"/>
                  <rdf:li rdf:resource="https://identifiers.org/inchikey/NHZMQXZHNVQTQA-UHFFFAOYSA-O"/>
                  <rdf:li rdf:resource="https://identifiers.org/kegg.compound/C00534"/>
                  <rdf:li rdf:resource="https://identifiers.org/metabolite/pydam"/>
                  <rdf:li rdf:resource="https://identifiers.org/metanetx.chemical/MNXM548"/>
                  <rdf:li rdf:resource="https://identifiers.org/metatlas/MAM02815c"/>
                  <rdf:li rdf:resource="https://identifiers.org/pubchem.compound/1052.0"/>
                  <rdf:li rdf:resource="https://identifiers.org/reactome/964945"/>
                  <rdf:li rdf:resource="https://identifiers.org/sabiork.compound/2080"/>
                  <rdf:li rdf:resource="https://identifiers.org/seed.compound/cpd00419"/>
                  <rdf:li rdf:resource="https://identifiers.org/vmhmetabolite/pydam"/>
                </rdf:Bag>
              </bqbiol:is>
            </rdf:Description>
          </rdf:RDF>
        </annotation>
      </species>
      <species metaid="meta_M_pydx_c" sboTerm="SBO:0000247" id="M_pydx_c" name="Pyridoxal" compartment="c" hasOnlySubstanceUnits="false" boundaryCondition="false" constant="false" fbc:charge="0" fbc:chemicalFormula="C8H9NO3">
        <annotation>
          <rdf:RDF xmlns:rdf="http://www.w3.org/1999/02/22-rdf-syntax-ns#" xmlns:dcterms="http://purl.org/dc/terms/" xmlns:vCard="http://www.w3.org/2001/vcard-rdf/3.0#" xmlns:vCard4="http://www.w3.org/2006/vcard/ns#" xmlns:bqbiol="http://biomodels.net/biology-qualifiers/" xmlns:bqmodel="http://biomodels.net/model-qualifiers/">
            <rdf:Description rdf:about="#meta_M_pydx_c">
              <bqbiol:is>
                <rdf:Bag>
                  <rdf:li rdf:resource="https://identifiers.org/bigg.metabolite/pydx"/>
                  <rdf:li rdf:resource="https://identifiers.org/biocyc/META:PYRIDOXAL"/>
                  <rdf:li rdf:resource="https://identifiers.org/chebi/CHEBI:17310"/>
                  <rdf:li rdf:resource="https://identifiers.org/envipath/32de3cf4-e3e6-4168-956e-32fa5ddb0ce1/compound/049709c3-768e-468f-b435-40e990942002"/>
                  <rdf:li rdf:resource="https://identifiers.org/hmdb/HMDB01545"/>
                  <rdf:li rdf:resource="https://identifiers.org/inchikey/RADKZDMFGJYCBB-UHFFFAOYSA-N"/>
                  <rdf:li rdf:resource="https://identifiers.org/kegg.compound/C00250"/>
                  <rdf:li rdf:resource="https://identifiers.org/metabolite/pydx"/>
                  <rdf:li rdf:resource="https://identifiers.org/metanetx.chemical/MNXM311"/>
                  <rdf:li rdf:resource="https://identifiers.org/metatlas/MAM02813c"/>
                  <rdf:li rdf:resource="https://identifiers.org/pubchem.compound/1050.0"/>
                  <rdf:li rdf:resource="https://identifiers.org/reactome/965131"/>
                  <rdf:li rdf:resource="https://identifiers.org/sabiork.compound/1991"/>
                  <rdf:li rdf:resource="https://identifiers.org/seed.compound/cpd00215"/>
                  <rdf:li rdf:resource="https://identifiers.org/vmhmetabolite/pydx"/>
                </rdf:Bag>
              </bqbiol:is>
            </rdf:Description>
          </rdf:RDF>
        </annotation>
      </species>
      <species metaid="meta_M_leuktrA4_c" sboTerm="SBO:0000247" id="M_leuktrA4_c" name="Leukotriene A4" compartment="c" hasOnlySubstanceUnits="false" boundaryCondition="false" constant="false" fbc:charge="-1" fbc:chemicalFormula="C20H29O3">
        <annotation>
          <rdf:RDF xmlns:rdf="http://www.w3.org/1999/02/22-rdf-syntax-ns#" xmlns:dcterms="http://purl.org/dc/terms/" xmlns:vCard="http://www.w3.org/2001/vcard-rdf/3.0#" xmlns:vCard4="http://www.w3.org/2006/vcard/ns#" xmlns:bqbiol="http://biomodels.net/biology-qualifiers/" xmlns:bqmodel="http://biomodels.net/model-qualifiers/">
            <rdf:Description rdf:about="#meta_M_leuktrA4_c">
              <bqbiol:is>
                <rdf:Bag>
                  <rdf:li rdf:resource="https://identifiers.org/bigg.metabolite/leuktrA4"/>
                  <rdf:li rdf:resource="https://identifiers.org/biocyc/META:CPD-8892"/>
                  <rdf:li rdf:resource="https://identifiers.org/chebi/CHEBI:15651"/>
                  <rdf:li rdf:resource="https://identifiers.org/hmdb/HMDB0001337"/>
                  <rdf:li rdf:resource="https://identifiers.org/inchikey/UFPQIRYSPUYQHK-WAQVJNLQSA-M"/>
                  <rdf:li rdf:resource="https://identifiers.org/kegg.compound/C00909"/>
                  <rdf:li rdf:resource="https://identifiers.org/lipidmaps/LMFA03020023"/>
                  <rdf:li rdf:resource="https://identifiers.org/metabolite/leuktrA4"/>
                  <rdf:li rdf:resource="https://identifiers.org/metanetx.chemical/MNXM462"/>
                  <rdf:li rdf:resource="https://identifiers.org/metatlas/MAM02362c"/>
                  <rdf:li rdf:resource="https://identifiers.org/pubchem.compound/5280383.0"/>
                  <rdf:li rdf:resource="https://identifiers.org/reactome/265281"/>
                  <rdf:li rdf:resource="https://identifiers.org/sabiork.compound/5309"/>
                  <rdf:li rdf:resource="https://identifiers.org/seed.compound/cpd00675"/>
                  <rdf:li rdf:resource="https://identifiers.org/slm/970.0"/>
                  <rdf:li rdf:resource="https://identifiers.org/vmhmetabolite/leuktrA4"/>
                </rdf:Bag>
              </bqbiol:is>
            </rdf:Description>
          </rdf:RDF>
        </annotation>
      </species>
      <species metaid="meta_M_leuktrB4_c" sboTerm="SBO:0000247" id="M_leuktrB4_c" name="Leukotriene B4" compartment="c" hasOnlySubstanceUnits="false" boundaryCondition="false" constant="false" fbc:charge="-1" fbc:chemicalFormula="C20H31O4">
        <annotation>
          <rdf:RDF xmlns:rdf="http://www.w3.org/1999/02/22-rdf-syntax-ns#" xmlns:dcterms="http://purl.org/dc/terms/" xmlns:vCard="http://www.w3.org/2001/vcard-rdf/3.0#" xmlns:vCard4="http://www.w3.org/2006/vcard/ns#" xmlns:bqbiol="http://biomodels.net/biology-qualifiers/" xmlns:bqmodel="http://biomodels.net/model-qualifiers/">
            <rdf:Description rdf:about="#meta_M_leuktrB4_c">
              <bqbiol:is>
                <rdf:Bag>
                  <rdf:li rdf:resource="https://identifiers.org/bigg.metabolite/leuktrB4"/>
                  <rdf:li rdf:resource="https://identifiers.org/chebi/CHEBI:15647"/>
                  <rdf:li rdf:resource="https://identifiers.org/hmdb/HMDB0001085"/>
                  <rdf:li rdf:resource="https://identifiers.org/kegg.compound/C02165"/>
                  <rdf:li rdf:resource="https://identifiers.org/lipidmaps/LMFA03020001"/>
                  <rdf:li rdf:resource="https://identifiers.org/metabolite/leuktrB4"/>
                  <rdf:li rdf:resource="https://identifiers.org/metanetx.chemical/MNXM162284"/>
                  <rdf:li rdf:resource="https://identifiers.org/metanetx.chemical/MNXM637"/>
                  <rdf:li rdf:resource="https://identifiers.org/metatlas/MAM02364c"/>
                  <rdf:li rdf:resource="https://identifiers.org/pubchem.compound/5280492.0"/>
                  <rdf:li rdf:resource="https://identifiers.org/vmhmetabolite/leuktrB4"/>
                </rdf:Bag>
              </bqbiol:is>
            </rdf:Description>
          </rdf:RDF>
        </annotation>
      </species>
      <species metaid="meta_M_pydx5p_c" sboTerm="SBO:0000247" id="M_pydx5p_c" name="Pyridoxal 5&apos;-phosphate" compartment="c" hasOnlySubstanceUnits="false" boundaryCondition="false" constant="false" fbc:charge="-2" fbc:chemicalFormula="C8H8NO6P">
        <annotation>
          <rdf:RDF xmlns:rdf="http://www.w3.org/1999/02/22-rdf-syntax-ns#" xmlns:dcterms="http://purl.org/dc/terms/" xmlns:vCard="http://www.w3.org/2001/vcard-rdf/3.0#" xmlns:vCard4="http://www.w3.org/2006/vcard/ns#" xmlns:bqbiol="http://biomodels.net/biology-qualifiers/" xmlns:bqmodel="http://biomodels.net/model-qualifiers/">
            <rdf:Description rdf:about="#meta_M_pydx5p_c">
              <bqbiol:is>
                <rdf:Bag>
                  <rdf:li rdf:resource="https://identifiers.org/bigg.metabolite/pydx5p"/>
                  <rdf:li rdf:resource="https://identifiers.org/biocyc/META:PYRIDOXAL_PHOSPHATE"/>
                  <rdf:li rdf:resource="https://identifiers.org/chebi/CHEBI:18405"/>
                  <rdf:li rdf:resource="https://identifiers.org/hmdb/HMDB0001491"/>
                  <rdf:li rdf:resource="https://identifiers.org/inchikey/NGVDGCNFYWLIFO-UHFFFAOYSA-L"/>
                  <rdf:li rdf:resource="https://identifiers.org/kegg.compound/C00018"/>
                  <rdf:li rdf:resource="https://identifiers.org/metabolite/pydx5p"/>
                  <rdf:li rdf:resource="https://identifiers.org/metanetx.chemical/MNXM161"/>
                  <rdf:li rdf:resource="https://identifiers.org/metatlas/MAM02814c"/>
                  <rdf:li rdf:resource="https://identifiers.org/pubchem.compound/1051.0"/>
                  <rdf:li rdf:resource="https://identifiers.org/reactome/29390"/>
                  <rdf:li rdf:resource="https://identifiers.org/sabiork.compound/1271"/>
                  <rdf:li rdf:resource="https://identifiers.org/seed.compound/cpd00016"/>
                  <rdf:li rdf:resource="https://identifiers.org/vmhmetabolite/pydx5p"/>
                </rdf:Bag>
              </bqbiol:is>
            </rdf:Description>
          </rdf:RDF>
        </annotation>
      </species>
      <species metaid="meta_M_pydxn_c" sboTerm="SBO:0000247" id="M_pydxn_c" name="Pyridoxine" compartment="c" hasOnlySubstanceUnits="false" boundaryCondition="false" constant="false" fbc:charge="0" fbc:chemicalFormula="C8H11NO3">
        <annotation>
          <rdf:RDF xmlns:rdf="http://www.w3.org/1999/02/22-rdf-syntax-ns#" xmlns:dcterms="http://purl.org/dc/terms/" xmlns:vCard="http://www.w3.org/2001/vcard-rdf/3.0#" xmlns:vCard4="http://www.w3.org/2006/vcard/ns#" xmlns:bqbiol="http://biomodels.net/biology-qualifiers/" xmlns:bqmodel="http://biomodels.net/model-qualifiers/">
            <rdf:Description rdf:about="#meta_M_pydxn_c">
              <bqbiol:is>
                <rdf:Bag>
                  <rdf:li rdf:resource="https://identifiers.org/bigg.metabolite/pydxn"/>
                  <rdf:li rdf:resource="https://identifiers.org/biocyc/META:PYRIDOXINE"/>
                  <rdf:li rdf:resource="https://identifiers.org/chebi/CHEBI:16709"/>
                  <rdf:li rdf:resource="https://identifiers.org/envipath/32de3cf4-e3e6-4168-956e-32fa5ddb0ce1/compound/344a84bd-2fbd-4e3b-903e-556786d111e2"/>
                  <rdf:li rdf:resource="https://identifiers.org/hmdb/HMDB0000239"/>
                  <rdf:li rdf:resource="https://identifiers.org/inchikey/LXNHXLLTXMVWPM-UHFFFAOYSA-N"/>
                  <rdf:li rdf:resource="https://identifiers.org/kegg.compound/C00314"/>
                  <rdf:li rdf:resource="https://identifiers.org/kegg.drug/D08454"/>
                  <rdf:li rdf:resource="https://identifiers.org/metabolite/pydxn"/>
                  <rdf:li rdf:resource="https://identifiers.org/metanetx.chemical/MNXM419"/>
                  <rdf:li rdf:resource="https://identifiers.org/metatlas/MAM02817c"/>
                  <rdf:li rdf:resource="https://identifiers.org/pubchem.compound/1054.0"/>
                  <rdf:li rdf:resource="https://identifiers.org/reactome/965053"/>
                  <rdf:li rdf:resource="https://identifiers.org/sabiork.compound/2015"/>
                  <rdf:li rdf:resource="https://identifiers.org/seed.compound/cpd00263"/>
                  <rdf:li rdf:resource="https://identifiers.org/vmhmetabolite/pydxn"/>
                </rdf:Bag>
              </bqbiol:is>
            </rdf:Description>
          </rdf:RDF>
        </annotation>
      </species>
      <species metaid="meta_M_dhap_c" sboTerm="SBO:0000247" id="M_dhap_c" name="Dihydroxyacetone phosphate" compartment="c" hasOnlySubstanceUnits="false" boundaryCondition="false" constant="false" fbc:charge="-2" fbc:chemicalFormula="C3H5O6P">
        <annotation>
          <rdf:RDF xmlns:rdf="http://www.w3.org/1999/02/22-rdf-syntax-ns#" xmlns:dcterms="http://purl.org/dc/terms/" xmlns:vCard="http://www.w3.org/2001/vcard-rdf/3.0#" xmlns:vCard4="http://www.w3.org/2006/vcard/ns#" xmlns:bqbiol="http://biomodels.net/biology-qualifiers/" xmlns:bqmodel="http://biomodels.net/model-qualifiers/">
            <rdf:Description rdf:about="#meta_M_dhap_c">
              <bqbiol:is>
                <rdf:Bag>
                  <rdf:li rdf:resource="https://identifiers.org/bigg.metabolite/dhap"/>
                  <rdf:li rdf:resource="https://identifiers.org/biocyc/META:DIHYDROXY-ACETONE-PHOSPHATE"/>
                  <rdf:li rdf:resource="https://identifiers.org/chebi/CHEBI:16108"/>
                  <rdf:li rdf:resource="https://identifiers.org/hmdb/HMDB11735"/>
                  <rdf:li rdf:resource="https://identifiers.org/hmdb/HMDB01473"/>
                  <rdf:li rdf:resource="https://identifiers.org/inchikey/GNGACRATGGDKBX-UHFFFAOYSA-L"/>
                  <rdf:li rdf:resource="https://identifiers.org/kegg.compound/C00111"/>
                  <rdf:li rdf:resource="https://identifiers.org/metabolite/dhap"/>
                  <rdf:li rdf:resource="https://identifiers.org/metanetx.chemical/MNXM77"/>
                  <rdf:li rdf:resource="https://identifiers.org/metatlas/MAM01690c"/>
                  <rdf:li rdf:resource="https://identifiers.org/pubchem.compound/668.0"/>
                  <rdf:li rdf:resource="https://identifiers.org/reactome/390404"/>
                  <rdf:li rdf:resource="https://identifiers.org/reactome/75970"/>
                  <rdf:li rdf:resource="https://identifiers.org/reactome/188451"/>
                  <rdf:li rdf:resource="https://identifiers.org/sabiork.compound/28"/>
                  <rdf:li rdf:resource="https://identifiers.org/seed.compound/cpd00095"/>
                  <rdf:li rdf:resource="https://identifiers.org/vmhmetabolite/dhap"/>
                </rdf:Bag>
              </bqbiol:is>
            </rdf:Description>
          </rdf:RDF>
        </annotation>
      </species>
      <species metaid="meta_M_pyr_c" sboTerm="SBO:0000247" id="M_pyr_c" name="Pyruvate" compartment="c" hasOnlySubstanceUnits="false" boundaryCondition="false" constant="false" fbc:charge="-1" fbc:chemicalFormula="C3H3O3">
        <annotation>
          <rdf:RDF xmlns:rdf="http://www.w3.org/1999/02/22-rdf-syntax-ns#" xmlns:dcterms="http://purl.org/dc/terms/" xmlns:vCard="http://www.w3.org/2001/vcard-rdf/3.0#" xmlns:vCard4="http://www.w3.org/2006/vcard/ns#" xmlns:bqbiol="http://biomodels.net/biology-qualifiers/" xmlns:bqmodel="http://biomodels.net/model-qualifiers/">
            <rdf:Description rdf:about="#meta_M_pyr_c">
              <bqbiol:is>
                <rdf:Bag>
                  <rdf:li rdf:resource="https://identifiers.org/bigg.metabolite/pyr"/>
                  <rdf:li rdf:resource="https://identifiers.org/biocyc/META:PYRUVATE"/>
                  <rdf:li rdf:resource="https://identifiers.org/chebi/CHEBI:32816"/>
                  <rdf:li rdf:resource="https://identifiers.org/envipath/650babc9-9d68-4b73-9332-11972ca26f7b/compound/ccc99777-54dc-42d4-a97e-009b780d3905"/>
                  <rdf:li rdf:resource="https://identifiers.org/envipath/32de3cf4-e3e6-4168-956e-32fa5ddb0ce1/compound/dc01020e-8c7e-4087-9f56-cf8c962b7437"/>
                  <rdf:li rdf:resource="https://identifiers.org/hmdb/HMDB0000243"/>
                  <rdf:li rdf:resource="https://identifiers.org/inchikey/LCTONWCANYUPML-UHFFFAOYSA-M"/>
                  <rdf:li rdf:resource="https://identifiers.org/kegg.compound/C00022"/>
                  <rdf:li rdf:resource="https://identifiers.org/lipidmaps/LMFA01060077"/>
                  <rdf:li rdf:resource="https://identifiers.org/metabolite/pyr"/>
                  <rdf:li rdf:resource="https://identifiers.org/metanetx.chemical/MNXM23"/>
                  <rdf:li rdf:resource="https://identifiers.org/metatlas/MAM02819c"/>
                  <rdf:li rdf:resource="https://identifiers.org/pubchem.compound/1060.0"/>
                  <rdf:li rdf:resource="https://identifiers.org/reactome/1130930"/>
                  <rdf:li rdf:resource="https://identifiers.org/reactome/5357717"/>
                  <rdf:li rdf:resource="https://identifiers.org/reactome/113557"/>
                  <rdf:li rdf:resource="https://identifiers.org/reactome/29398"/>
                  <rdf:li rdf:resource="https://identifiers.org/reactome/389680"/>
                  <rdf:li rdf:resource="https://identifiers.org/sabiork.compound/33"/>
                  <rdf:li rdf:resource="https://identifiers.org/seed.compound/cpd00020"/>
                  <rdf:li rdf:resource="https://identifiers.org/vmhmetabolite/pyr"/>
                </rdf:Bag>
              </bqbiol:is>
            </rdf:Description>
          </rdf:RDF>
        </annotation>
      </species>
      <species metaid="meta_M_slgth__R_c" sboTerm="SBO:0000247" id="M_slgth__R_c" name="(R)-S-Lactoylglutathione" compartment="c" hasOnlySubstanceUnits="false" boundaryCondition="false" constant="false" fbc:charge="-1" fbc:chemicalFormula="C13H20N3O8S">
        <annotation>
          <rdf:RDF xmlns:rdf="http://www.w3.org/1999/02/22-rdf-syntax-ns#" xmlns:dcterms="http://purl.org/dc/terms/" xmlns:vCard="http://www.w3.org/2001/vcard-rdf/3.0#" xmlns:vCard4="http://www.w3.org/2006/vcard/ns#" xmlns:bqbiol="http://biomodels.net/biology-qualifiers/" xmlns:bqmodel="http://biomodels.net/model-qualifiers/">
            <rdf:Description rdf:about="#meta_M_slgth__R_c">
              <bqbiol:is>
                <rdf:Bag>
                  <rdf:li rdf:resource="https://identifiers.org/bigg.metabolite/lgt__S"/>
                  <rdf:li rdf:resource="https://identifiers.org/biocyc/META:S-LACTOYL-GLUTATHIONE"/>
                  <rdf:li rdf:resource="https://identifiers.org/chebi/CHEBI:15694"/>
                  <rdf:li rdf:resource="https://identifiers.org/hmdb/HMDB01066"/>
                  <rdf:li rdf:resource="https://identifiers.org/hmdb/HMDB62624"/>
                  <rdf:li rdf:resource="https://identifiers.org/inchikey/VDYDCVUWILIYQF-CSMHCCOUSA-M"/>
                  <rdf:li rdf:resource="https://identifiers.org/kegg.compound/C03451"/>
                  <rdf:li rdf:resource="https://identifiers.org/metabolite/slgth__R"/>
                  <rdf:li rdf:resource="https://identifiers.org/metanetx.chemical/MNXM1253"/>
                  <rdf:li rdf:resource="https://identifiers.org/metatlas/MAM00168c"/>
                  <rdf:li rdf:resource="https://identifiers.org/pubchem.compound/440018.0"/>
                  <rdf:li rdf:resource="https://identifiers.org/reactome/5694130"/>
                  <rdf:li rdf:resource="https://identifiers.org/sabiork.compound/24624"/>
                  <rdf:li rdf:resource="https://identifiers.org/sabiork.compound/3008"/>
                  <rdf:li rdf:resource="https://identifiers.org/seed.compound/cpd02182"/>
                  <rdf:li rdf:resource="https://identifiers.org/vmhmetabolite/lgt_S"/>
                </rdf:Bag>
              </bqbiol:is>
            </rdf:Description>
          </rdf:RDF>
        </annotation>
      </species>
      <species metaid="meta_M_dhdascb__L_c" sboTerm="SBO:0000247" id="M_dhdascb__L_c" name="L-Dehydroascorbate" compartment="c" hasOnlySubstanceUnits="false" boundaryCondition="false" constant="false" fbc:charge="-1" fbc:chemicalFormula="C6H5O6">
        <annotation>
          <rdf:RDF xmlns:rdf="http://www.w3.org/1999/02/22-rdf-syntax-ns#" xmlns:dcterms="http://purl.org/dc/terms/" xmlns:vCard="http://www.w3.org/2001/vcard-rdf/3.0#" xmlns:vCard4="http://www.w3.org/2006/vcard/ns#" xmlns:bqbiol="http://biomodels.net/biology-qualifiers/" xmlns:bqmodel="http://biomodels.net/model-qualifiers/">
            <rdf:Description rdf:about="#meta_M_dhdascb__L_c">
              <bqbiol:is>
                <rdf:Bag>
                  <rdf:li rdf:resource="https://identifiers.org/bigg.metabolite/dhdascb"/>
                  <rdf:li rdf:resource="https://identifiers.org/biocyc/META:L-DEHYDRO-ASCORBATE"/>
                  <rdf:li rdf:resource="https://identifiers.org/chebi/CHEBI:17242"/>
                  <rdf:li rdf:resource="https://identifiers.org/hmdb/HMDB0001264"/>
                  <rdf:li rdf:resource="https://identifiers.org/inchikey/OESHPIGALOBJLM-REOHCLBHSA-N"/>
                  <rdf:li rdf:resource="https://identifiers.org/kegg.compound/C00425"/>
                  <rdf:li rdf:resource="https://identifiers.org/metabolite/dhdascb__L"/>
                  <rdf:li rdf:resource="https://identifiers.org/metanetx.chemical/MNXM250"/>
                  <rdf:li rdf:resource="https://identifiers.org/metatlas/MAM01655c"/>
                  <rdf:li rdf:resource="https://identifiers.org/pubchem.compound/210328.0"/>
                  <rdf:li rdf:resource="https://identifiers.org/reactome/198827"/>
                  <rdf:li rdf:resource="https://identifiers.org/reactome/198852"/>
                  <rdf:li rdf:resource="https://identifiers.org/reactome/351599"/>
                  <rdf:li rdf:resource="https://identifiers.org/sabiork.compound/7897"/>
                  <rdf:li rdf:resource="https://identifiers.org/sabiork.compound/5086"/>
                  <rdf:li rdf:resource="https://identifiers.org/seed.compound/cpd00335"/>
                  <rdf:li rdf:resource="https://identifiers.org/vmhmetabolite/dhdascb"/>
                </rdf:Bag>
              </bqbiol:is>
            </rdf:Description>
          </rdf:RDF>
        </annotation>
      </species>
      <species metaid="meta_M_FA_hs_18_9Z12Z_c" sboTerm="SBO:0000247" id="M_FA_hs_18_9Z12Z_c" name="(9Z,12Z)-octadecadienoate (FA.18:2(9Z,12Z))" compartment="c" hasOnlySubstanceUnits="false" boundaryCondition="false" constant="false" fbc:charge="-1" fbc:chemicalFormula="C18H31O2">
        <annotation>
          <rdf:RDF xmlns:rdf="http://www.w3.org/1999/02/22-rdf-syntax-ns#" xmlns:dcterms="http://purl.org/dc/terms/" xmlns:vCard="http://www.w3.org/2001/vcard-rdf/3.0#" xmlns:vCard4="http://www.w3.org/2006/vcard/ns#" xmlns:bqbiol="http://biomodels.net/biology-qualifiers/" xmlns:bqmodel="http://biomodels.net/model-qualifiers/">
            <rdf:Description rdf:about="#meta_M_FA_hs_18_9Z12Z_c">
              <bqbiol:is>
                <rdf:Bag>
                  <rdf:li rdf:resource="https://identifiers.org/bigg.metabolite/lnlc"/>
                  <rdf:li rdf:resource="https://identifiers.org/biocyc/META:LINOLEIC_ACID"/>
                  <rdf:li rdf:resource="https://identifiers.org/chebi/CHEBI:17351"/>
                  <rdf:li rdf:resource="https://identifiers.org/hmdb/HMDB0000673"/>
                  <rdf:li rdf:resource="https://identifiers.org/inchikey/OYHQOLUKZRVURQ-HZJYTTRNSA-M"/>
                  <rdf:li rdf:resource="https://identifiers.org/kegg.compound/C01595"/>
                  <rdf:li rdf:resource="https://identifiers.org/lipidmaps/LMFA01030120"/>
                  <rdf:li rdf:resource="https://identifiers.org/metabolite/FA_hs_18_9Z12Z"/>
                  <rdf:li rdf:resource="https://identifiers.org/metanetx.chemical/MNXM293"/>
                  <rdf:li rdf:resource="https://identifiers.org/metatlas/MAM02387c"/>
                  <rdf:li rdf:resource="https://identifiers.org/pubchem.compound/5280450.0"/>
                  <rdf:li rdf:resource="https://identifiers.org/reactome/2046044"/>
                  <rdf:li rdf:resource="https://identifiers.org/sabiork.compound/2298"/>
                  <rdf:li rdf:resource="https://identifiers.org/seed.compound/cpd01122"/>
                  <rdf:li rdf:resource="https://identifiers.org/slm/407.0"/>
                  <rdf:li rdf:resource="https://identifiers.org/vmhmetabolite/lnlc"/>
                </rdf:Bag>
              </bqbiol:is>
            </rdf:Description>
          </rdf:RDF>
        </annotation>
      </species>
      <species metaid="meta_M_r1p_c" sboTerm="SBO:0000247" id="M_r1p_c" name="Alpha-D-Ribose 1-phosphate" compartment="c" hasOnlySubstanceUnits="false" boundaryCondition="false" constant="false" fbc:charge="-2" fbc:chemicalFormula="C5H9O8P">
        <annotation>
          <rdf:RDF xmlns:rdf="http://www.w3.org/1999/02/22-rdf-syntax-ns#" xmlns:dcterms="http://purl.org/dc/terms/" xmlns:vCard="http://www.w3.org/2001/vcard-rdf/3.0#" xmlns:vCard4="http://www.w3.org/2006/vcard/ns#" xmlns:bqbiol="http://biomodels.net/biology-qualifiers/" xmlns:bqmodel="http://biomodels.net/model-qualifiers/">
            <rdf:Description rdf:about="#meta_M_r1p_c">
              <bqbiol:is>
                <rdf:Bag>
                  <rdf:li rdf:resource="https://identifiers.org/bigg.metabolite/r1p"/>
                  <rdf:li rdf:resource="https://identifiers.org/biocyc/META:RIBOSE-1P"/>
                  <rdf:li rdf:resource="https://identifiers.org/chebi/CHEBI:35425"/>
                  <rdf:li rdf:resource="https://identifiers.org/hmdb/HMDB01489"/>
                  <rdf:li rdf:resource="https://identifiers.org/inchikey/YXJDFQJKERBOBM-TXICZTDVSA-L"/>
                  <rdf:li rdf:resource="https://identifiers.org/kegg.compound/C00620"/>
                  <rdf:li rdf:resource="https://identifiers.org/metabolite/r1p"/>
                  <rdf:li rdf:resource="https://identifiers.org/metanetx.chemical/MNXM295"/>
                  <rdf:li rdf:resource="https://identifiers.org/metatlas/MAM02844c"/>
                  <rdf:li rdf:resource="https://identifiers.org/pubchem.compound/439236.0"/>
                  <rdf:li rdf:resource="https://identifiers.org/reactome/112016"/>
                  <rdf:li rdf:resource="https://identifiers.org/sabiork.compound/1651"/>
                  <rdf:li rdf:resource="https://identifiers.org/sabiork.compound/1337"/>
                  <rdf:li rdf:resource="https://identifiers.org/seed.compound/cpd00475"/>
                  <rdf:li rdf:resource="https://identifiers.org/vmhmetabolite/r1p"/>
                </rdf:Bag>
              </bqbiol:is>
            </rdf:Description>
          </rdf:RDF>
        </annotation>
      </species>
      <species metaid="meta_M_dhmtp_c" sboTerm="SBO:0000247" id="M_dhmtp_c" name="1,2-Dihydroxy-5-(methylthio)pent-1-en-3-one" compartment="c" hasOnlySubstanceUnits="false" boundaryCondition="false" constant="false" fbc:charge="-1" fbc:chemicalFormula="C6H9O3S">
        <annotation>
          <rdf:RDF xmlns:rdf="http://www.w3.org/1999/02/22-rdf-syntax-ns#" xmlns:dcterms="http://purl.org/dc/terms/" xmlns:vCard="http://www.w3.org/2001/vcard-rdf/3.0#" xmlns:vCard4="http://www.w3.org/2006/vcard/ns#" xmlns:bqbiol="http://biomodels.net/biology-qualifiers/" xmlns:bqmodel="http://biomodels.net/model-qualifiers/">
            <rdf:Description rdf:about="#meta_M_dhmtp_c">
              <bqbiol:is>
                <rdf:Bag>
                  <rdf:li rdf:resource="https://identifiers.org/bigg.metabolite/dhmtp"/>
                  <rdf:li rdf:resource="https://identifiers.org/biocyc/META:CPD-85"/>
                  <rdf:li rdf:resource="https://identifiers.org/chebi/CHEBI:49252"/>
                  <rdf:li rdf:resource="https://identifiers.org/hmdb/HMDB12134"/>
                  <rdf:li rdf:resource="https://identifiers.org/inchikey/CILXJJLQPTUUSS-XQRVVYSFSA-N"/>
                  <rdf:li rdf:resource="https://identifiers.org/kegg.compound/C15606"/>
                  <rdf:li rdf:resource="https://identifiers.org/metabolite/dhmtp"/>
                  <rdf:li rdf:resource="https://identifiers.org/metanetx.chemical/MNXM494"/>
                  <rdf:li rdf:resource="https://identifiers.org/metatlas/MAM00245c"/>
                  <rdf:li rdf:resource="https://identifiers.org/reactome/1237155"/>
                  <rdf:li rdf:resource="https://identifiers.org/seed.compound/cpd11255"/>
                  <rdf:li rdf:resource="https://identifiers.org/vmhmetabolite/M00245"/>
                  <rdf:li rdf:resource="https://identifiers.org/vmhmetabolite/dhmtp"/>
                </rdf:Bag>
              </bqbiol:is>
            </rdf:Description>
          </rdf:RDF>
        </annotation>
      </species>
      <species metaid="meta_M_r5p_c" sboTerm="SBO:0000247" id="M_r5p_c" name="Alpha-D-Ribose 5-phosphate" compartment="c" hasOnlySubstanceUnits="false" boundaryCondition="false" constant="false" fbc:charge="-2" fbc:chemicalFormula="C5H9O8P">
        <annotation>
          <rdf:RDF xmlns:rdf="http://www.w3.org/1999/02/22-rdf-syntax-ns#" xmlns:dcterms="http://purl.org/dc/terms/" xmlns:vCard="http://www.w3.org/2001/vcard-rdf/3.0#" xmlns:vCard4="http://www.w3.org/2006/vcard/ns#" xmlns:bqbiol="http://biomodels.net/biology-qualifiers/" xmlns:bqmodel="http://biomodels.net/model-qualifiers/">
            <rdf:Description rdf:about="#meta_M_r5p_c">
              <bqbiol:is>
                <rdf:Bag>
                  <rdf:li rdf:resource="https://identifiers.org/bigg.metabolite/r5p"/>
                  <rdf:li rdf:resource="https://identifiers.org/biocyc/META:CPD-15318"/>
                  <rdf:li rdf:resource="https://identifiers.org/chebi/CHEBI:17797"/>
                  <rdf:li rdf:resource="https://identifiers.org/inchikey/KTVPXOYAKDPRHY-AIHAYLRMSA-L"/>
                  <rdf:li rdf:resource="https://identifiers.org/kegg.compound/C00117"/>
                  <rdf:li rdf:resource="https://identifiers.org/metabolite/r5p"/>
                  <rdf:li rdf:resource="https://identifiers.org/metanetx.chemical/MNXM116"/>
                  <rdf:li rdf:resource="https://identifiers.org/metanetx.chemical/MNXM15900"/>
                  <rdf:li rdf:resource="https://identifiers.org/metatlas/MAM02845c"/>
                  <rdf:li rdf:resource="https://identifiers.org/pubchem.compound/440101.0"/>
                  <rdf:li rdf:resource="https://identifiers.org/sabiork.compound/1473"/>
                  <rdf:li rdf:resource="https://identifiers.org/seed.compound/cpd19028"/>
                  <rdf:li rdf:resource="https://identifiers.org/vmhmetabolite/r5p"/>
                </rdf:Bag>
              </bqbiol:is>
            </rdf:Description>
          </rdf:RDF>
        </annotation>
      </species>
      <species metaid="meta_M_ribflv_c" sboTerm="SBO:0000247" id="M_ribflv_c" name="Riboflavin" compartment="c" hasOnlySubstanceUnits="false" boundaryCondition="false" constant="false" fbc:charge="-1" fbc:chemicalFormula="C17H19N4O6">
        <annotation>
          <rdf:RDF xmlns:rdf="http://www.w3.org/1999/02/22-rdf-syntax-ns#" xmlns:dcterms="http://purl.org/dc/terms/" xmlns:vCard="http://www.w3.org/2001/vcard-rdf/3.0#" xmlns:vCard4="http://www.w3.org/2006/vcard/ns#" xmlns:bqbiol="http://biomodels.net/biology-qualifiers/" xmlns:bqmodel="http://biomodels.net/model-qualifiers/">
            <rdf:Description rdf:about="#meta_M_ribflv_c">
              <bqbiol:is>
                <rdf:Bag>
                  <rdf:li rdf:resource="https://identifiers.org/bigg.metabolite/ribflv"/>
                  <rdf:li rdf:resource="https://identifiers.org/biocyc/META:RIBOFLAVIN"/>
                  <rdf:li rdf:resource="https://identifiers.org/chebi/CHEBI:17015"/>
                  <rdf:li rdf:resource="https://identifiers.org/hmdb/HMDB0000244"/>
                  <rdf:li rdf:resource="https://identifiers.org/inchikey/AUNGANRZJHBGPY-SCRDCRAPSA-M"/>
                  <rdf:li rdf:resource="https://identifiers.org/kegg.compound/C00255"/>
                  <rdf:li rdf:resource="https://identifiers.org/kegg.drug/D00050"/>
                  <rdf:li rdf:resource="https://identifiers.org/metabolite/ribflv"/>
                  <rdf:li rdf:resource="https://identifiers.org/metanetx.chemical/MNXM270"/>
                  <rdf:li rdf:resource="https://identifiers.org/metatlas/MAM02842c"/>
                  <rdf:li rdf:resource="https://identifiers.org/pubchem.compound/493570.0"/>
                  <rdf:li rdf:resource="https://identifiers.org/reactome/3165253"/>
                  <rdf:li rdf:resource="https://identifiers.org/reactome/196931"/>
                  <rdf:li rdf:resource="https://identifiers.org/sabiork.compound/1996"/>
                  <rdf:li rdf:resource="https://identifiers.org/seed.compound/cpd00220"/>
                  <rdf:li rdf:resource="https://identifiers.org/vmhmetabolite/ribflv"/>
                </rdf:Bag>
              </bqbiol:is>
            </rdf:Description>
          </rdf:RDF>
        </annotation>
      </species>
      <species metaid="meta_M_FAcoa_hs_18_9Z12Z_c" sboTerm="SBO:0000247" id="M_FAcoa_hs_18_9Z12Z_c" name="(9Z,12Z)-octadecadienoyl-CoA (CoA 18:2(9Z,12Z))" compartment="c" hasOnlySubstanceUnits="false" boundaryCondition="false" constant="false" fbc:charge="-4" fbc:chemicalFormula="C39H62N7O17P3S">
        <annotation>
          <rdf:RDF xmlns:rdf="http://www.w3.org/1999/02/22-rdf-syntax-ns#" xmlns:dcterms="http://purl.org/dc/terms/" xmlns:vCard="http://www.w3.org/2001/vcard-rdf/3.0#" xmlns:vCard4="http://www.w3.org/2006/vcard/ns#" xmlns:bqbiol="http://biomodels.net/biology-qualifiers/" xmlns:bqmodel="http://biomodels.net/model-qualifiers/">
            <rdf:Description rdf:about="#meta_M_FAcoa_hs_18_9Z12Z_c">
              <bqbiol:is>
                <rdf:Bag>
                  <rdf:li rdf:resource="https://identifiers.org/bigg.metabolite/lnlccoa"/>
                  <rdf:li rdf:resource="https://identifiers.org/biocyc/META:CPD-18"/>
                  <rdf:li rdf:resource="https://identifiers.org/chebi/CHEBI:15530"/>
                  <rdf:li rdf:resource="https://identifiers.org/hmdb/HMDB0001064"/>
                  <rdf:li rdf:resource="https://identifiers.org/inchikey/YECLLIMZHNYFCK-RRNJGNTNSA-J"/>
                  <rdf:li rdf:resource="https://identifiers.org/kegg.compound/C02050"/>
                  <rdf:li rdf:resource="https://identifiers.org/lipidmaps/LMFA07050035"/>
                  <rdf:li rdf:resource="https://identifiers.org/metabolite/FAcoa_hs_18_9Z12Z"/>
                  <rdf:li rdf:resource="https://identifiers.org/metanetx.chemical/MNXM638"/>
                  <rdf:li rdf:resource="https://identifiers.org/metatlas/MAM02391c"/>
                  <rdf:li rdf:resource="https://identifiers.org/pubchem.compound/5462164.0"/>
                  <rdf:li rdf:resource="https://identifiers.org/reactome/77359"/>
                  <rdf:li rdf:resource="https://identifiers.org/reactome/2046063"/>
                  <rdf:li rdf:resource="https://identifiers.org/sabiork.compound/2364"/>
                  <rdf:li rdf:resource="https://identifiers.org/seed.compound/cpd01398"/>
                  <rdf:li rdf:resource="https://identifiers.org/slm/493.0"/>
                  <rdf:li rdf:resource="https://identifiers.org/vmhmetabolite/lnlccoa"/>
                </rdf:Bag>
              </bqbiol:is>
            </rdf:Description>
          </rdf:RDF>
        </annotation>
      </species>
      <species metaid="meta_M_FAcrn_hs_18_9Z12Z_c" sboTerm="SBO:0000247" id="M_FAcrn_hs_18_9Z12Z_c" name="(9Z,12Z)-octadecadienoylcarnitine (CAR 18:2(9Z,12Z))" compartment="c" hasOnlySubstanceUnits="false" boundaryCondition="false" constant="false" fbc:charge="0" fbc:chemicalFormula="C25H45NO4">
        <annotation>
          <rdf:RDF xmlns:rdf="http://www.w3.org/1999/02/22-rdf-syntax-ns#" xmlns:dcterms="http://purl.org/dc/terms/" xmlns:vCard="http://www.w3.org/2001/vcard-rdf/3.0#" xmlns:vCard4="http://www.w3.org/2006/vcard/ns#" xmlns:bqbiol="http://biomodels.net/biology-qualifiers/" xmlns:bqmodel="http://biomodels.net/model-qualifiers/">
            <rdf:Description rdf:about="#meta_M_FAcrn_hs_18_9Z12Z_c">
              <bqbiol:is>
                <rdf:Bag>
                  <rdf:li rdf:resource="https://identifiers.org/bigg.metabolite/lnlccrn"/>
                  <rdf:li rdf:resource="https://identifiers.org/inchi/InChI=1S/C25H45NO4/c1-5-6-7-8-9-10-11-12-13-14-15-16-17-18-19-20-25(29)30-23(21-24(27)28)22-26(2,3)4/h9-10,12-13,23H,5-8,11,14-22H2,1-4H3/b10-9-,13-12-/t23-/m1/s1"/>
                  <rdf:li rdf:resource="https://identifiers.org/metabolite/FAcrn_hs_18_9Z12Z"/>
                  <rdf:li rdf:resource="https://identifiers.org/metanetx.chemical/MNXM8847"/>
                  <rdf:li rdf:resource="https://identifiers.org/metatlas/MAM02388c"/>
                  <rdf:li rdf:resource="https://identifiers.org/pubchem.compound/6450015.0"/>
                  <rdf:li rdf:resource="https://identifiers.org/vmhmetabolite/lnlccrn"/>
                </rdf:Bag>
              </bqbiol:is>
            </rdf:Description>
          </rdf:RDF>
        </annotation>
      </species>
      <species metaid="meta_M_dkmpp_c" sboTerm="SBO:0000247" id="M_dkmpp_c" name="2,3-diketo-5-methylthio-1-phosphopentane" compartment="c" hasOnlySubstanceUnits="false" boundaryCondition="false" constant="false" fbc:charge="-2" fbc:chemicalFormula="C6H9O6PS">
        <annotation>
          <rdf:RDF xmlns:rdf="http://www.w3.org/1999/02/22-rdf-syntax-ns#" xmlns:dcterms="http://purl.org/dc/terms/" xmlns:vCard="http://www.w3.org/2001/vcard-rdf/3.0#" xmlns:vCard4="http://www.w3.org/2006/vcard/ns#" xmlns:bqbiol="http://biomodels.net/biology-qualifiers/" xmlns:bqmodel="http://biomodels.net/model-qualifiers/">
            <rdf:Description rdf:about="#meta_M_dkmpp_c">
              <bqbiol:is>
                <rdf:Bag>
                  <rdf:li rdf:resource="https://identifiers.org/bigg.metabolite/dkmpp"/>
                  <rdf:li rdf:resource="https://identifiers.org/biocyc/META:CPD-8999"/>
                  <rdf:li rdf:resource="https://identifiers.org/chebi/CHEBI:50604"/>
                  <rdf:li rdf:resource="https://identifiers.org/hmdb/HMDB62750"/>
                  <rdf:li rdf:resource="https://identifiers.org/hmdb/HMDB59620"/>
                  <rdf:li rdf:resource="https://identifiers.org/hmdb/HMDB60266"/>
                  <rdf:li rdf:resource="https://identifiers.org/inchikey/HKEAOVFNWRDVAJ-UHFFFAOYSA-L"/>
                  <rdf:li rdf:resource="https://identifiers.org/kegg.compound/C15650"/>
                  <rdf:li rdf:resource="https://identifiers.org/metabolite/dkmpp"/>
                  <rdf:li rdf:resource="https://identifiers.org/metanetx.chemical/MNXM162358"/>
                  <rdf:li rdf:resource="https://identifiers.org/metatlas/MAM00572c"/>
                  <rdf:li rdf:resource="https://identifiers.org/pubchem.compound/561.0"/>
                  <rdf:li rdf:resource="https://identifiers.org/reactome/1237176"/>
                  <rdf:li rdf:resource="https://identifiers.org/seed.compound/cpd11295"/>
                  <rdf:li rdf:resource="https://identifiers.org/vmhmetabolite/dkmpp"/>
                </rdf:Bag>
              </bqbiol:is>
            </rdf:Description>
          </rdf:RDF>
        </annotation>
      </species>
      <species metaid="meta_M_dnad_c" sboTerm="SBO:0000247" id="M_dnad_c" name="Deamino-NAD+" compartment="c" hasOnlySubstanceUnits="false" boundaryCondition="false" constant="false" fbc:charge="-2" fbc:chemicalFormula="C21H24N6O15P2">
        <annotation>
          <rdf:RDF xmlns:rdf="http://www.w3.org/1999/02/22-rdf-syntax-ns#" xmlns:dcterms="http://purl.org/dc/terms/" xmlns:vCard="http://www.w3.org/2001/vcard-rdf/3.0#" xmlns:vCard4="http://www.w3.org/2006/vcard/ns#" xmlns:bqbiol="http://biomodels.net/biology-qualifiers/" xmlns:bqmodel="http://biomodels.net/model-qualifiers/">
            <rdf:Description rdf:about="#meta_M_dnad_c">
              <bqbiol:is>
                <rdf:Bag>
                  <rdf:li rdf:resource="https://identifiers.org/bigg.metabolite/dnad"/>
                  <rdf:li rdf:resource="https://identifiers.org/biocyc/META:DEAMIDO-NAD"/>
                  <rdf:li rdf:resource="https://identifiers.org/chebi/CHEBI:18304"/>
                  <rdf:li rdf:resource="https://identifiers.org/hmdb/HMDB01179"/>
                  <rdf:li rdf:resource="https://identifiers.org/inchikey/SENPVEZBRZQVST-HISDBWNOSA-L"/>
                  <rdf:li rdf:resource="https://identifiers.org/kegg.compound/C00857"/>
                  <rdf:li rdf:resource="https://identifiers.org/metabolite/dnad"/>
                  <rdf:li rdf:resource="https://identifiers.org/metanetx.chemical/MNXM309"/>
                  <rdf:li rdf:resource="https://identifiers.org/metatlas/MAM01646c"/>
                  <rdf:li rdf:resource="https://identifiers.org/pubchem.compound/165491.0"/>
                  <rdf:li rdf:resource="https://identifiers.org/reactome/8938090"/>
                  <rdf:li rdf:resource="https://identifiers.org/reactome/200499"/>
                  <rdf:li rdf:resource="https://identifiers.org/reactome/197256"/>
                  <rdf:li rdf:resource="https://identifiers.org/sabiork.compound/1349"/>
                  <rdf:li rdf:resource="https://identifiers.org/seed.compound/cpd00638"/>
                  <rdf:li rdf:resource="https://identifiers.org/vmhmetabolite/dnad"/>
                </rdf:Bag>
              </bqbiol:is>
            </rdf:Description>
          </rdf:RDF>
        </annotation>
      </species>
      <species metaid="meta_M_dpam__L_c" sboTerm="SBO:0000247" id="M_dpam__L_c" name="L-dopamine" compartment="c" hasOnlySubstanceUnits="false" boundaryCondition="false" constant="false" fbc:charge="1" fbc:chemicalFormula="C8H12NO2">
        <annotation>
          <rdf:RDF xmlns:rdf="http://www.w3.org/1999/02/22-rdf-syntax-ns#" xmlns:dcterms="http://purl.org/dc/terms/" xmlns:vCard="http://www.w3.org/2001/vcard-rdf/3.0#" xmlns:vCard4="http://www.w3.org/2006/vcard/ns#" xmlns:bqbiol="http://biomodels.net/biology-qualifiers/" xmlns:bqmodel="http://biomodels.net/model-qualifiers/">
            <rdf:Description rdf:about="#meta_M_dpam__L_c">
              <bqbiol:is>
                <rdf:Bag>
                  <rdf:li rdf:resource="https://identifiers.org/bigg.metabolite/dopa"/>
                  <rdf:li rdf:resource="https://identifiers.org/biocyc/META:DOPAMINE"/>
                  <rdf:li rdf:resource="https://identifiers.org/chebi/CHEBI:18243"/>
                  <rdf:li rdf:resource="https://identifiers.org/envipath/650babc9-9d68-4b73-9332-11972ca26f7b/compound/47cc810c-1f1f-4351-82ca-b97abf5dc03c"/>
                  <rdf:li rdf:resource="https://identifiers.org/hmdb/HMDB0000073"/>
                  <rdf:li rdf:resource="https://identifiers.org/inchikey/VYFYYTLLBUKUHU-UHFFFAOYSA-O"/>
                  <rdf:li rdf:resource="https://identifiers.org/kegg.compound/C03758"/>
                  <rdf:li rdf:resource="https://identifiers.org/kegg.drug/D07870"/>
                  <rdf:li rdf:resource="https://identifiers.org/metabolite/dpam__L"/>
                  <rdf:li rdf:resource="https://identifiers.org/metanetx.chemical/MNXM205"/>
                  <rdf:li rdf:resource="https://identifiers.org/metatlas/MAM01736c"/>
                  <rdf:li rdf:resource="https://identifiers.org/pubchem.compound/681.0"/>
                  <rdf:li rdf:resource="https://identifiers.org/reactome/351601"/>
                  <rdf:li rdf:resource="https://identifiers.org/reactome/380873"/>
                  <rdf:li rdf:resource="https://identifiers.org/reactome/159362"/>
                  <rdf:li rdf:resource="https://identifiers.org/sabiork.compound/20037"/>
                  <rdf:li rdf:resource="https://identifiers.org/sabiork.compound/6836"/>
                  <rdf:li rdf:resource="https://identifiers.org/seed.compound/cpd02357"/>
                  <rdf:li rdf:resource="https://identifiers.org/vmhmetabolite/dopa"/>
                </rdf:Bag>
              </bqbiol:is>
            </rdf:Description>
          </rdf:RDF>
        </annotation>
      </species>
      <species metaid="meta_M_rnam_c" sboTerm="SBO:0000247" id="M_rnam_c" name="N-ribosylnicotinamide" compartment="c" hasOnlySubstanceUnits="false" boundaryCondition="false" constant="false" fbc:charge="1" fbc:chemicalFormula="C11H15N2O5">
        <annotation>
          <rdf:RDF xmlns:rdf="http://www.w3.org/1999/02/22-rdf-syntax-ns#" xmlns:dcterms="http://purl.org/dc/terms/" xmlns:vCard="http://www.w3.org/2001/vcard-rdf/3.0#" xmlns:vCard4="http://www.w3.org/2006/vcard/ns#" xmlns:bqbiol="http://biomodels.net/biology-qualifiers/" xmlns:bqmodel="http://biomodels.net/model-qualifiers/">
            <rdf:Description rdf:about="#meta_M_rnam_c">
              <bqbiol:is>
                <rdf:Bag>
                  <rdf:li rdf:resource="https://identifiers.org/bigg.metabolite/rnam"/>
                  <rdf:li rdf:resource="https://identifiers.org/biocyc/META:NICOTINAMIDE_RIBOSE"/>
                  <rdf:li rdf:resource="https://identifiers.org/chebi/CHEBI:15927"/>
                  <rdf:li rdf:resource="https://identifiers.org/hmdb/HMDB00855"/>
                  <rdf:li rdf:resource="https://identifiers.org/inchikey/JLEBZPBDRKPWTD-TURQNECASA-O"/>
                  <rdf:li rdf:resource="https://identifiers.org/kegg.compound/C03150"/>
                  <rdf:li rdf:resource="https://identifiers.org/metabolite/rnam"/>
                  <rdf:li rdf:resource="https://identifiers.org/metanetx.chemical/MNXM1115"/>
                  <rdf:li rdf:resource="https://identifiers.org/metatlas/MAM02582c"/>
                  <rdf:li rdf:resource="https://identifiers.org/pubchem.compound/439924.0"/>
                  <rdf:li rdf:resource="https://identifiers.org/reactome/8869377"/>
                  <rdf:li rdf:resource="https://identifiers.org/reactome/8940077"/>
                  <rdf:li rdf:resource="https://identifiers.org/reactome/8936514"/>
                  <rdf:li rdf:resource="https://identifiers.org/seed.compound/cpd02016"/>
                  <rdf:li rdf:resource="https://identifiers.org/vmhmetabolite/rnam"/>
                </rdf:Bag>
              </bqbiol:is>
            </rdf:Description>
          </rdf:RDF>
        </annotation>
      </species>
      <species metaid="meta_M_e4p_c" sboTerm="SBO:0000247" id="M_e4p_c" name="D-Erythrose 4-phosphate" compartment="c" hasOnlySubstanceUnits="false" boundaryCondition="false" constant="false" fbc:charge="-2" fbc:chemicalFormula="C4H7O7P">
        <annotation>
          <rdf:RDF xmlns:rdf="http://www.w3.org/1999/02/22-rdf-syntax-ns#" xmlns:dcterms="http://purl.org/dc/terms/" xmlns:vCard="http://www.w3.org/2001/vcard-rdf/3.0#" xmlns:vCard4="http://www.w3.org/2006/vcard/ns#" xmlns:bqbiol="http://biomodels.net/biology-qualifiers/" xmlns:bqmodel="http://biomodels.net/model-qualifiers/">
            <rdf:Description rdf:about="#meta_M_e4p_c">
              <bqbiol:is>
                <rdf:Bag>
                  <rdf:li rdf:resource="https://identifiers.org/bigg.metabolite/e4p"/>
                  <rdf:li rdf:resource="https://identifiers.org/biocyc/META:ERYTHROSE-4P"/>
                  <rdf:li rdf:resource="https://identifiers.org/chebi/CHEBI:48153"/>
                  <rdf:li rdf:resource="https://identifiers.org/hmdb/HMDB01321"/>
                  <rdf:li rdf:resource="https://identifiers.org/inchikey/NGHMDNPXVRFFGS-IUYQGCFVSA-L"/>
                  <rdf:li rdf:resource="https://identifiers.org/kegg.compound/C00279"/>
                  <rdf:li rdf:resource="https://identifiers.org/metabolite/e4p"/>
                  <rdf:li rdf:resource="https://identifiers.org/metanetx.chemical/MNXM258"/>
                  <rdf:li rdf:resource="https://identifiers.org/metatlas/MAM01785c"/>
                  <rdf:li rdf:resource="https://identifiers.org/pubchem.compound/122357.0"/>
                  <rdf:li rdf:resource="https://identifiers.org/reactome/29878"/>
                  <rdf:li rdf:resource="https://identifiers.org/sabiork.compound/1324"/>
                  <rdf:li rdf:resource="https://identifiers.org/seed.compound/cpd00236"/>
                  <rdf:li rdf:resource="https://identifiers.org/vmhmetabolite/e4p"/>
                </rdf:Bag>
              </bqbiol:is>
            </rdf:Description>
          </rdf:RDF>
        </annotation>
      </species>
      <species metaid="meta_M_etha_c" sboTerm="SBO:0000247" id="M_etha_c" name="Ethanolamine" compartment="c" hasOnlySubstanceUnits="false" boundaryCondition="false" constant="false" fbc:charge="1" fbc:chemicalFormula="C2H8NO">
        <annotation>
          <rdf:RDF xmlns:rdf="http://www.w3.org/1999/02/22-rdf-syntax-ns#" xmlns:dcterms="http://purl.org/dc/terms/" xmlns:vCard="http://www.w3.org/2001/vcard-rdf/3.0#" xmlns:vCard4="http://www.w3.org/2006/vcard/ns#" xmlns:bqbiol="http://biomodels.net/biology-qualifiers/" xmlns:bqmodel="http://biomodels.net/model-qualifiers/">
            <rdf:Description rdf:about="#meta_M_etha_c">
              <bqbiol:is>
                <rdf:Bag>
                  <rdf:li rdf:resource="https://identifiers.org/bigg.metabolite/etha"/>
                  <rdf:li rdf:resource="https://identifiers.org/biocyc/META:ETHANOL-AMINE"/>
                  <rdf:li rdf:resource="https://identifiers.org/chebi/CHEBI:16000"/>
                  <rdf:li rdf:resource="https://identifiers.org/envipath/650babc9-9d68-4b73-9332-11972ca26f7b/compound/66a5817c-409d-4b53-87ea-bb9edd311dc5"/>
                  <rdf:li rdf:resource="https://identifiers.org/envipath/32de3cf4-e3e6-4168-956e-32fa5ddb0ce1/compound/9cee8877-412f-4ce0-a56d-b7c5de20969e"/>
                  <rdf:li rdf:resource="https://identifiers.org/hmdb/HMDB0000149"/>
                  <rdf:li rdf:resource="https://identifiers.org/inchikey/HZAXFHJVJLSVMW-UHFFFAOYSA-O"/>
                  <rdf:li rdf:resource="https://identifiers.org/kegg.compound/C00189"/>
                  <rdf:li rdf:resource="https://identifiers.org/kegg.drug/D05074"/>
                  <rdf:li rdf:resource="https://identifiers.org/metabolite/etha"/>
                  <rdf:li rdf:resource="https://identifiers.org/metanetx.chemical/MNXM218"/>
                  <rdf:li rdf:resource="https://identifiers.org/metatlas/MAM01797c"/>
                  <rdf:li rdf:resource="https://identifiers.org/pubchem.compound/700.0"/>
                  <rdf:li rdf:resource="https://identifiers.org/sabiork.compound/1965"/>
                  <rdf:li rdf:resource="https://identifiers.org/seed.compound/cpd00162"/>
                  <rdf:li rdf:resource="https://identifiers.org/vmhmetabolite/etha"/>
                </rdf:Bag>
              </bqbiol:is>
            </rdf:Description>
          </rdf:RDF>
        </annotation>
      </species>
      <species metaid="meta_M_ru5p__D_c" sboTerm="SBO:0000247" id="M_ru5p__D_c" name="D-Ribulose 5-phosphate" compartment="c" hasOnlySubstanceUnits="false" boundaryCondition="false" constant="false" fbc:charge="-2" fbc:chemicalFormula="C5H9O8P">
        <annotation>
          <rdf:RDF xmlns:rdf="http://www.w3.org/1999/02/22-rdf-syntax-ns#" xmlns:dcterms="http://purl.org/dc/terms/" xmlns:vCard="http://www.w3.org/2001/vcard-rdf/3.0#" xmlns:vCard4="http://www.w3.org/2006/vcard/ns#" xmlns:bqbiol="http://biomodels.net/biology-qualifiers/" xmlns:bqmodel="http://biomodels.net/model-qualifiers/">
            <rdf:Description rdf:about="#meta_M_ru5p__D_c">
              <bqbiol:is>
                <rdf:Bag>
                  <rdf:li rdf:resource="https://identifiers.org/bigg.metabolite/ru5p__D"/>
                  <rdf:li rdf:resource="https://identifiers.org/biocyc/META:RIBULOSE-5P"/>
                  <rdf:li rdf:resource="https://identifiers.org/chebi/CHEBI:17363"/>
                  <rdf:li rdf:resource="https://identifiers.org/hmdb/HMDB02033"/>
                  <rdf:li rdf:resource="https://identifiers.org/hmdb/HMDB02694"/>
                  <rdf:li rdf:resource="https://identifiers.org/hmdb/HMDB00618"/>
                  <rdf:li rdf:resource="https://identifiers.org/inchikey/FNZLKVNUWIIPSJ-UHNVWZDZSA-L"/>
                  <rdf:li rdf:resource="https://identifiers.org/kegg.compound/C00199"/>
                  <rdf:li rdf:resource="https://identifiers.org/metabolite/ru5p__D"/>
                  <rdf:li rdf:resource="https://identifiers.org/metanetx.chemical/MNXM145"/>
                  <rdf:li rdf:resource="https://identifiers.org/metanetx.chemical/MNXM186"/>
                  <rdf:li rdf:resource="https://identifiers.org/metatlas/MAM02846c"/>
                  <rdf:li rdf:resource="https://identifiers.org/pubchem.compound/439184.0"/>
                  <rdf:li rdf:resource="https://identifiers.org/reactome/29732"/>
                  <rdf:li rdf:resource="https://identifiers.org/sabiork.compound/22814"/>
                  <rdf:li rdf:resource="https://identifiers.org/sabiork.compound/1313"/>
                  <rdf:li rdf:resource="https://identifiers.org/seed.compound/cpd00171"/>
                  <rdf:li rdf:resource="https://identifiers.org/vmhmetabolite/ru5p_D"/>
                </rdf:Bag>
              </bqbiol:is>
            </rdf:Description>
          </rdf:RDF>
        </annotation>
      </species>
      <species metaid="meta_M_s7p_c" sboTerm="SBO:0000247" id="M_s7p_c" name="Sedoheptulose 7-phosphate" compartment="c" hasOnlySubstanceUnits="false" boundaryCondition="false" constant="false" fbc:charge="-2" fbc:chemicalFormula="C7H13O10P">
        <annotation>
          <rdf:RDF xmlns:rdf="http://www.w3.org/1999/02/22-rdf-syntax-ns#" xmlns:dcterms="http://purl.org/dc/terms/" xmlns:vCard="http://www.w3.org/2001/vcard-rdf/3.0#" xmlns:vCard4="http://www.w3.org/2006/vcard/ns#" xmlns:bqbiol="http://biomodels.net/biology-qualifiers/" xmlns:bqmodel="http://biomodels.net/model-qualifiers/">
            <rdf:Description rdf:about="#meta_M_s7p_c">
              <bqbiol:is>
                <rdf:Bag>
                  <rdf:li rdf:resource="https://identifiers.org/bigg.metabolite/s7p"/>
                  <rdf:li rdf:resource="https://identifiers.org/biocyc/META:D-SEDOHEPTULOSE-7-P"/>
                  <rdf:li rdf:resource="https://identifiers.org/chebi/CHEBI:15721"/>
                  <rdf:li rdf:resource="https://identifiers.org/hmdb/HMDB01068"/>
                  <rdf:li rdf:resource="https://identifiers.org/hmdb/HMDB62754"/>
                  <rdf:li rdf:resource="https://identifiers.org/inchikey/JDTUMPKOJBQPKX-GBNDHIKLSA-L"/>
                  <rdf:li rdf:resource="https://identifiers.org/kegg.compound/C05382"/>
                  <rdf:li rdf:resource="https://identifiers.org/metabolite/s7p"/>
                  <rdf:li rdf:resource="https://identifiers.org/metanetx.chemical/MNXM271"/>
                  <rdf:li rdf:resource="https://identifiers.org/metatlas/MAM02884c"/>
                  <rdf:li rdf:resource="https://identifiers.org/pubchem.compound/22833559.0"/>
                  <rdf:li rdf:resource="https://identifiers.org/reactome/29882"/>
                  <rdf:li rdf:resource="https://identifiers.org/sabiork.compound/1618"/>
                  <rdf:li rdf:resource="https://identifiers.org/sabiork.compound/1325"/>
                  <rdf:li rdf:resource="https://identifiers.org/seed.compound/cpd00238"/>
                  <rdf:li rdf:resource="https://identifiers.org/vmhmetabolite/s7p"/>
                </rdf:Bag>
              </bqbiol:is>
            </rdf:Description>
          </rdf:RDF>
        </annotation>
      </species>
      <species metaid="meta_M_ethamp_c" sboTerm="SBO:0000247" id="M_ethamp_c" name="ethanolamine-phosphate" compartment="c" hasOnlySubstanceUnits="false" boundaryCondition="false" constant="false" fbc:charge="-1" fbc:chemicalFormula="C2H7NO4P">
        <annotation>
          <rdf:RDF xmlns:rdf="http://www.w3.org/1999/02/22-rdf-syntax-ns#" xmlns:dcterms="http://purl.org/dc/terms/" xmlns:vCard="http://www.w3.org/2001/vcard-rdf/3.0#" xmlns:vCard4="http://www.w3.org/2006/vcard/ns#" xmlns:bqbiol="http://biomodels.net/biology-qualifiers/" xmlns:bqmodel="http://biomodels.net/model-qualifiers/">
            <rdf:Description rdf:about="#meta_M_ethamp_c">
              <bqbiol:is>
                <rdf:Bag>
                  <rdf:li rdf:resource="https://identifiers.org/bigg.metabolite/ethamp"/>
                  <rdf:li rdf:resource="https://identifiers.org/biocyc/META:PHOSPHORYL-ETHANOLAMINE"/>
                  <rdf:li rdf:resource="https://identifiers.org/chebi/CHEBI:17553"/>
                  <rdf:li rdf:resource="https://identifiers.org/hmdb/HMDB0000224"/>
                  <rdf:li rdf:resource="https://identifiers.org/inchikey/SUHOOTKUPISOBE-UHFFFAOYSA-M"/>
                  <rdf:li rdf:resource="https://identifiers.org/kegg.compound/C00346"/>
                  <rdf:li rdf:resource="https://identifiers.org/metabolite/ethamp"/>
                  <rdf:li rdf:resource="https://identifiers.org/metanetx.chemical/MNXM187"/>
                  <rdf:li rdf:resource="https://identifiers.org/metatlas/MAM01798c"/>
                  <rdf:li rdf:resource="https://identifiers.org/pubchem.compound/1015.0"/>
                  <rdf:li rdf:resource="https://identifiers.org/reactome/5696414"/>
                  <rdf:li rdf:resource="https://identifiers.org/reactome/428686"/>
                  <rdf:li rdf:resource="https://identifiers.org/sabiork.compound/2025"/>
                  <rdf:li rdf:resource="https://identifiers.org/seed.compound/cpd00285"/>
                  <rdf:li rdf:resource="https://identifiers.org/vmhmetabolite/ethamp"/>
                </rdf:Bag>
              </bqbiol:is>
            </rdf:Description>
          </rdf:RDF>
        </annotation>
      </species>
      <species metaid="meta_M_mal__L_c" sboTerm="SBO:0000247" id="M_mal__L_c" name="L-Malate" compartment="c" hasOnlySubstanceUnits="false" boundaryCondition="false" constant="false" fbc:charge="-2" fbc:chemicalFormula="C4H4O5">
        <annotation>
          <rdf:RDF xmlns:rdf="http://www.w3.org/1999/02/22-rdf-syntax-ns#" xmlns:dcterms="http://purl.org/dc/terms/" xmlns:vCard="http://www.w3.org/2001/vcard-rdf/3.0#" xmlns:vCard4="http://www.w3.org/2006/vcard/ns#" xmlns:bqbiol="http://biomodels.net/biology-qualifiers/" xmlns:bqmodel="http://biomodels.net/model-qualifiers/">
            <rdf:Description rdf:about="#meta_M_mal__L_c">
              <bqbiol:is>
                <rdf:Bag>
                  <rdf:li rdf:resource="https://identifiers.org/bigg.metabolite/mal__L"/>
                  <rdf:li rdf:resource="https://identifiers.org/biocyc/META:MAL"/>
                  <rdf:li rdf:resource="https://identifiers.org/chebi/CHEBI:30797"/>
                  <rdf:li rdf:resource="https://identifiers.org/hmdb/HMDB0000156"/>
                  <rdf:li rdf:resource="https://identifiers.org/inchikey/BJEPYKJPYRNKOW-REOHCLBHSA-L"/>
                  <rdf:li rdf:resource="https://identifiers.org/kegg.compound/C00149"/>
                  <rdf:li rdf:resource="https://identifiers.org/metabolite/mal__L"/>
                  <rdf:li rdf:resource="https://identifiers.org/metanetx.chemical/MNXM98"/>
                  <rdf:li rdf:resource="https://identifiers.org/metatlas/MAM02439c"/>
                  <rdf:li rdf:resource="https://identifiers.org/pubchem.compound/222656.0"/>
                  <rdf:li rdf:resource="https://identifiers.org/reactome/198498"/>
                  <rdf:li rdf:resource="https://identifiers.org/reactome/113544"/>
                  <rdf:li rdf:resource="https://identifiers.org/sabiork.compound/1918"/>
                  <rdf:li rdf:resource="https://identifiers.org/seed.compound/cpd00130"/>
                  <rdf:li rdf:resource="https://identifiers.org/vmhmetabolite/mal_L"/>
                </rdf:Bag>
              </bqbiol:is>
            </rdf:Description>
          </rdf:RDF>
        </annotation>
      </species>
      <species metaid="meta_M_man_c" sboTerm="SBO:0000247" id="M_man_c" name="D-Mannose" compartment="c" hasOnlySubstanceUnits="false" boundaryCondition="false" constant="false" fbc:charge="0" fbc:chemicalFormula="C6H12O6">
        <annotation>
          <rdf:RDF xmlns:rdf="http://www.w3.org/1999/02/22-rdf-syntax-ns#" xmlns:dcterms="http://purl.org/dc/terms/" xmlns:vCard="http://www.w3.org/2001/vcard-rdf/3.0#" xmlns:vCard4="http://www.w3.org/2006/vcard/ns#" xmlns:bqbiol="http://biomodels.net/biology-qualifiers/" xmlns:bqmodel="http://biomodels.net/model-qualifiers/">
            <rdf:Description rdf:about="#meta_M_man_c">
              <bqbiol:is>
                <rdf:Bag>
                  <rdf:li rdf:resource="https://identifiers.org/bigg.metabolite/man"/>
                  <rdf:li rdf:resource="https://identifiers.org/biocyc/META:D-mannopyranose"/>
                  <rdf:li rdf:resource="https://identifiers.org/chebi/CHEBI:4208"/>
                  <rdf:li rdf:resource="https://identifiers.org/envipath/32de3cf4-e3e6-4168-956e-32fa5ddb0ce1/compound/c5f931e8-e7f7-4b73-bed6-48662796fe18"/>
                  <rdf:li rdf:resource="https://identifiers.org/hmdb/HMDB0000169"/>
                  <rdf:li rdf:resource="https://identifiers.org/inchikey/WQZGKKKJIJFFOK-QTVWNMPRSA-N"/>
                  <rdf:li rdf:resource="https://identifiers.org/kegg.compound/C00159"/>
                  <rdf:li rdf:resource="https://identifiers.org/metabolite/man"/>
                  <rdf:li rdf:resource="https://identifiers.org/metanetx.chemical/MNXM182"/>
                  <rdf:li rdf:resource="https://identifiers.org/metatlas/MAM02453c"/>
                  <rdf:li rdf:resource="https://identifiers.org/pubchem.compound/18950.0"/>
                  <rdf:li rdf:resource="https://identifiers.org/reactome/964752"/>
                  <rdf:li rdf:resource="https://identifiers.org/reactome/6799594"/>
                  <rdf:li rdf:resource="https://identifiers.org/reactome/429579"/>
                  <rdf:li rdf:resource="https://identifiers.org/sabiork.compound/1656"/>
                  <rdf:li rdf:resource="https://identifiers.org/seed.compound/cpd00138"/>
                  <rdf:li rdf:resource="https://identifiers.org/seed.compound/cpd27437"/>
                  <rdf:li rdf:resource="https://identifiers.org/vmhmetabolite/man"/>
                </rdf:Bag>
              </bqbiol:is>
            </rdf:Description>
          </rdf:RDF>
        </annotation>
      </species>
      <species metaid="meta_M_man1p_c" sboTerm="SBO:0000247" id="M_man1p_c" name="D-Mannose 1-phosphate" compartment="c" hasOnlySubstanceUnits="false" boundaryCondition="false" constant="false" fbc:charge="-2" fbc:chemicalFormula="C6H11O9P">
        <annotation>
          <rdf:RDF xmlns:rdf="http://www.w3.org/1999/02/22-rdf-syntax-ns#" xmlns:dcterms="http://purl.org/dc/terms/" xmlns:vCard="http://www.w3.org/2001/vcard-rdf/3.0#" xmlns:vCard4="http://www.w3.org/2006/vcard/ns#" xmlns:bqbiol="http://biomodels.net/biology-qualifiers/" xmlns:bqmodel="http://biomodels.net/model-qualifiers/">
            <rdf:Description rdf:about="#meta_M_man1p_c">
              <bqbiol:is>
                <rdf:Bag>
                  <rdf:li rdf:resource="https://identifiers.org/bigg.metabolite/man1p"/>
                  <rdf:li rdf:resource="https://identifiers.org/biocyc/META:MANNOSE-1P"/>
                  <rdf:li rdf:resource="https://identifiers.org/chebi/CHEBI:35374"/>
                  <rdf:li rdf:resource="https://identifiers.org/hmdb/HMDB0006330"/>
                  <rdf:li rdf:resource="https://identifiers.org/inchikey/HXXFSFRBOHSIMQ-RWOPYEJCSA-L"/>
                  <rdf:li rdf:resource="https://identifiers.org/kegg.compound/C00636"/>
                  <rdf:li rdf:resource="https://identifiers.org/metabolite/man1p"/>
                  <rdf:li rdf:resource="https://identifiers.org/metanetx.chemical/MNXM721"/>
                  <rdf:li rdf:resource="https://identifiers.org/metatlas/MAM02454c"/>
                  <rdf:li rdf:resource="https://identifiers.org/pubchem.compound/644175.0"/>
                  <rdf:li rdf:resource="https://identifiers.org/reactome/532531"/>
                  <rdf:li rdf:resource="https://identifiers.org/sabiork.compound/1342"/>
                  <rdf:li rdf:resource="https://identifiers.org/seed.compound/cpd00485"/>
                  <rdf:li rdf:resource="https://identifiers.org/vmhmetabolite/man1p"/>
                </rdf:Bag>
              </bqbiol:is>
            </rdf:Description>
          </rdf:RDF>
        </annotation>
      </species>
      <species metaid="meta_M_sbt__D_c" sboTerm="SBO:0000247" id="M_sbt__D_c" name="D-Sorbitol" compartment="c" hasOnlySubstanceUnits="false" boundaryCondition="false" constant="false" fbc:charge="0" fbc:chemicalFormula="C6H14O6">
        <annotation>
          <rdf:RDF xmlns:rdf="http://www.w3.org/1999/02/22-rdf-syntax-ns#" xmlns:dcterms="http://purl.org/dc/terms/" xmlns:vCard="http://www.w3.org/2001/vcard-rdf/3.0#" xmlns:vCard4="http://www.w3.org/2006/vcard/ns#" xmlns:bqbiol="http://biomodels.net/biology-qualifiers/" xmlns:bqmodel="http://biomodels.net/model-qualifiers/">
            <rdf:Description rdf:about="#meta_M_sbt__D_c">
              <bqbiol:is>
                <rdf:Bag>
                  <rdf:li rdf:resource="https://identifiers.org/bigg.metabolite/sbt__D"/>
                  <rdf:li rdf:resource="https://identifiers.org/biocyc/META:SORBITOL"/>
                  <rdf:li rdf:resource="https://identifiers.org/chebi/CHEBI:17924"/>
                  <rdf:li rdf:resource="https://identifiers.org/hmdb/HMDB0000247"/>
                  <rdf:li rdf:resource="https://identifiers.org/inchikey/FBPFZTCFMRRESA-JGWLITMVSA-N"/>
                  <rdf:li rdf:resource="https://identifiers.org/kegg.compound/C00794"/>
                  <rdf:li rdf:resource="https://identifiers.org/kegg.drug/D00096"/>
                  <rdf:li rdf:resource="https://identifiers.org/metabolite/sbt__D"/>
                  <rdf:li rdf:resource="https://identifiers.org/metanetx.chemical/MNXM469"/>
                  <rdf:li rdf:resource="https://identifiers.org/metatlas/MAM01682c"/>
                  <rdf:li rdf:resource="https://identifiers.org/pubchem.compound/5780.0"/>
                  <rdf:li rdf:resource="https://identifiers.org/reactome/5652213"/>
                  <rdf:li rdf:resource="https://identifiers.org/sabiork.compound/2148"/>
                  <rdf:li rdf:resource="https://identifiers.org/sabiork.compound/2156"/>
                  <rdf:li rdf:resource="https://identifiers.org/seed.compound/cpd00588"/>
                  <rdf:li rdf:resource="https://identifiers.org/vmhmetabolite/sbt_D"/>
                </rdf:Bag>
              </bqbiol:is>
            </rdf:Description>
          </rdf:RDF>
        </annotation>
      </species>
      <species metaid="meta_M_f6p_c" sboTerm="SBO:0000247" id="M_f6p_c" name="D-Fructose 6-phosphate" compartment="c" hasOnlySubstanceUnits="false" boundaryCondition="false" constant="false" fbc:charge="-2" fbc:chemicalFormula="C6H11O9P">
        <annotation>
          <rdf:RDF xmlns:rdf="http://www.w3.org/1999/02/22-rdf-syntax-ns#" xmlns:dcterms="http://purl.org/dc/terms/" xmlns:vCard="http://www.w3.org/2001/vcard-rdf/3.0#" xmlns:vCard4="http://www.w3.org/2006/vcard/ns#" xmlns:bqbiol="http://biomodels.net/biology-qualifiers/" xmlns:bqmodel="http://biomodels.net/model-qualifiers/">
            <rdf:Description rdf:about="#meta_M_f6p_c">
              <bqbiol:is>
                <rdf:Bag>
                  <rdf:li rdf:resource="https://identifiers.org/bigg.metabolite/f6p"/>
                  <rdf:li rdf:resource="https://identifiers.org/biocyc/META:FRUCTOSE-6P"/>
                  <rdf:li rdf:resource="https://identifiers.org/chebi/CHEBI:15946"/>
                  <rdf:li rdf:resource="https://identifiers.org/hmdb/HMDB03971"/>
                  <rdf:li rdf:resource="https://identifiers.org/inchikey/BGWGXPAPYGQALX-ARQDHWQXSA-L"/>
                  <rdf:li rdf:resource="https://identifiers.org/kegg.compound/C00085"/>
                  <rdf:li rdf:resource="https://identifiers.org/metabolite/f6p"/>
                  <rdf:li rdf:resource="https://identifiers.org/metanetx.chemical/MNXM162235"/>
                  <rdf:li rdf:resource="https://identifiers.org/metanetx.chemical/MNXM89621"/>
                  <rdf:li rdf:resource="https://identifiers.org/metatlas/MAM01845c"/>
                  <rdf:li rdf:resource="https://identifiers.org/pubchem.compound/69507.0"/>
                  <rdf:li rdf:resource="https://identifiers.org/sabiork.compound/25"/>
                  <rdf:li rdf:resource="https://identifiers.org/seed.compound/cpd19035"/>
                  <rdf:li rdf:resource="https://identifiers.org/vmhmetabolite/f6p"/>
                </rdf:Bag>
              </bqbiol:is>
            </rdf:Description>
          </rdf:RDF>
        </annotation>
      </species>
      <species metaid="meta_M_man6p_c" sboTerm="SBO:0000247" id="M_man6p_c" name="D-Mannose 6-phosphate" compartment="c" hasOnlySubstanceUnits="false" boundaryCondition="false" constant="false" fbc:charge="-2" fbc:chemicalFormula="C6H11O9P">
        <annotation>
          <rdf:RDF xmlns:rdf="http://www.w3.org/1999/02/22-rdf-syntax-ns#" xmlns:dcterms="http://purl.org/dc/terms/" xmlns:vCard="http://www.w3.org/2001/vcard-rdf/3.0#" xmlns:vCard4="http://www.w3.org/2006/vcard/ns#" xmlns:bqbiol="http://biomodels.net/biology-qualifiers/" xmlns:bqmodel="http://biomodels.net/model-qualifiers/">
            <rdf:Description rdf:about="#meta_M_man6p_c">
              <bqbiol:is>
                <rdf:Bag>
                  <rdf:li rdf:resource="https://identifiers.org/bigg.metabolite/man6p"/>
                  <rdf:li rdf:resource="https://identifiers.org/biocyc/META:Mannose-6-phosphate"/>
                  <rdf:li rdf:resource="https://identifiers.org/biocyc/META:CPD-15980"/>
                  <rdf:li rdf:resource="https://identifiers.org/biocyc/META:CPD-15979"/>
                  <rdf:li rdf:resource="https://identifiers.org/chebi/CHEBI:17369"/>
                  <rdf:li rdf:resource="https://identifiers.org/inchikey/NBSCHQHZLSJFNQ-QTVWNMPRSA-L"/>
                  <rdf:li rdf:resource="https://identifiers.org/kegg.compound/C00275"/>
                  <rdf:li rdf:resource="https://identifiers.org/metabolite/man6p"/>
                  <rdf:li rdf:resource="https://identifiers.org/metanetx.chemical/MNXM427"/>
                  <rdf:li rdf:resource="https://identifiers.org/metatlas/MAM02455c"/>
                  <rdf:li rdf:resource="https://identifiers.org/pubchem.compound/65127.0"/>
                  <rdf:li rdf:resource="https://identifiers.org/reactome/532562"/>
                  <rdf:li rdf:resource="https://identifiers.org/sabiork.compound/1323"/>
                  <rdf:li rdf:resource="https://identifiers.org/sabiork.compound/24709"/>
                  <rdf:li rdf:resource="https://identifiers.org/seed.compound/cpd00235"/>
                  <rdf:li rdf:resource="https://identifiers.org/vmhmetabolite/man6p"/>
                </rdf:Bag>
              </bqbiol:is>
            </rdf:Description>
          </rdf:RDF>
        </annotation>
      </species>
      <species metaid="meta_M_fad_c" sboTerm="SBO:0000247" id="M_fad_c" name="Flavin adenine dinucleotide oxidized" compartment="c" hasOnlySubstanceUnits="false" boundaryCondition="false" constant="false" fbc:charge="-3" fbc:chemicalFormula="C27H30N9O15P2">
        <annotation>
          <rdf:RDF xmlns:rdf="http://www.w3.org/1999/02/22-rdf-syntax-ns#" xmlns:dcterms="http://purl.org/dc/terms/" xmlns:vCard="http://www.w3.org/2001/vcard-rdf/3.0#" xmlns:vCard4="http://www.w3.org/2006/vcard/ns#" xmlns:bqbiol="http://biomodels.net/biology-qualifiers/" xmlns:bqmodel="http://biomodels.net/model-qualifiers/">
            <rdf:Description rdf:about="#meta_M_fad_c">
              <bqbiol:is>
                <rdf:Bag>
                  <rdf:li rdf:resource="https://identifiers.org/bigg.metabolite/fad"/>
                  <rdf:li rdf:resource="https://identifiers.org/biocyc/META:FAD"/>
                  <rdf:li rdf:resource="https://identifiers.org/chebi/CHEBI:16238"/>
                  <rdf:li rdf:resource="https://identifiers.org/hmdb/HMDB0001248"/>
                  <rdf:li rdf:resource="https://identifiers.org/inchikey/IMGVNJNCCGXBHD-UYBVJOGSSA-K"/>
                  <rdf:li rdf:resource="https://identifiers.org/kegg.compound/C00016"/>
                  <rdf:li rdf:resource="https://identifiers.org/kegg.drug/D00005"/>
                  <rdf:li rdf:resource="https://identifiers.org/metabolite/fad"/>
                  <rdf:li rdf:resource="https://identifiers.org/metanetx.chemical/MNXM33"/>
                  <rdf:li rdf:resource="https://identifiers.org/metatlas/MAM01802c"/>
                  <rdf:li rdf:resource="https://identifiers.org/pubchem.compound/643975.0"/>
                  <rdf:li rdf:resource="https://identifiers.org/reactome/113596"/>
                  <rdf:li rdf:resource="https://identifiers.org/reactome/29386"/>
                  <rdf:li rdf:resource="https://identifiers.org/reactome/113597"/>
                  <rdf:li rdf:resource="https://identifiers.org/sabiork.compound/1270"/>
                  <rdf:li rdf:resource="https://identifiers.org/seed.compound/cpd00015"/>
                  <rdf:li rdf:resource="https://identifiers.org/vmhmetabolite/fad"/>
                </rdf:Bag>
              </bqbiol:is>
            </rdf:Description>
          </rdf:RDF>
        </annotation>
      </species>
      <species metaid="meta_M_mepi__L_c" sboTerm="SBO:0000247" id="M_mepi__L_c" name="Metanephrine" compartment="c" hasOnlySubstanceUnits="false" boundaryCondition="false" constant="false" fbc:charge="1" fbc:chemicalFormula="C10H16NO3">
        <annotation>
          <rdf:RDF xmlns:rdf="http://www.w3.org/1999/02/22-rdf-syntax-ns#" xmlns:dcterms="http://purl.org/dc/terms/" xmlns:vCard="http://www.w3.org/2001/vcard-rdf/3.0#" xmlns:vCard4="http://www.w3.org/2006/vcard/ns#" xmlns:bqbiol="http://biomodels.net/biology-qualifiers/" xmlns:bqmodel="http://biomodels.net/model-qualifiers/">
            <rdf:Description rdf:about="#meta_M_mepi__L_c">
              <bqbiol:is>
                <rdf:Bag>
                  <rdf:li rdf:resource="https://identifiers.org/bigg.metabolite/mepi"/>
                  <rdf:li rdf:resource="https://identifiers.org/chebi/CHEBI:144365"/>
                  <rdf:li rdf:resource="https://identifiers.org/hmdb/HMDB0004063"/>
                  <rdf:li rdf:resource="https://identifiers.org/kegg.compound/C05588"/>
                  <rdf:li rdf:resource="https://identifiers.org/metabolite/mepi__L"/>
                  <rdf:li rdf:resource="https://identifiers.org/metanetx.chemical/MNXM3659"/>
                  <rdf:li rdf:resource="https://identifiers.org/metanetx.chemical/MNXM91238"/>
                  <rdf:li rdf:resource="https://identifiers.org/metatlas/MAM02407c"/>
                  <rdf:li rdf:resource="https://identifiers.org/pubchem.compound/21100.0"/>
                  <rdf:li rdf:resource="https://identifiers.org/vmhmetabolite/mepi"/>
                </rdf:Bag>
              </bqbiol:is>
            </rdf:Description>
          </rdf:RDF>
        </annotation>
      </species>
      <species metaid="meta_M_spmd_c" sboTerm="SBO:0000247" id="M_spmd_c" name="Spermidine" compartment="c" hasOnlySubstanceUnits="false" boundaryCondition="false" constant="false" fbc:charge="3" fbc:chemicalFormula="C7H22N3">
        <annotation>
          <rdf:RDF xmlns:rdf="http://www.w3.org/1999/02/22-rdf-syntax-ns#" xmlns:dcterms="http://purl.org/dc/terms/" xmlns:vCard="http://www.w3.org/2001/vcard-rdf/3.0#" xmlns:vCard4="http://www.w3.org/2006/vcard/ns#" xmlns:bqbiol="http://biomodels.net/biology-qualifiers/" xmlns:bqmodel="http://biomodels.net/model-qualifiers/">
            <rdf:Description rdf:about="#meta_M_spmd_c">
              <bqbiol:is>
                <rdf:Bag>
                  <rdf:li rdf:resource="https://identifiers.org/bigg.metabolite/spmd"/>
                  <rdf:li rdf:resource="https://identifiers.org/biocyc/META:SPERMIDINE"/>
                  <rdf:li rdf:resource="https://identifiers.org/chebi/CHEBI:16610"/>
                  <rdf:li rdf:resource="https://identifiers.org/hmdb/HMDB0001257"/>
                  <rdf:li rdf:resource="https://identifiers.org/inchikey/ATHGHQPFGPMSJY-UHFFFAOYSA-Q"/>
                  <rdf:li rdf:resource="https://identifiers.org/kegg.compound/C00315"/>
                  <rdf:li rdf:resource="https://identifiers.org/metabolite/spmd"/>
                  <rdf:li rdf:resource="https://identifiers.org/metanetx.chemical/MNXM124"/>
                  <rdf:li rdf:resource="https://identifiers.org/metatlas/MAM02923c"/>
                  <rdf:li rdf:resource="https://identifiers.org/pubchem.compound/1102.0"/>
                  <rdf:li rdf:resource="https://identifiers.org/reactome/204635"/>
                  <rdf:li rdf:resource="https://identifiers.org/reactome/141324"/>
                  <rdf:li rdf:resource="https://identifiers.org/sabiork.compound/3088"/>
                  <rdf:li rdf:resource="https://identifiers.org/seed.compound/cpd00264"/>
                  <rdf:li rdf:resource="https://identifiers.org/vmhmetabolite/spmd"/>
                </rdf:Bag>
              </bqbiol:is>
            </rdf:Description>
          </rdf:RDF>
        </annotation>
      </species>
      <species metaid="meta_M_fdp_c" sboTerm="SBO:0000247" id="M_fdp_c" name="D-Fructose 1,6-bisphosphate" compartment="c" hasOnlySubstanceUnits="false" boundaryCondition="false" constant="false" fbc:charge="-4" fbc:chemicalFormula="C6H10O12P2">
        <annotation>
          <rdf:RDF xmlns:rdf="http://www.w3.org/1999/02/22-rdf-syntax-ns#" xmlns:dcterms="http://purl.org/dc/terms/" xmlns:vCard="http://www.w3.org/2001/vcard-rdf/3.0#" xmlns:vCard4="http://www.w3.org/2006/vcard/ns#" xmlns:bqbiol="http://biomodels.net/biology-qualifiers/" xmlns:bqmodel="http://biomodels.net/model-qualifiers/">
            <rdf:Description rdf:about="#meta_M_fdp_c">
              <bqbiol:is>
                <rdf:Bag>
                  <rdf:li rdf:resource="https://identifiers.org/bigg.metabolite/fdp"/>
                  <rdf:li rdf:resource="https://identifiers.org/chebi/CHEBI:16905"/>
                  <rdf:li rdf:resource="https://identifiers.org/inchikey/RNBGYGVWRKECFJ-VRPWFDPXSA-J"/>
                  <rdf:li rdf:resource="https://identifiers.org/kegg.compound/C00354"/>
                  <rdf:li rdf:resource="https://identifiers.org/metabolite/fdp"/>
                  <rdf:li rdf:resource="https://identifiers.org/metanetx.chemical/MNXM417"/>
                  <rdf:li rdf:resource="https://identifiers.org/metatlas/MAM01841c"/>
                  <rdf:li rdf:resource="https://identifiers.org/pubchem.compound/172313.0"/>
                  <rdf:li rdf:resource="https://identifiers.org/sabiork.compound/1465"/>
                  <rdf:li rdf:resource="https://identifiers.org/seed.compound/cpd00290"/>
                  <rdf:li rdf:resource="https://identifiers.org/vmhmetabolite/fdp"/>
                </rdf:Bag>
              </bqbiol:is>
            </rdf:Description>
          </rdf:RDF>
        </annotation>
      </species>
      <species metaid="meta_M_sprm_c" sboTerm="SBO:0000247" id="M_sprm_c" name="Spermine" compartment="c" hasOnlySubstanceUnits="false" boundaryCondition="false" constant="false" fbc:charge="4" fbc:chemicalFormula="C10H30N4">
        <annotation>
          <rdf:RDF xmlns:rdf="http://www.w3.org/1999/02/22-rdf-syntax-ns#" xmlns:dcterms="http://purl.org/dc/terms/" xmlns:vCard="http://www.w3.org/2001/vcard-rdf/3.0#" xmlns:vCard4="http://www.w3.org/2006/vcard/ns#" xmlns:bqbiol="http://biomodels.net/biology-qualifiers/" xmlns:bqmodel="http://biomodels.net/model-qualifiers/">
            <rdf:Description rdf:about="#meta_M_sprm_c">
              <bqbiol:is>
                <rdf:Bag>
                  <rdf:li rdf:resource="https://identifiers.org/bigg.metabolite/sprm"/>
                  <rdf:li rdf:resource="https://identifiers.org/biocyc/META:SPERMINE"/>
                  <rdf:li rdf:resource="https://identifiers.org/chebi/CHEBI:15746"/>
                  <rdf:li rdf:resource="https://identifiers.org/hmdb/HMDB0001256"/>
                  <rdf:li rdf:resource="https://identifiers.org/inchikey/PFNFFQXMRSDOHW-UHFFFAOYSA-R"/>
                  <rdf:li rdf:resource="https://identifiers.org/kegg.compound/C00750"/>
                  <rdf:li rdf:resource="https://identifiers.org/metabolite/sprm"/>
                  <rdf:li rdf:resource="https://identifiers.org/metanetx.chemical/MNXM408"/>
                  <rdf:li rdf:resource="https://identifiers.org/metatlas/MAM02926c"/>
                  <rdf:li rdf:resource="https://identifiers.org/pubchem.compound/1103.0"/>
                  <rdf:li rdf:resource="https://identifiers.org/reactome/141342"/>
                  <rdf:li rdf:resource="https://identifiers.org/reactome/353560"/>
                  <rdf:li rdf:resource="https://identifiers.org/sabiork.compound/3089"/>
                  <rdf:li rdf:resource="https://identifiers.org/seed.compound/cpd00558"/>
                  <rdf:li rdf:resource="https://identifiers.org/vmhmetabolite/sprm"/>
                </rdf:Bag>
              </bqbiol:is>
            </rdf:Description>
          </rdf:RDF>
        </annotation>
      </species>
      <species metaid="meta_M_met__L_c" sboTerm="SBO:0000247" id="M_met__L_c" name="L-Methionine" compartment="c" hasOnlySubstanceUnits="false" boundaryCondition="false" constant="false" fbc:charge="0" fbc:chemicalFormula="C5H11NO2S">
        <annotation>
          <rdf:RDF xmlns:rdf="http://www.w3.org/1999/02/22-rdf-syntax-ns#" xmlns:dcterms="http://purl.org/dc/terms/" xmlns:vCard="http://www.w3.org/2001/vcard-rdf/3.0#" xmlns:vCard4="http://www.w3.org/2006/vcard/ns#" xmlns:bqbiol="http://biomodels.net/biology-qualifiers/" xmlns:bqmodel="http://biomodels.net/model-qualifiers/">
            <rdf:Description rdf:about="#meta_M_met__L_c">
              <bqbiol:is>
                <rdf:Bag>
                  <rdf:li rdf:resource="https://identifiers.org/bigg.metabolite/met__L"/>
                  <rdf:li rdf:resource="https://identifiers.org/biocyc/META:MET"/>
                  <rdf:li rdf:resource="https://identifiers.org/chebi/CHEBI:16643"/>
                  <rdf:li rdf:resource="https://identifiers.org/envipath/32de3cf4-e3e6-4168-956e-32fa5ddb0ce1/compound/44a61812-39ff-48f9-bf09-8398e8723d5e"/>
                  <rdf:li rdf:resource="https://identifiers.org/hmdb/HMDB0000696"/>
                  <rdf:li rdf:resource="https://identifiers.org/inchikey/FFEARJCKVFRZRR-BYPYZUCNSA-N"/>
                  <rdf:li rdf:resource="https://identifiers.org/kegg.compound/C00073"/>
                  <rdf:li rdf:resource="https://identifiers.org/kegg.drug/D04984"/>
                  <rdf:li rdf:resource="https://identifiers.org/kegg.drug/D04983"/>
                  <rdf:li rdf:resource="https://identifiers.org/kegg.drug/D00019"/>
                  <rdf:li rdf:resource="https://identifiers.org/metabolite/met__L"/>
                  <rdf:li rdf:resource="https://identifiers.org/metanetx.chemical/MNXM61"/>
                  <rdf:li rdf:resource="https://identifiers.org/metatlas/MAM02471c"/>
                  <rdf:li rdf:resource="https://identifiers.org/pubchem.compound/6137.0"/>
                  <rdf:li rdf:resource="https://identifiers.org/reactome/379705"/>
                  <rdf:li rdf:resource="https://identifiers.org/reactome/1130765"/>
                  <rdf:li rdf:resource="https://identifiers.org/reactome/174390"/>
                  <rdf:li rdf:resource="https://identifiers.org/sabiork.compound/77"/>
                  <rdf:li rdf:resource="https://identifiers.org/sabiork.compound/2315"/>
                  <rdf:li rdf:resource="https://identifiers.org/seed.compound/cpd00060"/>
                  <rdf:li rdf:resource="https://identifiers.org/seed.compound/cpd30746"/>
                  <rdf:li rdf:resource="https://identifiers.org/vmhmetabolite/met_L"/>
                </rdf:Bag>
              </bqbiol:is>
            </rdf:Description>
          </rdf:RDF>
        </annotation>
      </species>
      <species metaid="meta_M_fe2_c" sboTerm="SBO:0000247" id="M_fe2_c" name="Iron (II)" compartment="c" hasOnlySubstanceUnits="false" boundaryCondition="false" constant="false" fbc:charge="2" fbc:chemicalFormula="Fe">
        <annotation>
          <rdf:RDF xmlns:rdf="http://www.w3.org/1999/02/22-rdf-syntax-ns#" xmlns:dcterms="http://purl.org/dc/terms/" xmlns:vCard="http://www.w3.org/2001/vcard-rdf/3.0#" xmlns:vCard4="http://www.w3.org/2006/vcard/ns#" xmlns:bqbiol="http://biomodels.net/biology-qualifiers/" xmlns:bqmodel="http://biomodels.net/model-qualifiers/">
            <rdf:Description rdf:about="#meta_M_fe2_c">
              <bqbiol:is>
                <rdf:Bag>
                  <rdf:li rdf:resource="https://identifiers.org/bigg.metabolite/fe2"/>
                  <rdf:li rdf:resource="https://identifiers.org/biocyc/META:FE+2"/>
                  <rdf:li rdf:resource="https://identifiers.org/chebi/CHEBI:29033"/>
                  <rdf:li rdf:resource="https://identifiers.org/hmdb/HMDB0000692"/>
                  <rdf:li rdf:resource="https://identifiers.org/inchikey/CWYNVVGOOAEACU-UHFFFAOYSA-N"/>
                  <rdf:li rdf:resource="https://identifiers.org/kegg.compound/C14818"/>
                  <rdf:li rdf:resource="https://identifiers.org/metabolite/fe2"/>
                  <rdf:li rdf:resource="https://identifiers.org/metanetx.chemical/MNXM111"/>
                  <rdf:li rdf:resource="https://identifiers.org/metatlas/MAM01821c"/>
                  <rdf:li rdf:resource="https://identifiers.org/pubchem.compound/27284.0"/>
                  <rdf:li rdf:resource="https://identifiers.org/sabiork.compound/1275"/>
                  <rdf:li rdf:resource="https://identifiers.org/seed.compound/cpd10515"/>
                  <rdf:li rdf:resource="https://identifiers.org/vmhmetabolite/fe2"/>
                </rdf:Bag>
              </bqbiol:is>
            </rdf:Description>
          </rdf:RDF>
        </annotation>
      </species>
      <species metaid="meta_M_mi1345p_c" sboTerm="SBO:0000247" id="M_mi1345p_c" name="1D-myo-inositol-1,3,4,5-tetrakisphosphate" compartment="c" hasOnlySubstanceUnits="false" boundaryCondition="false" constant="false" fbc:charge="-8" fbc:chemicalFormula="C6H8O18P4">
        <annotation>
          <rdf:RDF xmlns:rdf="http://www.w3.org/1999/02/22-rdf-syntax-ns#" xmlns:dcterms="http://purl.org/dc/terms/" xmlns:vCard="http://www.w3.org/2001/vcard-rdf/3.0#" xmlns:vCard4="http://www.w3.org/2006/vcard/ns#" xmlns:bqbiol="http://biomodels.net/biology-qualifiers/" xmlns:bqmodel="http://biomodels.net/model-qualifiers/">
            <rdf:Description rdf:about="#meta_M_mi1345p_c">
              <bqbiol:is>
                <rdf:Bag>
                  <rdf:li rdf:resource="https://identifiers.org/bigg.metabolite/mi1345p"/>
                  <rdf:li rdf:resource="https://identifiers.org/chebi/CHEBI:16783"/>
                  <rdf:li rdf:resource="https://identifiers.org/hmdb/HMDB0001059"/>
                  <rdf:li rdf:resource="https://identifiers.org/kegg.compound/C01272"/>
                  <rdf:li rdf:resource="https://identifiers.org/metabolite/mi1345p"/>
                  <rdf:li rdf:resource="https://identifiers.org/metanetx.chemical/MNXM146054"/>
                  <rdf:li rdf:resource="https://identifiers.org/metanetx.chemical/MNXM624"/>
                  <rdf:li rdf:resource="https://identifiers.org/metatlas/MAM00522c"/>
                  <rdf:li rdf:resource="https://identifiers.org/pubchem.compound/107758.0"/>
                  <rdf:li rdf:resource="https://identifiers.org/vmhmetabolite/mi1345p"/>
                </rdf:Bag>
              </bqbiol:is>
            </rdf:Description>
          </rdf:RDF>
        </annotation>
      </species>
      <species metaid="meta_M_ala__L_e" sboTerm="SBO:0000247" id="M_ala__L_e" name="L-Alanine" compartment="e" hasOnlySubstanceUnits="false" boundaryCondition="false" constant="false" fbc:charge="0" fbc:chemicalFormula="C3H7NO2">
        <annotation>
          <rdf:RDF xmlns:rdf="http://www.w3.org/1999/02/22-rdf-syntax-ns#" xmlns:dcterms="http://purl.org/dc/terms/" xmlns:vCard="http://www.w3.org/2001/vcard-rdf/3.0#" xmlns:vCard4="http://www.w3.org/2006/vcard/ns#" xmlns:bqbiol="http://biomodels.net/biology-qualifiers/" xmlns:bqmodel="http://biomodels.net/model-qualifiers/">
            <rdf:Description rdf:about="#meta_M_ala__L_e">
              <bqbiol:is>
                <rdf:Bag>
                  <rdf:li rdf:resource="https://identifiers.org/bigg.metabolite/ala__L"/>
                  <rdf:li rdf:resource="https://identifiers.org/biocyc/META:L-ALPHA-ALANINE"/>
                  <rdf:li rdf:resource="https://identifiers.org/chebi/CHEBI:16977"/>
                  <rdf:li rdf:resource="https://identifiers.org/envipath/650babc9-9d68-4b73-9332-11972ca26f7b/compound/d80739c7-acbe-4c00-8ea2-e3d19a191be2"/>
                  <rdf:li rdf:resource="https://identifiers.org/envipath/650babc9-9d68-4b73-9332-11972ca26f7b/compound/1aad160f-1c5e-48e0-9473-6305321b31ed"/>
                  <rdf:li rdf:resource="https://identifiers.org/hmdb/HMDB0000161"/>
                  <rdf:li rdf:resource="https://identifiers.org/inchikey/QNAYBMKLOCPYGJ-REOHCLBHSA-N"/>
                  <rdf:li rdf:resource="https://identifiers.org/kegg.compound/C00041"/>
                  <rdf:li rdf:resource="https://identifiers.org/kegg.drug/D00012"/>
                  <rdf:li rdf:resource="https://identifiers.org/metabolite/ala__L"/>
                  <rdf:li rdf:resource="https://identifiers.org/metanetx.chemical/MNXM32"/>
                  <rdf:li rdf:resource="https://identifiers.org/metatlas/MAM01307e"/>
                  <rdf:li rdf:resource="https://identifiers.org/pubchem.compound/5950.0"/>
                  <rdf:li rdf:resource="https://identifiers.org/reactome/389664"/>
                  <rdf:li rdf:resource="https://identifiers.org/reactome/352036"/>
                  <rdf:li rdf:resource="https://identifiers.org/reactome/29432"/>
                  <rdf:li rdf:resource="https://identifiers.org/reactome/379697"/>
                  <rdf:li rdf:resource="https://identifiers.org/sabiork.compound/2280"/>
                  <rdf:li rdf:resource="https://identifiers.org/sabiork.compound/67"/>
                  <rdf:li rdf:resource="https://identifiers.org/seed.compound/cpd00035"/>
                  <rdf:li rdf:resource="https://identifiers.org/seed.compound/cpd01003"/>
                  <rdf:li rdf:resource="https://identifiers.org/vmhmetabolite/ala_L"/>
                </rdf:Bag>
              </bqbiol:is>
            </rdf:Description>
          </rdf:RDF>
        </annotation>
      </species>
      <species metaid="meta_M_thm_c" sboTerm="SBO:0000247" id="M_thm_c" name="Thiamine" compartment="c" hasOnlySubstanceUnits="false" boundaryCondition="false" constant="false" fbc:charge="1" fbc:chemicalFormula="C12H17N4OS">
        <annotation>
          <rdf:RDF xmlns:rdf="http://www.w3.org/1999/02/22-rdf-syntax-ns#" xmlns:dcterms="http://purl.org/dc/terms/" xmlns:vCard="http://www.w3.org/2001/vcard-rdf/3.0#" xmlns:vCard4="http://www.w3.org/2006/vcard/ns#" xmlns:bqbiol="http://biomodels.net/biology-qualifiers/" xmlns:bqmodel="http://biomodels.net/model-qualifiers/">
            <rdf:Description rdf:about="#meta_M_thm_c">
              <bqbiol:is>
                <rdf:Bag>
                  <rdf:li rdf:resource="https://identifiers.org/bigg.metabolite/thm"/>
                  <rdf:li rdf:resource="https://identifiers.org/chebi/CHEBI:18385"/>
                  <rdf:li rdf:resource="https://identifiers.org/envipath/32de3cf4-e3e6-4168-956e-32fa5ddb0ce1/compound/d00080d5-971d-4e5f-973a-226a589d76df"/>
                  <rdf:li rdf:resource="https://identifiers.org/hmdb/HMDB0000235"/>
                  <rdf:li rdf:resource="https://identifiers.org/inchi/InChI=1S/C12H17N4OS/c1-8-11(3-4-17)18-7-16(8)6-10-5-14-9(2)15-12(10)13/h5,7,17H,3-4,6H2,1-2H3,(H2,13,14,15)/q+1"/>
                  <rdf:li rdf:resource="https://identifiers.org/inchikey/MYVIATVLJGTBFV-UHFFFAOYSA-M"/>
                  <rdf:li rdf:resource="https://identifiers.org/kegg.compound/C00378"/>
                  <rdf:li rdf:resource="https://identifiers.org/kegg.drug/D08580"/>
                  <rdf:li rdf:resource="https://identifiers.org/metabolite/thm"/>
                  <rdf:li rdf:resource="https://identifiers.org/metanetx.chemical/MNXM322"/>
                  <rdf:li rdf:resource="https://identifiers.org/metatlas/MAM02982c"/>
                  <rdf:li rdf:resource="https://identifiers.org/pubchem.compound/1130.0"/>
                  <rdf:li rdf:resource="https://identifiers.org/sabiork.compound/2032"/>
                  <rdf:li rdf:resource="https://identifiers.org/seed.compound/cpd00305"/>
                  <rdf:li rdf:resource="https://identifiers.org/vmhmetabolite/thm"/>
                </rdf:Bag>
              </bqbiol:is>
            </rdf:Description>
          </rdf:RDF>
        </annotation>
      </species>
      <species metaid="meta_M_thmmp_c" sboTerm="SBO:0000247" id="M_thmmp_c" name="Thiamine monophosphate" compartment="c" hasOnlySubstanceUnits="false" boundaryCondition="false" constant="false" fbc:charge="-1" fbc:chemicalFormula="C12H16N4O4PS">
        <annotation>
          <rdf:RDF xmlns:rdf="http://www.w3.org/1999/02/22-rdf-syntax-ns#" xmlns:dcterms="http://purl.org/dc/terms/" xmlns:vCard="http://www.w3.org/2001/vcard-rdf/3.0#" xmlns:vCard4="http://www.w3.org/2006/vcard/ns#" xmlns:bqbiol="http://biomodels.net/biology-qualifiers/" xmlns:bqmodel="http://biomodels.net/model-qualifiers/">
            <rdf:Description rdf:about="#meta_M_thmmp_c">
              <bqbiol:is>
                <rdf:Bag>
                  <rdf:li rdf:resource="https://identifiers.org/bigg.metabolite/thmmp"/>
                  <rdf:li rdf:resource="https://identifiers.org/biocyc/META:THIAMINE-P"/>
                  <rdf:li rdf:resource="https://identifiers.org/chebi/CHEBI:37574"/>
                  <rdf:li rdf:resource="https://identifiers.org/hmdb/HMDB0002666"/>
                  <rdf:li rdf:resource="https://identifiers.org/inchikey/HZSAJDVWZRBGIF-UHFFFAOYSA-M"/>
                  <rdf:li rdf:resource="https://identifiers.org/kegg.compound/C01081"/>
                  <rdf:li rdf:resource="https://identifiers.org/metabolite/thmmp"/>
                  <rdf:li rdf:resource="https://identifiers.org/metanetx.chemical/MNXM662"/>
                  <rdf:li rdf:resource="https://identifiers.org/metatlas/MAM02983c"/>
                  <rdf:li rdf:resource="https://identifiers.org/pubchem.compound/3382778.0"/>
                  <rdf:li rdf:resource="https://identifiers.org/sabiork.compound/1698"/>
                  <rdf:li rdf:resource="https://identifiers.org/seed.compound/cpd00793"/>
                  <rdf:li rdf:resource="https://identifiers.org/vmhmetabolite/thmmp"/>
                </rdf:Bag>
              </bqbiol:is>
            </rdf:Description>
          </rdf:RDF>
        </annotation>
      </species>
      <species metaid="meta_M_arg__L_e" sboTerm="SBO:0000247" id="M_arg__L_e" name="L-Arginine" compartment="e" hasOnlySubstanceUnits="false" boundaryCondition="false" constant="false" fbc:charge="1" fbc:chemicalFormula="C6H15N4O2">
        <annotation>
          <rdf:RDF xmlns:rdf="http://www.w3.org/1999/02/22-rdf-syntax-ns#" xmlns:dcterms="http://purl.org/dc/terms/" xmlns:vCard="http://www.w3.org/2001/vcard-rdf/3.0#" xmlns:vCard4="http://www.w3.org/2006/vcard/ns#" xmlns:bqbiol="http://biomodels.net/biology-qualifiers/" xmlns:bqmodel="http://biomodels.net/model-qualifiers/">
            <rdf:Description rdf:about="#meta_M_arg__L_e">
              <bqbiol:is>
                <rdf:Bag>
                  <rdf:li rdf:resource="https://identifiers.org/bigg.metabolite/arg__L"/>
                  <rdf:li rdf:resource="https://identifiers.org/biocyc/META:ARG"/>
                  <rdf:li rdf:resource="https://identifiers.org/chebi/CHEBI:16467"/>
                  <rdf:li rdf:resource="https://identifiers.org/hmdb/HMDB0000517"/>
                  <rdf:li rdf:resource="https://identifiers.org/inchikey/ODKSFYDXXFIFQN-BYPYZUCNSA-O"/>
                  <rdf:li rdf:resource="https://identifiers.org/kegg.compound/C00062"/>
                  <rdf:li rdf:resource="https://identifiers.org/kegg.drug/D02982"/>
                  <rdf:li rdf:resource="https://identifiers.org/metabolite/arg__L"/>
                  <rdf:li rdf:resource="https://identifiers.org/metanetx.chemical/MNXM70"/>
                  <rdf:li rdf:resource="https://identifiers.org/metatlas/MAM01365e"/>
                  <rdf:li rdf:resource="https://identifiers.org/pubchem.compound/6322.0"/>
                  <rdf:li rdf:resource="https://identifiers.org/reactome/351977"/>
                  <rdf:li rdf:resource="https://identifiers.org/reactome/29468"/>
                  <rdf:li rdf:resource="https://identifiers.org/reactome/374064"/>
                  <rdf:li rdf:resource="https://identifiers.org/reactome/113530"/>
                  <rdf:li rdf:resource="https://identifiers.org/sabiork.compound/2410"/>
                  <rdf:li rdf:resource="https://identifiers.org/sabiork.compound/23080"/>
                  <rdf:li rdf:resource="https://identifiers.org/sabiork.compound/80"/>
                  <rdf:li rdf:resource="https://identifiers.org/seed.compound/cpd00051"/>
                  <rdf:li rdf:resource="https://identifiers.org/seed.compound/cpd19021"/>
                  <rdf:li rdf:resource="https://identifiers.org/vmhmetabolite/arg_L"/>
                </rdf:Bag>
              </bqbiol:is>
            </rdf:Description>
          </rdf:RDF>
        </annotation>
      </species>
      <species metaid="meta_M_thmpp_c" sboTerm="SBO:0000247" id="M_thmpp_c" name="Thiamine diphosphate" compartment="c" hasOnlySubstanceUnits="false" boundaryCondition="false" constant="false" fbc:charge="-2" fbc:chemicalFormula="C12H16N4O7P2S">
        <annotation>
          <rdf:RDF xmlns:rdf="http://www.w3.org/1999/02/22-rdf-syntax-ns#" xmlns:dcterms="http://purl.org/dc/terms/" xmlns:vCard="http://www.w3.org/2001/vcard-rdf/3.0#" xmlns:vCard4="http://www.w3.org/2006/vcard/ns#" xmlns:bqbiol="http://biomodels.net/biology-qualifiers/" xmlns:bqmodel="http://biomodels.net/model-qualifiers/">
            <rdf:Description rdf:about="#meta_M_thmpp_c">
              <bqbiol:is>
                <rdf:Bag>
                  <rdf:li rdf:resource="https://identifiers.org/bigg.metabolite/thmpp"/>
                  <rdf:li rdf:resource="https://identifiers.org/biocyc/META:THIAMINE-PYROPHOSPHATE"/>
                  <rdf:li rdf:resource="https://identifiers.org/chebi/CHEBI:9532"/>
                  <rdf:li rdf:resource="https://identifiers.org/hmdb/HMDB0001372"/>
                  <rdf:li rdf:resource="https://identifiers.org/inchikey/AYEKOFBPNLCAJY-UHFFFAOYSA-L"/>
                  <rdf:li rdf:resource="https://identifiers.org/kegg.compound/C00068"/>
                  <rdf:li rdf:resource="https://identifiers.org/metabolite/thmpp"/>
                  <rdf:li rdf:resource="https://identifiers.org/metanetx.chemical/MNXM256"/>
                  <rdf:li rdf:resource="https://identifiers.org/metatlas/MAM02984c"/>
                  <rdf:li rdf:resource="https://identifiers.org/pubchem.compound/1132.0"/>
                  <rdf:li rdf:resource="https://identifiers.org/reactome/8878387"/>
                  <rdf:li rdf:resource="https://identifiers.org/reactome/29480"/>
                  <rdf:li rdf:resource="https://identifiers.org/sabiork.compound/1287"/>
                  <rdf:li rdf:resource="https://identifiers.org/seed.compound/cpd00056"/>
                  <rdf:li rdf:resource="https://identifiers.org/vmhmetabolite/thmpp"/>
                </rdf:Bag>
              </bqbiol:is>
            </rdf:Description>
          </rdf:RDF>
        </annotation>
      </species>
      <species metaid="meta_M_mi134p_c" sboTerm="SBO:0000247" id="M_mi134p_c" name="1D-myo-inositol-1,3,4-trisphosphate" compartment="c" hasOnlySubstanceUnits="false" boundaryCondition="false" constant="false" fbc:charge="-6" fbc:chemicalFormula="C6H9O15P3">
        <annotation>
          <rdf:RDF xmlns:rdf="http://www.w3.org/1999/02/22-rdf-syntax-ns#" xmlns:dcterms="http://purl.org/dc/terms/" xmlns:vCard="http://www.w3.org/2001/vcard-rdf/3.0#" xmlns:vCard4="http://www.w3.org/2006/vcard/ns#" xmlns:bqbiol="http://biomodels.net/biology-qualifiers/" xmlns:bqmodel="http://biomodels.net/model-qualifiers/">
            <rdf:Description rdf:about="#meta_M_mi134p_c">
              <bqbiol:is>
                <rdf:Bag>
                  <rdf:li rdf:resource="https://identifiers.org/bigg.metabolite/mi134p"/>
                  <rdf:li rdf:resource="https://identifiers.org/chebi/CHEBI:18228"/>
                  <rdf:li rdf:resource="https://identifiers.org/kegg.compound/C01243"/>
                  <rdf:li rdf:resource="https://identifiers.org/metabolite/mi134p"/>
                  <rdf:li rdf:resource="https://identifiers.org/metanetx.chemical/MNXM162765"/>
                  <rdf:li rdf:resource="https://identifiers.org/metanetx.chemical/MNXM532"/>
                  <rdf:li rdf:resource="https://identifiers.org/metatlas/MAM00524c"/>
                  <rdf:li rdf:resource="https://identifiers.org/pubchem.compound/439455.0"/>
                  <rdf:li rdf:resource="https://identifiers.org/vmhmetabolite/mi134p"/>
                </rdf:Bag>
              </bqbiol:is>
            </rdf:Description>
          </rdf:RDF>
        </annotation>
      </species>
      <species metaid="meta_M_ascb__L_e" sboTerm="SBO:0000247" id="M_ascb__L_e" name="L-Ascorbate" compartment="e" hasOnlySubstanceUnits="false" boundaryCondition="false" constant="false" fbc:charge="-1" fbc:chemicalFormula="C6H7O6">
        <annotation>
          <rdf:RDF xmlns:rdf="http://www.w3.org/1999/02/22-rdf-syntax-ns#" xmlns:dcterms="http://purl.org/dc/terms/" xmlns:vCard="http://www.w3.org/2001/vcard-rdf/3.0#" xmlns:vCard4="http://www.w3.org/2006/vcard/ns#" xmlns:bqbiol="http://biomodels.net/biology-qualifiers/" xmlns:bqmodel="http://biomodels.net/model-qualifiers/">
            <rdf:Description rdf:about="#meta_M_ascb__L_e">
              <bqbiol:is>
                <rdf:Bag>
                  <rdf:li rdf:resource="https://identifiers.org/bigg.metabolite/ascb__L"/>
                  <rdf:li rdf:resource="https://identifiers.org/biocyc/META:ASCORBATE"/>
                  <rdf:li rdf:resource="https://identifiers.org/chebi/CHEBI:17208"/>
                  <rdf:li rdf:resource="https://identifiers.org/hmdb/HMDB0000044"/>
                  <rdf:li rdf:resource="https://identifiers.org/inchikey/CIWBSHSKHKDKBQ-JLAZNSOCSA-M"/>
                  <rdf:li rdf:resource="https://identifiers.org/kegg.compound/C00072"/>
                  <rdf:li rdf:resource="https://identifiers.org/kegg.drug/D00018"/>
                  <rdf:li rdf:resource="https://identifiers.org/metabolite/ascb__L"/>
                  <rdf:li rdf:resource="https://identifiers.org/metanetx.chemical/MNXM89592"/>
                  <rdf:li rdf:resource="https://identifiers.org/metatlas/MAM01368e"/>
                  <rdf:li rdf:resource="https://identifiers.org/pubchem.compound/54670067.0"/>
                  <rdf:li rdf:resource="https://identifiers.org/reactome/198816"/>
                  <rdf:li rdf:resource="https://identifiers.org/reactome/351595"/>
                  <rdf:li rdf:resource="https://identifiers.org/reactome/198836"/>
                  <rdf:li rdf:resource="https://identifiers.org/sabiork.compound/1929"/>
                  <rdf:li rdf:resource="https://identifiers.org/seed.compound/cpd00059"/>
                  <rdf:li rdf:resource="https://identifiers.org/vmhmetabolite/ascb_L"/>
                </rdf:Bag>
              </bqbiol:is>
            </rdf:Description>
          </rdf:RDF>
        </annotation>
      </species>
      <species metaid="meta_M_thmtp_c" sboTerm="SBO:0000247" id="M_thmtp_c" name="Thiamine triphosphate" compartment="c" hasOnlySubstanceUnits="false" boundaryCondition="false" constant="false" fbc:charge="-3" fbc:chemicalFormula="C12H16N4O10P3S">
        <annotation>
          <rdf:RDF xmlns:rdf="http://www.w3.org/1999/02/22-rdf-syntax-ns#" xmlns:dcterms="http://purl.org/dc/terms/" xmlns:vCard="http://www.w3.org/2001/vcard-rdf/3.0#" xmlns:vCard4="http://www.w3.org/2006/vcard/ns#" xmlns:bqbiol="http://biomodels.net/biology-qualifiers/" xmlns:bqmodel="http://biomodels.net/model-qualifiers/">
            <rdf:Description rdf:about="#meta_M_thmtp_c">
              <bqbiol:is>
                <rdf:Bag>
                  <rdf:li rdf:resource="https://identifiers.org/bigg.metabolite/thmtp"/>
                  <rdf:li rdf:resource="https://identifiers.org/biocyc/META:CPD-611"/>
                  <rdf:li rdf:resource="https://identifiers.org/chebi/CHEBI:9534"/>
                  <rdf:li rdf:resource="https://identifiers.org/hmdb/HMDB01512"/>
                  <rdf:li rdf:resource="https://identifiers.org/inchikey/IWLROWZYZPNOFC-UHFFFAOYSA-K"/>
                  <rdf:li rdf:resource="https://identifiers.org/kegg.compound/C03028"/>
                  <rdf:li rdf:resource="https://identifiers.org/metabolite/thmtp"/>
                  <rdf:li rdf:resource="https://identifiers.org/metanetx.chemical/MNXM1341"/>
                  <rdf:li rdf:resource="https://identifiers.org/metatlas/MAM02985c"/>
                  <rdf:li rdf:resource="https://identifiers.org/pubchem.compound/511.0"/>
                  <rdf:li rdf:resource="https://identifiers.org/reactome/964965"/>
                  <rdf:li rdf:resource="https://identifiers.org/seed.compound/cpd01937"/>
                  <rdf:li rdf:resource="https://identifiers.org/vmhmetabolite/thmtp"/>
                </rdf:Bag>
              </bqbiol:is>
            </rdf:Description>
          </rdf:RDF>
        </annotation>
      </species>
      <species metaid="meta_M_mi145p_c" sboTerm="SBO:0000247" id="M_mi145p_c" name="D-myo-inositol-1,4,5-trisphosphate" compartment="c" hasOnlySubstanceUnits="false" boundaryCondition="false" constant="false" fbc:charge="-6" fbc:chemicalFormula="C6H9O15P3">
        <annotation>
          <rdf:RDF xmlns:rdf="http://www.w3.org/1999/02/22-rdf-syntax-ns#" xmlns:dcterms="http://purl.org/dc/terms/" xmlns:vCard="http://www.w3.org/2001/vcard-rdf/3.0#" xmlns:vCard4="http://www.w3.org/2006/vcard/ns#" xmlns:bqbiol="http://biomodels.net/biology-qualifiers/" xmlns:bqmodel="http://biomodels.net/model-qualifiers/">
            <rdf:Description rdf:about="#meta_M_mi145p_c">
              <bqbiol:is>
                <rdf:Bag>
                  <rdf:li rdf:resource="https://identifiers.org/bigg.metabolite/mi145p"/>
                  <rdf:li rdf:resource="https://identifiers.org/chebi/CHEBI:16595"/>
                  <rdf:li rdf:resource="https://identifiers.org/kegg.compound/C01245"/>
                  <rdf:li rdf:resource="https://identifiers.org/metabolite/mi145p"/>
                  <rdf:li rdf:resource="https://identifiers.org/metanetx.chemical/MNXM145560"/>
                  <rdf:li rdf:resource="https://identifiers.org/metanetx.chemical/MNXM200"/>
                  <rdf:li rdf:resource="https://identifiers.org/metatlas/MAM01718c"/>
                  <rdf:li rdf:resource="https://identifiers.org/pubchem.compound/439456.0"/>
                  <rdf:li rdf:resource="https://identifiers.org/vmhmetabolite/mi145p"/>
                </rdf:Bag>
              </bqbiol:is>
            </rdf:Description>
          </rdf:RDF>
        </annotation>
      </species>
      <species metaid="meta_M_ca2_e" sboTerm="SBO:0000247" id="M_ca2_e" name="Calcium" compartment="e" hasOnlySubstanceUnits="false" boundaryCondition="false" constant="false" fbc:charge="2" fbc:chemicalFormula="Ca">
        <annotation>
          <rdf:RDF xmlns:rdf="http://www.w3.org/1999/02/22-rdf-syntax-ns#" xmlns:dcterms="http://purl.org/dc/terms/" xmlns:vCard="http://www.w3.org/2001/vcard-rdf/3.0#" xmlns:vCard4="http://www.w3.org/2006/vcard/ns#" xmlns:bqbiol="http://biomodels.net/biology-qualifiers/" xmlns:bqmodel="http://biomodels.net/model-qualifiers/">
            <rdf:Description rdf:about="#meta_M_ca2_e">
              <bqbiol:is>
                <rdf:Bag>
                  <rdf:li rdf:resource="https://identifiers.org/bigg.metabolite/ca2"/>
                  <rdf:li rdf:resource="https://identifiers.org/biocyc/META:CA+2"/>
                  <rdf:li rdf:resource="https://identifiers.org/chebi/CHEBI:29108"/>
                  <rdf:li rdf:resource="https://identifiers.org/hmdb/HMDB0000464"/>
                  <rdf:li rdf:resource="https://identifiers.org/inchikey/BHPQYMZQTOCNFJ-UHFFFAOYSA-N"/>
                  <rdf:li rdf:resource="https://identifiers.org/kegg.compound/C00076"/>
                  <rdf:li rdf:resource="https://identifiers.org/metabolite/ca2"/>
                  <rdf:li rdf:resource="https://identifiers.org/metanetx.chemical/MNXM128"/>
                  <rdf:li rdf:resource="https://identifiers.org/metatlas/MAM01413e"/>
                  <rdf:li rdf:resource="https://identifiers.org/pubchem.compound/271.0"/>
                  <rdf:li rdf:resource="https://identifiers.org/reactome/111875"/>
                  <rdf:li rdf:resource="https://identifiers.org/reactome/167012"/>
                  <rdf:li rdf:resource="https://identifiers.org/reactome/139827"/>
                  <rdf:li rdf:resource="https://identifiers.org/reactome/74016"/>
                  <rdf:li rdf:resource="https://identifiers.org/reactome/74112"/>
                  <rdf:li rdf:resource="https://identifiers.org/reactome/1606834"/>
                  <rdf:li rdf:resource="https://identifiers.org/reactome/2855229"/>
                  <rdf:li rdf:resource="https://identifiers.org/sabiork.compound/1289"/>
                  <rdf:li rdf:resource="https://identifiers.org/seed.compound/cpd29674"/>
                  <rdf:li rdf:resource="https://identifiers.org/seed.compound/cpd00063"/>
                  <rdf:li rdf:resource="https://identifiers.org/vmhmetabolite/ca2"/>
                </rdf:Bag>
              </bqbiol:is>
            </rdf:Description>
          </rdf:RDF>
        </annotation>
      </species>
      <species metaid="meta_M_mi14p_c" sboTerm="SBO:0000247" id="M_mi14p_c" name="1D-myo-inositol-1,4-bisphosphate" compartment="c" hasOnlySubstanceUnits="false" boundaryCondition="false" constant="false" fbc:charge="-4" fbc:chemicalFormula="C6H10O12P2">
        <annotation>
          <rdf:RDF xmlns:rdf="http://www.w3.org/1999/02/22-rdf-syntax-ns#" xmlns:dcterms="http://purl.org/dc/terms/" xmlns:vCard="http://www.w3.org/2001/vcard-rdf/3.0#" xmlns:vCard4="http://www.w3.org/2006/vcard/ns#" xmlns:bqbiol="http://biomodels.net/biology-qualifiers/" xmlns:bqmodel="http://biomodels.net/model-qualifiers/">
            <rdf:Description rdf:about="#meta_M_mi14p_c">
              <bqbiol:is>
                <rdf:Bag>
                  <rdf:li rdf:resource="https://identifiers.org/bigg.metabolite/mi14p"/>
                  <rdf:li rdf:resource="https://identifiers.org/chebi/CHEBI:17816"/>
                  <rdf:li rdf:resource="https://identifiers.org/kegg.compound/C01220"/>
                  <rdf:li rdf:resource="https://identifiers.org/metabolite/mi14p"/>
                  <rdf:li rdf:resource="https://identifiers.org/metanetx.chemical/MNXM1354"/>
                  <rdf:li rdf:resource="https://identifiers.org/metanetx.chemical/MNXM162282"/>
                  <rdf:li rdf:resource="https://identifiers.org/metatlas/MAM00526c"/>
                  <rdf:li rdf:resource="https://identifiers.org/vmhmetabolite/mi14p"/>
                </rdf:Bag>
              </bqbiol:is>
            </rdf:Description>
          </rdf:RDF>
        </annotation>
      </species>
      <species metaid="meta_M_udp_c" sboTerm="SBO:0000247" id="M_udp_c" name="UDP" compartment="c" hasOnlySubstanceUnits="false" boundaryCondition="false" constant="false" fbc:charge="-3" fbc:chemicalFormula="C9H11N2O12P2">
        <annotation>
          <rdf:RDF xmlns:rdf="http://www.w3.org/1999/02/22-rdf-syntax-ns#" xmlns:dcterms="http://purl.org/dc/terms/" xmlns:vCard="http://www.w3.org/2001/vcard-rdf/3.0#" xmlns:vCard4="http://www.w3.org/2006/vcard/ns#" xmlns:bqbiol="http://biomodels.net/biology-qualifiers/" xmlns:bqmodel="http://biomodels.net/model-qualifiers/">
            <rdf:Description rdf:about="#meta_M_udp_c">
              <bqbiol:is>
                <rdf:Bag>
                  <rdf:li rdf:resource="https://identifiers.org/bigg.metabolite/udp"/>
                  <rdf:li rdf:resource="https://identifiers.org/biocyc/META:UDP"/>
                  <rdf:li rdf:resource="https://identifiers.org/chebi/CHEBI:17659"/>
                  <rdf:li rdf:resource="https://identifiers.org/hmdb/HMDB0000295"/>
                  <rdf:li rdf:resource="https://identifiers.org/inchikey/XCCTYIAWTASOJW-XVFCMESISA-K"/>
                  <rdf:li rdf:resource="https://identifiers.org/kegg.compound/C00015"/>
                  <rdf:li rdf:resource="https://identifiers.org/kegg.glycan/G10619"/>
                  <rdf:li rdf:resource="https://identifiers.org/metabolite/udp"/>
                  <rdf:li rdf:resource="https://identifiers.org/metanetx.chemical/MNXM17"/>
                  <rdf:li rdf:resource="https://identifiers.org/metatlas/MAM03106c"/>
                  <rdf:li rdf:resource="https://identifiers.org/pubchem.compound/6031.0"/>
                  <rdf:li rdf:resource="https://identifiers.org/reactome/110096"/>
                  <rdf:li rdf:resource="https://identifiers.org/reactome/111814"/>
                  <rdf:li rdf:resource="https://identifiers.org/reactome/205687"/>
                  <rdf:li rdf:resource="https://identifiers.org/reactome/158602"/>
                  <rdf:li rdf:resource="https://identifiers.org/sabiork.compound/1269"/>
                  <rdf:li rdf:resource="https://identifiers.org/seed.compound/cpd00014"/>
                  <rdf:li rdf:resource="https://identifiers.org/vmhmetabolite/udp"/>
                </rdf:Bag>
              </bqbiol:is>
            </rdf:Description>
          </rdf:RDF>
        </annotation>
      </species>
      <species metaid="meta_M_35camp_e" sboTerm="SBO:0000247" id="M_35camp_e" name="3&apos;,5&apos;-Cyclic AMP" compartment="e" hasOnlySubstanceUnits="false" boundaryCondition="false" constant="false" fbc:charge="-1" fbc:chemicalFormula="C10H11N5O6P">
        <annotation>
          <rdf:RDF xmlns:rdf="http://www.w3.org/1999/02/22-rdf-syntax-ns#" xmlns:dcterms="http://purl.org/dc/terms/" xmlns:vCard="http://www.w3.org/2001/vcard-rdf/3.0#" xmlns:vCard4="http://www.w3.org/2006/vcard/ns#" xmlns:bqbiol="http://biomodels.net/biology-qualifiers/" xmlns:bqmodel="http://biomodels.net/model-qualifiers/">
            <rdf:Description rdf:about="#meta_M_35camp_e">
              <bqbiol:is>
                <rdf:Bag>
                  <rdf:li rdf:resource="https://identifiers.org/bigg.metabolite/camp"/>
                  <rdf:li rdf:resource="https://identifiers.org/biocyc/META:CAMP"/>
                  <rdf:li rdf:resource="https://identifiers.org/chebi/CHEBI:17489"/>
                  <rdf:li rdf:resource="https://identifiers.org/hmdb/HMDB0000058"/>
                  <rdf:li rdf:resource="https://identifiers.org/inchikey/IVOMOUWHDPKRLL-KQYNXXCUSA-M"/>
                  <rdf:li rdf:resource="https://identifiers.org/kegg.compound/C00575"/>
                  <rdf:li rdf:resource="https://identifiers.org/metabolite/35camp"/>
                  <rdf:li rdf:resource="https://identifiers.org/metanetx.chemical/MNXM243"/>
                  <rdf:li rdf:resource="https://identifiers.org/metatlas/MAM01419e"/>
                  <rdf:li rdf:resource="https://identifiers.org/pubchem.compound/6076.0"/>
                  <rdf:li rdf:resource="https://identifiers.org/reactome/30389"/>
                  <rdf:li rdf:resource="https://identifiers.org/sabiork.compound/1379"/>
                  <rdf:li rdf:resource="https://identifiers.org/seed.compound/cpd00446"/>
                  <rdf:li rdf:resource="https://identifiers.org/vmhmetabolite/camp"/>
                </rdf:Bag>
              </bqbiol:is>
            </rdf:Description>
          </rdf:RDF>
        </annotation>
      </species>
      <species metaid="meta_M_udpglc__D_c" sboTerm="SBO:0000247" id="M_udpglc__D_c" name="UDP-glucose" compartment="c" hasOnlySubstanceUnits="false" boundaryCondition="false" constant="false" fbc:charge="-2" fbc:chemicalFormula="C15H22N2O17P2">
        <annotation>
          <rdf:RDF xmlns:rdf="http://www.w3.org/1999/02/22-rdf-syntax-ns#" xmlns:dcterms="http://purl.org/dc/terms/" xmlns:vCard="http://www.w3.org/2001/vcard-rdf/3.0#" xmlns:vCard4="http://www.w3.org/2006/vcard/ns#" xmlns:bqbiol="http://biomodels.net/biology-qualifiers/" xmlns:bqmodel="http://biomodels.net/model-qualifiers/">
            <rdf:Description rdf:about="#meta_M_udpglc__D_c">
              <bqbiol:is>
                <rdf:Bag>
                  <rdf:li rdf:resource="https://identifiers.org/bigg.metabolite/udpg"/>
                  <rdf:li rdf:resource="https://identifiers.org/biocyc/META:CPD-12575"/>
                  <rdf:li rdf:resource="https://identifiers.org/chebi/CHEBI:18066"/>
                  <rdf:li rdf:resource="https://identifiers.org/hmdb/HMDB60079"/>
                  <rdf:li rdf:resource="https://identifiers.org/inchikey/HSCJRCZFDFQWRP-RDKQLNKOSA-L"/>
                  <rdf:li rdf:resource="https://identifiers.org/kegg.compound/C00029"/>
                  <rdf:li rdf:resource="https://identifiers.org/kegg.glycan/G10608"/>
                  <rdf:li rdf:resource="https://identifiers.org/metabolite/udpglc__D"/>
                  <rdf:li rdf:resource="https://identifiers.org/metanetx.chemical/MNXM52"/>
                  <rdf:li rdf:resource="https://identifiers.org/metatlas/MAM03108c"/>
                  <rdf:li rdf:resource="https://identifiers.org/pubchem.compound/53477679.0"/>
                  <rdf:li rdf:resource="https://identifiers.org/reactome/173594"/>
                  <rdf:li rdf:resource="https://identifiers.org/reactome/744227"/>
                  <rdf:li rdf:resource="https://identifiers.org/reactome/29410"/>
                  <rdf:li rdf:resource="https://identifiers.org/sabiork.compound/3918"/>
                  <rdf:li rdf:resource="https://identifiers.org/sabiork.compound/1277"/>
                  <rdf:li rdf:resource="https://identifiers.org/seed.compound/cpd00026"/>
                  <rdf:li rdf:resource="https://identifiers.org/seed.compound/cpd28293"/>
                  <rdf:li rdf:resource="https://identifiers.org/vmhmetabolite/udpg"/>
                </rdf:Bag>
              </bqbiol:is>
            </rdf:Description>
          </rdf:RDF>
        </annotation>
      </species>
      <species metaid="meta_M_mi1p__D_c" sboTerm="SBO:0000247" id="M_mi1p__D_c" name="inositol-1-phosphate" compartment="c" hasOnlySubstanceUnits="false" boundaryCondition="false" constant="false" fbc:charge="-2" fbc:chemicalFormula="C6H11O9P">
        <annotation>
          <rdf:RDF xmlns:rdf="http://www.w3.org/1999/02/22-rdf-syntax-ns#" xmlns:dcterms="http://purl.org/dc/terms/" xmlns:vCard="http://www.w3.org/2001/vcard-rdf/3.0#" xmlns:vCard4="http://www.w3.org/2006/vcard/ns#" xmlns:bqbiol="http://biomodels.net/biology-qualifiers/" xmlns:bqmodel="http://biomodels.net/model-qualifiers/">
            <rdf:Description rdf:about="#meta_M_mi1p__D_c">
              <bqbiol:is>
                <rdf:Bag>
                  <rdf:li rdf:resource="https://identifiers.org/bigg.metabolite/mi1p__D"/>
                  <rdf:li rdf:resource="https://identifiers.org/biocyc/META:D-MYO-INOSITOL-1-MONOPHOSPHATE"/>
                  <rdf:li rdf:resource="https://identifiers.org/chebi/CHEBI:18297"/>
                  <rdf:li rdf:resource="https://identifiers.org/inchikey/INAPMGSXUVUWAF-UOTPTPDRSA-L"/>
                  <rdf:li rdf:resource="https://identifiers.org/kegg.compound/C01177"/>
                  <rdf:li rdf:resource="https://identifiers.org/metabolite/mi1p__D"/>
                  <rdf:li rdf:resource="https://identifiers.org/metanetx.chemical/MNXM646"/>
                  <rdf:li rdf:resource="https://identifiers.org/metatlas/MAM02173c"/>
                  <rdf:li rdf:resource="https://identifiers.org/reactome/870330"/>
                  <rdf:li rdf:resource="https://identifiers.org/sabiork.compound/5422"/>
                  <rdf:li rdf:resource="https://identifiers.org/seed.compound/cpd00867"/>
                  <rdf:li rdf:resource="https://identifiers.org/vmhmetabolite/mi1p_D"/>
                </rdf:Bag>
              </bqbiol:is>
            </rdf:Description>
          </rdf:RDF>
        </annotation>
      </species>
      <species metaid="meta_M_mthgxl_c" sboTerm="SBO:0000247" id="M_mthgxl_c" name="Methylglyoxal" compartment="c" hasOnlySubstanceUnits="false" boundaryCondition="false" constant="false" fbc:charge="0" fbc:chemicalFormula="C3H4O2">
        <annotation>
[truncated: 20,355,368 more chars]
