# Supplementary material for: RBC-GEM: A genome-scale metabolic model for systems biology of the human red blood cell
Source: PLoS Comput Biol. 2025 Mar 12;21(3):e1012109. doi: 10.1371/journal.pcbi.1012109 (PMC11925312; doi:10.1371/journal.pcbi.1012109)
Supplement: S2 File — A table of contents containing the table titles and legends is included on the first sheet. (XLSX) [file pcbi.1012109.s004.xlsx]

## Sheet: Table of Contents
Sheet Name	Title	Legend
Table A	Biochemical databases and software used in the reconstruction of RBC-GEM.	The biochemical databases or software, the last date or version accessed, and citations.
Table B	Comparison of proteins identified across 29 published proteomic datasets.	Proteins are provided as UniProt identifiers for a given PubMed identifier. Only reviewed UniProt proteins were included. Corresponds to S1 Figure.
Table C	Bibliome of all curated literature used as evidence in RBC-GEM.	All curated references have a PubMed identifier, a DOI link, or an ISBN. Metadata was included if available. Corresponds to Figure 1 panel for curated references.
Table D	Proteins included in RBC-GEM with supporting proteomic and bibliomic evidence.	Genes are provided with their identifiers in RBC-GEM, UniProt and NCBI along with their HGNC symbol.
Table E	Metabolite species included in RBC-GEM.	Metabolites are provided with their identifiers in RBC-GEM, name, formula, charge, and compartment.
Table F	Biochemical reactions included in RBC-GEM with supporting bibliomic evidence.	Reactions are provided with their identifiers in RBC-GEM, their name, and catalyzed reaction.
Table G	RBC-GEM proteins mapped to drugs in the DrugBank database.	Genes are provided with their identifiers in RBC-GEM while drugs are given as DrugBank identifiers. Basic informaton extracted for each drug and protein interaction was also included.
Table H	RBC-GEM proteins mapped to single nucleotide polymorphisms (SNPs) from the SNP database.	Genes are provided with their identifiers in RBC-GEM while SNPs are provided using their reference identifiers. Basic informaton extracted for each SNP was also included.
Table I	RBC-GEM proteins mapped to phenotypes of morbid SNPs from the OMIM database.	Genes are provided with their identifiers in RBC-GEM while phenotypes and morbid SNPS are provided using their MIM numbers.
Table J	RBC-GEM reaction subsystems categorized by metabolic function.	The subsystems of RBC-GEM are categorized into larger groups based on their metabolic functions. When possible, subsystems are grouped based on KEGG pathways and Human-GEM in the Metabolic Atlas.
Table K	RBC-GEM transport proteins classified using the Transport Classification system.	Transport reactions across the plasma membrane are further classified according to the Transport Classification System. The “Unclassified” label is assigned to reactions associated with unknown or unclassified transport proteins as well as reactions representing passive diffusion.
Table L	Reactions removed from iAB-RBC-283 during the reconstruction process for RBC-GEM.	Reactions are provided with their updated identifiers before removal from iAB-RBC-283.
Table M	Metabolite species removed from iAB-RBC-283 during the reconstruction process for RBC-GEM.	Metabolites are provided with their updated identifiers before removal from iAB-RBC-283.
Table N	Genes removed from iAB-RBC-283 during the reconstruction process for RBC-GEM.	Genes are provided with their updated identifiers before removal from iAB-RBC-283.

## Sheet: Table A
Name	Type	Last Version/Date accessed	Citations
DrugBank	Database	Version 5.1.13	Knox, Craig et al. “DrugBank 6.0: the DrugBank Knowledgebase for 2024.” Nucleic acids research vol. 52,D1 (2024): D1265-D1275. doi:10.1093/nar/gkad976
HUGO Gene Nomenclature Committee (HGNC)	Database	Last accessed 2025-01-10	Seal, Ruth L et al. “Genenames.org: the HGNC resources in 2023.” Nucleic acids research vol. 51,D1 (2023): D1003-D1009. doi:10.1093/nar/gkac888
Human-GEM / MetabolicAtlas	Database	Version 1.19.0	Robinson, Jonathan L et al. “An atlas of human metabolism.” Science signaling vol. 13,624 eaaz1482. 24 Mar. 2020, doi:10.1126/scisignal.aaz1482 Hao Wang, Jonathan Robinson, Devlin-Moyer, Mihail Anton, feiranl, Jiahao Luo, johan-gson, Pranas Grigaitis, Cholley Pierre-Etienne, Anne Niknejad, Eduard Kerkhoven, Pinar Kocabas, Tânia Barata, pecholley, Jorge Ferreira, Mirek Kratochvil, Rasool Saghaleyn…
iAB-RBC-283 /BiGG Model database	Database	BiGG Models version 1.6, Oct 31, 2019	Norsigian, Charles J et al. “BiGG Models 2020: multi-strain genome-scale models and expansion across the phylogenetic tree.” Nucleic acids research vol. 48,D1 (2020): D402-D406. doi:10.1093/nar/gkz1054 Bordbar, Aarash et al. “iAB-RBC-283: A proteomically derived knowledge-base of erythrocyte metabolism that can be used to simulate its physiological and patho-physiological states.” BMC systems bio…
IUPHAR/BPS Guide to PHARMACOLOGY	Database	Release version 2024.4	Harding, Simon D et al. “The IUPHAR/BPS Guide to PHARMACOLOGY in 2024.” Nucleic acids research vol. 52,D1 (2024): D1438-D1449. doi:10.1093/nar/gkad944
KEGG: Kyoto Encyclopedia of Genes and Genomes	Database	Release 113	Kanehisa, M, and S Goto. “KEGG: kyoto encyclopedia of genes and genomes.” Nucleic acids research vol. 28,1 (2000): 27-30. doi:10.1093/nar/28.1.27
Online Mendelian Inheritance in Man, OMIM(®)	Database	Last accessed 2025-01-08	Amberger, Joanna S et al. “OMIM.org: Online Mendelian Inheritance in Man (OMIM®), an online catalog of human genes and genetic disorders.” Nucleic acids research vol. 43,Database issue (2015): D789-98. doi:10.1093/nar/gku1205
Rhea- Annotated reactions database	Database	Release 136	Bansal, Parit et al. “Rhea, the reaction knowledgebase in 2022.” Nucleic acids research vol. 50,D1 (2022): D693-D700. doi:10.1093/nar/gkab1016
Single Nucleotide Polymorphism Database (dbSNP)	Database	Last accessed 2025-01-10	Sayers, Eric W et al. “Database resources of the National Center for Biotechnology Information.” Nucleic acids research vol. 39,Database issue (2011): D38-51. doi:10.1093/nar/gkq1172
Transporter Classification Database (TCDB)	Database	Last accessed 2025-01-10	Saier, Milton H et al. “The Transporter Classification Database (TCDB): 2021 update.” Nucleic acids research vol. 49,D1 (2021): D461-D467. doi:10.1093/nar/gkaa1004
UniProt Knowledgebase (UniProtKB)	Database	Release 2024_06	UniProt Consortium. “UniProt: the Universal Protein Knowledgebase in 2023.” Nucleic acids research vol. 51,D1 (2023): D523-D531. doi:10.1093/nar/gkac1052
ComplexPortal	Database	Last updated: 2024-12-10	Meldal BHM, Perfetto L, Combe C, Lubiana T, Ferreira Cavalcante JV, Bye-A-Jee H, Waagmeester A, Del-Toro N, Shrivastava A, Barrera E, Wong E, Mlecnik B, Bindea G, Panneerselvam K, Willighagen E, Rappsilber J, Porras P, Hermjakob H, Orchard S. Complex Portal 2022: new curation frontiers. Nucleic Acids Res. 2022 Jan 7;50(D1):D578-D586. doi: 10.1093/nar/gkab991.
Reactome	Database	Version v91	Milacic M, Beavers D, Conley P, Gong C, Gillespie M, Griss J, Haw R, Jassal B, Matthews L, May B, Petryszak R, Ragueneau E, Rothfels K, Sevilla C, Shamovsky V, Stephan R, Tiwari K, Varusai T, Weiser J, Wright A, Wu G, Stein L, Hermjakob H, D'Eustachio P. The Reactome Pathway Knowledgebase 2024. Nucleic Acids Res. 2024 Jan 5;52(D1):D672-D678. doi: 10.1093/nar/gkad1025. PMID: 37941124; PMCID: PMC10…
HumanCyc	Database	Version 28	Romero P, Wagg J, Green ML, Kaiser D, Krummenacker M, Karp PD. Computational prediction of human metabolic pathways from the complete human genome. Genome Biol. 2005;6(1):R2. doi: 10.1186/gb-2004-6-1-r2. Epub 2004 Dec 22. PMID: 15642094; PMCID: PMC549063.
COBRApy - Constraint-Based Reconstruction and Analysis in Python	Software	Python 3.11, Version 0.29.0	Ebrahim, Ali et al. “COBRApy: COnstraints-Based Reconstruction and Analysis for Python.” BMC systems biology vol. 7 74. 8 Aug. 2013, doi:10.1186/1752-0509-7-74 Ali Ebrahim, et al. Opencobra/cobrapy: 0.29.0. 0.29.0, Zenodo, 31 Oct. 2023, doi:10.5281/zenodo.10059278.
Escher Python package	Software	Python 3.11, version 1.8.1	King, Zachary A et al. “Escher: A Web Application for Building, Sharing, and Embedding Data-Rich Visualizations of Biological Pathways.” PLoS computational biology vol. 11,8 e1004321. 27 Aug. 2015, doi:10.1371/journal.pcbi.1004321
EscherConverter	Software	Version 1.2	King, Zachary A et al. “Escher: A Web Application for Building, Sharing, and Embedding Data-Rich Visualizations of Biological Pathways.” PLoS computational biology vol. 11,8 e1004321. 27 Aug. 2015, doi:10.1371/journal.pcbi.1004321
MEMOTE - the genome-scale metabolic model test suite	Software	Python 3.11, version 0.17.0	Lieven, Christian et al. “MEMOTE for standardized genome-scale metabolic model testing.” Nature biotechnology vol. 38,3 (2020): 272-276. doi:10.1038/s41587-020-0446-y
Systems Biology Markup Language (SBML)	Software	Level 3 Version 1, FBC package version 2	Hucka, Michael et al. “The Systems Biology Markup Language (SBML): Language Specification for Level 3 Version 1 Core.” Journal of integrative bioinformatics vol. 12,2 266. 4 Sep. 2015, doi:10.2390/biecoll-jib-2015-266 Olivier, Brett G, and Frank T Bergmann. “SBML Level 3 Package: Flux Balance Constraints version 2.” Journal of integrative bioinformatics vol. 15,1 20170082. 9 Mar. 2018, doi:10.151…
Matplotlib: Visualization with Python	Software	Python 3.11, Version 3.8.2	Thomas A Caswell, et al. Matplotlib/matplotlib: REL: V3.7.5. v3.7.5, Zenodo, 16 Feb. 2024, doi:10.5281/zenodo.10669804.

## Sheet: Table B
Uniprot	pubmed:12362340	pubmed:14963112	pubmed:16861337	pubmed:18399644	pubmed:18494517	pubmed:18614565	pubmed:19778645	pubmed:22157974	pubmed:22954596	pubmed:23781972	pubmed:24555563	pubmed:26078478	pubmed:26271157	pubmed:26474164	pubmed:27006477	pubmed:27777340	pubmed:28263177	pubmed:28689405	pubmed:30327373	pubmed:31552303	pubmed:33103907	pubmed:33341364	pubmed:33806028	pubmed:35858567	pubmed:36346805	pubmed:37760001	pubmed:37942280	pubmed:38147558	pubmed:38964323
P04406	1	1	1	1	1	1	1	0	1	1	1	1	1	1	1	1	1	1	1	0	1	1	1	1	1	1	1	1	1
P11142	1	1	1	1	1	1	0	0	1	1	1	1	1	1	1	0	1	1	1	0	1	1	1	1	1	1	1	1	1
Q00013	1	1	1	0	1	1	0	0	1	0	1	1	0	1	1	1	1	1	1	1	1	1	1	1	1	1	1	1	1
P00915	0	1	1	0	1	1	0	1	1	1	1	1	0	1	1	1	1	1	1	0	1	1	1	1	1	1	1	1	1
P27105	1	1	1	1	0	1	1	0	1	0	1	1	0	1	0	1	1	1	1	1	1	1	1	1	1	1	1	1	1
P00352	0	0	1	1	1	1	0	1	1	1	1	0	0	1	1	1	1	1	1	0	1	1	1	1	1	1	1	1	1
P16452	1	0	1	0	0	0	1	0	1	0	1	1	1	1	1	1	1	1	1	1	1	1	1	1	1	1	1	1	1
P52907	1	0	1	1	1	1	1	0	1	0	1	0	0	1	1	1	1	1	1	0	1	1	1	1	1	1	1	1	1
P55072	1	1	1	0	0	1	0	0	1	1	1	0	1	1	1	1	1	1	1	0	1	1	1	1	1	1	1	1	1
P69905	0	0	1	1	1	1	0	0	1	0	1	1	1	1	1	1	1	1	1	0	1	1	1	1	1	1	1	1	1
P30043	1	1	0	0	0	1	0	1	1	1	1	1	0	1	1	1	1	1	1	0	1	1	1	1	1	1	1	1	1
P11166	1	1	1	0	0	1	0	0	1	0	1	1	0	1	1	1	1	1	1	1	1	1	1	1	1	1	1	1	1
P25787	1	1	1	1	1	1	0	0	1	1	1	0	0	0	1	1	1	1	1	0	1	1	1	1	1	1	1	1	1
P51148	0	0	1	0	1	1	1	0	1	0	1	1	0	1	1	1	1	1	1	1	1	1	1	1	1	1	1	1	1
P32119	1	0	1	1	0	1	0	0	1	1	1	1	0	1	1	1	1	1	1	0	1	1	1	1	1	1	1	1	1
P04040	1	0	1	1	1	1	0	0	1	0	1	1	0	1	1	1	1	1	1	0	1	1	1	1	1	1	1	1	1
P49721	1	1	1	1	1	1	0	0	1	0	1	0	0	1	1	1	1	1	1	0	1	1	1	1	1	1	1	1	1
P49720	1	0	1	1	1	1	1	0	1	0	1	0	1	1	1	0	1	1	1	0	1	1	1	1	1	1	1	1	1
P35998	1	0	1	0	1	1	1	0	1	0	1	0	1	1	1	1	1	1	1	0	1	1	1	1	1	1	1	1	1
P38606	0	0	1	1	1	1	1	0	1	0	1	0	0	1	1	1	1	1	1	0	1	1	1	1	1	1	1	1	1
P10644	1	0	1	0	1	1	1	0	1	0	1	1	0	0	1	1	1	1	1	0	1	1	1	1	1	1	1	1	1
P06733	0	0	1	1	1	1	0	1	0	1	1	0	0	1	1	1	1	1	1	0	1	1	1	1	1	1	1	1	1
P60953	0	0	1	1	1	1	0	0	0	1	1	0	0	1	1	1	1	1	1	1	1	1	1	1	1	1	1	1	1
P30041	0	1	1	1	1	1	0	0	1	0	1	0	0	1	1	1	1	1	1	0	1	1	1	1	1	1	1	1	1
P61225	1	0	1	0	0	1	1	0	1	0	1	1	0	0	1	1	1	1	1	1	1	1	1	1	1	1	1	1	1
P07384	0	0	1	0	1	1	1	1	1	0	1	0	0	1	1	1	1	1	1	0	1	1	1	1	1	1	1	1	1
P61020	1	0	1	0	1	0	1	0	1	0	1	1	1	1	1	1	1	1	1	1	0	0	1	1	1	1	1	1	1
P78371	1	0	1	1	1	1	0	0	1	0	1	0	0	1	1	1	1	1	1	0	1	1	1	1	1	1	1	1	1
P50991	0	0	1	1	1	1	1	0	1	0	1	0	0	1	1	1	1	1	1	0	1	1	1	1	1	1	1	1	1
P68871	0	0	0	1	1	1	0	0	1	1	1	1	1	0	1	1	1	1	1	0	1	1	1	1	1	1	1	1	1
Q99832	0	0	1	1	1	1	0	0	1	0	1	1	0	1	1	1	1	1	1	0	1	1	1	1	1	1	1	1	1
Q00796	1	0	1	1	1	1	0	0	1	0	1	0	0	1	1	1	1	1	1	0	1	1	1	1	1	1	1	1	1
P53396	0	0	1	1	0	1	1	0	1	0	1	1	0	1	1	1	1	1	1	0	1	1	1	1	1	1	1	1	1
P23634	0	1	1	0	0	0	1	0	1	0	1	1	1	0	1	1	1	1	1	1	1	1	1	1	1	1	1	1	1
P53004	0	0	1	0	1	1	1	1	1	0	1	0	0	1	1	1	1	1	1	0	1	1	1	1	1	1	1	1	1
P60900	1	0	1	1	1	1	1	0	1	0	1	0	0	1	1	0	1	1	1	0	1	0	1	1	1	1	1	1	1
Q9UKV8	0	0	0	0	0	1	1	0	1	0	1	1	1	1	1	1	1	1	1	0	1	1	1	1	1	1	1	1	1
P48729	0	0	1	1	0	1	1	0	1	0	1	1	0	1	1	1	1	1	1	0	1	1	1	1	1	1	0	1	1
P28289	1	0	1	0	0	1	0	0	1	0	1	1	1	1	1	1	1	1	1	0	1	1	1	1	1	1	0	1	1
P48426	0	0	1	0	0	1	0	0	1	0	1	1	1	1	1	1	1	1	1	0	1	1	1	1	1	1	1	1	1
Q96P70	0	0	1	0	1	1	1	0	1	0	1	0	0	1	1	1	1	1	1	0	1	1	1	1	1	1	1	1	1
P35612	1	0	1	0	0	1	1	0	1	0	1	1	0	0	1	1	1	1	1	0	1	1	1	1	1	1	1	1	1
Q96PL5	0	0	1	0	0	0	1	0	1	0	1	1	1	0	1	1	1	1	1	1	1	1	1	1	1	1	1	1	1
P60891	1	1	1	1	0	1	0	0	1	0	1	0	0	0	1	1	1	1	1	0	1	1	1	1	1	1	1	1	1
Q14974	0	0	1	1	1	1	1	0	0	0	1	0	0	1	1	1	1	1	1	0	1	1	1	1	1	1	1	1	1
Q9GZP4	0	0	0	1	1	1	1	0	1	0	1	0	0	1	1	1	1	1	1	0	1	1	1	1	1	1	1	1	1
P17987	0	0	1	1	0	1	1	0	1	0	1	0	0	1	1	1	1	1	1	0	1	1	1	1	1	1	1	1	1
P63000	1	0	1	0	0	1	0	0	0	0	1	1	0	1	1	1	1	1	1	1	1	1	1	1	1	1	1	1	1
P21980	0	0	1	1	1	1	0	1	0	1	1	0	0	1	0	1	1	1	1	0	1	1	1	1	1	1	1	1	1
P20618	0	0	1	1	1	1	1	0	1	0	1	0	0	0	1	1	1	1	1	0	1	1	1	1	1	1	1	1	1
P48637	0	0	1	0	1	1	0	1	0	1	1	0	0	1	1	1	1	1	1	0	1	1	1	1	1	1	1	1	1
P54725	0	1	0	1	1	1	0	1	0	0	1	0	0	1	1	1	1	1	1	0	1	1	1	1	1	1	1	1	1
P78417	0	0	1	0	1	1	0	1	0	1	1	0	0	1	1	1	1	1	1	0	1	1	1	1	1	1	1	1	1
P48506	0	0	1	0	1	1	0	1	0	1	1	0	0	1	1	1	1	1	1	0	1	1	1	1	1	1	1	1	1
Q9BS40	0	0	1	0	1	1	0	1	0	1	1	0	0	1	1	1	1	1	1	0	1	1	1	1	1	1	1	1	1
O95747	0	0	1	1	1	1	0	0	1	0	1	0	0	1	1	1	1	1	1	0	1	1	1	1	1	1	1	1	1
P62195	0	0	1	1	1	1	0	0	1	0	1	0	1	1	1	1	1	1	1	0	1	0	1	1	1	1	1	1	1
P23526	0	0	1	1	0	1	0	0	1	1	1	0	0	1	1	1	1	1	1	0	1	1	1	1	1	1	1	1	1
P49247	0	0	1	1	1	1	0	0	1	0	1	0	0	1	1	1	1	1	1	0	1	1	1	1	1	1	1	1	1
P62258	0	1	1	1	0	1	0	0	1	1	1	0	0	1	1	1	1	1	1	0	1	0	1	1	1	1	1	1	1
Q9H479	0	0	0	1	1	1	1	0	1	0	1	0	0	1	1	1	1	1	1	0	1	1	1	1	1	1	1	1	1
Q9NRV9	0	0	1	0	1	1	1	1	1	0	1	0	0	1	1	1	1	1	1	0	1	0	1	1	1	1	1	1	1
O14818	1	0	1	1	1	1	0	0	1	0	1	0	0	0	1	1	1	1	1	0	1	1	1	1	1	1	1	1	1
P26038	0	0	1	0	1	1	0	0	1	0	1	1	1	1	1	1	1	1	1	0	1	0	1	1	1	1	1	1	1
P25789	1	0	1	0	0	1	1	0	1	0	1	0	0	1	1	1	1	1	1	0	1	1	1	1	1	1	1	1	1
O94919	0	0	1	0	1	1	0	0	1	0	1	1	1	0	1	1	1	1	1	1	1	1	1	1	1	1	0	1	1
P11277	1	0	0	0	0	0	1	0	1	0	1	1	1	1	1	1	1	1	1	0	1	1	1	1	1	1	1	1	1
P02549	1	1	0	0	0	0	1	0	1	0	1	1	1	1	1	0	1	1	1	0	1	1	1	1	1	1	1	1	1
P36959	0	0	1	0	1	1	1	0	1	0	1	0	0	1	1	1	1	1	1	0	1	1	1	1	1	1	1	1	1
O14744	0	0	1	0	1	1	1	0	1	0	1	0	0	1	1	1	1	1	1	0	1	1	1	1	1	1	1	1	1
P04075	1	0	0	0	0	1	1	0	1	0	1	1	1	1	1	0	1	1	1	0	1	1	1	1	1	1	1	1	1
Q99436	0	0	1	0	1	1	1	0	0	0	1	0	0	1	1	1	1	1	1	0	1	1	1	1	1	1	1	1	1
P30613	0	0	1	1	0	1	1	0	0	0	1	0	0	1	1	1	1	1	1	0	1	1	1	1	1	1	1	1	1
Q8WUM4	0	0	1	1	1	1	0	0	0	0	1	0	0	1	1	1	1	1	1	0	1	1	1	1	1	1	1	1	1
P61026	0	0	1	0	0	1	0	0	1	0	1	1	0	1	1	1	1	1	1	1	1	0	1	1	1	1	1	1	1
Q9Y230	0	0	1	1	1	1	0	0	0	0	1	0	0	1	1	1	1	1	1	0	1	1	1	1	1	1	1	1	1
Q13867	0	1	0	0	1	1	0	0	0	1	1	0	0	1	1	1	1	1	1	0	1	1	1	1	1	1	1	1	1
P61006	0	0	1	0	1	1	1	0	1	0	1	1	0	1	1	1	1	1	1	1	1	0	1	1	0	0	1	1	1
Q13617	0	0	1	1	1	1	1	0	0	1	1	0	0	1	1	0	1	1	1	0	1	1	1	1	1	1	0	1	1
P16157	1	0	0	0	0	0	1	0	1	0	1	1	1	1	0	1	1	1	1	0	1	1	1	1	1	1	1	1	1
Q9UL25	0	0	1	0	0	1	0	0	1	0	1	1	0	1	1	1	1	1	1	1	1	1	1	1	0	1	1	1	1
P13796	0	0	1	0	1	1	0	0	1	0	1	0	0	1	1	1	1	1	1	0	1	1	1	1	1	1	1	1	1
P23276	1	0	1	0	0	0	0	0	1	0	1	1	0	0	1	1	1	1	1	1	1	1	1	1	1	1	1	1	1
P09960	0	0	1	0	1	1	0	0	0	1	1	0	0	1	1	1	1	1	1	0	1	1	1	1	1	1	1	1	1
O00232	0	0	1	1	0	1	0	0	1	0	1	0	0	1	1	1	1	1	1	0	1	1	1	1	1	1	1	1	1
P25786	1	0	0	0	0	0	1	0	1	1	1	0	0	1	1	1	1	1	1	0	1	1	1	1	1	1	1	1	1
O43242	0	0	1	1	1	1	1	0	1	0	1	0	0	0	0	1	1	1	1	0	1	1	1	1	1	1	1	1	1
P25788	1	1	0	0	0	0	1	0	1	0	1	0	0	1	1	1	1	1	1	0	1	1	1	1	1	1	1	1	1
P17858	0	0	1	0	0	1	0	0	1	0	1	1	0	1	1	1	1	1	1	0	1	1	1	1	1	1	1	1	1
P28072	1	0	0	1	0	1	0	0	1	0	1	0	0	1	1	1	1	1	1	0	1	1	1	1	1	1	1	1	1
P28070	0	0	0	1	1	1	0	0	1	0	1	0	0	1	1	1	1	1	1	0	1	1	1	1	1	1	1	1	1
P10768	0	0	1	0	1	1	0	1	0	1	1	0	0	1	1	1	1	1	1	0	1	0	1	1	1	1	1	1	1
Q96G03	0	0	0	0	1	1	0	1	0	1	1	0	0	1	1	1	1	1	1	0	1	1	1	1	1	1	1	1	1
P11021	0	0	1	0	1	0	1	0	1	0	1	1	1	0	1	1	1	1	1	0	1	0	1	1	1	1	1	1	1
P54920	1	0	0	1	1	1	0	0	1	0	1	0	0	1	1	1	1	1	1	0	1	0	1	1	1	1	1	1	1
P17174	0	0	1	0	1	1	0	0	0	1	1	0	0	1	1	1	1	1	1	0	1	1	1	1	1	1	1	1	1
Q13200	0	0	1	0	1	1	1	0	1	0	1	0	0	1	0	1	1	1	1	0	1	1	1	1	1	1	1	1	1
Q06830	0	0	1	1	0	1	1	0	1	0	1	0	0	1	1	1	1	1	1	0	1	0	1	1	1	1	1	1	1
P62834	1	1	1	0	0	0	0	0	1	0	1	1	0	0	1	1	1	1	1	1	0	1	1	1	1	1	1	1	1
P48507	0	0	1	1	1	1	0	0	0	0	1	0	0	1	1	1	1	1	1	0	1	1	1	1	1	1	1	1	1
P05089	1	0	0	0	0	0	0	0	1	0	1	1	1	1	1	1	1	1	1	0	1	1	1	1	1	1	1	1	1
Q06323	1	0	0	0	0	0	1	0	1	0	1	0	1	1	1	1	1	1	1	0	1	1	1	1	1	1	1	1	1
O95782	0	0	0	0	0	0	1	0	1	0	1	1	1	1	1	1	1	1	1	0	1	1	1	1	1	1	1	1	1
P62191	0	0	1	0	1	1	1	0	1	0	1	0	0	0	1	1	1	1	1	1	1	0	1	1	1	1	1	1	1
P00492	0	0	1	0	0	1	1	1	1	0	1	0	0	0	1	1	1	1	1	0	1	1	1	1	1	1	1	1	1
P00558	0	0	1	0	1	1	0	0	1	0	1	0	0	1	1	1	1	1	1	0	1	1	1	1	1	1	1	1	1
P35579	0	0	0	0	0	0	1	0	1	0	1	1	1	1	1	1	1	1	1	0	1	1	1	1	1	1	1	1	1
P48643	0	0	1	1	0	1	1	0	1	0	1	0	0	1	1	0	1	1	1	0	1	1	1	1	1	1	1	1	1
P00387	0	0	0	0	0	0	1	0	1	0	1	1	0	1	1	1	1	1	1	1	1	1	1	1	1	1	1	1	1
P02042	0	0	0	1	0	1	0	0	1	1	1	1	0	1	1	1	1	1	1	0	1	0	1	1	1	1	1	1	1
P00918	0	0	1	0	1	1	0	0	1	0	1	0	0	1	1	1	1	1	1	0	1	1	1	1	1	1	1	1	1
P07195	0	0	1	0	1	1	0	0	1	0	1	0	0	1	1	1	1	1	1	0	1	1	1	1	1	1	1	1	1
Q9Y315	0	0	1	1	1	1	0	0	1	0	1	0	0	1	1	1	1	1	1	0	0	1	1	1	1	1	1	1	1
P37837	0	0	0	0	1	1	0	1	0	1	1	0	0	1	1	1	1	1	1	0	1	1	1	1	1	1	1	1	1
Q14C86	0	0	1	0	0	1	1	0	1	0	1	0	0	1	1	1	1	1	1	0	1	1	1	1	1	1	1	1	1
P05198	0	0	1	0	1	1	0	0	1	0	1	0	0	1	1	1	1	1	1	0	1	1	1	1	1	1	1	1	1
P01116	0	0	1	0	0	1	1	0	1	0	1	1	0	0	1	1	1	1	1	1	0	1	1	1	1	1	1	1	1
Q9H0U4	0	0	0	0	1	1	0	0	1	0	1	1	0	1	1	0	1	1	1	1	1	1	1	1	1	1	1	1	1
Q9Y2V2	0	0	0	0	1	1	0	0	1	0	1	0	0	1	1	1	1	1	1	0	1	1	1	1	1	1	1	1	1
P12955	0	0	1	0	1	1	0	0	0	1	1	0	0	1	1	1	1	1	1	0	1	1	1	1	1	1	0	1	1
P11586	0	1	0	0	0	0	1	0	0	0	1	1	0	1	1	1	1	1	1	0	1	1	1	1	1	1	1	1	1
P31939	0	0	1	0	1	1	0	0	0	0	1	0	0	1	1	1	1	1	1	0	1	1	1	1	1	1	1	1	1
P04632	0	0	0	0	0	1	1	1	1	0	1	0	0	1	1	0	1	1	1	0	1	1	1	1	1	1	1	1	1
P04792	0	0	0	0	1	1	0	0	1	0	1	0	0	1	1	1	1	1	1	0	1	1	1	1	1	1	1	1	1
P26447	0	0	1	0	1	1	0	0	0	0	1	0	0	1	1	1	1	1	1	0	1	1	1	1	1	1	1	1	1
Q9BSL1	0	0	0	0	1	1	0	0	1	1	1	0	0	1	1	1	1	1	1	0	1	1	1	1	1	1	0	1	1
P26599	0	0	1	0	0	1	1	0	1	0	1	1	0	1	1	0	1	1	1	0	1	1	1	1	0	1	1	1	1
P00441	0	0	1	0	0	1	0	0	1	1	1	0	0	1	1	0	1	1	1	0	1	1	1	1	1	1	1	1	1
O75955	1	0	1	0	0	0	0	0	1	0	1	1	0	0	1	1	1	1	1	0	1	1	1	1	1	1	1	1	1
Q15691	0	0	0	0	1	1	1	0	0	0	1	0	0	1	1	1	1	1	1	0	1	1	1	1	1	1	1	1	1
O00487	0	0	1	1	1	1	0	0	1	0	0	0	0	1	1	0	1	1	1	0	1	1	1	1	1	1	1	1	1
Q9H9Q2	0	0	0	1	1	1	1	0	1	0	1	0	0	1	1	0	1	1	1	0	1	1	1	1	1	1	0	1	1
P22314	0	0	0	0	1	1	0	0	1	0	1	0	0	1	1	1	1	1	1	0	1	1	1	1	1	1	1	1	1
Q9BT78	0	0	1	1	1	1	0	0	0	0	1	0	0	1	1	0	1	1	1	0	1	1	1	1	1	1	1	1	1
P13489	0	0	0	1	1	1	0	0	0	0	1	0	0	1	1	1	1	1	1	0	1	1	1	1	1	1	1	1	1
P13639	0	0	0	0	1	1	0	0	0	0	1	1	0	1	1	1	1	1	1	0	1	1	1	1	1	1	1	1	1
P13716	0	0	0	0	0	0	1	1	1	1	1	0	0	1	0	1	1	1	1	0	1	1	1	1	1	1	1	1	1
P40227	0	0	1	1	0	1	1	0	0	0	1	0	0	0	1	1	1	1	1	0	1	1	1	1	1	1	1	1	1
O95373	0	0	1	0	0	0	1	0	1	0	1	0	0	1	1	1	1	1	1	0	1	1	1	1	1	1	1	1	1
P13798	0	0	1	1	1	1	0	0	0	1	1	0	0	1	1	0	1	1	1	0	1	0	1	1	1	1	1	1	1
P41091	0	0	0	0	1	1	1	0	1	0	1	0	0	1	1	1	1	1	1	0	1	0	1	1	1	1	1	1	1
Q16531	0	0	1	1	0	1	0	0	1	0	1	0	0	1	1	0	1	1	1	0	1	1	1	1	1	1	1	1	1
P16930	0	0	1	0	1	1	0	0	0	0	1	0	0	1	1	1	1	1	1	0	1	1	1	1	1	1	1	1	1
Q15102	0	0	0	0	1	1	0	1	0	1	1	0	0	1	1	1	1	1	1	0	1	0	1	1	1	1	1	1	1
Q92905	0	0	0	0	1	1	0	0	1	0	1	0	0	1	1	1	1	1	1	0	1	1	1	1	1	1	1	1	1
Q08495	1	0	0	0	0	1	0	0	1	0	1	1	1	0	1	1	1	1	1	0	1	1	1	1	1	1	0	1	1
Q9H4G4	0	0	1	0	0	1	0	0	0	0	1	1	0	0	1	1	1	1	1	1	1	1	1	1	1	1	1	1	1
P23381	0	0	0	0	1	1	1	0	0	0	1	0	0	1	1	1	1	1	1	0	1	1	1	1	1	1	1	1	1
P17931	1	0	1	0	0	0	1	0	1	0	1	1	0	0	1	1	1	1	1	0	1	0	1	1	1	1	1	1	1
P28066	0	0	1	1	1	1	0	0	1	0	1	0	0	0	1	1	1	1	1	0	1	0	1	1	1	1	1	1	1
Q96GD0	0	0	0	1	1	1	0	0	0	1	1	0	0	1	1	1	1	1	1	0	1	1	1	1	1	1	0	1	1
Q99497	0	0	0	1	1	1	0	0	0	0	1	0	0	1	1	0	1	1	1	1	1	1	1	1	1	1	1	1	1
P30046	0	1	1	0	1	1	0	1	0	0	1	0	0	1	1	0	1	1	1	0	1	0	1	1	1	1	1	1	1
P30086	0	1	1	0	1	1	0	0	0	0	1	0	0	1	1	1	1	1	1	0	1	0	1	1	1	1	1	1	1
P50502	0	0	1	1	1	1	0	0	0	0	1	0	0	0	1	1	1	1	1	0	1	1	1	1	1	1	1	1	1
P34932	0	0	1	0	1	1	0	0	0	0	1	0	0	1	1	1	1	1	1	0	1	1	1	1	1	1	1	1	1
Q9UQ80	0	0	0	0	1	1	0	0	1	0	1	0	0	1	1	1	1	1	1	0	1	1	1	1	1	1	1	1	1
P21281	0	0	0	0	0	1	1	0	1	0	1	0	0	1	1	1	1	1	1	0	1	1	1	1	1	1	1	1	1
P08754	0	0	1	0	0	0	1	0	1	0	1	1	0	0	1	1	1	1	1	1	1	1	1	1	0	1	1	1	1
P61224	0	1	1	0	0	1	1	0	1	0	0	1	0	0	1	0	1	1	1	0	1	1	1	1	1	1	1	1	1
P07738	0	0	1	0	1	1	0	0	0	0	1	0	0	1	1	1	1	1	1	0	1	1	1	1	1	1	1	1	1
P51665	0	0	1	1	1	1	0	0	0	0	1	0	0	1	0	1	1	1	1	0	1	1	1	1	1	1	1	1	1
P62937	0	0	0	0	1	1	0	0	0	0	1	1	0	1	1	1	1	1	1	0	1	1	1	1	1	1	1	1	1
Q5T4S7	0	0	0	0	0	0	1	0	1	0	1	0	1	1	1	1	1	1	1	1	1	1	1	1	1	1	0	1	1
P50895	0	0	1	0	0	1	1	0	1	0	1	1	0	0	1	0	1	1	1	1	1	1	1	1	1	1	0	1	1
P31948	0	0	1	0	1	1	0	0	0	0	1	0	0	1	1	1	1	1	1	0	1	1	1	1	1	1	1	1	1
P54577	0	0	0	0	1	1	0	0	1	0	1	0	0	1	1	1	1	1	1	0	1	1	1	1	1	1	1	1	1
Q99808	0	0	0	0	0	0	1	0	1	0	1	1	1	0	1	1	1	1	1	1	1	1	1	1	0	1	1	1	1
Q13616	0	0	1	0	1	1	1	0	1	0	1	0	0	1	0	0	1	1	1	0	1	1	1	1	1	1	1	1	1
P61106	0	0	1	0	1	1	0	0	1	0	1	0	0	1	1	1	1	1	1	1	1	0	1	1	0	1	1	1	1
Q8IUI8	0	0	0	1	0	1	1	0	1	0	1	0	0	1	1	1	1	1	1	0	1	1	1	1	1	1	0	1	1
Q15365	0	0	0	1	1	1	0	0	0	0	1	0	0	1	1	1	1	1	1	0	1	1	1	1	1	1	1	1	1
O15067	0	0	1	0	1	1	0	0	0	0	1	0	0	1	1	1	1	1	1	0	1	1	1	1	1	1	1	1	1
Q13228	0	0	0	0	0	1	0	1	0	1	1	0	0	1	1	1	1	1	1	0	1	1	1	1	1	1	1	1	1
Q04760	0	0	1	0	1	1	0	0	0	0	1	0	0	1	1	1	1	1	1	0	1	1	1	1	1	1	1	1	1
P43034	0	0	0	0	1	1	1	0	0	0	1	0	0	1	1	1	1	1	1	0	1	1	1	1	1	1	1	1	1
P28074	1	0	0	0	0	0	0	0	1	0	1	0	1	1	1	1	1	1	1	0	1	1	1	1	1	1	1	1	1
Q15286	1	0	1	0	0	1	0	0	1	0	1	1	0	0	1	0	1	1	1	1	0	1	1	1	1	1	1	1	1
P09543	0	0	1	0	0	1	0	0	1	0	1	1	0	0	1	1	1	1	1	1	1	1	1	1	0	1	1	1	1
P06744	0	1	0	0	1	1	0	0	0	0	1	1	0	1	1	0	1	1	1	0	1	1	1	1	1	1	1	1	1
P00338	0	0	1	0	1	1	0	0	1	0	1	0	0	1	0	1	1	1	1	0	1	1	1	1	1	1	1	1	1
P60709	1	0	1	1	0	1	1	0	1	0	0	1	0	0	1	1	1	1	1	0	1	0	1	0	1	1	1	1	1
Q13630	0	0	1	0	1	1	0	0	0	0	1	0	0	1	1	1	1	1	1	0	1	1	1	1	1	1	1	1	1
O00231	0	0	0	0	0	0	1	0	1	0	1	0	1	1	1	1	1	1	1	0	1	1	1	1	1	1	1	1	1
Q9UNS2	0	0	0	1	1	1	0	0	1	0	1	0	0	1	0	1	1	1	1	0	1	1	1	1	1	1	1	1	1
P16152	0	0	1	0	1	1	1	0	0	0	1	0	0	1	1	1	1	1	1	0	1	0	1	1	1	1	1	1	1
O15400	0	0	0	0	0	0	0	0	1	0	1	1	0	0	1	1	1	1	1	1	1	1	1	1	1	1	1	1	1
P17612	1	0	0	0	0	0	0	0	1	0	1	1	0	0	1	1	1	1	1	0	1	1	1	1	1	1	1	1	1
Q9GZT8	0	0	0	0	1	1	0	1	0	1	0	0	0	1	1	1	1	1	1	0	1	1	1	1	1	1	0	1	1
Q16658	0	0	1	0	0	1	0	0	0	0	1	0	0	1	1	1	1	1	1	0	1	1	1	1	1	1	1	1	1
O15439	0	0	1	0	0	0	0	0	1	0	1	1	1	0	1	1	1	1	1	1	0	1	1	1	0	1	1	1	1
P17980	0	0	1	1	1	1	0	0	1	0	1	0	0	1	1	0	1	0	1	0	1	1	1	1	1	1	0	1	1
Q9UDX3	0	0	0	0	1	1	0	0	0	0	1	0	0	1	1	1	1	1	1	0	1	1	1	1	1	1	1	1	1
P54727	0	0	0	0	1	1	0	0	0	0	1	0	0	1	1	1	1	1	1	0	1	1	1	1	1	1	1	1	1
P12829	1	0	0	1	0	1	0	0	1	0	1	1	0	1	1	0	1	1	1	0	1	0	1	1	1	1	0	1	1
Q15008	0	0	1	1	0	1	0	0	0	0	1	0	0	1	1	1	1	1	1	0	1	0	1	1	1	1	1	1	1
P07237	0	0	1	0	0	1	0	0	1	0	1	1	1	0	1	0	1	1	1	0	0	1	1	1	1	1	1	1	1
O60664	0	0	0	1	1	1	0	0	0	0	1	0	0	1	1	0	1	1	1	0	1	1	1	1	1	1	1	1	1
P60174	0	0	0	0	0	0	0	0	1	1	1	0	0	1	1	1	1	1	1	0	1	1	1	1	1	1	1	1	1
P0DMV8	0	0	1	1	0	1	1	0	1	1	1	1	0	1	1	0	1	0	0	0	1	0	1	1	1	1	0	1	1
Q9NP58	0	0	0	0	0	0	0	0	1	0	1	1	1	0	1	0	1	1	1	1	1	1	1	1	1	1	1	1	1
P60842	0	0	1	0	0	1	1	0	0	0	1	0	0	0	1	1	1	1	1	0	1	1	1	1	1	1	1	1	1
P06753	1	0	0	0	0	0	0	0	1	0	1	1	1	0	1	1	1	1	1	0	1	0	1	1	1	1	1	1	1
P09105	0	0	0	0	1	1	0	0	0	0	1	0	0	1	1	1	1	1	1	0	1	1	1	1	1	1	1	1	1
P55036	0	0	0	0	1	1	1	0	1	0	1	0	0	1	1	0	1	1	1	0	1	0	1	1	1	1	1	1	1
P09104	0	0	1	0	1	0	0	0	0	1	1	0	0	1	1	1	1	1	1	0	1	1	1	1	1	1	0	1	1
Q14254	1	0	0	0	0	0	0	0	1	0	1	0	1	0	1	0	1	1	1	1	1	1	1	1	1	1	1	1	1
P07451	0	1	1	0	1	1	0	0	0	0	1	0	0	1	0	1	1	1	1	0	1	0	1	1	1	1	1	1	1
O75131	0	0	1	0	1	1	0	0	0	0	1	1	0	1	0	1	1	1	1	0	1	1	1	1	0	1	1	1	1
O75326	0	0	1	0	0	0	1	0	1	0	1	1	1	0	1	1	1	1	1	1	0	1	1	1	0	0	1	1	1
P78318	0	0	0	1	1	1	1	0	0	0	1	0	0	1	1	1	1	1	1	0	0	1	1	1	1	1	0	1	1
P10599	0	0	1	0	0	1	0	0	1	0	1	0	0	1	1	1	1	1	1	0	1	0	1	1	1	1	1	1	1
O75874	0	0	0	1	1	1	0	0	0	0	1	0	0	1	1	1	1	1	1	0	1	1	0	1	1	1	1	1	1
P68371	0	0	0	1	1	1	0	0	1	0	1	0	0	0	1	1	1	1	1	0	1	0	1	1	1	1	1	1	1
P05023	0	0	1	0	0	1	1	0	1	0	1	1	0	0	1	1	1	1	1	1	1	1	1	1	0	0	1	0	1
O76003	0	0	0	0	1	1	0	0	0	0	1	0	0	1	1	1	1	1	1	0	1	1	1	1	1	1	1	1	1
P61981	0	0	1	0	1	1	0	0	1	0	1	0	0	1	1	1	1	1	1	0	1	0	1	1	0	1	1	1	1
P55786	0	0	1	0	1	1	0	1	0	1	0	0	0	1	1	0	1	1	1	0	1	1	0	1	1	1	1	1	1
Q15907	0	0	0	1	1	1	1	0	1	0	1	0	0	1	0	0	1	1	1	0	0	1	1	1	1	1	1	1	1
O43765	0	0	0	1	1	1	1	0	0	0	1	0	0	1	0	1	1	1	1	0	0	1	1	1	1	1	1	1	1
P04083	0	0	1	0	1	1	0	0	0	0	0	1	0	1	0	1	1	1	1	0	1	1	1	1	1	1	1	1	1
P02730	1	0	0	0	0	0	0	0	0	0	1	1	0	1	1	1	1	1	1	1	1	0	1	1	1	1	1	1	1
Q16401	0	0	1	0	0	1	0	0	0	0	1	0	0	1	1	1	1	1	1	0	1	1	1	1	1	1	1	1	1
P14625	0	0	0	0	0	0	1	0	1	0	1	1	0	0	1	1	1	1	1	0	1	1	1	1	1	1	1	1	1
P14868	0	0	1	1	0	1	0	0	0	0	1	0	0	1	1	1	1	1	1	0	1	1	0	1	1	1	1	1	1
Q92930	0	0	1	0	0	1	1	0	1	0	1	1	0	1	1	1	1	1	1	0	0	0	1	1	1	0	1	1	1
Q00577	0	0	0	0	1	1	0	0	1	0	1	0	0	0	1	1	1	1	1	0	1	1	1	1	1	1	1	1	1
P63104	0	0	1	1	0	0	0	0	1	0	1	1	0	1	1	0	1	1	1	0	1	0	1	1	1	1	1	1	1
Q8WW22	0	0	0	1	1	1	0	0	0	0	1	0	0	1	1	1	1	1	1	1	1	1	1	1	0	1	0	1	1
P61586	0	0	0	0	0	0	1	0	1	0	0	1	0	1	1	1	1	1	1	0	1	1	1	1	1	1	1	1	1
Q00610	0	0	0	0	0	0	1	0	1	0	1	0	1	1	1	0	1	1	1	0	1	1	1	1	1	1	1	1	1
P45974	0	0	0	0	0	0	0	0	1	1	1	0	0	1	1	1	1	1	1	0	1	1	1	1	1	1	1	1	1
P23284	0	0	0	0	0	1	1	0	1	0	1	1	0	0	1	1	1	1	1	1	1	1	1	1	0	1	1	0	1
P23528	1	1	1	1	0	1	0	0	0	0	1	0	0	1	0	0	1	1	1	0	1	0	1	1	1	1	1	1	1
Q6XQN6	0	0	1	0	0	1	1	0	0	0	1	0	0	1	0	1	1	1	1	0	1	1	1	1	1	1	1	1	1
P49327	0	0	0	0	0	1	1	0	0	0	1	0	0	1	1	1	1	1	1	0	1	1	1	1	1	1	1	1	1
P23921	0	0	1	0	1	1	1	0	0	0	1	0	0	1	0	1	1	1	1	0	1	1	1	1	0	1	1	1	1
Q53TN4	0	0	1	0	0	0	1	0	1	0	1	1	0	0	1	1	1	1	1	1	1	1	1	1	0	0	1	1	1
P52209	0	0	1	0	0	1	1	0	0	0	1	0	0	1	0	1	1	1	1	0	1	1	1	1	1	1	1	1	1
P25325	0	0	1	0	1	1	0	0	0	0	1	0	0	1	1	1	1	1	1	0	1	0	1	1	1	1	1	1	1
P25685	0	0	0	0	1	1	0	0	1	0	1	0	0	0	1	1	1	1	1	0	1	1	1	1	1	1	1	1	1
Q07960	0	0	1	0	1	1	0	0	0	1	1	0	0	1	0	1	1	1	1	0	1	0	1	1	1	1	1	1	1
Q5XPI4	0	0	0	0	0	0	1	1	0	0	1	0	0	1	1	1	1	1	1	0	1	1	1	1	1	1	1	1	1
P27348	0	0	1	0	1	0	0	0	1	0	1	0	0	1	1	1	1	1	1	0	1	0	1	1	1	1	1	1	1
Q5VW32	0	0	0	0	1	1	0	0	0	0	1	0	0	1	1	1	1	1	1	1	1	0	1	1	1	1	1	1	1
O00299	0	0	1	0	0	1	0	0	0	1	1	0	0	0	1	1	1	1	1	0	1	1	1	1	1	1	1	1	1
P29144	0	0	1	0	0	1	1	0	1	0	1	0	0	1	1	0	1	1	1	0	0	1	1	1	1	1	1	1	1
Q86UX7	0	0	0	0	0	0	1	0	1	0	1	1	0	0	1	1	1	1	1	0	1	1	1	1	1	1	1	1	1
P30153	0	0	0	1	1	1	1	0	0	0	1	0	0	0	1	1	1	1	1	0	1	0	1	1	1	1	1	1	1
P51149	0	0	0	1	1	1	0	0	1	0	1	1	0	1	1	0	1	1	1	0	1	1	1	1	0	0	1	1	1
P35754	0	1	1	0	1	1	0	0	0	0	1	0	0	1	1	1	1	1	1	0	1	0	1	1	1	0	1	1	1
P50990	0	0	0	0	0	1	1	0	1	0	1	0	0	0	1	1	1	1	1	0	1	1	1	1	1	1	1	1	1
Q5TDH0	0	0	0	0	0	0	1	0	1	0	1	0	0	1	1	1	1	1	1	0	1	1	1	1	1	1	1	1	1
P31946	0	0	0	0	0	0	1	0	1	0	1	0	0	1	1	1	1	1	1	0	1	1	1	1	1	1	1	1	1
Q8IZ83	0	0	1	0	0	1	1	0	0	0	1	0	0	1	1	1	1	1	1	0	0	1	1	1	1	1	1	1	1
P35241	0	0	0	0	0	0	1	0	1	0	1	0	0	1	1	1	1	1	1	0	1	1	1	1	1	1	1	1	1
P35613	0	0	1	0	0	0	1	0	1	0	1	0	0	0	0	1	1	1	1	1	1	1	1	1	1	1	1	1	1
P43686	0	0	0	0	0	0	0	0	1	0	1	0	1	1	1	1	1	1	1	0	1	1	1	1	1	1	1	1	1
Q9Y3I1	0	0	1	0	0	1	0	0	0	0	1	0	0	1	1	1	1	1	1	0	1	1	1	1	1	1	1	1	1
P46459	0	0	1	1	0	1	1	0	0	0	1	0	0	0	1	0	1	1	1	0	1	1	1	1	1	1	1	1	1
O14980	0	0	0	0	0	1	0	0	0	0	1	0	0	1	1	1	1	1	1	0	1	1	1	1	1	1	1	1	1
Q9UPN7	0	0	0	0	0	0	1	0	1	0	1	0	0	1	1	1	1	1	1	0	1	1	1	1	1	1	0	1	1
P29972	0	0	1	0	0	0	0	0	0	0	1	1	0	0	1	0	1	1	1	1	1	1	1	1	1	1	1	1	1
Q3LXA3	0	0	1	0	1	1	1	0	0	0	1	0	0	1	1	0	1	1	1	0	1	0	0	1	1	1	1	1	1
Q9HA64	0	0	0	1	1	1	0	0	0	0	0	0	0	1	1	1	1	1	1	0	1	0	1	1	1	1	1	1	1
Q08722	0	0	1	0	0	0	1	0	1	0	1	1	0	0	0	1	1	1	1	1	0	1	1	1	1	0	1	1	1
Q15435	0	0	0	0	0	0	0	0	0	1	1	0	0	1	1	1	1	1	1	0	1	1	1	1	1	1	1	1	1
P28482	0	0	0	0	0	1	0	0	1	0	1	0	0	1	1	1	1	1	1	0	1	0	1	1	1	1	1	1	1
Q7Z6Z7	0	0	0	0	0	1	1	0	0	0	1	0	0	1	0	1	1	1	1	0	1	1	1	1	1	1	1	1	1
Q14166	0	0	1	0	1	1	0	0	0	0	1	0	0	1	0	1	1	1	1	0	1	1	1	1	1	1	0	1	1
P27824	0	0	0	0	0	0	0	0	1	0	1	1	1	0	1	1	1	1	1	0	0	1	1	1	1	1	1	1	1
O60488	0	0	0	0	0	1	1	0	1	0	0	1	1	0	1	1	1	1	1	1	0	1	1	1	0	0	1	1	1
P27797	0	0	1	0	0	0	0	0	1	0	1	1	0	0	1	1	1	1	1	0	1	1	1	1	0	1	1	1	1
P63010	0	0	0	0	0	1	0	0	0	0	1	1	0	1	1	1	1	1	1	0	1	0	1	1	1	1	1	1	1
P26641	0	0	0	0	0	0	0	0	1	0	1	0	0	1	1	1	1	1	1	0	1	1	1	1	1	1	1	1	1
Q04656	0	0	1	0	0	1	0	0	1	0	1	1	0	0	1	1	1	1	1	1	0	1	1	1	0	0	1	1	1
P11233	0	0	1	0	0	1	1	0	1	0	1	1	0	0	1	1	1	1	1	0	0	1	1	1	0	0	1	1	1
P51811	0	0	1	0	0	0	0	0	1	0	1	1	0	0	1	1	1	1	1	1	0	1	1	1	1	0	1	1	1
P54578	0	0	1	0	0	1	0	0	0	0	1	0	0	1	0	1	1	1	1	0	1	1	1	1	1	1	1	1	1
Q96F85	0	0	1	0	1	1	1	0	1	0	1	0	0	1	0	0	1	1	1	0	1	0	1	1	1	1	0	1	1
O60256	0	0	1	1	0	1	0	0	0	0	1	0	0	1	1	0	1	1	1	0	1	0	1	1	1	1	1	1	1
P47755	0	0	0	0	1	1	1	0	0	0	1	0	0	0	0	1	1	1	1	0	1	1	1	1	1	1	1	1	1
Q96CV9	0	0	0	0	1	1	1	0	0	0	1	0	0	1	1	1	1	1	1	0	1	1	1	1	0	1	0	1	1
Q9Y570	0	0	0	0	1	1	0	0	0	0	1	0	0	1	1	1	1	1	1	0	1	1	0	1	1	1	1	1	1
Q9ULC4	0	0	0	0	1	1	0	0	0	0	1	0	0	1	0	1	1	1	1	0	1	1	1	1	1	1	1	1	1
Q15181	0	0	0	1	1	1	0	0	0	0	1	0	0	1	1	0	1	1	1	0	1	1	0	1	1	1	1	1	1
Q9Y4E8	0	0	1	0	1	1	0	0	0	0	1	0	0	1	0	1	1	1	1	0	1	1	1	1	1	1	0	1	1
P09417	0	0	0	0	1	1	0	0	0	0	1	0	0	1	0	1	1	1	1	0	1	1	1	1	1	1	1	1	1
Q7L5N1	0	0	0	1	1	1	1	0	0	0	1	0	0	0	0	0	1	1	1	0	1	1	1	1	1	1	1	1	1
P30101	1	0	1	0	0	0	1	0	0	0	1	1	0	0	0	1	1	1	1	0	1	0	1	1	1	1	1	1	1
Q9NP79	0	0	0	0	1	1	0	0	0	0	1	0	0	1	1	0	1	1	1	0	1	1	1	1	1	1	1	1	1
A6NDG6	0	0	0	1	1	1	0	0	0	0	1	0	0	1	1	1	1	1	1	0	0	1	0	1	1	1	1	1	1
P50570	0	0	0	0	0	0	1	0	1	0	1	0	0	0	1	1	1	1	1	0	1	1	1	1	1	1	1	1	1
P50395	0	0	0	0	0	0	1	0	0	0	1	0	0	1	1	1	1	1	1	0	1	1	1	1	1	1	1	1	1
Q9NR45	0	0	0	0	1	1	0	0	0	0	1	0	0	1	1	1	1	1	1	0	1	1	0	1	1	1	1	1	1
P06703	0	0	1	0	1	1	0	0	0	0	1	0	0	1	1	0	1	1	1	0	1	0	1	1	1	1	1	1	1
P06702	0	0	0	0	1	1	0	0	0	0	1	1	0	1	0	1	1	1	1	0	1	0	1	1	1	1	1	1	1
Q86X55	0	0	1	0	0	1	0	0	0	0	1	0	0	1	0	1	1	1	1	0	1	1	1	1	1	1	1	1	1
P07900	0	0	0	0	0	0	0	0	1	0	1	0	0	1	1	1	1	1	1	0	1	1	1	1	1	1	1	1	1
P61160	0	0	1	0	1	1	0	0	0	0	1	0	0	0	1	1	1	1	1	0	1	0	1	1	1	1	1	1	1
O75368	0	1	0	0	1	0	0	0	0	0	1	0	0	1	1	1	1	1	1	0	1	1	1	1	1	1	0	1	1
P61088	0	0	1	0	0	1	0	0	0	0	1	0	0	1	1	1	1	1	1	0	1	0	1	1	1	1	1	1	1
Q9BQA1	0	0	0	0	1	1	0	0	1	0	1	0	0	1	1	1	1	1	1	0	0	1	1	1	1	1	0	1	1
P06132	0	0	1	0	0	1	0	0	0	0	1	0	0	1	1	1	1	1	1	0	1	1	1	1	1	1	0	1	1
O75822	0	0	0	0	1	1	1	0	0	0	1	0	0	1	1	1	1	1	1	0	1	1	1	1	0	0	1	1	1
Q9NRY5	0	0	0	0	0	1	1	0	0	0	1	0	0	1	1	1	1	1	1	0	1	1	1	1	1	1	0	1	1
P08238	0	0	0	0	0	1	0	0	0	1	1	0	0	1	1	1	1	1	1	0	1	0	1	1	1	1	1	1	1
O75223	0	0	0	0	1	1	0	0	0	1	1	0	0	1	0	1	1	1	1	0	1	0	1	1	1	1	1	1	1
Q86VP6	0	0	0	0	0	0	0	0	0	1	1	0	0	1	1	1	1	1	1	0	1	1	1	1	1	1	1	1	1
Q9Y265	0	0	0	0	0	0	1	0	0	0	1	0	0	1	1	1	1	1	1	0	1	1	1	1	1	1	1	1	1
O15144	0	0	0	0	1	1	0	0	1	0	1	0	0	1	1	1	1	1	1	0	1	0	1	1	0	1	1	1	1
P61970	0	0	0	0	1	1	0	0	0	0	1	0	0	1	1	1	1	1	1	0	1	0	1	1	1	1	1	1	1
P30566	0	0	0	0	0	0	0	0	1	0	1	0	0	1	1	1	1	1	1	0	1	1	1	1	1	1	1	1	1
Q9NUQ9	0	0	0	0	1	1	1	0	0	0	0	0	0	1	1	1	1	1	1	1	1	0	0	1	1	1	1	1	1
Q8WVM8	0	0	1	0	0	1	1	0	0	0	1	0	0	1	0	1	1	1	1	0	1	1	1	1	1	1	0	1	1
P40925	0	0	0	0	0	0	0	1	0	1	0	0	0	1	1	1	1	1	1	0	1	1	1	1	1	1	1	1	1
O00410	0	0	0	0	0	1	1	0	0	0	0	0	0	1	1	1	1	1	1	0	1	1	1	1	1	1	1	1	1
P11171	1	0	0	0	0	0	0	0	1	0	1	1	1	0	1	1	1	1	1	0	1	1	0	1	1	1	1	0	1
P00491	0	0	0	0	0	0	0	0	1	0	1	0	0	1	1	1	1	1	1	0	1	1	1	1	1	1	1	1	1
P14550	0	0	0	0	1	1	0	0	0	1	1	0	0	1	1	1	1	1	1	0	1	0	0	1	1	1	1	1	1
P55010	0	0	0	0	1	1	0	0	0	0	1	0	0	1	1	1	1	1	1	0	1	1	0	1	1	1	1	1	1
Q12846	0	0	1	0	0	0	1	0	1	0	1	1	0	0	1	1	1	1	1	1	0	1	1	1	0	0	1	1	1
Q00688	0	0	0	0	1	1	0	0	1	0	1	1	0	0	1	1	1	1	1	0	0	1	1	1	0	1	1	1	1
Q9C0C9	0	0	0	0	0	0	0	0	1	0	1	0	0	1	1	1	1	1	1	0	1	1	1	1	1	1	1	1	1
Q13404	0	1	0	0	1	0	0	0	1	0	1	0	0	1	1	1	1	1	1	0	1	0	0	1	1	1	1	1	1
P46060	0	0	0	0	0	1	0	0	0	0	1	0	0	1	1	1	1	1	1	0	1	1	1	1	1	1	1	1	1
P55209	0	0	1	0	0	1	0	0	1	0	1	0	0	1	1	0	1	1	1	0	1	0	1	1	1	1	1	1	1
Q9H4M9	0	0	1	0	1	1	0	0	1	0	1	0	0	0	1	0	1	1	1	0	1	0	1	1	1	1	1	1	1
O43488	0	0	0	0	1	1	0	1	0	1	1	0	0	1	0	0	1	1	1	0	1	1	0	1	1	1	1	1	1
P15311	0	0	0	0	0	1	1	0	0	0	1	1	0	0	1	0	1	1	1	0	1	1	1	1	1	1	1	1	1
Q02790	0	0	0	0	1	1	0	0	0	0	1	0	0	1	1	1	1	1	1	0	1	1	1	1	0	1	1	1	1
Q93008	0	0	1	0	0	1	0	0	1	0	1	0	0	0	1	1	1	1	1	0	1	1	1	1	1	1	0	1	1
O43396	0	0	0	0	0	1	0	0	0	0	1	0	0	1	1	1	1	1	1	0	1	1	1	1	1	1	1	1	1
Q14773	0	0	1	0	0	0	0	0	1	0	1	1	0	0	1	1	1	1	1	1	0	1	1	1	1	0	1	1	1
P14735	0	0	0	0	1	1	0	0	0	1	1	0	0	1	1	1	1	1	1	0	0	1	1	1	1	1	0	1	1
P17812	0	0	0	0	1	1	0	0	0	0	1	0	0	1	1	1	1	1	1	0	0	1	1	1	1	1	1	1	1
Q13561	0	0	0	0	1	1	0	0	1	0	1	0	0	1	1	0	1	1	1	0	1	0	1	1	1	1	1	1	1
Q9UBW8	0	0	0	1	1	1	0	0	1	0	1	0	0	1	0	1	1	1	1	0	1	0	1	1	1	1	0	1	1
P00568	0	0	1	0	0	1	1	0	1	0	1	0	0	0	1	0	1	1	1	0	1	0	1	1	1	1	1	1	1
Q6B0K9	0	0	1	1	0	1	0	0	0	0	1	0	0	1	1	1	1	1	1	0	1	1	1	1	1	0	0	1	1
P02724	0	1	1	0	0	0	0	0	0	0	1	1	0	0	1	0	1	1	1	1	1	1	1	1	1	0	1	1	1
P52888	0	0	0	0	1	1	1	0	0	0	1	0	0	0	1	1	1	1	1	0	1	0	0	1	1	1	1	1	1
P48147	0	0	1	0	0	0	0	0	0	0	1	0	0	1	1	1	1	1	1	0	1	1	0	1	1	1	1	1	1
P07203	0	0	0	0	0	0	1	0	1	0	1	0	0	1	1	0	1	1	1	0	1	1	1	1	1	1	0	1	1
P31150	0	0	1	0	1	1	0	0	0	1	1	0	0	1	0	1	1	1	1	0	0	0	1	1	1	1	0	1	1
P62873	1	0	1	0	0	0	0	0	0	0	1	1	0	0	1	1	1	1	1	0	0	1	1	1	1	1	0	1	1
P30740	0	0	0	0	1	1	0	0	0	0	1	0	0	1	0	1	1	1	1	0	1	0	1	1	1	1	1	1	1
P16070	0	0	1	0	0	0	1	0	0	0	1	1	0	0	1	0	1	1	1	1	0	0	1	1	1	1	1	1	1
Q9NTJ5	0	0	1	0	0	0	1	0	1	0	1	1	0	0	0	1	1	1	1	1	0	1	1	1	0	0	1	1	1
Q14697	0	0	1	0	0	0	0	0	1	0	1	1	0	0	1	1	1	1	1	0	1	1	1	1	0	0	1	1	1
P35580	0	0	0	0	0	1	0	0	0	0	1	1	0	1	1	1	1	1	1	0	1	0	1	1	1	1	0	1	1
Q9NTK5	0	0	0	0	0	0	1	0	1	0	1	0	0	1	1	0	1	1	1	0	1	0	1	1	1	1	1	1	1
O75116	0	0	0	0	1	1	0	0	1	0	1	0	0	1	1	0	1	1	1	0	0	1	1	1	0	1	1	1	1
Q9NPQ8	0	0	0	0	0	1	1	0	0	0	1	0	0	1	0	1	1	1	1	0	1	1	1	1	1	1	0	1	1
P62826	0	0	0	0	0	1	1	0	0	0	1	0	0	1	1	0	1	1	1	0	1	0	1	1	1	1	1	1	1
P62805	0	0	1	0	0	1	0	0	0	0	1	1	0	0	1	1	0	1	1	0	1	1	0	1	1	1	1	1	1
Q6PCE3	0	0	0	0	1	1	0	0	0	0	1	0	0	1	1	1	1	1	1	0	1	1	0	1	1	1	0	1	1
P69891	0	0	1	0	0	1	0	0	0	0	1	0	0	1	0	1	1	1	1	0	1	0	1	1	1	1	1	1	1
O95197	0	0	1	0	0	0	0	0	0	0	1	1	0	0	1	1	1	1	1	1	1	1	1	1	0	1	0	1	1
Q99460	0	0	0	0	0	0	1	0	0	0	1	0	0	1	1	0	1	1	1	0	1	1	1	1	1	1	1	1	1
Q9BRF8	0	0	0	0	1	1	0	0	0	0	1	0	0	1	1	1	1	1	1	0	1	0	1	1	1	1	0	1	1
P08397	0	0	0	0	0	0	0	0	1	1	1	0	0	1	0	0	1	1	1	0	1	1	1	1	1	1	1	1	1
P50552	0	0	0	0	0	1	0	0	1	0	1	1	0	0	1	1	1	1	1	0	1	1	1	1	0	1	0	1	1
Q9UIA9	0	0	1	0	1	1	0	0	0	0	1	0	0	1	0	0	1	1	1	0	1	1	1	1	1	1	0	1	1
Q9UJU6	0	0	0	0	0	0	1	0	0	0	1	0	0	1	1	1	1	1	1	0	1	1	0	1	1	1	1	1	1
P61163	0	0	0	0	1	1	0	0	0	0	1	0	0	1	1	0	1	1	1	0	1	0	1	1	1	1	1	1	1
P53990	0	0	0	0	0	0	0	0	0	0	1	0	0	1	1	1	1	1	1	0	1	1	1	1	1	1	1	1	1
P16989	0	0	0	0	0	1	0	0	0	0	1	0	0	1	1	1	1	1	1	0	1	1	1	1	1	1	0	1	1
P06576	0	0	1	0	0	1	0	0	1	0	1	1	0	0	1	0	1	1	1	0	1	0	1	1	0	1	1	1	1
P07954	0	0	0	0	0	0	0	0	0	0	1	0	0	1	1	1	1	1	1	0	1	1	1	1	1	1	1	1	1
P22061	0	0	0	1	0	1	0	0	0	0	1	0	0	1	0	0	1	1	1	0	1	1	1	1	1	1	1	1	1
P62879	1	0	1	0	0	1	0	0	1	0	1	1	0	0	1	0	1	1	1	0	1	0	1	1	0	0	1	1	1
Q13526	0	0	0	0	1	1	0	0	0	0	1	0	0	1	0	1	1	1	1	0	1	0	1	1	1	1	1	1	1
Q92783	0	0	0	0	1	1	0	0	0	0	1	0	0	1	0	1	1	1	1	0	0	1	1	1	1	1	1	1	1
Q9NRX4	0	0	0	0	1	1	0	0	0	0	1	0	0	1	1	1	1	1	1	0	1	0	1	1	1	1	0	1	1
P61086	0	0	0	0	1	1	0	0	0	0	1	0	0	1	0	1	1	1	1	0	1	0	1	1	1	1	1	1	1
P68036	0	0	0	0	0	1	0	0	1	0	1	0	0	1	0	0	1	1	1	0	1	1	1	1	1	1	1	1	1
Q13564	0	0	1	0	0	1	0	0	0	1	0	0	0	1	1	1	1	1	1	0	1	1	0	1	1	1	0	1	1
O75340	0	0	1	0	1	1	0	0	0	0	0	0	0	1	0	0	1	1	1	0	1	1	1	1	1	1	1	1	1
Q8N3D4	0	0	0	0	0	1	0	0	1	0	1	0	0	1	1	1	1	1	1	0	0	1	1	1	1	1	0	1	1
Q9NS86	0	0	0	0	0	1	0	0	0	0	1	0	0	1	1	1	1	1	1	0	1	1	1	1	1	1	0	1	1
O75832	0	0	0	1	0	1	0	0	0	1	1	0	0	1	0	0	1	1	1	0	1	0	1	1	1	1	1	1	1
P61201	0	0	0	0	0	0	0	0	1	0	1	0	0	1	1	1	1	1	1	0	1	0	1	1	1	1	1	1	1
Q92530	0	0	1	1	0	1	0	0	0	0	1	0	0	1	0	0	1	1	1	0	1	0	1	1	1	1	1	1	1
Q13619	0	0	0	1	1	1	0	0	0	0	1	0	0	1	0	1	1	1	1	0	0	1	1	1	1	1	0	1	1
P30040	1	0	1	0	0	0	0	0	1	0	1	1	0	0	1	1	1	1	1	0	0	1	1	1	0	0	1	1	1
P11413	0	0	0	0	0	0	0	0	0	0	1	0	0	1	1	1	1	1	1	0	1	1	1	1	1	1	1	1	1
O95336	0	0	0	0	1	1	0	0	0	1	1	0	0	1	1	0	1	1	1	0	0	0	1	1	1	1	1	1	1
Q15631	0	0	0	0	1	1	0	0	0	0	1	0	0	1	0	0	1	1	1	0	1	1	1	1	1	1	1	1	1
Q96GG9	0	0	1	0	1	1	0	0	0	0	1	0	0	1	0	0	1	1	1	0	1	1	1	1	1	1	0	1	1
Q9NY33	0	0	1	0	1	1	0	0	0	0	1	0	0	1	0	0	1	1	1	0	1	0	1	1	1	1	1	1	1
P36507	0	0	0	0	1	1	0	0	0	0	0	0	0	1	1	1	1	1	1	0	1	1	0	1	1	1	1	1	1
O43598	0	0	0	0	1	1	0	0	0	1	1	0	0	1	1	0	1	1	1	0	1	0	1	1	1	1	0	1	1
P67775	0	0	1	0	0	1	0	0	0	0	1	0	0	1	1	1	1	1	1	0	1	0	1	1	1	1	0	1	1
P62333	1	0	0	0	0	0	0	0	1	0	1	0	0	1	1	0	1	1	1	0	1	0	1	1	1	1	1	1	1
P49773	0	0	0	0	1	0	0	0	0	0	1	0	0	1	1	1	0	1	1	0	1	1	1	1	1	1	1	1	1
P63208	0	1	0	0	0	0	0	1	1	0	1	0	0	1	0	0	1	1	1	0	1	0	1	1	1	1	1	1	1
O00629	0	0	0	0	1	1	0	0	1	0	1	0	0	1	0	1	1	1	1	0	0	1	1	1	1	1	0	1	1
P37802	0	1	0	0	0	1	0	0	0	0	1	0	0	1	1	1	1	1	1	0	1	0	1	1	1	1	0	1	1
P04080	0	0	0	0	1	1	0	0	0	0	1	0	0	1	1	1	1	1	1	0	1	0	0	1	1	1	1	1	1
Q96DG6	0	0	0	0	1	0	0	0	0	0	1	0	0	1	1	1	1	1	1	0	1	0	1	1	1	1	1	1	1
Q15819	0	0	0	0	1	0	0	0	0	0	1	0	0	1	1	1	1	1	1	0	1	0	1	1	1	1	1	1	1
O00743	0	0	0	0	0	1	1	0	1	0	1	0	0	1	0	1	1	1	1	0	0	1	1	1	0	1	1	1	1
Q15836	0	0	0	0	0	1	0	0	1	0	1	1	0	0	1	1	1	1	1	0	1	1	1	1	0	0	1	1	1
P00390	0	0	0	0	0	0	0	0	0	0	1	0	0	1	1	1	1	1	1	0	1	1	1	1	1	1	1	1	1
P63241	0	1	0	0	0	0	0	0	1	0	1	0	0	1	1	0	1	1	1	0	1	0	1	1	1	1	1	1	1
Q9UL46	0	0	0	0	0	0	1	0	0	0	1	0	0	1	1	0	1	1	1	0	1	1	1	1	1	1	1	1	1
P13667	0	0	0	0	0	0	1	0	1	0	1	1	0	0	1	1	1	1	1	1	0	0	1	1	0	1	1	1	1
P25686	0	0	0	0	0	1	0	0	1	0	1	0	0	0	0	1	1	1	1	1	1	1	1	1	1	1	0	1	1
Q7Z4W1	0	0	0	1	0	1	1	0	0	0	1	0	0	1	1	0	1	1	1	0	1	0	1	1	1	1	0	1	1
Q13336	0	0	1	0	0	0	0	0	1	0	1	1	0	0	1	0	1	1	1	1	1	1	1	1	0	1	1	0	1
Q5QJ74	0	0	0	0	1	1	0	0	0	0	1	0	0	1	1	1	1	1	1	0	1	1	0	1	1	1	0	1	1
P15531	0	0	0	0	0	1	0	0	0	0	1	0	0	1	0	1	1	1	1	0	1	1	1	1	1	1	1	1	1
P36543	0	0	0	0	0	1	1	0	1	0	1	0	0	1	1	1	1	1	1	0	0	0	1	1	1	1	0	1	1
Q92508	0	0	0	0	0	0	0	0	1	0	1	1	1	0	1	1	1	1	1	1	0	1	1	1	0	0	1	1	1
Q96IU4	0	0	0	1	1	1	0	0	0	1	1	0	0	0	0	0	1	1	1	0	1	0	1	1	1	1	1	1	1
Q9UNM6	0	0	0	0	1	0	0	0	0	0	1	0	0	0	1	1	1	1	1	0	1	1	1	1	1	1	1	1	1
P15374	0	0	0	0	1	1	0	0	0	1	1	0	0	1	0	0	1	1	1	0	1	0	1	1	1	1	1	1	1
O60749	0	0	0	0	1	1	1	0	0	0	1	0	0	0	1	1	1	1	1	0	1	1	1	1	0	0	1	1	1
P04921	0	0	1	0	0	1	0	0	1	0	1	1	0	0	1	1	1	1	1	1	0	1	1	1	0	0	1	1	0
O00233	0	0	0	0	0	0	1	0	1	0	1	0	0	1	1	0	1	1	1	0	1	0	1	1	1	1	1	1	1
Q5VVQ6	0	0	0	0	0	0	0	0	0	0	1	0	0	1	1	1	1	1	1	0	1	1	1	1	1	1	1	1	1
P04899	0	0	0	0	0	0	1	0	1	0	1	1	0	0	1	1	1	1	1	1	1	0	1	1	0	1	1	0	1
Q9BWD1	0	0	0	0	0	0	0	0	0	0	1	0	0	1	1	1	1	1	1	0	1	1	1	1	1	1	1	1	1
Q04917	0	0	0	0	1	1	0	0	1	0	1	0	0	1	1	1	1	1	1	0	0	0	1	1	0	1	1	1	1
Q9UNQ0	0	0	1	0	0	0	1	0	1	0	1	1	0	0	1	1	1	1	1	1	0	1	1	1	0	0	1	0	1
Q9BTU6	0	0	1	0	0	1	0	0	1	0	1	1	0	0	1	1	1	1	1	1	0	1	1	1	0	0	0	0	1
P61978	0	0	0	0	0	0	1	0	0	0	1	0	0	1	0	1	1	1	1	0	1	0	1	1	1	1	1	1	1
Q14738	0	0	0	1	1	1	1	0	0	0	1	0	0	1	0	0	1	1	1	0	1	0	0	1	1	1	0	1	1
P50148	0	0	1	0	0	0	1	0	1	0	1	1	0	0	1	1	1	1	1	0	0	1	1	1	0	0	1	0	1
O95573	0	0	1	0	0	0	1	0	0	0	0	1	0	0	1	1	1	1	1	1	0	1	1	1	0	0	1	1	1
Q9Y3Q8	0	0	0	0	1	1	0	0	1	0	1	0	0	1	1	1	1	1	1	0	0	1	1	1	0	0	0	1	1
O95292	0	0	1	0	0	0	1	0	1	0	1	1	0	0	1	1	1	1	1	0	0	1	1	1	0	0	0	1	1
P49588	0	0	0	0	0	1	0	0	0	0	1	0	0	1	1	1	1	1	1	0	1	0	0	1	1	1	1	1	1
P35813	0	0	0	0	1	1	0	0	0	0	1	0	0	1	1	1	1	1	1	1	1	0	0	1	0	1	0	1	1
P47756	1	0	0	0	0	0	1	0	0	0	1	0	0	0	0	0	1	1	1	0	1	1	1	1	1	1	1	1	1
P68402	0	0	1	0	0	1	0	0	0	0	1	0	0	1	0	1	1	1	1	0	1	1	0	1	1	1	0	1	1
Q6DD88	0	0	0	0	0	0	1	0	1	0	0	1	0	0	0	1	1	1	1	1	0	1	1	1	1	0	1	1	1
P49189	0	0	0	0	0	0	0	0	0	0	1	0	0	1	1	1	1	1	1	0	1	1	0	1	1	1	1	1	1
Q15084	0	0	0	0	0	0	1	0	1	0	1	1	0	0	1	1	1	1	1	0	0	1	1	1	0	1	1	0	1
Q9NP59	0	0	1	0	0	0	1	0	0	0	0	1	0	0	1	1	1	1	1	1	0	1	1	1	0	0	1	1	1
Q9Y6M5	0	0	1	0	0	0	0	0	1	0	1	1	0	0	1	1	1	1	1	1	0	1	1	1	0	0	0	1	1
P48556	1	0	0	0	0	0	0	0	1	0	1	0	0	1	1	0	1	1	1	0	0	0	1	1	1	1	1	1	1
P05109	0	0	0	0	1	1	0	0	0	0	0	0	0	1	0	1	1	1	1	0	1	0	1	1	1	1	1	1	1
A4D1P6	0	0	0	0	0	1	1	0	1	0	1	0	0	1	1	0	1	1	1	0	0	1	1	1	0	1	0	1	1
Q7Z4H3	0	0	0	0	0	1	0	0	0	0	1	0	0	1	1	1	1	1	1	0	1	1	0	1	1	1	0	1	1
P04264	0	0	0	1	0	0	0	0	0	0	0	1	0	1	1	1	1	1	0	0	1	1	1	1	1	1	0	1	1
P49368	0	0	0	0	0	0	1	0	0	0	1	0	0	0	0	1	1	1	1	0	1	1	1	1	1	1	1	1	1
Q14847	0	0	0	0	0	0	0	0	0	0	1	0	0	1	1	1	1	1	1	0	1	0	1	1	1	1	1	1	1
P38919	0	0	0	0	1	1	1	0	0	0	1	0	0	1	1	1	1	1	1	0	0	0	0	1	0	1	1	1	1
Q08211	0	0	0	0	0	0	0	0	1	0	1	0	0	1	1	1	1	1	1	0	0	1	1	1	1	0	1	1	1
Q9H3K6	0	0	0	0	0	0	0	0	0	0	1	0	0	1	1	1	1	1	1	0	1	0	1	1	1	1	1	1	1
P02100	0	1	1	0	0	1	0	0	0	0	1	0	0	0	1	1	1	0	1	0	1	0	0	1	1	1	1	1	1
P53985	0	0	1	0	0	0	0	0	0	0	1	1	0	0	1	1	1	1	1	1	0	1	1	1	0	0	1	1	1
P35611	0	0	0	0	0	0	0	0	1	0	1	1	1	0	0	1	1	1	1	0	1	0	1	1	1	1	0	1	1
O14618	0	0	1	0	0	1	0	0	0	0	1	0	0	1	1	0	1	1	1	0	1	0	1	1	1	1	0	1	1
P55060	0	0	0	0	0	0	1	0	0	0	1	0	0	1	0	1	1	1	1	0	1	1	0	1	1	1	1	1	1
Q16543	0	0	0	0	1	1	0	0	0	0	1	0	0	1	1	0	1	1	1	0	1	0	1	1	0	1	1	1	1
P52294	0	0	0	0	1	1	1	0	1	0	1	0	0	0	0	1	1	1	1	0	0	1	1	1	0	0	1	1	1
O43665	0	0	0	0	1	1	1	0	0	0	1	0	0	1	1	1	1	1	1	0	1	0	0	1	0	1	0	1	1
P24666	0	0	0	0	0	0	0	0	0	0	1	0	0	1	1	1	1	1	1	0	1	0	1	1	1	1	1	1	1
O43681	0	0	0	0	1	0	1	0	0	0	1	0	0	1	0	0	1	1	1	0	1	1	0	1	1	1	1	1	1
Q9P0L0	0	0	1	0	0	0	1	0	1	0	1	1	0	0	1	1	1	1	1	0	0	1	1	1	1	0	0	0	1
P14174	0	0	0	0	0	1	0	0	0	0	1	0	0	1	0	1	1	1	1	0	1	0	1	1	1	1	1	1	1
Q9P2R3	0	0	0	0	0	1	0	0	1	0	1	0	0	1	0	1	1	1	1	0	0	1	1	1	1	1	0	1	1
P13987	1	0	1	0	0	1	0	0	0	0	1	1	0	0	0	0	1	1	1	1	0	0	1	1	1	0	1	1	1
P69892	0	0	0	0	0	0	0	0	0	0	1	0	0	1	1	1	1	1	1	0	1	0	1	1	1	1	1	1	1
Q8NHG7	0	0	1	0	0	0	0	0	1	0	1	1	0	0	1	1	1	1	1	1	0	0	1	1	1	0	1	0	1
Q9ULH1	0	0	0	0	0	1	1	0	1	0	1	0	0	1	1	0	1	1	1	0	0	1	1	1	0	1	0	1	1
P51858	0	0	0	0	1	1	0	0	0	0	1	0	0	1	1	1	1	1	1	0	1	0	0	1	0	1	1	1	1
P26639	0	0	0	0	1	1	1	0	0	0	1	0	0	0	1	1	1	1	1	0	1	1	0	1	0	1	1	0	1
Q9NYU2	0	0	1	0	0	0	0	0	1	0	1	1	1	0	1	1	1	1	1	0	0	1	1	1	0	0	1	0	1
P23919	0	0	0	0	0	1	0	0	0	0	1	0	0	1	1	1	1	1	1	0	1	0	0	1	1	1	1	1	1
P52565	0	0	0	0	0	1	0	0	0	0	1	0	0	1	1	0	1	1	1	0	1	0	1	1	1	1	1	1	1
P58546	0	0	0	0	0	0	0	0	0	0	1	0	0	1	1	1	1	1	1	0	1	0	1	1	1	1	1	1	1
Q92539	0	0	0	0	0	1	0	0	1	0	0	0	0	1	1	1	1	1	1	0	0	1	1	1	1	1	0	1	1
Q01518	0	0	0	0	0	0	0	0	0	0	1	0	0	1	0	1	1	1	1	0	1	1	1	1	1	1	1	1	1
P20020	0	0	1	0	0	0	0	0	1	0	1	1	0	0	1	1	1	1	1	1	0	0	1	1	1	0	1	0	1
P54105	0	0	1	0	1	1	0	0	0	0	1	0	0	0	0	0	1	1	1	0	1	0	1	1	1	1	1	1	1
Q9UHD1	0	0	0	0	1	1	0	0	0	0	1	0	0	1	1	0	1	1	1	0	0	0	1	1	1	1	1	1	1
Q01432	0	0	0	0	0	1	0	0	0	0	1	0	0	1	0	1	1	1	1	0	1	1	1	1	1	1	0	1	1
P21266	0	0	0	0	1	0	0	0	0	1	1	0	0	1	0	1	1	1	1	0	1	0	0	1	1	1	1	1	1
Q13618	0	0	0	0	0	0	1	0	0	0	1	0	0	0	1	1	1	1	1	0	1	1	1	1	1	1	0	1	1
P21333	0	0	0	0	0	0	0	0	1	0	1	1	0	1	0	0	1	1	1	0	1	0	1	1	1	1	1	1	1
O14737	0	0	0	0	1	1	0	0	1	0	1	0	0	1	1	0	0	1	1	0	0	1	1	1	1	0	1	1	1
P53041	0	0	1	0	0	1	1	0	0	0	1	0	0	1	0	0	1	1	1	0	0	0	1	1	1	1	1	1	1
P22234	0	0	0	0	0	0	0	0	1	0	1	0	0	1	0	0	1	1	1	0	1	1	1	1	1	1	1	1	1
Q02094	0	0	1	0	0	0	0	0	0	0	1	1	0	1	0	0	1	0	1	1	1	1	1	1	0	1	1	1	1
O14964	0	0	0	0	1	1	0	0	0	0	1	0	0	0	0	1	1	1	1	0	0	1	1	1	1	1	1	1	1
P23193	0	0	0	0	1	1	1	0	1	0	1	0	0	1	1	1	1	1	1	0	0	0	1	1	0	0	1	0	1
P52566	0	0	0	0	0	1	0	0	0	1	1	0	0	1	0	0	1	1	1	0	1	0	1	1	1	1	1	1	1
P23588	0	0	1	0	0	1	1	0	0	0	1	0	0	0	0	0	1	1	1	0	0	1	1	1	1	1	1	1	1
O00442	0	0	0	0	0	0	0	0	0	0	0	0	0	1	1	1	1	1	1	0	1	1	1	1	1	1	1	1	1
Q99598	0	0	0	0	1	1	0	0	1	0	1	0	0	1	0	0	1	1	1	0	1	1	1	1	0	1	0	1	1
Q14558	0	0	0	1	0	0	0	0	0	0	1	0	0	1	0	1	1	1	1	0	1	1	1	1	1	1	0	1	1
O00161	0	0	1	0	0	0	0	0	1	0	1	1	0	0	1	0	1	1	1	1	0	1	1	1	0	1	1	0	1
Q14344	0	0	1	0	0	0	1	0	1	0	1	1	0	0	1	1	1	1	1	1	0	0	1	1	0	0	1	0	1
B2RUZ4	0	0	0	0	0	0	0	0	1	0	1	1	0	0	0	0	1	1	1	1	1	1	1	1	1	0	1	1	1
O75083	0	0	0	0	0	0	0	0	0	0	1	0	0	1	1	1	1	1	1	0	0	1	1	1	1	1	1	1	1
Q8N5K1	0	0	1	0	0	0	0	0	1	0	0	1	0	0	1	0	1	1	1	1	0	1	1	1	1	0	1	1	1
Q9UNZ2	0	0	0	0	0	0	1	0	0	0	1	0	0	1	1	1	1	1	1	0	1	0	1	1	1	1	0	1	1
Q9Y2Z0	0	0	0	0	1	1	0	0	0	0	1	0	0	0	1	1	1	1	1	0	1	0	0	1	1	1	1	1	1
P29401	0	0	0	0	0	0	0	0	0	0	1	1	0	0	0	1	1	1	1	0	1	1	1	1	1	1	1	1	1
P07737	0	0	0	0	1	1	0	0	0	0	0	0	0	1	1	1	0	1	1	0	1	0	1	1	1	1	1	1	1
P61158	1	0	0	0	1	1	0	0	0	0	0	0	0	1	0	1	1	1	1	0	1	0	1	1	0	1	1	1	1
P08237	0	0	0	0	0	0	0	0	1	0	1	0	0	1	1	1	1	1	1	0	0	0	1	1	1	1	1	1	1
P0DMV9	0	0	1	1	0	1	0	0	1	0	1	1	0	1	1	1	0	1	1	0	1	0	0	1	0	0	1	0	1
Q99733	0	0	0	0	0	0	1	0	0	0	1	0	0	1	0	0	1	1	1	0	1	1	1	1	1	1	1	1	1
O75347	0	0	0	0	1	1	0	0	0	1	1	0	0	1	0	0	0	1	1	0	1	0	1	1	1	1	1	1	1
P50416	0	0	1	0	0	0	0	0	0	0	1	1	0	0	1	1	1	1	1	1	0	1	1	1	0	0	1	1	1
P61081	0	0	0	0	1	1	1	0	0	0	1	0	0	1	1	1	1	1	1	0	0	1	0	1	1	0	1	0	1
Q9NT62	0	0	0	0	0	0	1	0	0	0	1	0	0	1	1	1	1	1	1	0	1	1	0	1	1	1	0	1	1
Q8WUD1	0	0	0	0	0	1	1	0	1	0	0	1	0	0	0	0	1	1	1	0	0	1	1	1	0	1	1	1	1
P22303	0	0	0	0	0	0	1	0	0	0	1	1	0	0	0	1	1	1	1	1	0	1	1	1	0	0	1	1	1
Q16775	0	0	0	0	0	0	0	0	0	0	1	1	0	0	1	0	1	1	1	0	1	0	1	1	1	1	1	1	1
Q5T3F8	0	0	0	0	0	0	0	0	1	0	1	1	0	0	1	1	1	1	1	1	0	1	1	1	0	0	1	0	1
P46926	0	0	0	0	1	1	0	0	0	0	0	0	0	1	0	0	1	1	1	0	1	1	1	1	1	1	0	1	1
P46734	0	0	0	0	0	0	1	0	0	0	1	0	0	0	1	1	1	1	1	0	1	0	1	1	1	1	0	1	1
P18669	0	0	0	0	0	0	0	0	0	0	1	0	0	0	1	1	1	1	1	0	1	0	1	1	1	1	1	1	1
P43487	0	0	0	0	0	0	0	0	0	0	1	0	0	0	1	0	1	1	1	0	1	1	1	1	1	1	1	1	1
Q6ICL3	0	0	0	0	0	0	0	0	0	0	1	0	0	1	1	1	1	1	1	0	1	0	1	1	1	1	0	1	1
P07741	0	0	0	0	0	1	0	0	0	1	1	0	0	1	1	0	1	1	1	0	1	0	0	1	1	1	1	0	1
P06730	0	0	0	0	0	1	1	0	0	0	1	0	0	1	1	0	1	1	1	0	1	0	1	1	1	0	0	1	1
P50579	0	0	0	0	1	1	0	0	0	0	0	0	0	0	1	1	1	1	1	0	1	0	1	1	0	1	1	1	1
Q9GZZ9	0	0	0	0	1	1	0	0	0	0	1	0	0	1	0	0	1	1	1	1	0	0	1	1	1	1	0	1	1
Q16851	0	0	0	0	0	1	0	0	0	0	1	0	0	1	0	0	1	1	1	0	1	0	1	1	1	1	1	1	1
P35527	0	0	0	1	0	0	0	0	0	0	0	1	0	1	1	0	1	1	0	0	1	1	1	1	1	1	0	1	1
P20042	0	0	0	0	0	1	0	0	0	0	1	0	0	1	1	1	1	1	1	0	0	1	1	1	0	0	1	1	1
P20073	0	0	0	0	0	0	0	0	0	0	1	1	0	0	0	1	1	1	1	0	1	0	1	1	1	1	1	1	1
P20339	0	0	0	0	1	0	0	0	1	0	1	0	0	1	0	0	1	1	1	1	0	0	1	1	0	1	1	1	1
P62942	0	0	0	0	0	0	0	0	0	0	1	0	0	1	0	1	1	1	1	0	1	0	1	1	1	1	1	1	1
Q53FA7	0	0	0	0	1	1	0	0	0	0	1	0	0	1	0	0	1	1	1	0	0	0	1	1	1	1	1	1	1
P04424	0	0	0	0	0	1	0	0	0	0	1	0	0	1	0	1	1	1	1	0	1	1	0	1	1	1	0	1	1
P31153	0	0	0	0	0	1	0	0	0	0	1	0	0	1	1	1	1	1	1	0	0	0	0	1	1	1	1	1	1
P09493	0	0	1	0	0	0	1	0	1	0	1	0	0	0	0	0	1	1	1	0	1	0	1	1	1	1	0	1	1
P10909	0	0	1	0	0	0	0	0	1	0	1	0	0	0	0	1	1	1	1	0	1	0	1	1	0	1	1	1	1
P57737	0	0	0	0	1	1	0	0	0	0	1	0	0	1	1	0	1	1	1	0	0	1	0	1	0	1	1	1	1
P0DP23	0	0	1	0	0	1	0	0	0	0	1	1	0	0	1	0	1	1	0	0	1	0	1	1	1	1	0	1	1
P59998	0	0	0	0	0	1	0	0	1	0	0	0	0	1	1	0	1	1	1	0	1	0	1	1	0	1	1	1	1
Q96FJ2	0	0	0	0	1	1	0	0	0	0	1	0	0	1	0	1	1	1	1	0	0	0	0	1	1	1	1	1	1
P56537	0	0	0	1	0	1	0	0	0	0	1	0	0	1	0	1	1	1	1	0	1	0	0	1	1	1	0	1	1
Q96CW1	0	0	1	0	0	1	0	0	0	0	0	1	0	0	0	0	1	1	1	0	1	0	1	1	1	1	1	1	1
Q96KP4	0	0	0	0	0	1	0	0	0	1	1	0	0	1	1	0	1	1	1	0	0	0	0	1	1	1	1	1	1
P25705	0	0	0	0	0	0	0	0	1	0	1	1	0	0	1	1	1	1	1	0	1	0	1	1	0	1	1	0	1
Q16186	0	0	0	0	0	1	1	0	0	0	1	0	0	1	1	0	1	1	1	0	0	1	1	1	1	0	1	0	1
P60520	0	0	0	0	0	1	0	0	1	0	0	0	0	1	1	1	1	1	1	0	0	0	1	1	1	1	0	1	1
P29692	0	0	0	0	0	1	0	0	0	0	1	0	0	1	1	0	1	1	1	0	1	0	1	1	1	0	1	1	1
P14324	0	0	0	0	0	0	0	0	0	0	1	0	0	1	1	1	1	1	1	0	1	0	0	1	1	1	1	1	1
Q6UWP2	0	0	0	0	1	1	1	0	0	0	0	0	0	1	1	0	1	1	1	0	1	0	0	1	1	1	0	1	1
P09211	0	0	1	0	0	1	0	0	0	0	1	0	0	1	0	0	1	1	1	0	1	0	1	1	1	1	0	1	1
P42566	0	0	0	0	0	1	0	0	1	0	1	0	0	1	0	1	1	1	1	0	0	1	1	1	0	1	0	1	1
P02008	0	0	0	0	0	1	0	0	0	0	0	0	0	0	1	1	1	1	1	0	1	0	1	1	1	1	1	1	1
P08758	0	0	0	0	1	1	0	0	0	0	1	0	0	1	1	0	1	1	1	0	1	0	0	1	1	1	1	0	1
P08708	0	0	0	0	0	1	0	0	1	0	0	0	0	1	1	0	1	1	1	0	1	0	1	1	0	1	1	1	1
Q93034	0	0	0	0	0	0	0	0	1	0	1	0	0	1	0	1	1	1	1	0	0	1	1	1	1	1	0	1	1
Q93009	0	0	1	0	0	0	0	0	1	0	1	0	0	1	0	0	1	1	1	0	0	1	1	1	0	1	1	1	1
Q99627	0	0	0	1	0	1	1	0	0	0	0	0	0	0	1	0	1	1	1	0	1	0	1	1	1	1	0	1	1
P05387	0	0	0	0	0	1	0	0	1	0	0	0	0	0	1	1	1	1	1	0	1	0	1	1	0	1	1	1	1
Q9BRG1	0	0	0	0	1	1	0	0	1	0	1	0	0	1	0	0	1	1	1	0	0	0	1	1	1	0	1	1	1
Q96IJ6	0	0	0	1	0	1	0	0	0	0	1	0	0	1	0	1	1	1	1	0	0	1	1	1	1	0	0	1	1
P16083	0	0	0	1	0	1	0	0	0	0	1	0	0	1	0	0	1	1	1	0	1	0	0	1	1	1	1	1	1
P55263	0	0	0	0	0	0	0	0	0	0	0	0	0	1	1	1	1	1	1	0	1	0	1	1	1	1	1	1	1
Q92973	0	0	0	0	0	1	0	0	0	0	0	0	0	0	1	1	1	1	1	0	1	1	0	1	1	1	1	1	1
Q00169	0	0	0	0	1	1	0	0	0	0	0	0	0	1	0	0	1	1	1	0	1	0	1	1	1	1	1	1	1
Q9NZD4	0	0	1	0	1	1	0	0	0	0	1	0	0	1	1	1	0	1	1	0	0	0	1	1	1	0	1	0	1
Q08AM6	0	0	0	0	0	1	1	0	0	0	1	0	0	1	1	1	1	1	1	0	0	1	1	1	0	0	0	1	1
O75396	0	0	1	0	0	0	0	0	1	0	1	1	0	0	1	1	1	1	1	1	0	1	1	1	0	0	0	0	1
Q9UBQ7	0	0	0	0	0	1	0	0	0	0	1	0	0	1	0	1	1	1	1	0	1	1	0	1	1	1	0	1	1
Q9NRW1	0	0	1	0	1	1	0	0	1	0	1	0	0	1	0	1	1	1	1	0	1	0	0	1	1	0	0	0	1
O15162	0	0	1	0	0	0	1	0	1	0	1	1	0	0	1	0	1	1	1	1	0	0	1	1	0	1	0	0	1
O95433	0	0	0	0	1	1	0	0	0	0	1	0	0	1	1	0	1	1	1	0	0	0	1	1	0	1	1	1	1
Q9H3N1	0	0	1	0	0	0	0	0	1	0	1	1	0	0	1	1	1	1	1	0	0	1	1	1	0	0	1	0	1
O15173	0	0	0	0	0	0	1	0	1	0	1	1	0	0	1	0	1	1	1	0	0	1	1	1	0	0	1	1	1
O75348	0	0	0	0	1	1	0	0	1	0	1	0	0	1	1	1	0	1	1	0	0	0	1	1	0	1	0	1	1
Q9H444	0	0	0	0	1	1	0	0	0	0	1	0	0	0	1	1	1	1	1	0	0	1	1	1	0	0	1	1	1
O00154	0	0	0	0	0	1	0	0	0	0	1	0	0	1	0	1	1	1	1	0	1	0	0	1	1	1	1	1	1
Q13098	0	0	0	0	0	0	1	0	1	0	1	0	0	0	1	0	1	0	1	0	1	0	1	1	1	1	1	1	1
Q14203	0	0	0	0	0	0	1	0	0	0	1	0	0	1	1	0	1	1	1	0	1	0	1	1	1	1	0	1	1
Q9NVS9	0	0	0	0	1	1	0	0	0	0	0	0	0	1	1	1	0	1	1	0	1	0	0	1	1	1	1	1	1
Q9Y4D1	0	0	1	0	0	0	1	0	0	0	1	1	0	0	1	1	1	1	1	0	0	1	1	1	0	0	1	0	1
Q9Y490	0	0	0	0	0	1	0	0	0	0	0	1	0	1	0	1	1	1	1	0	0	0	1	1	1	1	1	1	1
Q14240	0	0	0	0	1	0	0	0	0	0	1	0	0	1	0	1	1	1	1	0	1	0	0	1	1	1	1	1	1
O00178	0	0	0	0	0	1	0	0	0	0	1	0	0	1	1	1	1	1	1	0	1	1	1	1	0	0	0	1	1
Q9NWV4	0	0	0	0	1	1	0	0	0	0	1	0	0	1	1	1	1	1	1	0	0	0	0	1	1	1	0	1	1
Q9Y3C6	0	0	0	0	1	1	0	0	0	0	0	0	0	1	1	1	1	1	1	0	1	0	0	1	1	0	1	1	1
O60506	0	0	0	0	0	1	0	0	0	0	0	0	0	0	1	1	1	1	1	0	1	1	1	1	0	1	1	1	1
Q9UKK9	0	0	0	0	0	1	0	0	0	0	1	0	0	1	1	0	1	1	1	0	1	0	0	1	1	1	1	1	1
O43813	0	0	1	0	0	1	0	0	0	0	1	0	0	0	0	1	1	1	1	0	0	0	1	1	1	1	1	1	1
O43707	0	0	1	0	0	1	0	0	0	0	0	0	0	1	0	0	1	1	1	0	1	0	1	1	1	1	1	1	1
Q9ULP9	0	0	0	0	1	1	0	0	1	0	0	1	0	0	1	0	1	1	1	0	0	1	1	1	1	0	0	1	1
Q9Y5K8	0	0	0	0	0	1	1	0	0	0	0	0	0	1	1	0	1	1	1	0	1	1	1	1	0	1	0	1	1
Q9HAB8	0	0	0	0	1	1	0	0	0	0	1	0	0	1	1	1	1	1	1	0	0	0	0	1	1	0	1	1	1
P68104	0	0	0	0	0	1	0	0	1	0	1	1	0	0	1	0	1	1	1	0	1	0	1	1	1	0	1	0	1
Q04446	0	0	0	0	1	1	0	0	0	0	1	0	0	1	0	0	1	1	1	0	1	0	0	1	1	1	1	1	1
Q12907	0	0	1	0	0	0	0	0	0	0	1	1	0	0	0	1	1	1	1	1	0	1	1	1	0	0	1	1	1
Q13492	0	0	0	0	0	1	1	0	0	0	0	0	0	1	1	1	1	1	1	0	0	0	1	1	0	1	1	1	1
O60763	0	0	0	0	0	1	0	0	0	0	0	0	0	1	0	1	1	1	1	0	1	1	1	1	0	1	1	1	1
O75695	0	0	1	0	0	1	0	0	0	0	0	1	0	0	1	1	1	1	1	1	0	1	1	1	0	0	1	0	1
Q06124	0	0	0	0	0	0	0	0	0	0	1	0	0	1	1	1	1	1	1	0	1	0	0	1	1	1	1	1	1
P62330	0	0	0	0	0	1	0	0	1	0	0	0	0	0	0	1	1	1	1	0	1	1	1	1	0	0	1	1	1
P43490	0	0	0	0	0	1	0	0	0	0	0	0	0	1	0	1	1	1	1	0	1	1	0	1	0	1	1	1	1
P10809	0	0	0	0	0	0	1	0	0	0	0	1	0	0	1	1	0	1	1	0	1	0	1	1	0	1	1	1	1
Q5T6V5	0	0	0	0	1	1	0	0	0	0	1	0	0	1	1	1	1	1	1	0	0	0	0	1	0	1	0	1	1
Q15404	0	0	0	0	0	1	0	0	1	0	0	0	0	1	0	1	1	1	1	0	1	0	1	1	1	0	0	1	1
Q8N370	0	0	1	0	0	0	0	0	0	0	1	0	0	0	1	1	1	1	1	1	0	1	1	1	0	0	1	0	1
Q96NA2	0	0	0	0	0	1	0	0	0	0	1	0	0	1	1	1	1	1	1	0	0	1	1	1	1	0	0	0	1
Q96K76	0	0	0	0	0	1	1	0	0	0	1	0	0	1	1	1	1	1	1	0	0	1	1	1	0	0	0	0	1
Q14008	0	0	0	0	0	1	1	0	1	0	0	0	0	0	1	1	1	1	1	0	0	1	1	1	0	0	1	0	1
P13693	0	0	0	0	1	0	0	0	0	0	1	0	0	1	1	0	1	1	1	0	1	0	0	1	0	1	1	1	1
Q9BV20	0	0	0	0	1	1	0	0	0	0	1	0	0	1	0	1	1	1	1	0	0	0	0	1	1	1	0	1	1
O60610	0	0	0	0	0	0	0	0	0	0	1	0	0	0	0	1	1	1	1	0	1	0	1	1	1	1	1	1	1
Q8IY17	0	0	1	0	0	0	0	0	1	0	1	1	0	0	1	1	1	1	1	0	0	1	1	1	0	0	0	0	1
Q96BJ3	0	0	0	0	0	1	0	0	0	0	1	0	0	0	0	1	1	1	1	0	1	0	1	1	1	1	0	1	1
Q96FZ7	0	0	0	0	0	0	1	0	1	0	1	0	0	0	1	0	1	1	1	0	0	1	1	1	0	0	1	1	1
Q9BY43	0	0	0	0	0	0	0	0	0	0	1	0	0	1	0	1	1	1	1	0	1	0	1	1	1	0	1	1	1
P62495	0	0	0	0	0	1	1	0	0	0	1	0	0	1	1	0	1	1	1	0	1	0	1	1	0	0	1	0	1
P33176	0	0	0	0	0	1	0	0	0	0	0	0	0	1	1	1	1	1	1	0	0	1	1	1	0	0	1	1	1
Q96FW1	0	0	0	0	0	0	0	0	0	0	1	0	0	1	0	0	1	1	1	0	1	0	1	1	1	1	1	1	1
Q9ULA0	0	0	0	0	0	0	0	0	0	0	1	0	0	1	0	0	1	0	1	0	1	1	1	1	1	1	1	1	1
Q13126	0	0	0	0	0	0	0	0	0	0	1	0	0	1	0	0	1	1	1	0	1	0	1	1	1	1	1	1	1
Q9NP72	0	0	0	0	1	1	0	0	1	0	0	0	0	0	0	1	1	1	1	1	0	0	1	1	0	0	1	1	1
Q15185	0	0	0	0	0	1	0	0	0	0	1	0	0	1	1	0	1	1	1	0	0	0	1	1	1	1	0	1	1
Q9BSJ8	0	0	1	0	0	0	0	0	1	0	0	1	0	0	1	1	1	1	1	0	0	1	1	1	0	0	1	0	1
Q7Z2W4	0	0	0	0	0	1	0	0	0	0	1	0	0	1	1	0	1	1	1	0	0	0	1	1	1	0	1	1	1
Q9H8M7	0	0	0	0	1	1	0	0	0	0	1	0	0	1	0	1	1	1	1	0	1	0	0	1	1	0	0	1	1
Q9H8H3	0	0	1	0	0	0	1	0	0	0	1	0	0	0	1	0	1	1	1	1	0	0	1	1	1	0	0	1	1
P49755	0	0	1	0	0	0	0	0	1	0	0	1	0	0	1	1	1	1	1	0	0	1	1	1	0	0	1	0	1
P42330	0	0	0	0	1	0	0	0	0	0	0	0	0	1	1	0	1	1	1	0	1	0	0	1	1	1	1	1	1
Q9HC38	0	0	0	0	0	0	0	0	0	0	0	0	0	1	0	1	1	1	1	0	1	0	1	1	1	1	1	1	1
Q5VYK3	0	0	0	0	0	0	1	0	1	0	1	0	0	1	1	0	1	1	1	0	0	0	1	1	0	0	1	1	1
P39687	0	0	0	0	0	1	1	0	1	0	0	0	0	0	0	0	0	1	1	0	1	0	1	1	1	1	1	1	1
P06396	0	0	0	0	0	0	0	0	0	0	1	0	0	1	0	1	1	1	0	0	1	1	1	1	0	1	1	1	1
Q9HDC9	0	0	1	0	0	0	0	0	1	0	1	1	0	0	1	0	1	1	1	0	0	1	1	1	0	0	1	0	1
Q9Y4P8	0	0	0	0	0	1	0	0	0	0	1	0	0	0	0	1	1	1	1	0	1	1	0	1	1	1	0	1	1
P37840	0	0	0	0	0	0	0	0	0	0	1	0	0	1	0	0	1	1	1	0	1	0	1	1	1	1	1	1	1
Q86X76	0	0	0	0	0	0	1	0	0	0	1	0	0	1	0	1	1	1	1	0	0	1	0	1	1	1	0	1	1
Q9Y5P6	0	0	0	0	0	0	0	0	0	0	1	0	0	1	0	1	1	1	1	0	1	1	1	1	1	0	0	1	1
P61221	0	0	0	0	0	1	0	0	1	0	1	0	0	1	1	1	1	1	1	0	0	0	1	1	0	0	1	0	1
Q9NR46	0	0	0	1	1	1	0	0	0	0	1	0	0	0	0	0	1	1	1	0	1	0	1	1	0	1	0	1	1
Q9NRF8	0	0	0	0	0	1	0	0	0	0	0	0	0	1	1	1	1	1	1	0	0	1	1	1	1	0	0	1	1
P36969	0	0	0	0	0	0	0	0	1	0	0	0	0	0	1	0	1	1	1	0	1	0	1	1	1	1	1	1	1
Q99828	0	0	1	0	0	0	0	0	1	0	1	1	0	0	0	1	1	1	1	0	0	1	1	1	0	0	1	0	1
Q99747	0	0	0	0	1	1	1	0	1	0	1	0	0	0	1	1	0	1	1	0	0	0	1	1	0	0	0	1	1
Q9NSY1	0	0	0	0	0	1	0	0	1	0	1	0	0	0	1	1	1	1	1	0	0	1	1	1	0	0	0	1	1
Q13057	0	0	1	0	0	1	0	0	0	0	1	0	0	1	0	1	1	1	1	0	0	0	0	1	1	1	0	1	1
O43633	0	0	0	0	1	1	0	0	1	0	1	0	0	0	1	0	1	1	1	0	0	0	1	1	0	0	1	1	1
P02671	0	0	0	0	0	1	0	0	0	0	1	0	0	1	0	1	1	1	1	0	1	0	1	1	0	1	0	1	1
P02647	0	0	0	0	1	1	1	0	1	0	0	0	0	0	0	1	1	1	0	0	1	0	1	1	0	1	0	1	1
O14523	0	0	1	0	0	0	0	0	1	0	1	1	0	0	1	1	1	1	1	0	0	1	1	1	0	0	0	0	1
P61019	0	0	1	0	0	1	1	0	1	0	0	0	0	0	1	1	1	1	1	0	0	0	1	1	0	0	1	0	1
Q15843	0	0	0	0	1	0	0	0	0	0	1	0	0	1	1	0	1	0	1	0	1	0	1	1	0	1	1	1	1
Q969X1	0	0	1	0	0	0	0	0	0	0	1	1	0	0	0	0	1	1	1	1	0	1	1	1	0	0	1	1	1
Q9Y666	0	0	1	0	0	0	0	0	1	0	1	1	0	0	0	1	1	1	1	1	0	1	1	1	0	0	0	0	1
Q9UBV8	0	0	1	0	1	1	0	0	0	0	0	0	0	1	1	1	1	1	1	0	0	1	1	0	0	0	1	0	1
P18577	0	0	0	0	0	0	0	0	0	0	0	0	0	0	0	0	1	1	1	1	1	1	1	1	1	1	1	1	1
Q9UNW1	0	0	1	0	0	0	1	0	0	0	1	1	0	0	1	1	1	1	1	0	0	1	1	1	0	0	0	0	1
Q9UEY8	0	0	1	0	0	0	1	0	0	0	1	0	0	0	1	0	1	1	1	0	0	1	1	1	0	1	0	1	1
Q6P1N0	0	0	0	0	0	1	1	0	1	0	0	1	0	0	1	1	1	1	1	0	0	1	1	1	0	0	0	0	1
Q01469	0	0	0	0	0	1	0	0	0	0	1	0	0	1	1	0	1	1	1	0	0	0	1	1	1	1	1	0	1
Q8WZA0	0	0	0	0	0	0	0	0	0	0	1	0	0	1	1	1	1	1	1	0	1	0	0	1	1	1	0	1	1
O95352	0	0	0	0	1	1	0	0	0	0	1	0	0	1	0	1	1	1	1	0	0	1	1	1	0	0	0	1	1
P63092	1	0	0	0	0	0	1	0	0	0	1	1	1	0	1	1	0	1	1	0	0	0	1	1	0	0	0	1	1
Q9UNN5	0	0	0	0	1	1	0	0	0	0	1	0	0	1	0	0	1	1	1	0	1	1	1	1	0	0	0	1	1
P28838	0	0	0	0	0	0	0	0	0	0	1	0	0	1	1	1	1	1	1	0	1	0	0	1	1	1	0	1	1
O95376	0	0	0	0	0	1	0	0	0	0	1	0	0	1	0	1	1	1	1	0	1	0	1	1	1	0	0	1	1
Q8WXX5	0	0	0	0	1	1	0	0	0	0	1	0	0	1	1	1	1	1	1	0	0	0	0	1	0	1	0	1	1
P20810	0	0	0	0	0	0	1	0	0	0	1	0	0	0	0	0	1	1	1	0	1	0	1	1	1	1	1	1	1
Q8WVJ2	0	0	0	0	1	1	0	0	0	0	1	0	0	1	0	0	1	1	1	0	0	0	0	1	1	1	1	1	1
Q8WUY1	0	0	1	0	0	0	0	0	1	0	1	1	0	0	0	1	1	1	1	0	0	1	1	1	0	0	1	0	1
O14950	0	0	1	0	0	1	0	0	1	0	1	0	0	0	0	0	1	1	0	0	1	0	1	1	1	0	1	1	1
Q8TEB1	0	0	0	0	0	0	1	0	0	0	1	0	0	1	0	1	1	1	1	0	0	0	1	1	1	1	0	1	1
Q9UJW0	0	0	0	0	1	1	1	0	1	0	1	0	0	1	0	0	1	1	1	0	0	0	1	1	0	0	0	1	1
Q8TBC4	0	0	0	0	1	1	0	0	0	0	1	0	0	0	1	0	1	1	1	0	0	1	0	1	0	1	1	1	1
Q8TAC1	0	0	0	0	0	1	0	0	0	0	1	0	0	1	0	0	1	1	1	0	1	0	1	1	1	1	0	1	1
Q6L8Q7	0	0	0	0	0	1	1	0	0	0	1	0	0	0	0	0	1	1	1	0	0	1	0	1	1	1	1	1	1
Q8NG06	0	0	0	0	0	1	0	0	0	0	1	0	0	1	1	1	1	1	1	0	1	0	1	1	0	0	0	1	1
Q00765	0	0	1	0	0	0	0	0	0	0	1	1	0	0	1	1	1	1	1	0	0	1	1	1	0	0	1	0	1
O76054	0	0	0	0	1	1	0	0	0	0	1	0	0	1	0	0	1	1	1	0	1	0	0	1	1	1	0	1	1
Q9Y624	0	0	1	0	0	0	0	0	0	0	1	1	0	0	1	0	1	1	1	1	0	1	1	1	0	0	1	0	1
Q969T9	0	0	0	0	0	1	0	0	0	0	1	0	0	0	0	0	1	1	1	0	1	0	1	1	1	1	1	1	1
P62820	0	0	1	0	1	0	0	0	0	0	0	0	0	1	1	0	1	1	1	0	0	0	1	1	1	0	1	1	1
Q8N9N7	0	0	1	0	0	0	0	0	1	0	0	1	0	0	1	0	1	1	1	1	0	1	1	1	0	0	1	0	1
P15170	0	0	0	0	1	1	0	0	0	0	1	0	0	1	0	0	1	1	1	0	1	0	1	1	0	0	1	1	1
Q9Y277	0	0	1	0	0	0	0	0	0	0	0	1	0	0	1	0	1	1	1	0	1	0	1	1	0	1	1	1	1
Q9H4A3	0	0	1	0	0	1	0	0	0	0	1	0	0	0	0	0	1	1	1	0	1	0	1	1	1	1	0	1	1
O43583	0	0	0	0	1	1	0	0	0	0	1	0	0	1	0	0	1	1	1	0	0	0	1	1	0	1	1	1	1
P30626	0	0	0	1	0	1	0	0	0	0	1	0	0	0	0	0	1	1	1	0	0	0	1	1	1	1	1	1	1
P22392	0	0	0	0	0	0	0	0	0	0	0	0	0	1	0	0	1	1	1	0	1	0	1	1	1	1	1	1	1
Q9BRA2	0	0	0	0	1	1	0	0	0	0	1	0	0	1	0	0	0	1	1	0	0	0	0	1	1	1	1	1	1
Q13177	0	0	0	0	0	0	1	0	0	0	1	0	0	1	0	1	1	1	1	0	0	1	0	1	0	1	0	1	1
P61626	0	0	1	0	0	1	0	0	0	0	0	1	0	0	0	1	1	1	1	0	1	0	0	1	1	1	1	0	0
Q9UJC5	0	0	0	0	0	0	0	0	1	0	0	0	0	0	0	1	1	1	1	0	0	1	1	1	1	1	0	1	1
Q9UBC2	0	0	0	0	0	0	0	0	1	0	1	0	0	1	1	0	1	1	1	0	0	0	1	1	0	1	0	1	1
P31943	0	0	0	0	0	1	0	0	0	0	1	0	0	0	0	0	1	1	1	0	1	0	1	1	0	1	1	1	1
P27708	0	0	0	0	0	1	0	0	0	0	1	0	0	0	1	0	1	1	1	0	0	0	1	1	0	1	1	1	1
Q5H9R7	0	0	0	0	0	1	1	0	0	0	0	0	0	0	0	0	1	1	1	0	0	1	1	1	1	1	0	1	1
P21399	0	0	0	0	1	1	0	0	0	0	0	0	0	1	0	1	1	1	1	0	1	0	0	1	0	0	1	1	1
P53602	0	0	0	0	1	0	0	0	0	0	1	0	0	1	1	0	1	1	1	0	0	0	0	1	1	1	0	1	1
P61204	0	1	1	0	0	0	0	0	1	0	1	0	0	0	1	1	0	0	0	0	0	1	1	1	1	0	1	1	0
Q7LBR1	0	0	0	0	0	1	1	0	1	0	1	0	0	0	1	0	1	1	0	0	0	1	1	1	0	0	1	0	1
Q2TAA2	0	0	0	0	1	0	0	0	0	0	1	0	0	1	1	0	1	1	1	0	1	0	0	1	0	1	0	1	1
Q9UN37	0	0	0	0	1	1	0	0	0	0	0	0	0	0	0	0	1	1	1	0	0	0	1	1	1	1	1	1	1
Q53GQ0	0	0	1	0	0	0	0	0	0	0	0	1	0	0	1	1	1	1	1	1	0	1	1	1	0	0	0	0	1
P27448	0	0	0	0	0	0	1	0	1	0	1	0	0	0	1	1	1	1	1	0	0	0	1	1	0	0	0	1	1
Q9NRQ2	0	0	1	0	0	0	0	0	0	0	1	1	0	0	0	0	1	1	1	1	0	1	1	1	0	0	1	0	1
P14209	0	0	1	0	0	0	0	0	1	0	1	1	0	0	0	0	1	1	1	1	0	1	1	1	0	0	1	0	0
P68032	0	0	0	0	0	0	0	0	0	0	1	1	0	1	0	0	1	1	0	0	1	0	1	0	1	1	1	1	1
P51991	0	0	0	0	0	1	1	0	0	0	1	0	0	0	0	1	1	1	1	0	1	0	1	1	0	0	1	0	1
Q969R2	0	0	0	0	0	1	1	0	0	0	1	0	0	1	1	0	1	1	1	0	0	0	1	1	0	0	0	1	1
Q58WW2	0	0	0	0	0	1	0	0	0	0	1	0	0	1	1	1	1	1	1	0	0	1	1	1	0	0	0	0	1
Q9Y5K6	0	0	0	0	1	1	0	0	1	0	0	0	0	1	1	1	1	1	1	0	0	0	1	1	0	0	0	0	1
Q562R1	0	0	1	0	0	0	0	0	1	0	0	1	0	1	0	1	1	1	1	0	0	0	1	0	0	1	0	1	1
Q9Y5K5	0	0	0	0	0	0	1	0	0	0	1	0	0	0	0	0	1	1	1	0	1	0	1	1	1	1	1	0	1
P61960	0	0	0	0	0	1	0	0	0	0	0	0	0	1	0	0	1	1	1	0	0	1	1	1	1	1	0	1	1
Q13442	0	0	0	0	0	1	0	0	1	0	0	0	0	0	1	1	0	1	1	0	0	1	1	1	0	0	1	1	1
P23396	0	0	1	0	0	1	0	0	0	0	1	1	0	0	1	0	1	1	1	0	0	0	1	1	0	0	1	0	1
P05388	0	0	0	0	0	1	1	0	0	0	0	0	0	0	1	0	1	1	1	0	0	0	1	1	0	1	1	1	1
O00505	0	0	0	0	0	1	0	0	1	0	1	0	0	1	0	0	0	1	1	0	0	1	1	1	0	0	1	1	1
Q15257	0	0	0	0	0	0	0	0	0	0	0	0	0	1	0	0	1	1	1	0	1	0	1	1	1	1	1	1	1
Q12981	0	0	0	0	0	0	0	0	1	0	1	1	0	0	1	1	1	1	1	0	0	1	1	1	0	0	0	0	1
O75387	0	0	1	0	0	0	1	0	0	0	1	0	0	0	0	0	1	1	1	1	0	1	1	1	0	0	1	0	1
Q16881	0	0	0	0	0	0	0	0	0	0	1	0	0	0	0	0	1	1	1	0	1	0	1	1	1	1	1	1	1
P53680	0	0	0	0	0	1	0	0	1	0	0	0	0	0	0	0	1	1	1	0	1	0	1	1	1	0	1	1	1
P81605	0	0	0	0	1	1	0	0	1	0	0	1	0	0	0	0	1	1	1	0	0	1	1	1	0	0	1	0	1
P09972	0	0	0	0	0	0	0	0	0	0	0	1	0	0	1	0	1	1	1	0	1	0	1	1	1	1	0	1	1
Q9Y3B8	0	0	0	0	0	0	0	0	0	0	1	0	0	1	0	0	1	1	1	0	1	0	0	1	1	1	1	1	1
P50402	0	0	0	0	0	0	0	0	1	0	1	0	0	0	1	1	1	1	1	0	0	1	1	1	0	0	1	0	1
E9PAV3	0	0	0	0	0	0	0	0	0	0	1	0	0	0	0	1	1	1	1	0	1	1	1	1	0	1	0	1	1
O00186	0	0	0	0	0	0	1	0	1	0	1	0	0	0	1	1	1	1	1	0	0	1	1	1	0	0	0	0	1
P18206	0	0	0	0	0	0	0	0	0	0	1	0	0	0	1	1	1	0	1	0	1	0	1	1	0	1	1	1	1
P60660	0	0	0	0	0	1	0	0	0	0	0	0	0	0	1	0	1	1	1	0	1	0	1	1	0	1	1	1	1
O60684	0	0	0	0	0	0	1	0	0	0	1	0	0	0	0	1	1	1	1	0	0	0	1	1	1	1	0	1	1
P19256	0	0	0	0	0	0	1	0	0	0	1	1	0	0	0	0	1	1	1	1	0	0	1	1	0	0	1	1	1
Q9UDY4	0	0	0	0	0	1	1	0	0	0	0	1	0	0	1	1	1	1	1	0	0	0	1	1	0	0	0	1	1
Q92598	0	0	0	0	0	0	0	0	0	0	1	0	0	1	1	0	1	1	1	0	0	0	1	1	1	0	1	1	1
P10746	0	0	0	0	0	0	0	0	0	0	1	0	0	1	0	1	1	1	1	0	1	0	0	1	1	1	0	1	1
Q9NX46	0	0	0	0	1	1	0	0	0	0	1	0	0	1	0	1	1	1	1	0	0	0	0	1	0	1	0	1	1
P0DP25	0	0	1	0	0	1	0	0	0	0	1	1	0	0	1	0	1	1	1	0	1	0	0	1	0	0	1	0	1
O15554	0	0	1	0	0	0	0	0	0	0	1	1	0	0	0	0	1	1	1	1	0	1	1	1	0	0	0	1	1
O43264	0	0	0	0	0	1	1	0	0	0	1	0	0	0	1	1	1	1	1	0	0	1	1	1	0	0	0	0	1
Q96RL7	0	0	0	0	0	0	0	0	0	0	1	1	0	0	1	1	1	1	1	0	0	1	1	1	0	0	0	1	1
P09651	0	0	0	0	0	0	1	0	0	0	1	0	0	0	1	0	0	1	1	0	1	0	1	1	0	1	1	1	1
Q9UHV9	0	0	0	0	1	1	0	0	0	0	0	0	0	0	1	0	1	1	1	0	1	1	0	1	0	0	1	1	1
P35908	0	0	0	0	0	0	0	0	0	0	0	1	0	1	1	0	1	1	0	0	1	0	1	1	1	1	0	1	1
P30085	0	0	0	0	0	0	0	0	0	0	0	0	0	1	1	0	1	1	1	0	0	0	1	1	1	1	1	1	1
Q04941	0	0	0	0	0	1	0	0	0	0	0	1	0	0	0	1	1	1	1	1	0	0	1	1	0	0	1	1	1
P15121	0	0	0	0	1	1	0	0	0	0	0	0	0	1	1	0	1	1	0	0	0	0	0	1	1	1	1	1	1
P55957	0	0	0	0	0	0	0	0	0	0	1	0	0	1	0	1	1	1	1	0	1	0	0	1	1	1	0	1	1
O75165	0	0	0	0	0	1	0	0	0	0	1	0	0	1	0	1	1	1	1	0	0	1	1	1	0	0	0	1	1
Q15833	0	0	0	0	0	0	0	0	1	0	1	1	0	0	0	0	1	1	1	0	1	0	1	1	0	0	1	1	1
P11766	0	0	0	0	1	0	0	0	0	0	0	0	0	0	1	0	1	1	1	0	1	0	0	1	1	1	1	1	1
Q16555	0	0	0	0	1	1	0	0	0	0	0	0	0	1	1	0	1	1	1	0	0	0	0	1	0	1	1	1	1
P09525	0	0	0	0	0	0	0	0	0	0	0	0	0	1	0	0	1	1	1	0	1	1	1	1	0	1	1	1	1
Q99536	0	0	0	0	0	1	0	0	1	0	0	0	0	0	1	1	1	1	1	0	0	0	1	1	0	0	1	1	1
P30711	0	0	0	0	0	1	0	0	0	0	0	0	0	1	0	1	1	1	1	0	1	0	0	1	1	1	0	1	1
Q93070	0	0	1	0	0	0	0	0	0	0	0	1	0	0	1	0	1	1	1	1	0	1	1	1	0	0	1	0	1
Q9NVZ3	0	0	0	0	1	1	0	0	0	0	1	0	0	1	1	0	1	1	1	0	1	0	1	1	0	0	0	1	0
P14618	0	0	0	0	0	0	0	0	0	0	0	0	0	1	1	1	0	0	1	0	1	0	1	1	1	1	1	1	1
P19367	0	0	0	0	0	0	0	0	0	0	1	1	0	1	1	0	1	0	1	0	1	0	0	1	1	1	0	1	1
P09497	0	0	0	0	1	1	1	0	1	0	1	0	0	0	1	1	0	1	1	0	0	0	1	1	0	0	0	0	1
O60884	0	0	0	0	0	1	0	0	0	0	1	0	0	1	0	1	1	1	1	1	0	1	0	1	0	0	1	0	1
Q9H299	0	1	0	0	0	0	0	0	0	0	1	0	0	1	0	0	1	1	1	0	1	0	1	1	1	0	0	1	1
Q6GMV3	0	0	0	0	1	1	0	0	0	0	1	0	0	1	0	1	0	1	1	0	0	0	0	1	1	0	1	1	1
P67809	0	0	0	0	0	0	0	0	1	0	1	0	0	1	1	0	0	1	1	0	1	0	1	1	0	0	1	1	1
P49589	0	0	0	0	0	0	0	0	0	0	1	0	0	1	0	1	1	1	1	0	1	0	0	1	0	1	1	1	1
P00167	0	0	0	0	1	0	0	0	0	0	0	0	0	1	1	1	0	1	1	0	1	0	1	1	1	0	0	1	1
Q9BVK6	0	0	1	0	0	0	0	0	0	0	1	1	0	0	1	1	1	1	1	0	0	1	1	1	0	0	0	0	1
P01111	0	0	1	0	1	0	0	0	1	0	1	1	0	0	1	0	1	1	0	1	0	0	1	1	0	0	1	0	0
P63261	1	0	0	0	0	0	0	0	0	0	1	0	0	1	0	0	1	1	1	0	1	0	1	1	1	0	0	1	1
O94903	0	0	0	0	0	0	0	0	0	0	1	0	0	1	0	1	1	1	1	0	0	1	1	1	0	1	0	1	1
P02794	0	0	0	0	0	1	0	0	0	0	1	0	0	1	1	0	1	1	1	0	0	0	1	1	0	0	1	1	1
P01009	0	0	0	0	1	0	0	0	0	0	0	0	0	0	0	1	1	1	1	0	1	0	1	1	0	1	1	1	1
Q9Y5Z4	0	0	0	0	1	0	0	0	0	0	1	0	0	1	0	1	0	1	1	0	0	0	0	1	1	1	1	1	1
Q9H2G2	0	0	0	0	0	0	0	0	0	0	1	0	0	1	1	1	1	1	1	0	0	0	1	1	0	0	1	1	1
Q9H008	0	0	0	0	1	1	0	0	0	0	1	0	0	1	0	1	1	1	1	0	0	0	0	1	0	1	0	1	1
P46109	0	0	0	0	0	1	0	0	0	0	1	0	0	1	0	0	1	1	1	0	1	0	0	1	1	1	0	1	1
P02768	0	0	0	0	0	0	1	0	0	0	0	1	0	0	1	0	1	1	0	0	1	1	1	0	1	1	0	1	1
P48739	0	0	0	0	0	1	0	0	0	0	1	0	0	1	0	0	1	1	1	0	0	0	0	1	1	1	1	1	1
Q9H4A4	0	0	0	0	0	0	0	0	0	0	1	0	0	1	0	0	1	1	1	0	1	0	0	1	1	1	1	1	1
Q9C0K7	0	0	0	0	0	0	1	0	0	0	1	1	0	0	1	0	1	1	1	0	0	1	1	1	0	0	1	0	1
O95816	0	0	1	0	0	1	0	0	0	0	1	0	0	0	1	0	1	1	1	0	0	1	1	1	0	0	1	0	1
P62877	0	0	0	0	1	1	0	0	0	0	1	0	0	1	0	0	1	1	1	0	1	1	0	1	0	0	0	1	1
P63218	0	0	0	0	0	0	0	0	1	0	1	1	0	0	1	1	1	1	1	1	0	0	1	1	0	0	1	0	0
Q9H0R4	0	0	0	0	0	0	0	0	0	0	1	0	0	1	1	0	1	1	1	0	1	0	0	1	1	1	0	1	1
Q99623	0	0	0	0	0	0	0	0	0	0	1	1	0	0	1	0	1	1	1	0	1	0	1	0	0	1	1	0	1
Q9Y5S9	0	0	0	0	1	1	0	0	0	0	1	0	0	1	0	1	1	0	1	0	0	0	0	1	0	0	1	1	1
P07311	0	0	0	0	1	0	0	0	0	0	0	0	0	1	1	0	0	1	1	0	0	0	0	1	1	1	1	1	1
Q53H96	0	0	0	0	0	0	0	0	1	0	1	0	0	0	0	0	1	1	1	0	0	1	1	1	1	0	0	1	1
Q9NQC3	0	0	0	0	0	0	0	0	0	0	0	1	0	0	1	0	1	1	1	0	0	1	1	1	0	0	1	1	1
P30044	0	0	0	0	0	1	0	0	0	0	0	0	0	1	1	0	0	1	1	0	1	0	1	1	1	0	1	0	1
Q9NWX6	0	0	0	0	1	1	0	0	0	0	1	0	0	1	0	1	1	1	1	0	0	0	0	1	1	0	0	0	1
P46379	0	0	0	0	0	1	0	0	0	0	0	0	0	1	0	1	1	1	1	0	0	1	1	1	0	0	0	1	1
Q02750	0	0	0	0	0	1	0	0	0	0	0	0	0	1	0	1	1	1	1	0	0	0	0	1	1	0	1	1	1
P48735	0	0	0	0	0	0	0	0	0	0	0	1	0	0	1	1	0	1	1	0	1	0	0	1	0	1	1	1	1
Q9BPX3	0	0	0	0	0	1	0	0	1	0	0	0	0	1	1	0	1	1	1	0	0	0	1	1	0	0	1	0	1
Q9P035	0	0	0	0	0	0	0	0	1	0	1	1	0	0	0	0	1	1	1	0	0	1	1	1	0	0	1	0	1
O75663	0	0	0	0	0	0	0	0	0	0	1	0	0	1	1	0	1	1	1	0	0	0	1	1	0	0	1	1	1
Q92614	0	0	0	0	0	0	1	0	0	0	1	0	0	0	0	0	1	1	1	0	1	1	1	1	0	0	0	1	1
Q9P0J7	0	0	0	0	0	1	0	0	1	0	0	0	0	1	1	1	1	1	1	0	0	0	1	1	0	0	0	0	1
Q15366	0	0	0	0	0	0	1	0	0	0	1	0	0	0	1	0	1	1	1	0	0	0	1	1	0	1	0	1	1
Q9UKU0	0	0	0	0	0	0	1	0	0	0	0	1	0	0	0	1	1	1	1	1	0	1	1	1	0	0	0	0	1
Q9Y285	0	0	0	0	0	1	0	0	1	0	1	0	0	0	1	0	1	1	1	0	0	0	1	1	0	0	1	0	1
Q01813	0	0	0	0	0	0	0	0	0	0	0	0	0	1	1	1	1	1	0	0	1	0	0	1	1	1	1	0	1
P31942	0	0	0	0	0	1	0	0	0	0	1	0	0	0	1	1	0	1	1	0	1	0	0	1	0	0	1	1	1
O15440	0	0	0	0	0	0	0	0	1	0	1	1	0	0	0	1	1	1	1	1	0	0	1	1	0	0	0	0	1
Q969U7	0	0	0	0	1	1	1	0	0	0	1	0	0	0	0	0	1	1	1	0	0	0	1	1	0	0	0	1	1
Q709C8	0	0	0	0	0	1	0	0	1	0	1	0	0	0	0	1	1	1	1	0	0	1	1	1	0	0	0	0	1
P08174	0	0	1	0	0	0	0	0	0	0	1	1	0	0	1	0	1	1	1	1	0	0	1	1	0	0	1	0	0
Q9H0P0	0	0	0	0	1	1	0	0	0	0	1	0	0	0	0	0	1	1	1	0	0	0	0	1	1	1	0	1	1
P08311	1	0	1	0	0	1	0	0	0	0	0	1	0	0	0	1	0	0	0	0	1	0	0	0	1	1	1	1	1
O95834	0	0	0	0	1	1	0	0	0	0	1	0	0	1	0	0	1	1	1	1	0	0	0	1	0	0	0	1	1
Q8TDB8	0	0	0	0	0	0	1	0	0	0	0	1	0	0	1	0	0	1	1	1	0	0	1	1	0	1	0	1	1
Q12765	0	0	0	0	1	1	0	0	0	0	1	0	0	1	0	0	1	1	1	0	0	0	0	1	0	1	0	1	1
Q13162	0	0	0	0	0	0	0	0	1	0	1	1	0	0	0	0	1	1	1	0	0	0	1	1	0	0	1	1	1
P42574	0	0	0	0	1	1	0	0	0	0	1	0	0	1	0	0	0	1	1	0	1	0	0	1	0	0	1	1	1
Q96PU5	0	0	0	0	0	1	0	0	0	0	1	0	0	1	0	0	1	1	1	0	0	0	1	1	0	0	1	1	1
O15084	0	0	0	0	0	1	0	0	0	0	0	0	0	1	1	1	1	1	1	0	0	1	1	1	0	0	0	0	1
O15498	0	0	0	0	0	1	0	0	0	0	0	0	0	0	1	1	1	1	1	0	0	0	0	1	1	0	1	1	1
P43250	0	0	0	0	0	0	1	0	0	0	1	0	0	0	1	1	1	1	1	1	0	0	1	1	0	0	0	0	1
P17927	0	0	0	0	0	0	0	0	1	0	1	1	0	0	0	0	1	1	1	1	0	0	1	1	0	0	1	0	1
Q9UI12	0	0	0	0	0	0	0	0	0	0	1	0	0	0	0	0	1	1	1	0	0	1	1	1	1	1	0	1	1
Q8NB49	0	0	0	0	0	0	1	0	1	0	0	1	0	0	0	0	1	1	1	1	0	0	1	1	0	0	1	0	1
Q9NQX3	0	0	0	0	0	1	1	0	0	0	1	0	0	0	0	0	1	1	1	0	0	0	1	1	1	0	0	1	1
Q9NQW7	0	0	0	0	0	1	1	0	0	0	1	0	0	1	0	0	1	1	1	0	0	1	0	1	0	0	0	1	1
Q02413	0	0	0	0	0	0	0	0	1	0	0	0	0	0	0	1	1	1	1	0	0	0	1	1	0	1	1	1	1
P01834	0	0	0	0	0	0	0	0	0	0	0	1	0	0	0	1	1	0	0	0	1	1	1	1	0	1	1	1	1
O95861	0	0	0	0	1	1	0	0	0	0	1	0	0	1	0	0	1	1	1	0	0	0	0	1	0	1	0	1	1
Q96M27	0	0	0	0	0	1	0	0	0	0	0	0	0	1	1	1	1	1	1	0	0	1	1	1	0	0	0	0	1
Q15369	0	0	0	0	1	1	0	0	0	0	1	0	0	0	0	0	0	1	1	0	1	0	1	1	0	0	1	1	1
Q10567	0	0	0	0	0	0	0	0	1	0	0	0	0	1	1	1	1	1	1	0	0	0	1	1	0	0	1	0	1
Q9Y263	0	0	0	0	0	1	0	0	0	0	0	0	0	1	1	0	1	1	1	0	0	1	1	1	0	0	0	1	1
P11908	0	0	0	0	0	0	0	0	0	0	0	0	0	1	0	1	1	1	1	0	1	0	0	1	0	1	1	1	1
O95630	0	0	0	0	1	1	0	0	0	0	1	0	0	1	0	0	1	0	1	0	1	0	1	1	0	0	0	1	1
P13645	0	0	0	0	0	0	0	0	0	0	0	0	0	1	1	0	1	1	0	0	1	1	1	0	1	1	0	1	1
Q92542	0	0	1	0	0	0	0	0	1	0	0	1	0	0	0	0	1	1	1	1	0	1	1	1	0	0	0	0	1
O95456	0	0	0	0	0	0	1	0	0	0	1	0	0	1	0	0	1	1	1	0	0	1	1	1	0	0	0	1	1
Q9BS26	0	0	0	0	0	0	0	0	1	0	1	1	0	0	1	0	1	1	1	0	0	0	1	1	0	0	1	0	1
P34896	0	0	0	0	0	1	0	0	0	0	0	0	0	0	0	1	1	1	1	0	0	1	1	1	0	0	1	1	1
P04114	0	0	0	0	0	0	0	0	0	0	0	0	0	0	0	1	1	1	0	0	1	0	1	1	1	1	1	1	1
Q8NBF2	0	0	0	0	1	1	0	0	0	0	0	0	0	1	1	0	1	1	1	0	0	0	0	1	0	1	0	1	1
O00182	0	0	1	0	0	0	1	0	0	0	1	0	0	0	0	1	1	1	1	0	0	1	1	1	0	0	0	0	1
Q9NV96	0	0	0	0	0	0	0	0	0	0	1	1	0	0	1	0	1	1	1	1	0	0	1	1	0	0	1	0	1
P25445	0	0	0	0	0	0	0	0	1	0	0	0	0	0	1	1	1	1	1	1	0	1	1	1	0	0	0	0	1
Q8N0W3	0	0	0	0	0	1	0	0	0	0	1	0	0	1	0	0	1	1	1	0	0	1	1	1	0	0	0	1	1
Q8IXQ3	0	0	0	0	1	1	0	0	0	0	1	0	0	1	1	1	1	1	1	0	0	0	0	1	0	0	0	0	1
P67936	0	0	1	0	1	0	0	0	0	0	0	0	0	0	0	1	0	1	1	0	1	0	0	1	0	1	1	1	1
Q9BVM2	0	0	0	0	1	1	1	0	1	0	0	0	0	0	0	1	1	1	1	0	0	0	1	1	0	0	0	0	1
P67870	0	0	0	0	0	1	1	0	0	0	1	0	0	1	1	0	1	1	1	0	0	1	1	1	0	0	0	0	0
Q99471	0	0	0	0	1	1	0	0	1	0	0	0	0	0	1	0	0	1	1	0	0	1	1	1	0	0	1	0	1
Q8NBX0	0	0	0	0	0	0	0	0	1	0	1	1	0	0	0	1	1	1	1	0	0	1	1	1	0	0	0	0	1
P33527	0	0	1	0	0	0	0	0	1	0	1	0	0	0	0	0	1	1	1	1	0	1	1	1	0	0	0	0	1
Q04323	0	0	0	0	0	0	0	0	0	0	1	0	0	0	0	0	1	1	1	0	0	0	1	1	1	1	1	1	1
Q96FV2	0	0	0	0	1	1	0	0	0	0	1	0	0	1	0	0	1	1	1	0	0	0	0	1	0	1	0	1	1
O43149	0	0	0	0	0	0	0	0	1	0	1	0	0	1	0	1	1	1	1	0	0	1	1	1	0	0	0	0	1
Q68D91	0	0	0	0	0	0	1	0	1	0	0	1	0	0	0	0	1	1	1	0	0	1	1	1	0	0	0	1	1
P02675	0	0	0	0	0	0	0	0	0	0	0	1	0	0	0	1	1	1	1	0	1	0	1	1	0	1	0	1	1
Q9Y639	0	0	1	0	0	0	0	0	1	0	0	1	0	0	1	0	1	1	0	1	0	0	1	1	0	0	1	0	1
P05455	0	0	0	0	0	1	0	0	0	0	0	0	0	0	1	1	1	1	1	0	0	1	1	1	0	0	1	0	1
Q9H2K8	0	0	0	0	0	1	1	0	0	0	1	0	0	0	1	1	1	1	1	0	0	0	1	1	0	0	0	0	1
Q9GZN8	0	0	0	0	0	1	0	0	0	0	0	0	0	0	0	0	1	1	1	0	1	0	1	1	1	1	0	1	1
Q9Y376	0	0	1	0	0	1	0	0	1	0	0	0	0	1	0	0	1	1	1	0	1	0	1	0	0	0	0	1	1
O95347	0	0	0	0	0	1	0	0	0	0	0	0	0	1	1	1	1	1	1	0	0	0	1	1	0	0	1	0	1
Q9Y3C8	0	0	0	0	1	0	0	0	0	0	1	0	0	1	0	1	1	1	1	0	0	0	0	0	1	1	0	1	1
P60981	0	0	0	0	1	1	0	0	0	0	1	0	0	1	1	0	1	0	1	0	0	0	0	1	1	0	1	0	1
Q96CT7	0	0	0	0	0	1	0	0	1	0	1	0	0	0	1	1	1	1	1	0	0	0	1	1	0	0	0	0	1
Q9H2M9	0	0	0	0	0	1	0	0	1	0	0	0	0	1	0	0	1	1	1	0	0	1	1	1	0	0	0	1	1
Q6P1A2	0	0	1	0	0	0	0	0	1	0	1	0	0	0	0	0	1	1	1	1	0	1	1	1	0	0	0	0	1
P49770	0	0	0	0	0	1	1	0	1	0	0	0	0	1	1	0	1	1	1	0	0	0	0	1	0	0	1	0	1
Q92882	0	0	0	0	1	1	0	0	0	0	1	0	0	1	0	0	0	1	1	0	1	0	1	1	0	0	0	1	1
Q9UHW9	0	0	0	0	0	1	0	0	1	0	1	0	0	0	0	0	1	1	1	1	0	0	1	1	0	0	0	1	1
O94973	0	0	0	0	0	1	1	0	0	0	0	0	0	1	0	1	1	1	1	0	0	0	1	1	0	0	0	1	1
O60547	0	0	0	0	0	1	0	0	0	0	0	0	0	1	0	0	1	1	1	0	1	1	0	1	0	0	1	1	1
P51812	0	0	0	0	0	1	0	0	0	0	1	0	0	1	0	1	1	1	1	0	0	0	0	1	0	0	1	1	1
Q562E7	0	0	0	0	0	0	0	0	0	0	1	0	0	1	0	1	1	1	1	0	0	1	1	1	0	0	0	1	1
P30154	0	0	0	0	0	0	0	0	0	0	0	0	0	1	0	1	1	1	1	0	0	0	1	1	1	1	0	1	1
Q9H5X1	0	0	0	0	1	1	0	0	0	0	1	0	0	1	0	0	0	1	1	0	0	0	0	1	1	0	1	1	1
Q8IUW5	0	0	0	0	0	0	0	0	1	0	1	1	0	0	0	1	1	1	0	1	0	1	1	1	0	0	1	0	0
P15924	0	0	0	0	0	0	1	0	1	0	1	0	0	0	0	0	1	1	1	0	0	0	1	1	0	0	1	1	1
P01023	0	0	0	0	0	0	0	0	0	0	0	0	0	0	1	1	1	1	1	0	1	0	1	1	0	1	0	1	1
P02533	0	0	0	0	0	0	0	0	0	0	0	1	0	1	0	0	1	1	0	0	1	0	1	0	1	1	0	1	1
P80217	0	0	0	0	0	1	0	0	0	0	1	0	0	1	1	0	1	1	1	0	0	0	0	1	0	0	0	1	1
P09496	0	0	0	0	0	0	1	0	0	0	0	0	0	1	1	0	1	1	1	0	0	0	1	1	0	0	1	0	1
P22102	0	0	0	0	1	0	0	0	0	0	0	0	0	0	1	0	1	1	1	0	1	0	0	1	0	0	1	1	1
Q8NBI5	0	0	0	0	0	0	0	0	0	0	0	1	0	0	0	0	1	1	1	1	0	1	1	1	0	0	1	0	1
P02649	0	0	1	0	0	0	1	0	0	0	0	0	0	0	0	1	1	1	0	0	1	0	1	0	0	1	0	1	1
P80303	0	0	0	0	0	0	0	0	1	0	0	1	0	0	0	0	1	1	1	0	0	1	1	1	0	0	1	0	1
Q8NBS9	0	0	0	0	0	0	0	0	0	0	1	1	0	0	1	0	1	1	1	0	0	0	1	1	0	0	1	0	1
P00738	0	0	0	0	0	0	0	0	1	0	0	0	0	0	0	1	1	0	1	0	1	0	1	0	0	1	1	1	1
P01619	0	0	0	0	0	0	0	0	0	0	1	0	0	0	0	1	1	1	0	0	1	1	1	0	0	1	0	1	1
Q9Y4G6	0	0	0	0	0	1	0	0	0	0	1	0	0	1	0	0	1	1	1	0	0	0	1	1	0	0	0	1	1
Q15370	0	0	0	0	0	1	0	0	0	0	1	0	0	1	0	0	1	1	1	0	0	0	1	1	0	0	1	0	1
O15127	0	0	0	0	0	1	0	0	0	0	1	0	0	0	0	0	1	1	1	0	0	1	1	1	0	0	1	0	1
P11234	0	0	0	0	0	0	1	0	1	0	1	1	0	0	0	0	1	1	1	0	0	0	1	1	0	0	0	0	1
Q9H3Z4	0	0	1	0	0	0	0	0	1	0	0	1	0	0	1	1	1	1	0	0	0	0	1	1	0	0	0	0	1
P84077	0	0	0	1	0	1	0	0	0	0	0	0	0	1	0	0	1	1	1	0	1	0	1	0	0	1	0	0	1
P11940	0	0	0	0	0	0	1	0	0	0	1	0	0	0	1	0	1	1	1	0	0	0	1	1	0	0	1	0	1
P12081	0	0	0	0	1	0	0	0	0	0	1	0	0	1	0	0	1	1	1	0	0	0	0	1	0	0	1	1	1
P84095	0	0	0	0	0	0	0	0	1	0	0	1	0	0	1	1	1	1	1	0	1	0	1	0	0	0	0	0	1
Q9Y3A5	0	0	0	0	0	1	1	0	1	0	0	0	0	0	1	0	1	0	1	0	0	0	1	1	0	0	1	0	1
Q7L5Y1	0	0	0	0	0	1	0	0	0	0	0	0	0	1	0	0	1	1	1	0	0	0	0	1	1	1	0	1	1
Q8WW12	0	0	0	0	0	0	0	0	0	0	0	0	0	0	1	1	0	1	1	0	1	0	0	1	0	1	1	1	1
Q96H79	0	0	0	0	0	1	1	0	0	0	0	0	0	0	0	1	1	1	1	0	0	0	1	0	1	0	0	1	1
Q96JH7	0	0	0	0	0	1	1	0	0	0	0	0	0	0	1	0	1	1	1	0	0	0	1	1	0	0	0	1	1
Q86YS7	0	0	0	0	0	1	0	0	0	0	1	0	0	1	0	0	1	1	1	0	0	0	1	1	0	0	1	0	1
Q9BUP3	0	0	0	0	0	1	1	0	1	0	1	0	0	0	0	0	1	1	0	0	0	0	1	1	0	0	1	0	1
Q14247	0	0	0	0	0	1	0	0	0	0	1	0	0	0	1	0	0	1	1	0	0	0	0	1	0	1	1	1	1
Q9Y5X1	0	0	0	0	0	1	1	0	0	0	0	0	0	1	0	0	0	1	1	0	0	1	1	1	0	0	0	1	1
P31947	0	0	0	0	0	1	0	0	0	1	1	0	0	1	0	1	0	1	1	0	0	0	0	1	0	0	1	0	1
Q9UHY7	0	0	0	0	1	1	0	0	0	0	0	0	0	1	0	0	1	1	1	0	0	0	0	1	1	0	0	1	1
Q9BY32	0	0	0	0	0	1	0	0	0	0	1	0	0	1	0	0	1	1	1	0	0	0	0	1	0	1	0	1	1
Q13283	0	0	0	0	0	1	0	0	1	0	1	0	0	0	0	1	0	1	1	0	0	0	1	1	0	0	1	0	1
P49257	0	0	0	0	0	0	0	0	0	0	1	1	0	0	1	1	1	1	1	0	0	1	1	1	0	0	0	0	0
P01876	0	0	0	0	0	0	0	0	0	0	0	0	0	0	0	1	1	1	0	0	1	0	1	1	0	1	1	1	1
Q9NZZ3	0	0	0	0	0	1	0	0	0	0	0	0	0	0	0	0	1	1	1	0	0	1	1	1	0	0	1	1	1
Q6IA69	0	0	0	0	0	1	1	0	0	0	0	0	0	0	0	0	1	1	1	0	0	1	0	1	1	0	0	1	1
Q9UI26	0	0	0	0	0	1	0	0	0	0	0	0	0	1	0	1	1	1	1	0	0	0	1	1	0	0	0	1	1
Q96QK1	0	0	0	0	0	1	0	0	0	0	0	0	0	1	1	1	1	1	1	0	0	0	0	1	0	0	1	0	1
P0C0L5	0	0	0	0	0	0	0	0	0	0	0	1	0	0	0	1	1	1	0	0	1	1	1	0	0	1	0	1	1
P28062	0	0	0	0	0	1	0	0	1	0	0	0	0	0	0	1	1	1	0	0	1	0	1	1	0	0	1	0	1
Q14103	0	0	0	0	0	0	1	0	0	0	0	0	0	0	0	0	1	1	1	0	1	0	1	1	0	0	1	1	1
Q9Y3D6	0	0	1	0	0	1	0	0	1	0	0	0	0	0	1	0	1	1	1	0	0	0	1	1	0	0	0	0	1
P28676	0	0	0	0	1	1	0	0	0	0	0	0	0	0	0	0	1	0	1	0	1	0	0	1	0	1	1	1	1
Q9UK41	0	0	0	0	0	1	0	0	0	0	1	0	0	0	0	0	1	1	1	0	0	1	1	1	0	0	1	0	1
P04843	0	0	0	0	0	0	0	0	0	0	0	1	0	0	1	0	1	1	1	0	0	1	1	1	0	0	1	0	1
O43491	0	0	0	0	0	0	0	0	0	0	1	1	0	0	1	0	1	1	1	0	0	0	1	1	0	0	1	0	1
P54652	0	0	0	0	1	1	0	0	0	1	1	0	0	1	0	0	1	1	0	0	0	0	0	1	0	0	0	1	1
P07099	0	0	0	0	0	0	0	0	1	0	0	1	0	0	1	0	1	1	1	0	0	1	1	1	0	0	0	0	1
Q93050	0	0	0	0	0	0	0	0	0	0	1	1	0	0	0	1	1	1	1	1	0	0	1	1	0	0	0	0	1
Q92835	0	0	0	0	0	1	0	0	0	0	0	0	0	0	1	1	1	1	1	0	0	0	1	1	0	0	0	1	1
Q9C0E2	0	0	0	0	0	1	0	0	0	0	1	0	0	1	0	0	1	1	1	0	0	0	0	1	1	0	0	1	1
A0FGR8	0	0	1	0	0	0	1	0	1	0	0	1	0	0	1	0	1	0	1	0	0	0	1	1	0	0	0	0	1
Q9ULV4	0	0	0	0	0	0	0	0	0	0	0	0	0	1	1	0	0	1	1	0	1	0	1	1	0	1	1	1	0
Q9P265	0	0	0	0	0	1	0	0	1	0	0	0	0	0	1	1	0	1	1	0	0	0	1	1	0	0	0	1	1
P30048	0	0	0	0	0	0	0	0	1	0	1	0	0	0	1	1	0	1	1	0	0	0	1	1	0	0	1	1	0
Q9NQR4	0	0	0	0	0	0	0	0	0	0	0	0	0	1	1	0	1	1	1	0	0	0	0	1	1	0	1	1	1
O76071	0	0	0	0	0	1	0	0	0	0	1	0	0	0	0	1	1	1	1	0	0	0	0	1	1	0	0	1	1
Q9Y4L1	0	0	0	0	0	0	0	0	0	0	1	1	0	0	1	0	1	1	1	0	0	0	1	1	0	0	1	0	1
P52594	0	0	0	0	0	1	0	0	0	0	0	0	0	0	1	0	1	1	1	0	0	0	1	1	0	0	1	1	1
Q8TC12	0	0	0	0	0	0	0	0	1	0	0	1	0	0	1	1	1	1	0	0	0	0	1	1	0	1	0	0	1
Q13445	0	0	0	0	0	0	0	0	1	0	1	0	0	0	1	0	1	1	1	0	0	0	1	1	0	0	1	0	1
P07814	0	0	0	0	1	1	0	0	0	0	0	0	0	1	1	1	0	1	1	0	0	0	0	1	0	0	1	0	1
Q15276	0	0	0	0	0	1	1	0	0	0	1	0	0	0	0	0	1	1	1	0	0	1	1	1	0	0	0	0	1
Q5R3I4	0	0	0	0	1	0	0	0	0	0	1	0	0	1	0	0	1	1	1	0	0	0	0	1	1	0	0	1	1
Q7KZF4	0	0	0	0	0	1	0	0	0	0	0	0	0	0	0	1	1	1	1	0	0	0	1	1	0	0	1	1	1
P68400	0	0	0	0	0	0	0	0	0	0	0	0	0	0	0	0	1	1	1	0	0	0	1	1	1	1	1	1	1
P02792	0	0	0	0	0	0	0	0	1	0	1	0	0	1	1	0	0	1	0	0	1	0	1	1	0	0	1	0	1
Q16774	0	0	0	0	0	0	0	0	0	0	0	0	0	1	1	0	1	1	1	0	1	0	0	1	0	1	0	1	1
Q9UKY7	0	0	0	0	0	0	0	0	0	0	1	0	0	0	1	1	0	1	1	0	0	0	0	1	0	1	1	1	1
Q8NE71	0	0	0	0	0	1	0	0	0	0	1	0	0	0	0	0	0	1	1	0	0	1	1	1	0	0	1	1	1
O75915	0	0	1	0	0	0	0	0	0	0	1	0	0	0	0	0	1	1	1	0	0	1	1	1	0	0	1	0	1
Q92878	0	0	0	0	0	1	0	0	1	0	0	0	0	0	1	0	1	1	1	0	0	0	1	1	0	0	1	0	1
P61758	0	0	0	0	0	0	0	0	0	0	0	0	0	0	1	0	1	1	1	0	1	0	1	1	0	0	1	1	1
P02788	1	0	0	0	0	0	0	0	0	0	0	1	0	0	0	0	0	1	1	0	1	0	0	1	0	1	1	1	1
P02787	0	0	0	0	0	0	0	0	0	0	0	0	0	0	1	1	1	1	0	0	1	0	1	1	0	1	0	1	1
Q9H2H8	0	0	0	0	1	0	0	0	0	0	0	0	0	0	0	1	1	1	1	0	0	0	0	1	1	0	1	1	1
Q9Y237	0	0	1	0	0	1	0	0	1	0	0	0	0	0	1	0	1	0	0	0	0	0	1	1	0	0	1	1	1
P52597	0	0	0	0	0	0	0	0	0	0	1	0	0	1	0	0	1	1	1	0	0	1	0	1	0	0	1	1	1
Q9P2T1	0	0	0	0	0	0	0	0	0	0	0	0	0	1	0	0	1	1	1	0	1	0	1	1	0	1	0	1	1
P02751	0	0	1	0	0	0	0	0	0	0	0	0	0	0	0	1	1	0	1	0	1	0	1	1	0	1	0	1	1
P00813	0	0	0	0	1	0	0	0	0	0	1	0	0	1	0	0	1	1	1	0	0	0	0	1	0	1	0	1	1
P22626	0	0	0	0	0	0	0	0	0	0	1	0	0	0	1	1	0	1	1	0	1	0	0	1	0	1	1	0	1
Q8N4P3	0	0	0	0	0	1	0	0	0	0	1	0	0	1	0	0	1	1	1	0	0	0	0	1	0	1	0	1	1
Q6PIU2	0	0	0	0	0	0	1	0	0	0	0	1	0	0	1	0	1	1	1	0	0	0	1	1	0	0	1	0	1
P49591	0	0	0	0	0	1	0	0	1	0	0	0	0	0	1	0	1	1	1	0	0	0	1	1	0	0	1	0	1
P14314	0	0	0	0	0	0	0	0	1	0	1	1	0	0	1	0	1	0	1	0	0	0	1	1	0	0	1	0	1
Q9NTJ4	0	0	0	0	0	0	0	0	0	0	1	0	0	1	0	0	1	1	1	0	0	1	1	1	0	0	0	1	1
P49959	0	0	0	0	0	0	0	0	0	0	1	0	0	1	1	0	1	1	1	0	0	0	1	1	0	0	1	0	1
P52788	0	0	0	0	1	1	0	0	0	0	0	0	0	1	1	0	1	1	1	0	0	0	0	1	0	0	1	0	1
P08670	0	0	0	0	0	1	0	0	0	0	0	0	0	0	0	1	0	1	1	0	1	0	0	1	0	1	1	1	1
P02679	0	0	0	0	0	0	0	0	0	0	0	0	0	0	0	1	1	1	1	0	1	0	1	1	0	1	0	1	1
P16949	0	0	0	0	0	0	0	0	0	0	0	0	0	0	1	1	0	1	1	0	0	0	1	1	1	0	1	1	1
Q7L9L4	0	0	0	0	1	1	0	0	0	0	1	0	0	0	0	0	1	1	1	0	0	0	0	1	1	1	0	0	1
Q13185	0	0	0	0	1	1	0	0	0	0	0	0	0	1	1	0	0	0	1	0	1	0	0	1	0	0	1	1	1
Q9NUP9	0	0	0	0	0	1	0	0	0	0	1	0	0	0	1	1	1	1	1	0	0	0	1	1	0	0	0	0	1
Q9NSD9	0	0	0	0	0	0	0	0	0	0	0	0	0	1	1	0	1	1	1	0	0	1	1	1	0	0	1	0	1
Q6PGP7	0	0	0	0	0	1	0	0	0	0	1	0	0	1	0	0	1	1	1	0	0	0	1	1	0	0	0	1	1
Q9H1E5	0	0	1	0	0	0	0	0	1	0	1	1	0	0	0	0	1	1	1	0	0	0	1	1	0	0	0	0	1
P07996	0	0	1	0	0	0	0	0	0	0	0	1	0	1	0	1	1	0	0	0	1	0	1	0	0	1	0	1	1
P30050	0	0	0	0	0	1	0	0	1	0	0	0	0	0	1	0	1	1	1	0	0	0	1	1	0	0	1	0	1
Q99816	0	0	0	0	0	1	0	0	0	0	1	0	0	0	0	0	1	1	1	0	0	0	1	1	0	0	1	1	1
P62140	0	0	0	0	1	1	0	0	0	0	1	0	0	0	0	0	0	1	1	0	0	0	0	1	0	1	1	1	1
O15484	0	0	0	0	0	0	0	0	0	0	1	1	0	0	1	0	1	1	1	0	0	0	1	1	0	0	1	0	1
Q86TI2	0	0	0	0	0	0	1	0	0	0	1	0	0	0	1	1	1	1	1	0	0	0	0	1	0	0	0	1	1
Q99829	0	0	0	0	0	1	0	0	0	0	1	0	0	0	0	0	1	1	1	0	1	0	0	1	0	0	1	1	1
P62269	0	0	0	0	0	1	0	0	1	0	0	0	0	0	1	1	1	1	1	0	0	0	0	1	0	0	1	0	1
Q14677	0	0	0	0	0	1	0	0	0	0	1	0	0	0	0	1	1	1	1	0	0	0	1	1	0	0	1	0	1
P14672	0	0	1	0	0	0	0	0	0	0	0	1	0	0	0	0	1	1	1	1	0	1	1	0	0	0	1	0	1
Q9BZV1	0	0	0	0	0	1	1	0	0	0	1	0	0	0	0	0	0	1	1	0	0	0	1	1	0	0	1	1	1
P19784	1	0	0	0	0	1	0	0	0	0	0	0	0	1	0	0	1	1	1	0	0	0	1	1	0	0	0	0	1
P17655	0	0	0	0	1	1	0	0	0	0	0	0	0	0	0	0	1	1	1	0	0	0	0	1	1	0	1	0	1
P46781	0	0	0	0	0	1	0	0	0	0	0	1	0	0	1	0	1	1	0	0	0	0	1	1	0	0	1	0	1
Q9BXD5	0	0	0	0	0	1	0	0	0	0	0	0	0	1	0	1	1	1	1	0	0	0	0	1	0	0	0	1	1
P00488	0	0	0	0	0	0	0	0	0	0	0	0	0	1	0	1	1	0	1	0	1	0	1	0	0	1	0	1	1
P16401	0	0	0	0	0	0	0	0	0	0	1	1	0	0	1	1	0	0	0	0	1	0	0	1	0	1	1	1	0
Q92696	0	0	0	0	1	1	0	0	0	0	0	0	0	1	0	0	1	1	1	0	0	0	0	1	0	0	0	1	1
P01008	0	0	0	0	0	0	0	0	0	0	0	0	0	0	0	1	1	1	1	0	1	0	1	0	0	1	0	1	1
Q9UBQ0	0	0	0	0	0	1	0	0	0	0	0	0	0	0	1	0	1	1	1	0	0	0	1	1	0	0	1	0	1
Q9NZL9	0	0	0	0	0	1	0	0	0	0	1	0	0	1	0	0	1	1	1	0	0	0	0	1	0	0	1	0	1
Q15046	0	0	0	0	0	1	0	0	0	0	1	0	0	1	0	0	0	1	1	0	0	0	0	1	0	0	1	1	1
Q96EP5	0	0	0	0	0	1	0	0	1	0	0	0	0	0	0	0	1	1	1	0	0	0	0	1	0	0	1	1	1
O43760	0	0	0	0	0	1	0	0	1	0	1	0	0	0	0	0	1	1	1	0	0	0	1	1	0	0	0	0	1
P01031	0	0	0	0	0	0	0	0	0	0	0	0	0	0	0	1	1	1	0	0	1	0	1	0	0	1	1	1	1
O43399	0	0	0	0	0	1	0	0	1	0	0	0	0	0	1	0	0	1	1	0	0	0	1	1	0	0	1	0	1
P54252	0	0	0	0	0	0	0	0	0	0	1	0	0	0	0	0	1	1	1	0	1	0	0	1	1	0	0	1	1
P46940	0	0	0	0	0	1	0	0	0	0	0	0	0	1	0	0	1	1	1	0	1	0	0	1	0	0	1	0	1
P51571	0	0	1	0	0	0	0	0	1	0	0	1	0	0	0	0	1	1	1	0	0	1	1	0	0	0	1	0	0
Q9BYN0	0	0	0	0	1	0	0	0	0	0	1	0	0	1	0	1	0	1	1	0	0	0	0	1	1	0	0	0	1
Q9BZE9	0	0	0	0	0	0	1	0	0	0	0	0	0	1	0	0	1	1	1	0	0	1	1	1	0	0	0	0	1
P62753	0	0	1	0	0	1	0	0	0	0	0	0	0	0	1	0	0	1	1	0	0	0	1	1	0	0	1	0	1
O60234	0	0	0	0	0	1	0	0	0	0	1	0	0	0	0	0	0	1	1	0	0	0	0	1	1	1	0	1	1
Q96AT9	0	0	0	0	0	0	0	0	0	0	1	0	0	1	0	0	1	1	1	0	0	0	0	1	1	0	0	1	1
P46108	0	0	0	0	0	0	0	0	0	0	1	0	0	1	0	1	1	1	1	0	0	0	0	1	0	0	0	1	1
Q96AZ6	0	0	0	0	0	1	1	0	1	0	0	0	0	0	0	0	1	1	1	0	0	1	1	0	0	0	0	0	1
O95236	0	0	0	0	0	1	0	0	1	0	1	0	0	0	0	1	1	1	0	0	0	0	1	1	0	0	0	0	1
Q969H8	0	0	0	0	0	0	0	0	1	0	0	0	0	0	1	0	1	1	0	0	0	1	1	1	0	0	1	0	1
P19105	1	0	0	0	0	0	0	0	0	0	0	1	0	1	1	0	0	1	1	0	1	0	1	0	0	0	0	0	1
P14923	0	0	0	0	0	0	0	0	0	0	0	0	0	0	0	0	1	1	1	0	0	0	1	1	0	1	1	1	1
Q16570	0	0	1	0	0	0	0	0	0	0	0	1	0	0	0	0	1	1	0	1	0	1	1	0	0	0	0	1	1
Q5T447	0	0	0	0	0	1	0	0	0	0	1	0	0	1	0	0	1	1	1	0	0	0	1	1	0	0	0	0	1
P29218	0	0	0	0	1	1	0	0	0	0	0	0	0	1	0	0	1	0	1	0	0	0	0	1	1	0	0	1	1
P15104	0	0	0	0	0	1	0	0	0	0	1	0	0	1	1	0	1	1	1	0	0	0	0	1	0	0	0	0	1
Q08554	0	0	0	0	0	0	0	0	0	0	1	0	0	0	0	0	1	1	1	0	0	0	0	1	0	1	1	1	1
P01024	0	0	0	0	0	0	0	0	1	0	0	0	0	0	0	1	1	1	0	0	1	0	1	0	0	1	0	1	1
Q13148	0	0	0	0	0	1	1	0	0	0	1	0	0	0	0	0	1	1	1	0	0	0	0	1	0	0	1	0	1
Q96CD2	0	0	0	1	0	1	0	0	0	0	1	0	0	1	0	0	1	1	1	0	0	0	0	1	0	0	0	0	1
P46782	0	0	0	0	0	1	0	0	0	0	0	0	0	0	1	0	1	1	1	0	0	0	1	1	0	0	1	0	1
P12814	0	0	0	0	0	0	0	0	0	0	1	0	0	1	0	0	0	0	1	0	1	1	0	0	0	1	1	1	1
Q6IAN0	0	0	0	0	0	0	1	0	1	0	0	1	0	0	0	0	1	1	1	0	0	1	1	0	0	0	0	0	1
P62701	0	0	0	0	0	1	0	0	1	0	0	0	0	0	1	0	1	1	1	0	0	0	1	0	0	0	1	0	1
Q8WZA9	0	0	0	0	1	1	0	0	0	0	0	0	0	1	0	0	1	1	1	0	0	0	0	1	1	0	0	0	1
P42025	0	0	0	0	0	1	0	0	1	0	0	0	0	0	0	0	1	1	1	0	0	0	1	1	0	0	0	1	1
Q9H0N5	0	0	0	0	0	0	0	0	0	0	1	0	0	1	0	0	1	1	1	0	0	0	1	1	1	0	0	0	1
Q8IY33	0	0	0	0	0	0	0	0	1	0	0	0	0	0	1	1	1	1	1	0	0	0	1	1	0	0	0	0	1
P61421	0	0	1	0	0	1	0	0	0	0	0	1	0	0	1	0	1	1	1	0	0	0	1	1	0	0	0	0	0
Q15363	0	0	0	0	0	0	0	0	0	0	0	1	0	0	0	0	1	1	1	0	0	1	1	1	0	0	1	0	1
Q7Z5G4	0	0	0	0	0	0	0	0	1	0	0	0	0	0	0	1	1	1	1	0	0	1	1	0	0	0	1	0	1
P38159	0	0	0	0	0	1	0	0	0	0	0	0	0	0	1	0	1	1	1	0	0	0	1	1	0	0	1	0	1
Q99933	0	0	0	0	1	1	0	0	0	0	1	0	0	1	0	0	0	1	1	0	0	0	0	1	0	0	1	0	1
P62906	0	0	0	0	0	1	1	0	0	0	0	0	0	0	1	0	1	1	1	0	0	0	0	1	0	0	1	0	1
P07355	0	0	0	0	0	1	0	0	0	0	0	1	0	0	0	0	1	1	1	0	1	0	0	1	0	0	1	0	1
Q07812	0	0	0	0	0	0	1	0	1	0	0	0	0	1	0	0	1	1	1	0	0	0	0	1	0	0	1	0	1
Q7Z7H5	0	0	0	0	0	0	0	0	0	0	1	1	0	0	0	0	1	1	1	0	0	0	1	1	0	0	1	0	1
P07902	0	0	0	0	1	0	0	0	0	0	0	0	0	1	0	1	1	1	0	0	0	0	0	1	1	0	0	1	1
Q9Y6I3	0	0	0	0	0	0	0	0	0	0	0	0	0	1	1	1	1	1	1	0	0	1	0	1	0	0	0	0	1
Q6FI81	0	0	0	0	0	0	0	0	0	0	1	0	0	1	1	0	0	1	1	0	0	0	0	1	0	0	1	1	1
P08133	0	0	0	0	0	0	0	0	0	0	1	0	0	1	0	0	1	0	0	0	1	0	1	0	0	1	1	1	1
P36915	0	0	0	0	0	1	0	0	0	0	1	0	0	0	0	1	1	1	0	0	0	1	0	1	0	0	0	1	1
Q86TP1	0	0	0	0	0	1	0	0	0	0	1	0	0	1	0	0	1	1	1	0	0	0	0	1	0	0	0	1	1
Q6ZWT7	0	0	0	0	0	0	0	0	0	0	0	0	0	0	1	1	1	1	1	0	0	1	1	1	0	0	0	0	1
Q8NCW5	0	0	0	0	0	0	0	0	0	0	0	0	0	1	0	0	1	1	1	0	0	0	0	1	0	1	1	1	1
Q9NTJ3	0	0	0	0	0	1	0	0	0	0	1	0	0	0	0	0	1	1	1	0	0	0	1	1	0	0	1	0	1
Q14376	0	0	0	0	1	0	0	0	0	0	1	0	0	1	0	0	1	1	1	0	0	0	0	1	0	0	0	1	1
O94905	0	0	0	0	0	0	0	0	1	0	0	1	0	0	0	0	1	1	1	0	0	0	1	1	0	0	1	0	1
Q9Y613	0	0	0	0	0	1	1	0	1	0	0	0	0	0	0	0	0	1	1	0	0	1	1	1	0	0	0	0	1
P49915	0	0	0	0	0	1	0	0	0	0	0	0	0	1	0	1	1	1	1	0	0	0	0	1	0	0	1	0	1
O75069	0	0	0	0	0	0	0	0	1	0	0	0	0	0	1	0	1	1	1	0	0	0	1	1	0	0	0	1	1
Q6GMV2	0	0	0	0	0	1	1	0	0	0	1	0	0	1	0	0	1	1	1	0	0	0	0	1	0	0	0	0	1
A0AVT1	0	0	0	0	0	1	0	0	0	0	1	0	0	1	1	0	1	1	1	0	0	0	0	1	0	0	0	0	1
P02774	0	0	0	0	0	0	0	0	0	0	0	0	0	0	0	1	1	1	1	0	1	0	1	0	0	1	0	1	1
O95870	0	0	0	0	0	0	0	0	0	0	1	0	0	0	0	1	1	1	0	1	0	1	1	1	0	0	0	0	1
P02775	0	0	0	0	1	0	0	0	0	0	0	0	0	0	0	1	1	0	0	0	1	0	1	0	1	1	0	1	1
P67812	0	0	0	0	0	0	0	0	1	0	1	1	0	0	0	0	1	1	1	0	0	0	1	1	0	0	0	0	1
Q9BT73	0	0	0	0	0	1	0	0	0	0	0	0	0	1	0	0	0	1	1	0	0	0	0	1	1	1	0	1	1
P49593	0	0	0	0	1	1	0	0	0	0	1	0	0	0	0	0	1	1	1	0	0	0	0	1	0	0	0	1	1
P62081	0	0	0	0	0	1	0	0	1	0	0	0	0	0	1	0	1	1	1	0	0	0	1	1	0	0	1	0	0
O14602	0	0	0	0	0	1	0	0	0	0	1	0	0	0	1	0	1	0	1	0	1	0	0	1	0	1	0	0	1
Q9HA65	0	0	0	0	0	1	1	0	0	0	0	0	0	1	0	0	1	1	1	0	0	0	1	1	0	0	0	0	1
P25311	0	0	0	0	0	0	0	0	0	0	0	0	0	0	0	0	1	0	1	0	1	0	1	1	0	1	1	1	1
P63279	0	0	1	0	0	1	0	0	0	0	0	0	0	1	0	0	1	1	0	0	0	0	1	0	0	0	1	1	1
Q8NHH9	0	0	0	0	0	0	0	0	1	0	1	0	0	0	0	0	1	1	1	1	0	1	1	0	0	0	0	0	1
P24941	0	0	0	0	0	1	0	0	0	0	1	0	0	0	0	0	1	1	1	0	0	0	1	1	0	0	1	0	1
Q8TAT6	0	0	0	0	0	1	0	0	0	0	1	0	0	1	0	1	1	1	1	0	0	0	0	1	0	0	0	0	1
P40926	0	0	1	0	0	1	0	0	0	0	0	0	0	0	1	0	1	1	1	0	0	0	1	1	0	0	1	0	0
P62249	0	0	0	0	0	1	0	0	0	0	0	0	0	0	1	0	1	1	1	0	0	0	1	1	0	0	1	0	1
Q09161	0	0	0	0	0	1	0	0	0	0	0	0	0	1	0	0	1	1	1	0	0	0	1	1	0	0	1	0	1
P04004	0	0	0	0	0	0	0	0	0	0	0	0	0	0	0	1	1	1	1	0	1	0	1	0	0	1	0	1	1
P62913	0	0	0	0	0	1	0	0	0	0	1	0	0	0	0	0	1	1	1	0	0	0	1	1	0	0	1	0	1
Q15018	0	0	0	0	0	1	0	0	0	0	1	0	0	1	0	0	0	1	1	0	0	0	1	1	0	0	0	1	1
Q9HBL0	0	0	0	0	0	1	0	0	0	0	0	0	0	0	0	0	1	0	1	0	0	1	1	1	0	1	0	1	1
Q7Z403	0	0	0	0	0	0	0	0	0	0	1	0	0	0	0	1	1	1	1	1	0	0	1	0	0	0	1	0	1
Q04637	0	0	0	0	0	0	0	0	0	0	1	0	0	0	0	0	1	1	1	0	0	0	1	1	0	0	1	1	1
P26373	0	0	0	0	0	0	0	0	0	0	0	0	0	0	1	1	1	1	1	0	0	0	1	1	0	0	1	0	1
P02790	0	0	0	0	0	0	0	0	0	0	0	0	0	0	0	1	1	1	1	0	1	0	1	0	0	1	0	1	1
P02786	0	0	0	0	0	0	0	0	0	0	0	0	0	0	1	0	0	1	1	1	1	0	1	1	0	0	1	0	1
Q14258	0	0	0	0	0	0	0	0	0	0	0	0	0	1	1	0	1	1	1	0	0	0	1	1	0	0	1	0	1
A2RRP1	0	0	0	0	0	0	0	0	1	0	1	0	0	0	1	1	1	1	0	0	0	0	1	1	0	0	0	0	1
P01859	0	0	0	0	0	0	0	0	0	0	0	0	0	0	0	1	1	1	0	0	1	0	1	0	1	1	0	1	1
P35240	0	0	0	0	0	0	1	0	1	0	0	0	0	0	1	0	1	1	1	0	0	0	1	1	0	0	0	0	1
Q96NT3	0	0	0	0	0	0	0	0	0	0	1	0	0	0	0	1	1	1	1	0	0	0	1	1	0	0	1	0	1
P01871	0	0	0	0	0	0	0	0	0	0	0	1	0	0	0	0	1	1	0	0	1	1	1	0	0	1	0	1	1
Q9NWV8	0	0	0	0	0	1	0	0	0	0	0	0	0	1	1	0	0	1	1	0	0	0	1	1	0	0	0	1	1
P59768	0	0	0	0	0	0	0	0	1	0	1	0	0	0	1	0	1	1	1	0	0	0	1	1	0	0	1	0	0
P0DP24	0	0	1	0	0	1	0	0	0	0	1	1	0	0	1	0	1	1	0	0	1	0	0	0	0	0	0	0	1
Q9UHY1	0	0	0	0	1	1	0	0	0	0	0	0	0	0	0	0	1	1	1	0	0	0	1	1	0	0	0	1	1
Q8IU68	0	0	0	0	0	0	0	0	0	0	1	1	0	0	0	0	1	1	1	1	0	0	1	0	0	0	1	0	1
Q15021	0	0	0	0	0	1	0	0	0	0	0	0	0	0	1	0	1	1	1	0	0	0	1	1	0	0	1	0	1
P10114	0	0	0	0	0	1	0	0	1	0	0	1	0	0	0	0	1	1	1	0	0	0	1	1	0	0	0	0	1
P53621	0	0	0	0	0	1	0	0	1	0	0	0	0	0	1	0	0	1	1	0	0	0	1	1	0	0	1	0	1
Q86WQ0	0	0	0	0	0	0	0	0	0	0	1	0	0	1	0	0	0	1	1	0	0	0	0	1	1	1	0	1	1
O60493	0	0	0	0	1	1	0	0	1	0	1	0	0	0	1	0	0	0	1	0	0	0	0	1	0	0	1	0	1
P20340	0	0	0	0	0	0	0	0	0	0	0	0	0	0	0	1	1	1	1	0	0	0	1	1	0	0	1	1	1
P62424	0	0	0	0	0	0	0	0	1	0	0	0	0	0	1	0	1	1	1	0	0	0	1	1	0	0	1	0	1
Q9BVL4	0	0	0	0	0	1	0	0	0	0	1	0	0	1	0	0	1	1	1	0	0	0	0	1	0	0	0	1	1
Q9NZ32	0	0	0	0	0	1	0	0	0	0	0	0	0	0	0	0	1	1	1	0	0	1	1	1	0	0	0	1	1
Q9NZ43	0	0	1	0	0	0	0	0	1	0	0	0	0	0	1	0	1	1	1	0	0	0	1	1	0	0	0	0	1
Q5JSH3	0	0	0	0	0	1	1	0	0	0	1	0	0	1	0	0	1	1	1	0	0	0	0	1	0	0	0	0	1
O15212	0	0	0	0	1	0	0	0	0	0	0	0	0	0	1	0	0	1	1	0	0	0	1	1	0	0	1	1	1
Q8WYN0	0	0	0	0	1	1	0	0	0	0	0	0	0	1	0	0	1	1	1	0	0	0	0	1	0	1	0	0	1
Q07020	0	0	0	0	0	0	0	0	1	0	0	0	0	0	1	0	1	1	1	0	0	0	1	1	0	0	1	0	1
Q92747	0	0	0	0	0	0	0	0	0	0	0	0	0	1	1	0	1	1	1	0	0	0	1	1	0	0	1	0	1
P51692	0	0	0	0	0	1	0	0	0	0	0	0	0	1	0	1	1	1	1	0	0	0	0	1	0	0	0	1	1
P60983	0	0	0	0	0	0	0	0	0	0	1	0	0	1	0	0	1	1	1	0	0	0	0	1	0	1	0	1	1
O60888	0	0	0	0	0	1	0	0	0	0	0	0	0	1	0	0	0	1	1	1	0	1	1	1	0	0	0	1	0
Q96TA1	0	0	0	0	0	0	0	0	0	0	1	0	0	1	0	0	1	1	1	0	0	0	1	1	0	0	1	0	1
Q99426	0	0	0	0	1	1	0	0	0	0	1	0	0	0	0	0	0	0	1	0	0	0	0	1	1	0	1	1	1
Q96RS6	0	0	0	0	0	0	0	0	0	0	1	0	0	1	0	1	1	1	1	0	0	0	0	1	0	0	0	1	1
Q96RT1	0	0	0	0	0	0	0	0	1	0	0	0	0	0	1	1	1	1	1	0	0	0	1	1	0	0	0	0	1
Q9BUH6	0	0	0	0	1	1	0	0	0	0	1	0	0	1	0	0	0	1	1	0	0	0	0	1	0	0	0	1	1
O15145	0	0	0	0	1	0	0	0	0	0	0	0	0	0	0	1	1	1	1	0	0	0	0	1	0	0	1	0	1
P27701	0	0	0	0	0	0	0	0	1	0	0	0	0	0	0	0	1	1	1	1	0	0	1	0	0	0	1	0	1
Q9UL15	0	0	0	0	1	1	0	0	0	0	1	0	0	1	0	0	1	1	0	0	0	0	0	1	0	0	0	0	1
P19474	0	0	0	0	0	1	0	0	0	0	0	0	0	1	0	1	1	1	1	0	0	0	1	0	0	0	0	0	1
Q15005	0	0	0	0	0	0	0	0	0	0	0	1	0	0	0	0	1	1	1	0	0	0	1	1	0	0	1	0	1
Q9UBS4	0	0	0	0	0	0	0	0	1	0	0	1	0	0	1	0	1	1	1	0	0	0	1	1	0	0	0	0	0
Q92688	0	0	0	0	0	0	1	0	0	0	1	0	0	0	1	0	1	1	0	0	0	0	0	1	0	0	1	0	1
O15260	0	0	0	0	0	0	0	0	0	0	1	1	0	0	0	0	1	1	1	0	0	0	1	1	0	0	0	0	1
Q8WZ42	0	0	1	0	0	0	0	0	0	0	0	0	0	1	1	1	0	1	0	0	0	0	1	0	0	1	0	1	0
Q9GZS3	0	0	0	0	0	1	0	0	0	0	1	0	0	1	0	0	0	1	1	0	0	0	0	1	0	0	1	0	1
P18077	0	0	0	0	0	1	0	0	0	0	0	0	0	0	1	0	1	1	1	0	0	0	0	1	0	0	1	0	1
P00450	0	0	0	0	0	0	0	0	0	0	0	0	0	0	0	1	1	0	1	0	1	0	1	0	0	1	0	1	1
O95273	0	0	0	0	0	1	0	0	0	0	1	0	0	0	0	0	0	1	1	0	0	0	1	1	0	0	0	1	1
P18124	0	0	0	0	0	0	1	0	0	0	0	0	0	0	1	0	1	1	1	0	0	0	1	1	0	0	1	0	0
Q15003	0	0	0	0	0	1	0	0	0	0	0	0	0	0	1	0	0	1	1	0	0	0	1	1	0	0	1	0	1
Q9UHJ6	0	0	0	0	1	1	0	0	0	0	0	0	0	0	0	0	1	1	1	0	0	0	0	0	0	1	0	1	1
Q8TEX9	0	0	0	0	0	1	0	0	0	0	1	0	0	1	0	0	1	1	1	0	0	0	0	1	0	0	0	0	1
O00764	0	0	0	0	0	1	0	0	0	0	0	0	0	0	0	0	1	1	1	0	0	0	0	1	0	0	1	1	1
P19827	0	0	0	0	0	0	0	0	0	0	0	0	0	0	0	1	1	1	0	0	1	0	1	0	0	1	0	1	1
Q01082	0	0	1	0	0	0	0	0	0	0	0	0	0	0	0	0	1	1	1	0	1	0	0	0	0	1	1	0	1
O15143	0	0	0	0	0	0	0	0	0	0	1	0	0	0	0	1	0	1	0	0	1	0	0	1	0	1	1	0	1
Q9UNH7	0	0	0	0	0	0	0	0	0	0	1	0	0	0	1	0	1	1	1	0	0	0	0	1	0	0	1	0	1
Q15019	0	0	0	0	0	1	0	0	0	0	1	0	0	0	0	0	1	1	0	0	0	0	1	1	0	0	1	0	1
Q5JS54	0	0	0	0	0	0	0	0	0	0	1	0	0	1	0	0	0	1	1	0	0	0	0	1	1	0	0	1	1
Q13576	0	0	0	0	0	1	0	0	0	0	0	0	0	1	0	0	1	1	1	0	0	0	1	1	0	0	0	0	1
P46783	0	0	0	0	0	1	0	0	0	0	0	0	0	0	1	0	1	1	1	0	0	0	0	1	0	0	1	0	1
Q9H0X4	0	0	0	0	0	0	0	0	0	0	1	1	0	0	0	0	1	1	1	1	0	0	1	0	0	0	0	0	1
P27169	0	0	0	0	0	1	0	0	0	0	0	0	0	0	0	1	1	0	0	0	1	0	1	0	0	1	0	1	1
O14791	0	0	0	0	0	0	0	0	0	0	0	0	0	0	0	1	1	0	0	1	1	0	1	0	0	1	0	1	1
O00421	0	0	0	0	0	0	0	0	0	0	0	1	0	0	0	0	1	1	1	1	0	0	1	0	0	0	1	0	1
Q02161	0	0	0	0	0	0	0	0	0	0	0	0	0	0	0	0	1	1	0	0	1	0	1	1	0	1	0	1	1
Q13610	0	0	0	0	1	1	0	0	0	0	1	0	0	0	0	0	1	1	1	0	0	0	0	1	0	0	0	0	1
Q9H425	0	0	0	0	0	0	0	0	1	0	1	0	0	0	0	0	1	1	1	0	0	0	1	1	0	0	0	0	1
P26640	0	0	0	0	0	1	0	0	0	0	1	0	0	1	0	0	0	1	1	0	0	0	0	1	0	0	1	0	1
P29992	0	0	0	0	0	0	0	0	1	0	0	1	0	0	1	0	1	1	0	0	0	0	1	1	0	0	0	0	1
Q9UNF0	0	0	0	0	0	1	0	0	0	0	0	0	0	0	0	1	1	1	0	0	0	0	1	1	0	0	1	0	1
O15247	0	0	0	0	0	0	0	0	0	0	1	0	0	1	0	0	0	1	1	0	0	0	0	1	1	0	0	1	1
O95562	0	0	1	0	0	0	0	0	1	0	0	0	0	0	0	0	1	1	1	1	0	0	0	1	0	0	0	0	1
Q13325	0	0	0	0	0	1	1	0	0	0	0	0	0	0	0	0	1	1	1	0	0	0	1	0	0	0	0	1	1
O00159	0	0	0	0	0	0	1	0	1	0	1	0	0	0	0	0	1	1	0	0	0	0	1	1	0	0	0	0	1
P23743	0	0	0	0	0	1	0	0	0	0	0	0	0	0	0	0	1	1	1	0	0	1	1	1	0	0	0	0	1
Q9UMX0	0	0	0	0	0	0	0	0	0	0	1	0	0	1	0	0	0	1	1	0	0	0	0	1	0	0	1	1	1
Q02878	0	0	0	0	0	0	0	0	0	0	0	0	0	0	1	1	1	1	1	0	0	0	1	1	0	0	1	0	0
Q5D862	0	0	0	0	0	1	1	0	1	0	0	0	0	0	0	0	1	1	0	0	0	0	1	0	0	0	0	1	1
Q9H0R3	0	0	1	0	0	0	0	0	1	0	0	0	0	0	0	0	1	1	1	0	0	0	1	0	0	0	0	1	1
P32856	0	0	0	0	0	0	1	0	1	0	0	0	0	0	0	1	1	1	1	0	0	0	1	0	0	0	0	0	1
O43143	0	0	0	0	0	1	0	0	0	0	0	0	0	0	0	0	1	1	1	0	0	1	0	1	0	0	1	0	1
P61077	0	0	0	0	0	0	0	0	0	0	0	0	0	0	0	0	0	1	1	0	1	0	0	1	0	1	1	1	1
Q86VN1	0	0	0	0	0	1	0	0	0	0	0	0	0	1	0	0	1	1	1	0	0	0	1	0	0	0	0	1	1
P08865	0	0	0	0	0	0	0	0	0	0	0	0	0	1	0	0	1	1	1	0	0	0	1	1	0	0	1	0	1
P08779	0	0	0	0	0	0	0	0	0	0	0	1	0	0	0	0	1	1	0	0	1	0	1	0	0	1	0	1	1
P78527	0	0	0	0	0	1	0	0	0	0	0	0	0	0	0	0	1	1	1	0	0	0	1	1	0	0	1	0	1
Q9NTX5	0	0	0	0	0	0	0	0	1	0	0	0	0	0	0	1	1	1	1	0	0	0	1	1	0	0	0	0	1
Q9H7D7	0	0	0	0	0	1	0	0	0	0	0	0	0	1	0	0	1	1	1	0	0	0	1	0	0	0	0	1	1
P62277	0	0	0	0	0	1	0	0	0	0	0	0	0	0	1	0	1	1	1	0	0	0	0	1	0	0	1	0	1
P42858	0	0	0	0	0	0	0	0	1	0	0	0	0	1	0	0	1	1	1	0	0	0	0	1	0	0	0	1	1
P08246	0	0	0	0	0	1	0	0	0	0	0	1	0	0	0	1	0	1	0	0	1	0	0	0	0	1	1	1	0
P36578	0	0	0	0	0	0	0	0	0	0	0	0	0	0	1	0	1	1	1	0	0	0	1	1	0	0	1	0	1
P02748	0	0	0	0	0	0	0	0	0	0	0	0	0	0	0	1	1	0	0	0	1	0	1	0	0	1	1	1	1
Q9Y4G8	0	0	0	0	0	0	0	0	0	0	1	0	0	0	0	0	1	1	1	0	0	0	1	1	0	0	0	1	1
P02749	0	0	0	0	0	0	0	0	0	0	0	0	0	0	0	1	1	1	0	0	1	0	1	0	0	1	0	1	1
Q71RC9	0	0	0	0	0	0	0	0	0	0	1	1	0	0	0	0	1	1	1	1	0	1	0	0	0	0	1	0	0
O60925	0	0	0	0	1	0	0	0	0	0	0	0	0	0	1	0	0	1	1	0	0	0	1	1	0	0	1	0	1
O94966	0	0	0	0	0	1	0	0	0	0	1	0	0	0	0	0	1	1	1	0	0	0	1	1	0	0	0	0	1
P50454	0	0	0	0	0	0	0	0	1	0	0	0	0	0	0	0	1	1	1	0	0	0	1	1	0	0	1	0	1
Q96L94	0	0	0	0	0	1	0	0	0	0	1	0	0	0	0	0	0	1	1	0	0	1	1	1	0	0	0	0	1
Q96IG2	0	0	0	0	0	0	1	0	0	0	0	1	0	0	0	0	1	1	1	0	0	0	1	1	0	0	0	0	1
Q9Y5X3	0	0	0	0	0	1	0	0	0	0	1	0	0	0	0	1	1	1	1	0	0	0	0	1	0	0	0	0	1
Q86YZ3	0	0	0	0	0	0	0	0	1	0	0	0	0	0	0	0	1	1	0	0	0	1	1	0	0	1	0	1	1
P01857	0	0	0	0	0	0	0	0	0	0	0	1	0	1	0	0	1	0	0	0	0	1	0	1	1	0	1	1	0
O43169	0	0	0	0	0	0	0	0	1	0	0	1	0	0	0	0	1	1	0	0	0	0	1	1	0	0	1	0	1
Q9Y3E0	0	0	1	0	0	0	0	0	0	0	0	1	0	0	0	0	1	1	1	0	0	1	1	0	0	0	0	0	1
P01860	0	0	0	0	0	0	0	0	0	0	0	1	0	0	0	0	1	0	0	0	1	0	1	0	1	1	0	1	1
Q08257	0	0	0	0	0	0	0	0	1	0	0	0	0	1	0	1	1	0	0	0	0	1	1	0	0	0	1	0	1
Q96MV1	0	0	1	0	0	0	0	0	0	0	0	0	0	0	0	0	1	1	1	1	0	1	1	0	0	0	0	0	1
P0CG47	0	0	0	0	0	0	0	0	0	0	1	1	0	0	0	0	0	0	0	0	1	0	1	1	1	0	0	1	1
Q9BUN8	0	0	0	0	0	0	0	0	1	0	1	0	0	0	0	0	1	1	0	0	0	0	1	1	0	0	1	0	1
P0C7P3	0	0	0	0	0	1	0	0	0	0	0	0	0	0	1	0	1	1	1	0	0	0	1	1	0	0	0	0	1
P60866	0	0	0	0	0	1	0	0	0	0	1	0	0	0	1	0	0	1	1	0	0	0	0	1	0	0	1	0	1
Q9Y450	0	0	0	0	0	1	0	0	0	0	0	0	0	0	1	0	0	1	1	0	0	0	1	1	0	0	0	1	1
P02760	0	0	0	0	0	0	0	0	0	0	0	0	0	0	0	1	1	1	0	0	1	0	1	0	0	1	0	1	1
P42345	0	0	0	0	0	1	0	0	0	0	0	0	0	0	0	0	1	1	1	0	0	1	1	1	0	0	0	0	1
P02765	0	0	0	0	0	0	0	0	0	0	0	0	0	0	0	1	1	1	0	0	1	0	1	0	0	1	0	1	1
P05090	0	0	0	0	0	0	0	0	0	0	0	0	0	0	0	0	1	0	0	0	1	0	1	1	0	1	1	1	1
P05161	0	0	0	0	0	0	0	0	0	0	0	0	0	1	0	0	0	1	1	0	1	0	1	0	0	1	1	0	1
Q7Z3C6	0	0	0	0	0	1	0	0	0	0	1	0	0	0	0	0	1	1	1	0	0	0	1	1	0	0	0	0	1
Q15223	0	0	0	0	0	0	0	0	1	0	0	1	0	0	0	0	1	1	1	1	0	0	1	0	0	0	1	0	0
P68363	0	0	0	0	0	0	0	0	0	0	0	0	0	0	0	0	1	1	1	0	0	0	1	0	1	1	0	1	1
P68133	0	0	1	0	0	1	0	0	0	0	0	0	0	0	0	1	0	0	1	0	0	0	1	0	0	0	1	1	1
Q9H8W4	0	0	0	0	0	1	0	0	1	0	0	0	0	1	0	0	1	1	1	0	0	0	1	0	0	0	0	0	1
O75935	0	0	0	0	0	0	0	0	1	0	1	0	0	1	0	0	1	1	1	0	0	0	1	1	0	0	0	0	0
P07437	0	0	0	0	0	0	0	0	0	0	0	1	0	0	0	0	0	1	1	0	1	0	0	1	0	1	1	1	0
Q9BSF0	0	0	0	0	0	0	0	0	1	0	0	1	0	0	0	1	1	1	1	0	0	0	1	1	0	0	0	0	0
Q9Y5L0	0	0	0	0	0	1	0	0	0	0	0	0	0	1	0	0	1	1	1	0	0	0	1	1	0	0	0	0	1
P04196	0	0	0	0	0	0	0	0	0	0	1	0	0	0	0	1	1	0	0	0	1	0	1	0	0	1	0	1	1
P62136	0	0	0	0	0	0	0	0	0	0	1	0	0	1	0	0	1	1	0	0	0	0	1	1	0	0	1	0	1
Q9H993	0	0	0	0	0	1	0	0	0	0	0	0	0	1	0	0	1	1	1	0	0	0	0	1	0	0	0	1	1
Q9BTE1	0	0	0	0	0	1	0	0	0	0	1	0	0	0	0	0	1	1	1	0	0	0	1	1	0	0	0	0	1
P05164	0	0	0	0	0	0	0	0	0	0	0	1	0	0	0	1	0	0	0	0	1	0	0	0	1	1	1	1	1
Q9BRP8	0	0	0	0	0	1	0	0	1	0	0	0	0	0	1	0	0	1	1	0	0	0	0	1	0	0	0	1	1
Q12955	0	0	0	0	0	0	0	0	0	0	0	0	0	0	0	0	1	1	0	0	1	0	1	0	1	1	0	1	1
Q7L2H7	0	0	0	0	0	0	0	0	0	0	1	0	0	1	0	0	0	1	1	0	1	0	0	1	0	0	1	0	1
Q12959	0	0	0	0	0	0	1	0	1	0	0	0	0	0	0	0	1	1	1	0	0	0	1	1	0	0	0	0	1
P68431	0	0	0	0	0	0	0	0	0	0	1	1	0	1	1	0	0	1	0	0	1	0	0	0	0	0	1	0	1
P06312	0	0	0	0	0	0	0	0	0	0	1	0	0	0	0	1	1	0	0	0	1	0	1	0	0	1	0	1	1
P39656	0	0	0	0	0	0	0	0	1	0	0	1	0	0	0	0	1	1	0	0	0	0	1	1	0	0	1	0	1
P39019	0	0	0	0	0	1	0	0	1	0	0	0	0	0	1	0	1	1	1	0	0	0	0	1	0	0	1	0	0
O75688	0	0	0	0	0	1	0	0	0	0	0	0	0	1	0	0	1	0	1	0	0	1	0	1	0	0	0	1	1
Q9HD45	0	0	0	0	0	0	0	0	0	0	0	0	0	0	1	0	1	1	1	1	0	0	1	1	0	0	1	0	0
P62263	0	0	0	0	0	1	0	0	0	0	0	0	0	0	1	1	1	1	1	0	0	0	0	1	0	0	1	0	0
P06748	0	0	0	0	0	1	0	0	0	0	0	0	0	0	1	1	0	0	1	0	1	0	1	1	0	0	1	0	0
O75558	0	0	0	0	0	0	0	0	1	0	0	0	0	0	0	1	1	1	1	0	0	0	0	0	0	1	0	1	1
P61353	0	0	0	0	0	1	0	0	0	0	0	0	0	0	1	0	1	1	1	0	0	0	0	1	0	0	1	0	1
P61326	0	0	0	0	0	1	0	0	0	0	1	0	0	1	0	0	0	1	0	0	0	0	0	1	0	0	1	1	1
Q9NQP4	0	0	0	0	1	1	0	0	0	0	1	0	0	0	1	0	0	1	0	0	0	0	0	1	0	0	0	1	1
P10155	0	0	0	0	0	1	0	0	0	0	0	0	0	1	1	0	0	1	1	0	0	0	0	1	0	0	0	1	1
Q14232	0	0	0	0	0	1	0	0	0	0	1	0	0	0	0	0	0	1	1	0	0	0	0	1	0	0	1	1	1
P35219	0	0	0	0	1	1	0	0	0	0	0	0	0	1	0	0	1	0	1	0	0	0	0	1	0	0	0	1	1
O43852	0	0	0	0	0	0	0	0	0	0	0	0	0	0	1	0	1	1	1	0	0	0	1	1	0	0	1	0	1
P30825	0	0	0	0	0	0	0	0	0	0	0	0	0	0	0	0	1	1	1	1	0	1	1	0	0	0	1	0	1
O43592	0	0	0	0	0	0	0	0	0	0	1	0	0	1	0	0	1	1	1	0	0	0	0	1	0	0	1	0	1
Q9NZL4	0	0	0	0	0	0	0	0	0	0	0	0	0	1	0	0	1	1	1	0	0	0	0	1	0	1	0	1	1
P11441	0	0	0	0	1	1	0	0	1	0	0	0	0	0	0	0	0	1	1	0	0	0	1	1	0	0	0	0	1
P98172	0	0	0	0	0	0	0	0	0	0	1	1	0	0	0	0	1	1	1	1	0	0	1	0	0	0	1	0	0
Q8IZ07	0	0	0	0	0	1	0	0	0	0	1	0	0	0	0	0	1	1	1	0	0	0	0	1	0	0	0	1	1
Q00325	0	0	0	0	0	0	0	0	0	0	0	1	0	0	1	0	0	1	0	1	1	0	0	1	0	0	1	0	1
P50995	0	0	0	0	0	0	0	0	0	0	1	0	0	0	0	0	1	0	0	0	1	1	1	0	0	0	1	1	1
P12429	0	0	0	0	1	0	0	0	0	0	0	0	0	1	0	1	0	0	0	0	1	0	0	0	0	1	1	1	1
O43847	0	0	0	0	0	0	0	0	0	0	1	0	0	1	0	0	1	1	1	0	0	0	1	1	0	0	0	0	1
P62979	0	0	1	1	0	0	0	0	0	0	0	0	0	0	1	0	0	1	1	0	0	0	0	0	0	1	1	0	1
Q15042	0	0	0	0	0	0	1	0	0	0	0	0	0	0	0	1	1	1	1	0	0	0	1	1	0	0	0	0	1
P31146	0	0	0	0	1	0	0	0	0	0	0	0	0	1	0	1	0	0	0	0	1	0	1	0	0	1	1	1	0
P14091	0	0	0	0	0	0	0	0	1	0	0	0	0	0	1	0	1	1	1	0	0	0	1	1	0	0	0	0	1
Q96C19	0	0	0	0	1	1	0	0	0	0	1	0	0	1	0	0	0	0	1	0	1	0	0	0	0	0	1	0	1
Q9NZW5	0	0	0	0	0	0	1	0	0	0	1	1	0	0	0	0	1	1	1	0	0	0	0	1	0	0	0	0	1
P62750	0	0	0	0	0	0	0	0	0	0	0	0	0	0	1	0	1	1	1	0	0	0	1	1	0	0	1	0	1
Q9Y2B0	0	0	0	0	0	0	0	0	1	0	1	0	0	0	0	0	1	0	1	0	0	0	1	1	0	0	1	0	1
O43752	0	0	0	0	0	1	0	0	1	0	0	0	0	0	0	0	1	1	1	0	0	0	1	1	0	0	0	0	1
P13647	0	0	0	0	0	0	0	0	0	0	0	1	0	0	0	0	1	1	0	0	0	0	1	0	1	1	0	1	1
Q9Y617	0	0	0	0	0	0	0	0	0	0	0	0	0	1	1	1	0	1	0	0	1	0	0	1	0	0	1	0	1
Q15057	0	0	0	0	1	1	0	0	0	0	1	0	0	1	0	0	1	1	0	0	0	0	0	1	0	0	0	0	1
P45880	0	0	0	0	0	0	0	0	0	0	0	1	0	0	1	0	0	1	1	0	1	0	0	0	0	0	1	1	1
P01112	0	0	0	0	0	0	0	0	1	0	0	0	0	0	0	1	1	1	1	0	0	1	1	0	0	0	0	0	1
Q9NXR7	0	0	0	0	0	1	0	0	0	0	1	0	0	0	0	0	1	1	1	0	0	0	1	1	0	0	0	0	1
Q6P1N9	0	0	0	0	0	0	1	0	0	0	0	0	0	1	0	0	1	1	1	0	0	0	0	1	0	0	0	1	1
O00151	0	0	0	0	0	1	0	0	0	0	1	0	0	1	0	1	0	0	0	0	1	0	0	0	0	1	0	1	1
Q9UPU5	0	0	0	0	0	0	0	0	0	0	0	0	0	0	0	1	1	1	1	0	0	1	1	1	0	0	0	0	1
Q92841	0	0	0	0	0	0	0	0	0	0	0	0	0	0	0	1	0	1	1	0	0	0	1	1	0	0	1	1	1
P01011	0	0	0	0	0	0	0	0	0	0	0	0	0	0	0	0	1	1	1	0	1	0	1	0	0	1	0	1	1
P13807	0	0	0	0	0	0	0	0	0	0	0	0	0	1	0	0	1	1	0	0	0	1	1	1	0	0	1	0	1
Q5R372	0	0	0	0	0	1	0	0	0	0	1	0	0	1	0	0	1	1	1	0	0	0	0	1	0	0	0	0	1
Q9NXU5	0	0	0	0	0	0	1	0	1	0	0	1	0	0	0	0	1	0	1	0	0	0	1	1	0	0	0	0	1
Q9NYB0	0	0	0	0	0	1	0	0	0	0	1	0	0	1	0	0	0	1	1	0	0	0	0	1	0	0	0	1	1
Q8IWA5	0	0	0	0	0	0	0	0	0	0	0	1	0	0	0	0	1	1	1	1	0	0	1	0	0	0	1	0	1
Q8IWB7	0	0	0	0	0	1	0	0	0	0	0	0	0	0	0	1	1	1	1	0	0	0	1	1	0	0	0	0	1
Q96AG4	0	0	0	0	0	0	0	0	0	0	0	0	0	0	1	0	1	1	1	0	0	0	1	1	0	0	1	0	1
Q9Y3B3	0	0	1	0	0	0	0	0	0	0	0	0	0	0	1	0	1	1	1	0	0	1	1	1	0	0	0	0	0
Q16563	0	0	0	0	0	0	0	0	0	0	0	0	0	0	0	0	1	1	1	1	0	0	1	1	0	0	1	0	1
Q9NZC3	0	0	0	0	0	0	0	0	0	0	0	1	0	0	0	0	1	1	1	0	0	1	1	1	0	0	0	0	1
Q0JRZ9	0	0	0	0	0	1	0	0	0	0	0	0	0	1	0	0	1	1	1	0	0	0	1	1	0	0	0	0	1
Q8N3F0	0	0	0	0	1	1	0	0	0	0	1	0	0	1	0	0	0	1	1	0	0	0	0	1	0	0	0	0	1
O43447	0	0	0	0	0	0	0	0	0	0	0	0	0	1	0	0	1	1	1	0	0	0	0	1	0	1	1	0	1
Q9Y282	0	0	0	0	0	0	0	0	0	0	1	0	0	0	1	0	1	1	0	0	0	0	1	1	0	0	1	0	1
Q08623	0	0	0	0	0	1	0	0	0	0	0	0	0	1	0	0	0	1	1	0	0	0	0	1	1	0	0	0	1
Q5VWZ2	0	0	0	0	0	0	0	0	0	0	1	0	0	1	0	0	1	1	0	0	0	0	0	0	1	0	0	1	1
Q07817	0	0	0	0	0	0	1	0	1	0	0	0	0	0	0	0	1	1	1	0	0	0	0	1	0	0	0	0	1
P40429	0	0	0	0	0	1	0	0	0	0	0	0	0	0	1	0	1	1	1	0	0	0	0	0	0	0	1	0	1
O00560	0	0	0	0	0	0	0	0	0	0	1	1	0	0	0	0	1	0	1	0	0	0	1	0	0	0	1	0	1
P31151	0	0	0	0	0	1	0	0	0	0	1	0	0	0	0	0	1	1	0	0	0	0	1	1	0	0	1	0	0
Q08188	0	0	0	0	0	1	0	0	0	0	0	0	0	0	0	0	1	1	1	0	0	0	0	1	0	0	1	0	1
Q5T2T1	0	0	0	0	0	0	0	0	1	0	0	0	0	0	0	1	1	1	0	0	0	0	1	1	0	0	0	0	1
Q9Y266	0	0	0	0	1	0	0	0	0	0	0	0	0	0	1	0	1	0	1	0	0	0	0	1	0	0	1	0	1
Q5T1M5	0	0	0	0	0	1	0	0	0	0	0	0	0	0	1	0	0	1	1	0	0	0	1	1	0	0	0	0	1
Q7L5D6	0	0	0	0	0	0	1	0	0	0	1	0	0	0	0	0	0	1	1	0	0	0	1	1	0	0	0	0	1
P46934	0	0	0	0	0	0	0	0	0	0	1	0	0	1	0	0	1	1	0	0	0	0	0	1	0	0	0	1	1
A1A5C7	0	0	0	0	0	0	0	0	0	0	0	0	0	0	0	0	1	1	1	1	0	0	1	0	0	0	1	0	1
Q6PKG0	0	0	0	0	0	1	0	0	1	0	0	0	0	0	1	0	0	1	1	0	0	0	0	0	0	0	1	0	1
Q9Y696	0	0	0	0	1	0	0	0	0	0	0	0	0	0	0	0	0	1	1	0	1	0	0	1	0	0	1	0	1
P49321	0	0	0	0	0	0	0	0	1	0	1	0	0	0	0	0	0	1	1	0	0	0	0	1	0	0	1	0	1
Q9Y678	0	0	0	0	0	0	0	0	0	0	0	0	0	1	0	0	0	1	1	0	0	0	1	1	0	0	1	0	1
Q6VN20	0	0	0	0	0	1	0	0	0	0	0	0	0	0	0	0	0	1	1	0	0	1	1	1	0	0	0	0	1
Q8IXJ6	0	0	0	0	0	1	0	0	0	0	0	0	0	0	0	0	1	1	1	0	0	0	0	1	0	0	0	1	1
P35606	0	0	0	0	0	0	0	0	0	0	0	0	0	1	0	0	0	1	1	0	0	0	1	1	0	0	1	0	1
Q8IWT0	0	0	0	0	0	1	0	0	0	0	1	0	0	1	0	0	1	0	0	0	0	0	0	1	0	0	0	1	1
P43652	0	0	0	0	0	0	0	0	0	0	0	0	0	0	0	1	1	0	0	0	1	0	1	0	0	1	0	1	1
P26885	0	0	1	0	0	0	0	0	1	0	0	0	0	0	0	0	1	1	0	0	0	0	1	1	0	0	1	0	0
Q12905	0	0	0	0	0	1	0	0	0	0	0	0	0	0	1	0	1	1	0	0	0	0	0	1	0	0	1	0	1
P35268	0	0	0	0	0	1	0	0	0	0	0	0	0	0	1	0	1	1	1	0	0	0	1	0	0	0	1	0	0
P43405	0	0	0	0	0	1	0	0	0	0	0	0	0	0	0	1	1	1	1	0	0	0	1	0	0	0	0	0	1
P28161	0	0	0	0	0	0	0	0	0	1	0	0	0	0	0	0	1	1	1	0	0	0	0	1	0	0	0	1	1
A6NFX1	0	0	0	0	0	0	0	0	1	0	0	0	0	0	0	0	0	1	1	1	0	1	1	1	0	0	0	0	0
Q8IUR7	0	0	0	0	0	0	0	0	0	0	1	0	0	0	0	0	1	1	1	0	0	0	1	1	0	0	0	0	1
P51784	0	0	0	0	0	1	0	0	0	0	1	0	0	1	0	0	1	0	1	0	0	0	0	1	0	0	0	0	1
Q9Y5U9	0	0	0	0	0	0	0	0	0	0	0	1	0	0	0	0	1	1	1	0	0	1	1	1	0	0	0	0	0
Q9Y3A6	0	0	0	0	0	0	0	0	1	0	0	0	0	0	0	0	1	1	1	0	0	1	1	0	0	0	0	0	1
P32969	0	0	0	0	0	0	0	0	0	0	0	0	0	0	0	0	1	1	1	0	1	0	1	0	0	0	1	0	1
Q8IZY2	0	0	0	0	0	0	0	0	0	0	0	1	0	0	0	0	1	1	0	1	0	0	1	0	0	0	1	0	1
Q13144	0	0	0	0	0	0	1	0	0	0	1	0	0	0	0	0	0	1	1	0	0	0	1	1	0	0	0	0	1
Q8N122	0	0	0	0	0	1	0	0	0	0	0	0	0	0	0	0	0	1	1	0	0	0	1	1	0	0	0	1	1
P36551	0	0	0	0	0	0	0	0	0	0	0	0	0	1	1	0	0	1	1	0	1	0	0	1	0	0	0	0	1
Q8NDH3	0	0	0	0	0	1	0	0	0	0	1	0	0	0	0	1	0	1	1	0	0	0	0	1	0	0	0	0	1
P49913	0	0	0	0	0	0	0	0	0	0	1	1	0	0	0	0	0	0	0	0	0	0	0	0	1	1	1	1	1
P46019	0	0	0	0	0	0	0	0	1	0	0	0	0	0	0	0	1	1	1	0	0	0	1	1	0	0	0	0	1
P47813	0	0	0	0	0	0	0	0	0	0	0	0	0	1	0	1	0	1	0	0	1	0	0	0	0	0	1	1	1
Q8N1G4	0	0	0	0	0	1	0	0	0	0	0	0	0	0	1	0	1	1	1	0	0	0	0	0	0	0	1	0	1
O00214	0	0	0	0	0	0	1	0	0	0	0	1	0	0	0	0	1	1	1	0	0	0	1	0	0	0	0	0	1
P46976	0	0	0	0	0	1	0	0	0	0	0	0	0	0	0	0	1	1	1	0	0	0	0	1	0	0	1	0	1
Q9Y4P1	0	0	0	0	0	1	0	0	0	0	1	0	0	0	0	0	1	1	1	0	0	0	0	1	0	0	0	0	1
P49840	0	0	0	0	0	0	1	0	0	0	1	0	0	0	0	0	1	1	1	0	0	0	0	1	0	0	0	0	1
Q13107	0	0	0	0	0	1	0	0	0	0	0	0	0	1	0	0	1	1	1	0	0	0	0	1	0	0	0	0	1
Q9P1Z2	0	0	0	0	0	1	0	0	0	0	1	0	0	0	0	0	0	1	1	0	0	0	1	1	0	0	0	0	1
Q9ULC3	0	0	0	0	0	0	1	0	1	0	0	0	0	0	0	0	1	1	1	0	0	0	1	0	0	0	0	0	1
Q96H20	0	0	0	0	0	0	1	0	1	0	0	0	0	0	0	1	0	0	1	0	0	0	1	0	0	0	0	1	1
Q96KG9	0	0	0	0	0	1	0	0	0	0	0	0	0	0	0	0	1	1	1	0	0	0	1	1	0	0	0	0	1
Q96PD5	0	0	0	0	0	0	0	0	0	0	0	0	0	0	0	1	1	0	0	0	1	0	1	0	0	1	0	1	1
Q96Q45	0	0	0	0	0	0	0	0	1	0	0	0	0	0	0	0	1	1	1	1	0	0	1	0	0	0	0	0	1
Q9NWU2	0	0	0	0	0	1	0	0	1	0	0	0	0	0	0	0	0	1	1	0	0	1	1	0	0	0	0	0	1
Q96S97	0	0	0	0	0	0	0	0	0	0	0	0	0	0	0	0	1	1	0	1	0	0	1	1	0	0	0	1	1
Q96T66	0	0	0	0	0	1	0	0	0	0	0	0	0	0	0	1	1	1	0	0	0	0	1	1	0	0	0	0	1
P80188	1	0	0	0	0	0	0	0	0	0	0	1	0	0	0	0	0	0	0	0	1	0	0	0	0	1	1	1	1
P08603	0	0	0	0	0	0	0	0	0	0	0	0	0	0	0	1	1	0	0	0	1	0	1	0	0	1	0	1	1
P08514	0	0	0	0	0	0	0	0	0	0	0	1	0	0	0	1	0	0	0	1	1	0	1	0	0	1	0	1	0
Q14651	0	0	0	0	0	1	0	0	0	0	1	0	0	1	0	0	1	0	1	0	0	0	0	1	0	0	0	0	1
Q9NRW7	0	0	0	0	0	1	0	0	1	0	0	0	0	0	0	0	1	1	1	0	0	0	1	0	0	0	0	0	1
Q9NRS6	0	0	0	0	1	1	0	0	0	0	0	0	0	1	0	0	1	1	0	0	0	0	0	1	0	0	0	0	1
P07910	0	0	0	0	0	1	0	0	0	0	0	0	0	0	0	0	1	1	0	0	0	0	0	1	0	1	1	0	1
P61247	0	0	0	0	0	1	0	0	0	0	0	0	0	0	1	0	0	1	1	0	0	0	0	1	0	0	1	0	1
O75531	0	0	0	0	0	1	0	0	0	0	0	1	0	1	0	0	0	1	1	0	0	0	0	1	0	0	1	0	0
P78310	0	0	0	0	0	0	0	0	0	0	1	0	0	0	0	0	1	1	0	1	0	0	1	1	0	0	0	0	1
P07108	0	0	0	0	0	0	0	0	0	0	1	0	0	0	1	0	0	1	1	0	0	0	0	1	0	0	1	0	1
P59665	0	0	0	0	0	1	0	0	0	0	0	1	0	0	0	0	1	0	0	0	1	0	0	1	1	1	0	0	0
P10412	0	0	0	0	0	0	0	0	0	0	0	0	0	0	1	1	0	0	0	0	0	0	0	1	0	1	1	1	1
P06727	0	0	0	0	0	0	0	0	0	0	0	0	0	0	0	1	1	0	0	0	1	0	1	0	0	1	0	1	1
P10643	0	0	0	0	0	0	0	0	0	0	0	0	0	0	0	1	1	0	0	0	1	0	0	0	0	1	1	1	1
O43427	0	0	0	0	0	1	0	0	0	0	0	0	0	0	0	0	1	1	1	0	0	0	1	0	0	0	1	0	1
Q9P2J5	0	0	0	0	0	1	0	0	0	0	0	0	0	0	1	0	1	1	1	0	0	0	0	0	0	0	1	0	1
Q93100	0	0	0	0	0	1	0	0	1	0	0	0	0	0	0	0	0	1	1	0	0	0	1	1	0	0	0	0	1
P14415	0	0	0	0	0	0	0	0	0	0	1	0	0	0	0	0	1	1	1	1	0	0	1	1	0	0	0	0	0
O43776	0	0	0	0	0	1	0	0	0	0	0	0	0	0	1	0	1	0	1	0	0	0	0	1	0	0	1	0	1
Q96AJ9	0	0	0	0	0	1	0	0	1	0	0	0	0	0	0	0	1	1	1	0	0	0	1	0	0	0	0	0	1
P13671	0	0	0	0	0	0	0	0	0	0	0	0	0	0	0	1	1	0	0	0	1	0	0	0	0	1	1	1	1
Q96BN8	0	0	0	0	0	1	0	0	0	0	1	0	0	0	0	0	1	1	1	0	0	0	0	1	0	0	0	0	1
O43826	0	0	0	0	0	0	0	0	0	0	0	1	0	0	0	0	1	1	1	0	0	0	1	1	0	0	0	0	1
Q14116	0	0	0	0	1	1	0	0	0	0	1	0	0	1	0	0	0	0	0	0	0	0	0	1	0	0	1	0	1
Q9NZT1	0	0	0	0	0	1	0	0	0	0	1	0	0	0	0	0	1	1	1	0	0	0	0	1	0	0	1	0	0
P84098	0	0	0	0	0	0	0	0	1	0	0	0	0	0	1	0	1	1	1	0	1	0	0	0	0	0	1	0	0
P11678	0	0	0	0	0	0	0	0	0	0	1	1	0	0	0	0	0	0	0	0	1	1	0	0	0	1	1	1	0
P11279	0	0	0	0	0	0	0	0	0	0	0	1	0	0	1	0	0	1	0	1	0	0	1	0	0	0	1	0	1
O60271	0	0	0	0	0	1	0	0	0	0	1	0	0	1	0	0	0	1	1	0	0	0	0	1	0	0	0	0	1
P11172	0	0	0	0	0	1	0	0	0	0	0	0	0	1	0	0	1	0	1	0	0	0	0	1	0	0	1	0	1
O60361	0	0	0	0	0	0	0	0	1	0	0	0	0	1	0	0	0	0	1	0	0	0	0	0	1	0	1	1	1
O75608	0	0	0	0	0	0	0	0	0	0	0	0	0	0	0	0	1	0	1	0	1	0	0	1	0	0	1	1	1
P05556	0	0	0	0	0	0	0	0	0	0	0	0	0	0	1	0	1	1	0	1	0	0	0	1	0	0	1	0	1
Q13813	0	0	0	0	0	0	0	0	0	0	0	0	0	0	0	0	1	1	1	0	1	0	1	0	0	0	1	0	1
Q9BUL8	0	0	0	0	0	1	0	0	0	0	0	0	0	1	0	0	1	1	1	0	0	0	0	0	0	0	1	0	1
O95155	0	0	0	0	0	1	0	0	0	0	1	0	0	0	0	0	1	1	1	0	0	0	0	1	0	0	0	0	1
Q15075	0	0	0	0	0	1	0	0	0	0	0	0	0	0	1	0	1	1	1	0	0	0	0	1	0	0	0	0	1
Q9BVC6	0	0	1	0	0	0	0	0	0	0	0	0	0	0	1	0	1	1	0	0	0	1	0	0	0	0	1	0	1
Q9BWS9	0	0	0	0	0	0	0	0	0	0	0	0	0	0	1	0	1	1	1	0	0	0	1	1	0	0	0	0	1
P62714	0	0	0	0	1	0	0	0	0	0	0	0	0	0	0	0	1	1	1	0	0	0	1	1	0	0	1	0	0
Q9BZ23	0	0	0	0	0	0	0	0	0	0	1	0	0	1	0	0	1	1	0	0	0	0	0	1	0	0	0	1	1
Q9BZF1	0	0	0	0	0	0	0	0	1	0	1	0	0	0	0	0	1	1	0	0	0	0	1	1	0	0	0	0	1
P01042	0	0	0	0	0	0	0	0	0	0	0	0	0	0	0	1	1	0	0	0	1	0	1	0	0	1	0	1	1
P62829	0	0	0	0	0	1	0	0	0	0	0	0	0	0	1	0	1	1	1	0	0	0	0	1	0	0	1	0	0
P00748	0	0	0	0	0	0	0	0	0	0	0	0	0	0	0	1	1	0	0	0	1	0	1	0	0	1	0	1	1
P00747	0	0	0	0	0	0	0	0	0	0	0	0	0	0	0	1	1	0	0	0	1	0	1	0	0	1	0	1	1
P00734	0	0	0	0	0	0	0	0	0	0	0	0	0	0	0	1	1	0	0	0	1	0	1	0	0	1	0	1	1
P62888	0	0	0	0	0	1	0	0	0	0	0	0	0	0	1	0	1	1	1	0	0	0	1	0	0	0	1	0	0
P62899	0	0	0	0	0	1	0	0	0	0	0	0	0	0	0	0	1	1	1	0	0	0	0	1	0	0	1	0	1
O95810	0	0	0	0	0	0	0	0	0	0	0	0	0	1	0	1	0	0	1	0	1	0	0	0	0	1	0	1	1
P62917	0	0	0	0	0	1	0	0	0	0	0	0	0	0	0	0	1	1	1	0	0	0	1	0	0	0	1	0	1
Q9H1C7	0	0	0	0	0	0	0	0	0	0	0	0	0	0	0	0	1	1	1	0	0	0	1	1	0	0	1	0	1
P01889	0	0	0	0	0	0	0	0	0	0	0	1	0	0	0	1	1	0	1	1	0	0	0	0	0	1	0	0	1
Q9H7C9	0	0	0	0	1	1	0	0	0	0	0	0	0	1	1	0	0	1	1	0	0	0	0	0	0	0	0	0	1
P05546	0	0	0	0	0	0	0	0	0	0	0	0	0	0	0	1	1	0	0	0	1	0	1	0	0	1	0	1	1
P02652	0	0	0	0	0	0	0	0	0	0	0	0	0	0	0	0	1	0	0	0	1	0	1	1	0	1	0	1	1
P61923	0	0	0	0	0	1	0	0	0	0	0	0	0	0	0	0	0	1	1	0	0	0	1	1	0	0	1	0	1
P68366	0	0	0	0	0	0	0	0	0	0	0	0	0	1	0	1	0	0	1	0	0	0	0	1	0	1	1	1	0
P05155	0	0	0	0	0	0	0	0	0	0	0	0	0	0	0	0	1	0	1	0	1	0	1	0	0	1	0	1	1
P05141	0	0	0	0	0	0	0	0	0	0	0	0	0	0	1	0	1	1	1	1	0	0	0	0	0	0	1	0	1
P05106	0	0	0	0	0	0	0	0	0	0	0	1	0	0	0	1	0	0	0	1	1	0	1	0	0	1	0	1	0
Q9HAV0	0	0	0	0	0	0	0	0	0	0	0	1	0	0	0	1	1	1	1	0	0	0	1	1	0	0	0	0	0
P04439	0	0	0	0	0	0	0	0	0	0	0	0	0	0	0	0	0	1	0	1	0	1	1	0	0	1	1	0	1
P04259	0	0	0	0	0	0	0	0	0	0	0	0	0	1	0	1	1	1	0	0	0	0	1	0	1	0	0	1	0
P04217	0	0	0	0	0	0	0	0	0	0	0	0	0	0	0	1	1	0	0	0	1	0	1	0	0	1	0	1	1
P04003	0	0	0	0	0	0	0	0	0	0	0	0	0	0	0	1	1	0	0	0	1	0	1	0	0	1	0	1	1
Q9BTY7	0	0	0	0	0	1	0	0	0	0	0	0	0	1	0	1	1	1	1	0	0	0	0	1	0	0	0	0	0
Q9BU02	0	0	0	0	1	1	0	0	0	0	1	0	0	1	0	0	0	0	1	0	0	0	0	1	0	0	0	0	1
P02763	0	0	0	0	0	0	0	0	0	0	0	0	0	0	0	0	1	1	0	0	1	0	1	0	0	1	0	1	1
P02753	0	0	0	0	0	0	0	0	0	0	0	0	0	0	0	0	1	0	1	0	1	0	1	0	0	1	0	1	1
P02747	0	0	0	0	0	0	0	0	0	0	0	0	0	0	0	1	1	0	0	0	1	0	1	0	0	1	0	1	1
Q15173	0	0	0	0	0	1	0	0	0	0	1	0	0	1	0	0	0	1	1	0	0	0	0	1	0	0	0	0	1
P62280	0	0	0	0	0	1	0	0	0	0	0	0	0	0	1	0	0	1	1	0	0	0	0	1	0	0	1	0	1
Q92990	0	0	0	0	0	1	0	0	0	0	1	0	0	1	0	0	0	1	1	0	0	0	0	1	0	0	0	0	1
P48444	0	0	0	0	0	1	0	0	0	0	0	0	0	0	1	0	0	1	1	0	0	0	0	1	0	0	1	0	1
Q8WWI5	0	0	0	0	0	0	0	0	0	0	0	0	0	0	0	0	1	1	1	1	0	0	1	0	0	0	1	0	1
P53611	0	0	0	0	0	1	0	0	0	0	1	0	0	0	0	0	1	1	1	0	0	0	0	1	0	0	0	0	1
P23610	0	0	0	0	0	1	0	0	0	0	1	0	0	0	0	0	1	1	1	0	0	0	0	1	0	0	0	0	1
Q4G0F5	0	0	0	0	0	1	0	0	0	0	0	0	0	1	0	0	1	1	1	0	0	0	0	0	0	0	0	1	1
O15020	0	0	0	0	0	0	0	0	0	0	1	0	0	0	0	0	1	1	1	0	0	0	1	0	0	1	0	1	0
Q9UJ70	0	0	0	0	0	0	0	0	0	0	1	0	0	1	0	0	1	0	1	0	1	0	0	0	0	0	0	1	1
Q8TBN0	0	0	0	0	0	0	0	0	0	0	1	0	0	0	1	0	0	1	1	0	0	0	1	1	0	0	0	0	1
P21796	0	0	0	0	0	0	0	0	0	0	0	1	0	0	1	0	1	1	1	0	1	0	0	0	0	0	1	0	0
Q13464	0	0	0	0	0	1	0	0	0	0	0	0	0	0	0	0	1	1	1	0	0	1	0	1	0	0	0	0	1
P54136	0	0	0	0	0	0	0	0	0	0	0	0	0	1	0	0	1	0	1	0	0	0	0	1	0	0	1	1	1
O15511	0	0	0	0	0	0	0	0	0	0	0	0	0	1	0	0	1	1	1	0	0	0	0	0	0	0	1	1	1
P22694	0	0	0	0	0	1	1	0	1	0	0	0	0	0	0	0	1	1	0	0	0	0	1	0	0	0	0	0	1
Q9UIQ6	0	0	0	0	0	1	0	0	1	0	0	0	0	0	0	0	1	1	0	1	0	0	1	0	0	0	0	0	1
P21291	0	0	0	0	0	1	0	0	1	0	0	0	0	0	0	0	1	0	1	0	1	0	0	0	0	1	1	0	0
P54709	0	0	0	0	0	0	0	0	0	0	0	0	0	0	1	0	1	1	0	1	0	0	1	0	0	0	1	0	1
Q8WU76	0	0	0	0	0	0	0	0	1	0	0	0	0	0	0	0	1	1	1	0	0	1	1	0	0	0	0	0	1
P53618	0	0	0	0	0	0	0	0	0	0	0	0	0	0	1	0	1	1	1	0	0	0	0	1	0	0	1	0	1
P25398	0	0	0	0	0	0	0	0	0	0	0	0	0	0	1	0	0	1	1	0	1	0	0	1	0	0	1	0	1
Q53H82	0	0	0	0	0	1	0	0	0	0	0	0	0	0	0	0	1	1	1	0	0	0	0	1	0	0	1	0	1
P16403	0	0	0	0	0	1	0	0	0	0	0	0	0	0	1	1	0	0	1	0	0	0	0	1	0	1	0	1	0
Q9UH65	0	0	1	0	0	0	0	0	0	0	1	0	0	1	0	0	0	1	0	0	0	0	1	1	0	0	0	0	1
P18621	0	0	0	0	0	1	0	0	1	0	0	0	0	0	1	0	0	1	1	0	0	0	0	0	0	0	1	0	1
O14562	0	0	0	0	0	0	0	0	0	0	0	0	0	1	0	0	1	1	1	0	0	0	0	1	0	0	1	0	1
Q16864	0	0	0	0	0	1	0	0	0	0	0	0	0	1	0	1	0	1	1	0	0	0	0	1	0	0	0	0	1
P19652	0	0	0	0	0	0	0	0	0	0	0	0	0	0	0	1	1	0	0	0	1	0	1	0	0	1	0	1	1
Q13765	0	0	0	1	0	1	1	0	0	0	0	0	0	0	1	0	0	0	0	0	0	0	1	0	0	0	1	0	1
P04844	0	0	0	0	0	0	0	0	0	0	0	0	0	0	0	0	0	1	1	0	0	1	1	0	0	0	1	0	1
P52758	0	0	0	0	1	0	0	0	0	0	0	0	0	1	0	0	0	0	1	0	0	0	0	0	0	0	1	1	1
P04433	0	0	0	0	0	0	0	0	0	0	1	0	0	0	0	0	1	0	0	0	1	0	1	0	0	1	0	0	1
Q9H9A6	0	0	1	0	0	1	0	0	0	0	0	0	0	0	0	0	1	1	1	0	0	0	0	0	0	0	0	0	1
Q8TEH3	0	0	0	0	0	1	0	0	0	0	1	0	0	0	0	0	0	1	0	0	0	0	0	1	0	0	0	1	1
Q9BTE6	0	0	0	0	0	0	0	0	0	0	1	0	0	1	0	0	0	0	1	0	0	0	0	1	0	0	0	1	1
P51790	0	0	0	0	0	0	0	0	0	0	0	0	0	0	0	0	1	1	1	1	0	0	1	0	0	0	0	0	1
P27635	0	0	0	0	0	0	0	0	0	0	0	0	0	0	1	0	0	1	1	0	0	0	1	1	0	0	1	0	0
Q14764	0	0	0	0	0	1	0	0	0	0	0	0	0	1	0	0	0	1	0	0	1	0	0	1	0	0	0	0	1
P02766	0	0	0	0	0	0	0	0	0	0	0	0	0	0	0	0	1	0	0	0	1	0	1	0	0	1	0	1	1
P62244	0	0	0	0	0	1	0	0	0	0	0	0	0	0	0	0	1	1	1	0	0	0	0	1	0	0	1	0	0
Q9BTW9	0	0	0	0	0	0	0	0	0	0	0	0	0	1	0	0	1	1	1	0	0	0	0	1	0	0	0	0	1
Q8ND76	0	0	0	0	0	0	1	0	0	0	0	0	0	0	0	0	1	1	1	0	0	0	1	0	0	0	0	0	1
P21964	0	0	0	0	0	1	0	0	0	0	0	0	0	1	0	0	1	1	0	0	0	0	1	0	0	0	0	0	1
P61966	0	0	0	0	0	1	0	0	1	0	0	0	0	0	0	0	0	1	0	0	0	0	0	0	0	0	1	1	1
P41218	0	0	0	0	0	0	0	0	0	0	0	0	0	0	0	1	0	0	1	0	1	0	0	0	0	1	0	1	1
Q14696	0	0	0	0	0	0	0	0	1	0	0	0	0	0	1	0	1	1	0	0	0	0	0	1	0	0	1	0	0
P07602	0	0	0	0	0	0	0	0	0	0	0	0	0	0	1	0	1	1	0	0	0	0	1	1	0	0	1	0	0
P51610	0	0	0	0	0	0	0	0	0	0	1	0	0	0	1	0	0	1	0	0	0	0	1	0	0	0	1	0	1
P61254	0	0	0	0	0	1	0	0	1	0	0	0	0	0	1	0	1	1	0	0	0	0	0	0	0	0	1	0	0
P07357	0	0	0	0	0	0	0	0	0	0	0	0	0	0	0	0	1	0	0	1	1	0	0	0	0	1	0	1	1
Q01484	0	0	0	0	0	0	0	0	0	0	1	0	0	0	0	0	1	1	0	0	1	0	0	1	0	1	0	0	0
Q5T0T0	0	0	0	0	0	0	0	0	0	0	1	0	0	0	0	0	0	1	0	1	0	0	1	1	0	0	0	0	1
Q3YEC7	0	0	0	0	0	1	0	0	0	0	0	0	0	0	0	0	0	1	1	0	0	0	1	1	0	0	0	0	1
Q9HD42	0	0	0	0	0	1	0	0	0	0	0	0	0	0	0	0	1	0	1	0	0	0	1	1	0	0	0	0	1
Q9HD40	0	0	0	0	0	1	0	0	0	0	0	0	0	0	0	0	0	1	1	0	0	0	1	1	0	0	0	0	1
P39023	0	0	0	0	0	0	0	0	0	0	0	0	0	0	1	0	0	1	1	0	0	0	1	1	0	0	1	0	0
P61769	0	0	0	0	0	0	0	0	0	0	0	0	0	0	0	0	1	1	1	0	0	0	1	0	0	0	1	0	1
Q9Y4X5	0	0	0	0	0	1	0	0	0	0	0	0	0	1	0	0	0	1	1	0	0	0	0	1	0	0	0	0	1
O75821	0	0	0	0	0	1	0	0	0	0	0	0	0	0	1	0	0	1	1	0	0	0	0	0	0	0	1	0	1
Q9BRP4	0	0	0	0	0	0	0	0	0	0	0	0	0	0	0	0	1	1	1	0	0	1	1	0	0	0	0	0	1
P53384	0	0	0	0	0	1	0	0	0	0	1	0	0	1	0	0	0	1	1	0	0	0	0	1	0	0	0	0	0
P05386	0	0	0	0	0	1	0	0	0	0	0	0	0	0	0	0	0	1	1	0	0	0	1	1	0	0	0	0	1
Q9BRR6	0	0	0	0	0	0	0	0	0	0	0	1	0	0	0	0	1	1	0	0	0	0	1	1	0	0	0	0	1
Q12906	0	0	0	0	0	0	1	0	0	0	0	0	0	0	0	0	0	1	1	0	0	0	0	1	0	0	1	0	1
P05156	0	0	0	0	0	0	0	0	0	0	0	0	0	0	0	0	1	0	0	0	1	0	1	0	0	1	0	1	1
P41214	0	0	0	0	0	1	0	0	0	0	0	0	0	0	0	0	1	1	1	0	0	0	1	0	0	0	0	0	1
Q71DI3	0	0	0	0	0	1	0	0	0	0	0	1	0	1	0	0	0	0	1	0	0	0	0	0	0	0	0	1	1
P15880	0	0	0	0	0	0	0	0	0	0	0	0	0	0	1	0	0	1	1	0	0	0	0	1	0	0	1	0	1
P02750	0	0	0	0	0	0	0	0	0	0	0	0	0	0	0	1	1	0	0	0	1	0	0	0	0	1	0	1	1
P01602	0	0	0	0	0	0	0	0	0	0	0	0	0	0	0	1	1	1	0	0	1	0	0	0	0	0	0	1	1
P01591	0	0	0	0	0	0	0	0	0	0	0	0	0	0	0	0	1	0	0	0	1	0	1	0	0	1	0	1	1
Q9H477	0	0	0	0	0	0	0	0	0	0	1	0	0	0	0	0	1	1	0	0	0	0	0	1	0	0	0	1	1
P24158	0	0	0	0	0	0	0	0	0	0	0	1	0	0	0	1	0	0	0	0	1	0	0	0	0	1	1	1	0
P01040	0	0	0	0	0	1	0	0	0	0	1	0	0	0	0	0	0	1	1	0	0	0	0	1	0	0	1	0	0
Q9C0E8	0	0	0	0	0	0	0	0	0	0	0	1	0	0	0	0	1	1	0	0	0	0	1	1	0	0	0	0	1
P01019	0	0	0	0	0	0	0	0	0	0	0	0	0	0	0	0	1	0	0	0	1	0	1	0	0	1	0	1	1
P46736	0	0	0	0	0	0	0	0	0	0	1	0	0	0	0	0	0	1	1	0	0	0	1	1	0	0	0	0	1
P46777	0	0	0	0	0	0	0	0	0	0	0	0	0	0	0	0	0	1	1	0	0	0	1	1	0	0	1	0	1
P46778	0	0	0	0	0	0	0	0	0	0	0	0	0	0	1	0	1	1	0	0	0	0	1	0	0	0	1	0	1
P46779	0	0	0	0	0	0	0	0	1	0	0	0	0	0	1	1	1	1	0	0	0	0	0	1	0	0	0	0	0
P00751	0	0	0	0	0	0	0	0	0	0	0	0	0	0	0	0	1	0	0	0	1	0	1	0	0	1	0	1	1
O14662	0	0	0	0	0	1	0	0	0	0	0	0	0	0	0	0	1	1	1	0	0	0	1	0	0	0	0	0	1
P24534	0	0	0	0	0	1	0	0	0	0	0	0	0	1	1	0	0	1	1	0	0	0	0	0	0	0	1	0	0
P62851	0	0	0	0	0	1	0	0	0	0	0	0	0	0	1	0	1	1	0	0	0	0	0	1	0	0	1	0	0
P00739	0	0	0	0	0	0	0	0	0	0	0	0	0	0	0	0	1	0	0	0	1	0	1	0	0	1	0	1	1
P00736	0	0	0	0	0	0	0	0	0	0	0	0	0	0	0	0	1	0	0	0	1	0	1	0	0	1	0	1	1
Q13393	0	0	0	0	0	0	0	0	0	0	0	0	0	0	0	0	1	1	1	0	0	0	1	0	0	0	1	0	1
Q9H400	0	0	0	0	0	0	0	0	1	0	1	0	0	0	0	0	1	1	0	0	0	0	1	1	0	0	0	0	0
P00505	0	0	0	0	0	0	0	0	0	0	0	1	0	0	1	0	0	1	0	0	0	0	1	0	0	0	1	0	1
P62854	0	0	0	0	0	0	0	0	0	0	0	1	0	0	1	0	0	1	1	0	0	0	0	1	0	0	1	0	0
Q9GZU7	0	0	0	0	0	0	0	0	1	0	1	0	0	0	0	0	1	1	0	0	0	0	0	1	0	0	0	0	1
Q9UL26	0	0	0	0	0	1	0	0	1	0	0	0	0	0	0	0	1	1	0	0	0	0	1	0	0	0	0	0	1
Q0VDG4	0	0	0	0	0	0	0	0	0	0	1	0	0	1	0	0	1	0	1	0	0	0	0	1	0	0	0	0	1
Q9BZI7	0	0	0	0	0	0	1	0	0	0	0	0	0	0	0	0	0	1	1	0	0	0	1	1	0	0	0	0	1
O00571	0	0	0	0	0	1	1	0	0	0	0	0	0	0	0	0	0	1	1	0	0	0	0	0	0	0	1	0	1
Q8TDQ7	0	0	0	0	0	0	0	0	0	0	0	0	0	1	0	0	0	1	1	0	0	0	0	1	0	0	0	1	1
P01624	0	0	0	0	0	0	0	0	0	0	0	0	0	0	0	0	1	0	0	0	1	0	1	0	0	1	0	1	1
P02746	0	0	0	0	0	0	0	0	0	0	0	0	0	0	0	0	1	0	0	0	1	0	1	0	0	1	0	1	1
Q53GL7	0	0	0	0	0	1	0	0	0	0	0	0	0	0	0	0	0	1	1	0	0	0	0	1	0	0	0	1	1
Q5VTE0	0	0	0	0	0	0	0	0	0	0	0	0	0	0	0	1	0	0	0	0	1	1	0	0	0	1	0	1	1
P02654	0	0	0	0	0	0	0	0	0	0	0	0	0	0	0	0	1	0	0	0	1	0	1	0	0	1	0	1	1
P02538	0	0	0	0	0	0	0	0	0	0	0	0	0	0	0	0	1	1	0	0	0	0	1	0	0	1	0	1	1
Q8TCT1	0	0	0	0	0	1	1	0	0	0	0	0	0	1	0	0	1	1	0	0	0	0	0	0	0	0	0	0	1
Q04695	0	0	0	0	0	0	0	0	0	0	0	0	0	0	0	0	1	1	0	0	0	0	1	0	0	1	0	1	1
Q8TCD5	0	0	0	0	0	0	0	0	0	0	0	0	0	1	0	0	1	1	0	0	0	0	0	1	0	0	0	1	1
Q9UM00	0	0	0	0	0	0	0	0	0	0	0	0	0	0	0	0	1	1	1	0	0	1	1	0	0	0	1	0	0
P01861	0	0	0	0	0	0	0	0	0	0	0	0	0	0	0	0	1	0	0	0	1	0	1	0	0	1	0	1	1
P43307	0	0	0	0	0	0	0	0	0	0	0	1	0	0	0	0	1	1	1	0	0	0	1	0	0	0	1	0	0
P43353	0	0	1	0	0	0	0	0	0	0	0	0	0	0	0	0	1	1	0	0	0	0	1	0	0	0	0	1	1
Q9BV40	0	0	0	0	0	0	0	0	1	0	1	0	0	0	0	1	1	1	0	0	0	0	0	1	0	0	0	0	0
P01780	0	0	0	0	0	0	0	0	0	0	0	0	0	0	0	1	1	0	0	0	1	0	1	0	0	0	0	1	1
Q9BVC4	0	0	0	0	0	1	0	0	0	0	1	0	0	0	0	0	0	1	1	0	0	0	0	1	0	0	0	0	1
Q9Y5Y2	0	0	0	0	0	1	0	0	0	0	1	0	0	0	0	0	0	1	1	0	0	0	0	1	0	0	0	0	1
Q6UW68	0	0	0	0	0	0	0	0	0	0	0	1	0	0	0	0	1	1	1	0	0	0	0	1	0	0	0	0	1
Q9H4B7	0	0	0	0	0	1	0	0	0	0	0	0	0	1	0	1	0	0	0	0	1	0	0	0	0	1	0	1	0
Q6IAA8	0	0	0	0	0	1	0	0	1	0	0	0	0	0	0	0	1	1	1	0	0	0	1	0	0	0	0	0	0
Q8TBQ9	0	0	0	0	0	0	0	0	0	0	0	0	0	0	0	0	1	1	0	0	0	1	1	0	0	0	1	0	1
Q6IBS0	0	0	0	0	0	1	0	0	0	0	1	0	0	0	0	0	0	1	0	0	0	0	0	1	0	1	0	0	1
Q9BXS5	0	0	0	0	0	1	0	0	0	0	0	0	0	0	0	0	0	1	1	0	0	0	1	0	0	0	1	0	1
P01700	0	0	0	0	0	0	0	0	0	0	0	0	0	0	0	1	1	0	0	0	1	0	1	0	0	1	0	0	1
Q5EBM0	0	0	0	0	1	0	0	0	0	0	0	0	0	1	0	0	1	0	1	0	0	0	0	1	0	0	0	0	1
P07225	0	0	0	0	0	0	0	0	0	0	0	0	0	0	0	0	1	0	0	0	1	0	1	0	0	1	0	1	1
Q9NRN7	0	0	0	0	0	1	0	0	0	0	0	0	0	1	0	1	1	0	1	0	0	0	0	0	0	0	0	0	1
Q15758	0	0	0	0	0	0	0	0	0	0	1	0	0	0	1	0	0	0	1	1	0	0	1	0	0	0	1	0	0
P32121	0	0	0	0	0	1	0	0	0	0	0	0	0	0	0	1	0	1	0	0	1	0	1	0	0	0	0	0	1
P12259	0	0	0	0	0	0	0	0	0	0	0	0	0	0	0	0	1	0	0	0	1	0	1	0	0	1	0	1	1
Q14152	0	0	0	0	0	0	0	0	0	0	0	0	0	0	1	0	0	1	1	0	0	0	0	1	0	0	1	0	1
P17213	0	0	0	0	0	0	0	0	0	0	0	1	0	0	0	1	0	0	0	0	1	0	0	0	0	1	1	1	0
Q8IZ81	0	0	0	0	0	0	1	0	0	0	0	0	0	0	0	0	1	1	0	0	0	0	1	0	0	0	1	0	1
Q92734	0	0	0	0	0	0	0	0	0	0	0	0	0	0	0	0	0	1	1	0	0	0	1	1	0	0	1	0	1
Q9UBW5	0	0	0	0	0	0	0	0	0	0	0	0	0	1	0	1	0	0	0	0	1	0	0	0	0	1	0	1	1
Q15811	0	0	0	0	0	1	0	0	0	0	0	0	0	0	0	0	0	1	1	0	0	0	1	1	0	0	0	0	1
Q8IYB7	0	0	0	0	0	0	0	0	0	0	1	0	0	1	0	0	1	1	0	0	0	0	0	1	0	0	0	0	1
Q9NZJ9	0	0	0	0	0	1	0	0	0	0	1	0	0	0	0	0	0	1	1	0	0	0	0	1	0	0	0	0	1
P18085	0	0	0	0	0	0	0	0	1	0	0	0	0	0	0	0	1	0	1	0	0	0	0	1	0	0	1	0	1
P57088	0	0	0	0	0	0	0	0	0	0	0	1	0	0	0	0	1	1	1	0	0	0	0	0	0	0	1	0	1
P17066	0	0	0	0	0	1	0	1	0	1	0	0	0	0	0	1	0	1	1	0	0	0	0	0	0	0	0	0	0
Q8IWV7	0	0	0	0	0	1	0	0	0	0	1	0	0	0	0	0	1	0	1	0	0	0	0	1	0	0	0	0	1
P11169	0	0	1	0	0	0	0	0	0	0	1	0	0	0	0	1	1	0	0	0	0	0	0	1	0	0	1	0	0
Q9NZ08	0	0	0	0	0	0	0	0	0	0	1	1	0	0	0	0	1	1	0	0	0	0	1	0	0	0	0	0	1
P07948	0	0	0	0	0	0	0	0	1	0	0	0	0	0	0	1	1	1	0	0	0	0	1	0	0	0	1	0	0
Q9NYT0	0	0	0	0	0	1	0	0	1	0	0	0	0	0	0	0	1	1	1	0	0	0	1	0	0	0	0	0	0
Q8IW45	0	0	0	0	0	0	0	0	0	0	0	0	0	0	0	1	0	1	1	0	0	0	1	1	0	0	0	0	1
Q9NY35	0	0	0	0	0	0	0	0	0	0	0	0	0	0	0	0	1	1	1	1	0	0	1	0	0	0	0	0	1
Q13131	0	0	0	0	0	1	0	0	0	0	0	0	0	0	1	0	0	0	1	0	0	0	1	1	0	0	0	0	1
Q92538	0	0	0	0	0	0	0	0	0	0	1	0	0	0	0	0	1	1	1	0	0	0	0	1	0	0	0	0	1
P57772	0	0	0	0	0	1	0	0	0	0	0	0	0	0	0	0	0	1	1	0	0	0	1	0	0	0	0	1	1
Q15477	0	0	0	0	0	1	0	0	0	0	0	0	0	0	0	0	1	1	1	0	0	0	0	1	0	0	0	0	1
Q15831	0	0	0	0	0	0	0	0	1	0	0	0	0	0	0	0	1	1	1	0	0	0	1	0	0	0	0	0	1
P12273	0	0	1	0	0	0	0	0	0	0	0	0	0	0	0	0	0	1	1	0	0	0	1	1	0	0	1	0	0
P35236	0	0	0	0	0	0	0	0	0	0	0	0	0	0	0	0	1	1	1	0	0	0	0	0	0	1	0	1	1
P55212	0	0	0	0	0	0	0	0	0	0	1	0	0	0	0	0	1	1	1	0	0	0	0	0	0	0	0	1	1
Q9P2W9	0	0	0	0	0	0	0	0	0	0	0	0	0	0	0	0	1	1	1	0	0	0	1	1	0	0	0	0	1
Q9Y262	0	0	0	0	0	0	0	0	0	0	0	0	0	0	1	0	0	1	1	0	0	0	0	1	0	0	1	0	1
Q00534	0	0	0	0	0	0	0	0	0	0	1	0	0	1	0	0	1	0	1	0	0	0	0	1	0	0	0	0	1
Q9P2X3	0	0	0	0	1	1	0	0	0	0	1	0	0	1	0	0	1	0	0	0	0	0	0	0	0	0	0	0	1
Q93084	0	0	0	0	0	0	0	0	0	0	0	1	0	0	0	1	0	1	0	0	1	0	0	0	0	1	0	1	0
Q92890	0	0	0	0	0	1	0	0	0	0	1	0	0	0	0	0	0	1	1	0	0	0	0	1	0	0	0	0	1
Q13835	0	0	0	0	0	1	0	0	0	0	0	0	0	0	0	0	1	1	1	0	0	0	0	1	0	0	1	0	0
O43617	0	0	0	0	0	1	0	0	1	0	0	0	0	0	1	0	0	1	0	0	0	0	0	0	0	0	1	0	1
Q9P0S9	0	0	0	0	0	0	0	0	0	0	0	0	0	0	0	0	1	1	1	0	0	0	1	1	0	0	0	0	1
P14317	0	0	0	0	0	1	0	0	0	0	0	0	0	0	0	0	0	1	1	0	0	0	0	1	0	0	0	1	1
Q96A49	0	0	0	0	0	1	0	0	0	0	0	0	0	0	0	0	0	1	1	0	0	0	0	1	0	0	0	1	1
P13861	0	0	0	0	0	0	0	0	0	0	0	0	0	0	0	0	1	1	1	0	0	0	0	1	0	0	1	0	1
Q96CN7	0	0	0	0	1	0	0	0	0	0	0	0	0	0	0	0	0	1	1	0	0	0	0	1	1	0	0	0	1
P31323	0	0	0	0	0	1	0	0	0	0	0	0	0	0	0	0	0	1	1	0	0	0	0	1	0	0	0	1	1
Q16204	0	0	0	0	0	0	0	0	0	0	0	0	0	0	0	0	0	1	1	0	0	1	1	1	0	0	0	0	1
P13727	0	0	1	0	0	0	0	0	0	0	0	1	0	0	0	1	0	0	0	0	0	1	0	0	0	1	1	0	0
Q16576	0	0	0	0	0	1	0	0	0	0	1	0	0	0	0	0	0	0	1	0	0	0	0	1	0	0	1	0	1
Q16181	0	0	0	0	0	0	0	0	0	0	0	0	0	0	0	0	1	1	0	0	0	0	1	1	0	0	1	0	1
P50914	0	0	0	0	0	0	0	0	0	0	0	0	0	0	1	0	1	1	1	0	0	0	0	1	0	0	1	0	0
Q96B36	0	0	0	0	0	1	0	0	0	0	1	0	0	0	0	0	0	1	1	0	0	0	0	1	0	0	0	0	1
P16615	0	0	0	0	0	0	0	0	0	0	1	0	0	0	0	0	0	1	0	0	0	0	1	1	0	0	1	0	1
Q15848	0	0	0	0	0	0	0	0	0	0	0	0	0	0	0	0	1	0	0	0	1	0	1	0	0	1	0	1	1
P55884	0	0	0	0	0	0	0	0	0	0	0	0	0	1	0	0	0	1	1	0	0	0	0	1	0	0	1	0	1
P16671	0	0	0	0	0	0	0	0	0	0	0	0	0	0	0	0	1	1	0	1	0	0	1	0	0	0	1	0	1
P35232	0	0	1	0	0	0	0	0	0	0	0	1	0	0	0	0	1	1	0	0	0	0	0	0	0	0	1	0	1
O15371	0	0	0	0	0	0	0	0	0	0	0	0	0	0	1	0	0	1	1	0	0	0	0	1	0	0	1	0	1
A5D8V6	0	0	0	0	0	1	0	0	0	0	0	0	0	0	0	0	0	1	1	0	0	0	1	0	0	0	1	0	1
Q99729	0	0	0	0	0	0	0	0	0	0	0	0	0	0	0	0	1	1	1	0	0	0	0	1	0	0	0	1	1
Q9Y3X0	0	0	0	0	0	1	0	0	0	0	0	0	0	0	0	0	0	1	1	0	0	0	0	1	0	0	0	1	1
Q13201	0	0	0	0	0	0	0	0	0	0	1	0	0	0	0	1	0	0	0	0	1	0	0	0	0	1	0	1	1
O60831	0	0	0	0	0	0	0	0	0	0	1	0	0	0	0	0	1	1	0	0	0	0	1	1	0	0	0	0	1
Q13113	0	0	0	0	0	0	0	0	1	0	0	0	0	0	0	1	1	1	0	0	0	0	1	0	0	0	0	0	1
P09871	0	0	0	0	0	0	0	0	0	0	0	0	0	0	0	0	1	0	0	0	1	0	1	0	0	1	0	1	1
O15258	0	0	0	0	0	0	0	0	1	0	1	0	0	0	0	0	0	1	0	0	0	0	1	1	0	0	0	0	1
P61009	0	0	0	0	0	0	0	0	0	0	0	1	0	0	0	0	1	1	1	0	0	0	1	1	0	0	0	0	0
P08697	0	0	0	0	0	0	0	0	0	0	0	0	0	0	0	0	1	0	0	0	1	0	1	0	0	1	0	1	1
P61018	0	0	0	0	0	1	1	0	1	0	0	0	0	0	0	0	1	1	0	0	0	0	0	0	0	0	0	0	1
Q8WZ73	0	0	0	0	0	1	0	0	0	0	0	0	0	0	0	0	1	1	0	0	0	0	1	1	0	0	0	0	1
P08567	0	0	0	0	0	0	0	0	0	0	0	0	0	1	0	0	0	0	0	0	1	0	1	0	0	1	0	1	1
Q13347	0	0	0	0	0	1	0	0	0	0	1	0	0	0	1	0	0	0	1	0	0	0	0	1	0	0	0	0	1
Q5JWF2	0	0	0	0	0	0	0	0	0	0	0	1	0	0	0	0	1	0	0	0	0	0	1	0	0	1	1	0	1
Q99805	0	0	0	0	0	0	0	0	0	0	0	0	0	0	0	0	1	1	1	1	0	0	1	0	0	0	1	0	0
Q14624	0	0	0	0	0	0	0	0	0	0	0	0	0	0	0	0	1	0	0	0	1	0	1	0	0	1	0	1	1
P36639	0	0	0	0	0	0	0	0	0	0	0	0	0	1	1	0	0	1	1	0	0	0	0	1	0	0	0	0	1
P78356	0	0	0	0	0	0	0	0	0	0	1	0	0	1	0	1	0	1	0	0	0	0	0	1	0	0	0	0	1
P36871	0	0	0	0	0	0	0	0	0	0	0	0	0	0	0	0	0	1	1	0	1	0	0	0	0	0	1	1	1
P36873	0	0	0	0	0	0	0	0	0	0	1	0	0	0	0	0	0	1	1	0	0	1	0	0	0	0	1	0	1
Q86T03	0	0	1	0	0	0	0	0	0	0	0	1	0	0	0	0	1	1	1	0	0	0	1	0	0	0	0	0	0
P36955	0	0	0	0	0	0	0	0	0	0	0	0	0	0	0	1	1	0	0	0	1	0	0	0	0	1	0	1	1
P19823	0	0	0	0	0	0	0	0	0	0	0	0	0	0	0	0	1	0	0	0	1	0	1	0	0	1	0	1	1
Q9Y3L5	0	0	0	0	0	1	0	0	1	0	0	0	0	0	0	0	1	1	0	0	0	0	1	0	0	0	0	0	1
Q9Y3F4	0	0	0	0	0	0	0	0	0	0	0	0	0	1	0	0	1	0	1	0	0	0	0	1	0	0	1	0	1
P50453	0	0	0	0	1	0	0	0	0	0	1	0	0	1	0	0	1	0	1	0	0	0	0	0	0	0	0	0	1
Q96P63	0	0	0	0	0	1	0	0	1	0	0	0	0	0	0	0	1	0	1	0	0	0	0	0	0	0	1	1	0
P35542	0	0	0	0	0	0	0	0	0	0	0	0	0	0	0	0	1	0	0	0	1	0	1	0	0	1	0	1	1
Q15437	0	0	0	0	0	1	0	0	0	0	1	0	0	0	0	0	0	1	1	0	0	0	0	1	0	0	0	0	1
Q9NXR1	0	0	0	0	0	0	0	0	0	0	1	0	0	0	0	0	0	1	1	0	0	0	0	1	0	0	0	1	1
O60613	0	0	0	0	0	0	0	0	1	0	0	0	0	0	0	0	1	1	0	0	0	1	1	1	0	0	0	0	0
O15294	0	0	0	0	0	0	0	0	0	0	1	0	0	0	1	0	0	0	1	0	0	0	1	1	0	0	0	0	1
Q96IV0	0	0	0	0	0	1	0	0	0	0	0	0	0	1	0	0	1	1	0	0	0	0	0	1	0	0	0	0	1
A6NDU8	0	0	1	0	0	1	0	0	0	0	1	0	0	0	0	0	0	0	1	0	0	0	0	0	0	0	0	1	1
P62312	0	0	0	0	0	1	0	0	0	0	0	0	0	0	1	0	0	0	0	0	0	0	0	1	0	0	1	0	1
Q13541	0	0	0	0	1	0	0	0	0	0	0	0	0	0	0	0	0	1	1	0	0	0	0	1	1	0	0	0	0
P98179	0	0	1	0	0	1	0	0	0	0	0	0	0	0	0	0	0	1	0	0	0	0	0	0	0	0	1	0	1
P60228	0	0	0	0	0	0	0	0	0	0	0	0	0	0	1	0	0	1	1	0	0	0	0	0	0	0	1	0	1
Q15125	0	0	0	0	0	0	0	0	0	0	1	0	0	0	0	0	1	1	0	0	0	1	0	0	0	0	1	0	0
P49407	0	0	0	0	0	0	0	0	0	0	0	0	0	1	0	0	0	1	0	0	0	0	0	1	0	0	0	1	1
Q14165	0	0	0	0	0	0	0	0	1	0	0	0	0	0	0	0	1	1	0	0	0	0	0	0	0	0	1	1	0
Q08380	0	0	0	0	0	0	0	0	0	0	0	0	0	0	0	0	1	0	1	0	1	0	0	0	0	1	0	0	1
Q05315	0	0	0	0	1	0	0	0	0	0	0	0	0	1	0	0	0	0	0	0	0	0	0	0	0	1	1	1	0
Q12792	0	0	0	0	0	1	0	0	0	0	1	0	0	0	0	0	0	0	1	0	0	0	0	0	0	0	1	0	1
P62857	0	0	0	0	0	0	0	0	0	0	0	0	0	0	1	0	0	1	1	0	0	0	0	0	0	0	1	0	1
P52272	0	0	0	0	0	0	0	0	0	0	0	0	0	0	1	0	0	1	1	0	0	0	0	1	0	0	1	0	0
Q6IQ22	0	0	0	0	0	0	0	0	1	0	1	0	0	0	0	0	1	1	0	0	0	0	0	1	0	0	0	0	0
P63244	0	0	0	0	0	0	0	0	0	0	0	0	0	0	1	0	0	0	1	0	0	0	1	1	0	0	1	0	0
P48509	0	0	0	0	0	0	0	0	0	0	0	0	0	0	0	0	1	1	0	1	0	0	1	0	0	0	1	0	0
P62256	0	0	0	0	0	1	0	0	0	0	0	0	0	0	0	0	0	1	1	0	0	0	0	1	0	0	0	0	1
Q58FF6	0	0	0	0	0	0	0	0	0	0	0	0	0	1	0	0	0	1	0	0	0	0	1	0	0	0	1	0	1
P59666	0	0	0	0	0	0	0	0	0	0	0	1	0	1	0	1	0	1	1	0	0	0	0	0	0	0	0	0	0
P78330	0	0	0	0	0	0	0	0	0	0	1	0	0	0	0	0	1	1	0	0	0	0	0	0	0	0	1	0	1
P63027	0	0	0	0	0	0	0	0	0	0	0	0	0	0	0	0	0	1	1	1	1	0	0	0	0	0	0	0	1
P63220	0	0	0	0	0	1	0	0	0	0	0	0	0	0	0	0	0	0	1	0	0	0	0	1	0	0	1	0	1
P61604	0	0	0	0	0	0	0	0	0	0	0	1	0	0	0	0	0	1	1	0	0	0	0	1	0	0	1	0	0
P80748	0	0	0	0	0	0	0	0	0	0	0	0	0	0	0	1	1	0	0	0	0	0	0	0	0	1	0	1	1
P62328	0	0	0	0	0	0	0	0	0	0	0	0	0	0	0	1	0	0	0	0	0	0	0	1	0	1	1	1	0
P49207	0	0	0	0	0	0	0	0	0	0	0	0	0	0	1	0	1	1	1	0	0	0	0	0	0	0	1	0	0
Q12931	0	0	0	0	0	1	0	0	0	0	0	0	0	0	1	0	0	0	0	0	0	0	0	1	1	0	1	0	0
Q66K74	0	0	0	0	0	1	0	0	0	0	0	0	0	1	0	0	0	1	0	0	0	0	1	0	0	0	0	0	1
Q658P3	0	0	0	0	0	0	0	0	0	0	0	0	0	0	0	0	0	1	1	1	0	0	1	1	0	0	0	0	0
P51572	0	0	0	0	0	0	0	0	0	0	0	1	0	0	1	1	0	0	0	0	1	0	0	0	0	0	1	0	0
P50583	0	0	0	0	0	1	0	0	0	0	0	0	0	1	0	0	0	0	1	0	0	0	0	1	0	0	0	0	1
P80723	0	0	0	0	0	0	0	0	0	0	0	1	0	0	0	1	0	1	0	0	0	0	0	0	0	0	1	0	1
Q02978	0	0	0	0	0	0	0	0	0	0	1	0	0	0	1	0	0	0	0	0	0	0	0	0	0	0	1	1	1
Q63HN8	0	0	0	0	0	0	0	0	0	0	0	0	0	0	0	0	1	1	1	0	0	0	0	1	0	0	0	0	1
P51570	0	0	0	0	0	0	0	0	0	0	0	0	0	0	0	0	1	1	1	0	0	0	0	0	0	0	1	0	1
Q14CX7	0	0	0	0	0	1	0	0	0	0	0	0	0	1	0	0	1	1	0	0	0	0	0	0	0	0	0	0	1
Q13303	0	0	0	0	0	0	0	0	0	0	1	0	0	0	0	0	1	1	0	0	0	0	1	0	0	0	0	0	1
Q06033	0	0	0	0	0	0	0	0	0	0	0	0	0	0	0	0	1	0	0	0	1	0	0	0	0	1	0	1	1
Q15386	0	0	0	0	0	1	0	0	0	0	0	0	0	0	0	0	1	1	1	0	0	0	0	0	0	0	0	0	1
Q15904	0	0	0	0	0	0	0	0	0	0	0	0	0	0	0	0	1	1	0	1	0	0	1	0	0	0	0	0	1
Q5MNZ9	0	0	0	0	0	0	0	0	0	0	1	0	0	1	0	0	0	0	1	0	0	0	0	1	0	0	0	0	1
Q13158	0	0	0	0	0	1	0	0	0	0	1	0	0	0	0	0	0	1	0	0	0	0	0	1	0	0	0	0	1
P54619	0	0	0	0	0	0	0	0	0	0	0	0	0	0	0	0	1	1	1	0	0	0	1	0	0	0	0	0	1
Q13724	0	0	0	0	0	0	0	0	0	0	0	1	0	0	0	0	1	1	0	0	0	0	1	0	0	0	0	0	1
P51809	0	0	0	0	0	0	0	0	0	0	0	0	0	0	1	0	1	1	1	0	0	0	0	0	0	0	1	0	0
P56557	0	0	0	0	0	1	0	0	0	0	1	0	0	0	0	0	1	0	1	0	0	0	0	0	0	0	0	0	1
P49427	0	0	0	0	0	1	0	0	0	0	1	0	0	0	0	0	0	0	1	0	0	0	0	1	0	0	0	0	1
Q13287	0	0	0	0	0	1	0	0	0	0	0	0	0	1	0	0	0	0	1	0	0	0	0	1	0	0	0	0	1
Q9Y2H1	0	0	0	0	0	1	0	0	0	0	1	0	0	1	0	0	0	0	1	0	0	0	0	0	0	0	0	0	1
Q9BV68	0	0	0	0	0	1	0	0	0	0	1	0	0	0	0	0	0	0	1	0	0	0	0	1	0	0	0	0	1
Q9Y281	0	1	0	0	0	0	0	0	0	0	0	0	0	1	0	0	0	0	0	0	0	0	0	0	0	0	1	1	1
Q8TF05	0	0	0	0	0	1	0	0	0	0	0	0	0	1	0	0	0	1	1	0	0	0	0	0	0	0	0	0	1
Q9BXL5	0	0	0	0	0	1	0	0	0	0	0	0	0	1	1	0	0	1	0	0	0	0	0	1	0	0	0	0	0
Q9BXJ9	0	0	0	0	0	1	0	0	0	0	0	0	0	0	0	0	0	0	1	0	0	0	0	1	0	0	1	0	1
Q9UEU0	0	0	0	0	0	0	1	0	0	0	0	0	0	0	0	0	1	1	1	0	0	0	0	1	0	0	0	0	0
P20962	0	0	0	0	0	1	0	0	0	0	0	0	0	0	1	0	0	0	1	0	0	0	0	1	0	0	1	0	0
O00264	0	0	0	0	0	0	0	0	0	0	0	1	0	0	0	0	1	1	0	0	0	0	0	1	0	0	1	0	0
P20930	0	0	0	0	0	1	1	0	0	0	0	0	0	0	0	0	1	1	0	0	1	0	0	0	0	0	0	0	0
Q9BVJ7	0	0	0	0	0	1	0	0	0	0	0	0	0	1	0	1	0	0	0	0	0	0	0	0	1	0	0	0	1
P20700	0	0	0	0	0	0	0	0	0	0	0	0	0	0	0	1	0	0	0	0	1	0	0	0	0	1	1	1	0
P22792	0	0	0	0	0	0	0	0	0	0	0	0	0	0	0	0	1	0	0	0	1	0	0	0	0	1	0	1	1
O00303	0	0	0	0	0	0	0	0	0	0	0	0	0	0	0	0	0	1	1	0	0	0	0	1	0	0	1	0	1
P02545	0	0	0	0	0	1	0	0	0	0	0	0	0	0	0	0	1	0	1	0	0	0	0	1	0	0	1	0	0
Q8WVY7	0	0	0	0	0	1	0	0	0	0	1	0	0	0	0	0	1	0	1	0	0	0	0	0	0	0	0	0	1
P20290	0	0	0	0	0	1	0	0	0	0	0	0	0	0	0	0	0	0	1	0	0	0	0	1	0	0	1	0	1
P19623	0	0	0	0	0	1	0	0	0	0	1	0	0	0	0	0	0	0	1	0	0	0	0	0	0	0	1	0	1
P19338	0	0	0	0	0	0	0	0	0	0	0	0	0	0	1	0	0	0	1	0	1	0	0	1	0	0	1	0	0
Q92482	0	0	0	0	0	0	0	0	0	0	0	1	0	0	0	0	1	1	0	1	0	1	0	0	0	0	0	0	0
Q92485	0	0	0	0	0	0	0	0	0	0	0	0	0	0	0	0	1	1	1	1	0	0	0	0	0	0	1	0	0
P02656	0	0	0	0	0	0	0	0	0	0	0	0	0	0	0	0	0	0	0	0	1	0	1	1	0	0	0	1	1
Q9Y2G3	0	0	0	0	0	0	1	0	0	0	0	1	0	0	0	0	0	1	0	1	0	0	1	0	0	0	0	0	0
P22830	0	0	0	0	0	0	0	0	0	0	0	0	0	0	1	0	0	1	1	0	1	0	0	0	0	0	0	0	1
O95260	0	0	0	0	0	1	0	0	0	0	0	0	0	0	0	0	0	0	1	0	0	0	0	1	0	0	0	1	1
Q9H0W9	0	0	0	0	0	0	0	0	0	0	0	0	0	1	0	0	1	1	1	0	0	0	0	0	0	0	0	0	1
Q8NB37	0	0	0	0	0	1	0	0	0	0	0	0	0	1	0	0	0	1	1	0	0	0	0	0	0	0	0	0	1
Q8NC51	0	0	0	0	0	0	0	0	0	0	0	0	0	0	1	0	0	1	1	0	0	0	1	0	0	0	1	0	0
O95757	0	0	0	0	0	0	0	0	0	0	1	0	0	0	0	0	0	0	1	0	0	0	0	1	0	0	1	0	1
Q9UBQ5	0	0	0	0	0	1	0	0	0	0	0	0	0	0	1	0	0	0	1	0	0	0	0	1	0	0	1	0	0
Q8NDC0	0	0	0	0	0	1	0	0	0	0	0	0	0	0	0	0	0	1	1	0	0	0	0	0	1	0	0	1	0
P27449	0	0	1	0	0	0	0	0	0	0	0	0	0	0	0	0	1	1	0	0	0	0	0	0	0	0	0	1	1
P26583	0	0	0	0	0	0	0	0	0	0	0	0	0	0	1	1	0	0	0	0	1	0	0	0	0	1	1	0	0
Q8NEW0	0	0	0	0	0	0	0	0	0	0	0	0	0	0	0	0	1	1	1	0	0	1	1	0	0	0	0	0	0
Q8NEZ2	0	0	0	0	0	1	0	0	0	0	1	0	0	0	0	0	0	0	1	0	0	0	0	0	0	0	0	1	1
Q9UBS8	0	0	0	0	0	1	0	0	0	0	0	0	0	1	0	0	0	1	0	0	0	0	0	1	0	0	0	0	1
P23083	0	0	0	0	0	0	0	0	0	0	0	0	0	0	0	1	1	0	0	0	1	0	0	0	0	1	0	0	1
Q9H0R8	0	0	0	0	0	1	0	0	0	0	0	0	0	0	0	0	1	1	0	0	0	0	1	0	0	0	0	0	1
Q9H0N0	0	0	0	0	0	1	0	0	0	0	0	0	0	0	0	0	1	1	1	0	0	0	0	0	0	0	0	0	1
Q9Y333	0	0	0	0	0	1	0	0	0	0	0	0	0	0	0	0	0	1	1	0	0	0	0	1	0	0	0	0	1
O15431	0	0	0	0	0	0	0	0	0	0	0	0	0	0	0	0	1	1	0	1	0	0	1	0	0	0	1	0	0
Q9H0E2	0	0	1	0	0	1	0	0	0	0	0	0	0	0	0	0	0	1	0	0	0	0	0	1	0	0	0	0	1
P24390	0	0	0	0	0	0	0	0	1	0	0	0	0	0	0	0	1	1	0	0	0	0	1	0	0	0	0	0	1
Q8TCF1	0	0	0	0	1	1	0	0	0	0	1	0	0	1	0	0	0	0	0	0	0	0	0	0	0	0	0	0	1
P23258	0	0	0	0	0	1	0	0	0	0	0	0	0	0	0	0	0	1	1	0	0	0	0	0	0	0	1	0	1
Q9C0B5	0	0	0	0	0	0	0	0	0	0	0	0	0	0	0	0	1	1	1	1	0	0	1	0	0	0	0	0	0
P02743	0	0	0	0	0	0	0	0	0	0	0	0	0	0	0	0	1	0	0	0	1	0	0	0	0	1	0	1	1
Q9UNE7	0	0	0	0	0	0	0	0	0	0	0	0	0	0	0	0	1	1	1	0	0	0	1	1	0	0	0	0	0
Q9UN86	0	0	0	0	0	1	0	0	0	0	0	0	0	0	0	0	1	1	0	0	0	0	0	0	0	0	1	0	1
O14787	0	0	0	0	0	0	0	0	0	0	0	0	0	0	0	0	1	1	1	0	0	0	0	1	0	0	0	0	1
O43866	0	0	0	0	0	0	0	0	0	0	0	0	0	0	0	1	1	0	0	0	1	0	1	0	0	1	0	0	0
P07360	0	0	0	0	0	0	0	0	0	0	0	0	0	0	0	0	1	0	0	0	1	0	0	0	0	1	0	1	1
Q99880	0	0	0	0	0	1	0	0	0	0	0	1	0	0	0	0	0	1	1	0	1	0	0	0	0	0	0	0	0
Q9UIW2	0	0	0	0	0	0	0	0	0	0	0	0	0	0	0	0	1	1	0	1	0	0	1	0	0	0	0	0	1
O14745	0	0	0	0	0	0	0	0	0	0	1	0	0	0	0	0	0	1	0	0	0	0	0	1	0	0	1	0	1
P07947	0	0	0	0	0	0	0	0	0	0	0	0	0	0	0	0	1	1	1	0	0	0	1	1	0	0	0	0	0
Q96GX9	0	0	0	0	0	0	0	0	0	0	0	0	0	1	0	1	0	1	0	0	0	0	0	1	0	0	0	0	1
P10321	0	0	0	0	0	0	0	0	0	0	0	0	0	0	0	0	0	0	1	1	0	0	0	0	0	1	1	0	1
Q9UKJ5	0	0	0	0	0	0	0	0	0	0	1	0	0	0	0	0	1	1	0	0	0	0	1	0	0	0	1	0	0
P08185	0	0	0	0	0	0	0	0	0	0	0	0	0	0	0	0	1	0	0	0	1	0	0	0	0	1	0	1	1
P02745	0	0	0	0	0	0	0	0	0	0	0	0	0	0	0	0	1	0	0	0	1	0	1	0	0	0	0	1	1
P0DOY2	0	0	0	0	0	0	0	0	0	0	0	0	0	0	0	0	1	0	0	0	0	0	1	0	0	0	1	1	1
Q99735	0	0	0	0	0	0	0	0	0	0	0	0	0	0	0	0	1	1	1	0	0	1	1	0	0	0	0	0	0
Q96JJ7	0	0	0	0	0	0	0	0	1	0	0	0	0	0	0	0	1	1	1	0	0	0	0	0	0	0	0	0	1
Q96K17	0	0	0	0	0	1	0	0	0	0	0	0	0	1	0	0	0	1	1	0	0	0	0	1	0	0	0	0	0
O14975	0	0	0	0	0	0	0	0	0	0	0	0	0	0	0	0	0	1	1	0	0	0	1	0	0	0	1	0	1
Q99442	0	0	0	0	0	0	0	0	0	0	0	0	0	0	1	0	1	1	1	0	0	0	0	1	0	0	0	0	0
Q96T76	0	0	0	0	0	0	0	0	0	0	0	0	0	1	0	0	1	1	0	0	0	0	0	1	0	0	0	0	1
Q96QR8	0	0	0	0	0	1	0	0	0	0	0	0	0	0	0	0	0	1	1	0	0	0	0	1	0	0	0	0	1
Q96RQ1	0	0	0	0	0	0	0	0	0	0	0	0	0	0	0	0	1	1	0	0	0	0	1	0	0	0	1	0	1
P07358	0	0	0	0	0	0	0	0	0	0	0	0	0	0	0	0	1	0	0	0	1	0	0	0	0	1	0	1	1
P07339	0	0	0	0	0	0	0	0	0	0	0	0	0	0	1	0	1	0	0	0	1	0	0	1	0	0	1	0	0
P12236	0	0	0	0	0	0	0	0	0	0	0	1	0	0	1	0	0	1	0	0	0	0	0	0	0	0	1	0	1
P12724	0	0	0	0	0	0	0	0	0	0	0	1	0	1	0	0	0	0	0	0	1	0	0	0	0	0	1	1	0
O00429	0	0	0	0	0	1	0	0	0	0	0	0	0	1	0	0	0	0	1	0	0	0	0	0	0	0	1	0	1
P02776	0	0	0	0	0	0	0	0	0	0	0	0	0	0	0	0	1	0	0	0	1	0	1	0	0	1	0	1	0
P17813	0	0	0	0	0	1	0	0	0	0	0	0	0	0	0	0	0	1	0	1	0	0	1	0	0	0	0	0	1
Q9UMY4	0	0	0	0	0	0	0	0	0	0	1	0	0	0	0	0	1	0	1	0	0	0	0	0	0	0	1	0	1
P04156	0	0	0	0	0	0	0	0	0	0	0	0	0	0	0	0	1	1	0	1	0	0	0	1	0	0	0	0	1
O00625	0	0	0	0	0	1	0	0	0	0	0	0	0	1	0	0	1	0	1	0	0	0	0	0	0	0	0	0	1
Q969E2	0	0	1	0	0	0	0	0	0	0	1	0	0	0	0	0	0	1	0	0	0	0	1	1	0	0	0	0	0
P14780	0	0	0	0	0	0	0	0	0	0	0	1	0	0	0	1	0	0	0	0	1	0	0	0	0	1	0	0	1
Q9UHQ4	0	0	0	0	0	0	0	0	0	0	0	0	0	0	0	0	1	1	0	0	0	0	1	1	0	0	0	0	1
P04908	0	0	0	0	0	1	0	0	0	0	1	1	0	0	0	0	0	0	0	0	1	0	0	0	0	0	0	0	1
Q9UI10	0	0	0	0	0	1	0	0	0	0	0	0	0	0	0	0	0	1	1	0	0	0	1	0	0	0	0	0	1
P05107	1	0	0	0	0	0	0	0	0	0	0	1	0	0	0	1	0	0	0	0	1	0	0	0	0	0	1	0	0
Q9BRT3	0	0	0	0	0	0	0	0	0	0	1	0	0	0	0	0	0	0	1	0	0	0	0	1	0	0	0	1	1
P13929	0	0	0	0	0	0	0	0	0	0	0	0	0	0	0	0	0	0	1	0	0	0	0	1	1	0	0	1	1
O14656	0	0	0	0	0	0	0	0	0	0	0	0	0	0	0	0	1	1	1	0	0	1	0	0	0	0	0	0	1
Q96AE4	0	0	0	0	0	1	1	0	0	0	0	0	0	0	0	0	0	0	0	0	0	0	0	1	0	0	1	0	1
Q9UIC8	0	0	0	0	0	1	0	0	0	0	0	0	0	0	0	0	1	1	0	0	0	0	0	0	0	0	0	1	1
P48059	0	0	0	0	0	0	0	0	0	0	0	0	0	0	0	1	0	0	1	0	1	0	0	0	0	1	0	0	1
P06737	0	0	0	0	0	0	0	0	0	0	0	0	0	1	0	0	0	0	0	0	1	0	0	0	0	0	1	1	1
O95372	0	0	0	0	0	1	0	0	0	0	1	0	0	1	0	0	1	0	0	0	0	0	0	1	0	0	0	0	0
Q96T51	0	0	0	0	0	0	0	0	0	0	0	0	0	0	0	0	0	1	1	0	0	0	1	1	0	0	0	0	1
Q9NR56	0	0	0	0	0	0	0	0	0	0	0	0	0	0	1	0	1	1	1	0	0	0	0	0	0	0	0	0	1
Q9P1F3	0	0	0	0	0	0	0	0	0	0	1	0	0	0	0	0	0	1	0	0	0	0	0	0	1	0	0	1	1
P36405	0	0	0	0	0	1	0	0	0	0	0	0	0	1	0	0	1	0	1	0	0	0	0	0	0	0	0	0	1
Q9Y530	0	0	0	0	0	0	0	0	0	0	1	0	0	0	0	0	1	0	0	0	0	0	1	1	0	0	0	0	1
P35858	0	0	0	0	0	0	0	0	0	0	0	0	0	0	0	1	1	0	0	0	1	0	0	0	0	0	0	1	1
P35670	0	0	0	0	0	0	0	0	0	0	0	0	0	0	0	0	1	1	0	0	0	0	1	0	0	0	1	0	1
Q6UX06	0	0	0	0	0	0	0	0	0	0	0	1	0	0	0	1	0	0	0	0	1	0	0	0	0	0	1	1	0
Q9H9G7	0	0	0	0	0	0	0	0	0	0	1	0	0	0	0	0	1	1	0	0	0	0	1	0	0	0	0	0	1
Q9NVG8	0	0	0	0	0	1	0	0	0	0	0	0	0	1	0	0	1	0	1	0	0	0	0	0	0	0	0	0	1
Q6UWP8	0	0	0	0	0	1	0	0	0	0	0	0	0	0	0	0	1	1	0	0	0	0	0	0	0	0	1	0	1
Q9Y508	0	0	0	0	1	1	0	0	0	0	1	0	0	0	0	0	0	0	1	0	0	0	0	0	0	0	0	0	1
O76094	0	0	0	0	0	0	0	0	0	0	0	0	0	0	1	0	0	1	1	0	0	0	0	0	0	0	1	0	1
Q9H920	0	0	0	0	0	0	0	0	1	0	1	0	0	0	0	0	0	1	0	0	0	0	0	1	0	0	0	0	1
P35573	0	0	0	0	0	1	0	0	0	0	0	0	0	1	0	0	0	0	1	0	0	0	0	1	0	0	0	0	1
Q86Y82	0	0	0	0	0	0	0	0	0	0	0	0	0	0	0	0	1	1	1	0	0	0	0	1	0	0	0	0	1
Q9NW68	0	0	0	0	0	1	0	0	0	0	0	0	0	0	0	0	0	1	1	0	0	0	0	1	0	0	0	0	1
O94804	0	0	0	0	0	1	0	0	0	0	0	0	0	0	0	0	0	1	1	0	0	0	1	0	0	0	0	0	1
Q9NVA2	0	0	0	0	0	0	0	0	0	0	0	0	0	0	0	0	1	1	0	0	0	0	1	0	0	0	0	1	1
O75157	0	0	0	0	0	1	0	0	0	0	0	0	0	1	0	0	0	1	1	0	0	0	0	0	0	0	0	0	1
O60841	0	0	0	0	0	0	0	0	0	0	0	0	0	0	1	0	0	0	1	0	0	0	0	1	0	0	1	0	1
Q9HCP0	0	0	0	0	0	0	0	0	0	0	0	0	0	0	0	0	1	1	1	0	0	0	1	0	0	0	0	0	1
Q7L576	0	0	0	0	0	1	0	0	0	0	0	0	0	0	0	1	0	1	0	0	0	0	0	0	0	0	1	0	1
Q71UI9	0	0	1	0	0	0	0	0	0	0	0	0	0	0	0	1	0	0	1	0	1	0	0	0	0	0	1	0	0
O75352	0	0	0	0	0	0	0	0	0	0	1	0	0	0	0	0	1	1	0	0	0	0	1	0	0	0	0	0	1
A0A0B4J1V0	0	0	0	0	0	0	0	0	0	0	0	0	0	0	0	1	0	0	0	0	1	0	0	0	0	1	0	1	1
O43759	0	0	0	0	0	1	0	0	1	0	0	0	0	0	0	0	1	1	0	0	0	0	0	0	0	0	0	0	1
Q9NRK6	0	0	0	0	0	0	0	0	0	0	0	0	0	0	1	0	0	1	0	0	1	0	0	1	0	0	0	0	1
O75170	0	0	0	0	0	1	0	0	0	0	0	0	0	1	0	0	0	1	0	0	0	0	0	1	0	0	0	0	1
P40939	0	0	0	0	0	0	0	0	0	0	0	1	0	0	1	0	0	1	1	0	0	0	0	0	0	0	1	0	0
Q8N6M0	0	0	0	0	0	0	0	0	0	0	0	0	0	1	0	0	1	0	0	0	0	0	0	1	0	0	0	1	1
Q9NR50	0	0	0	0	0	1	0	0	0	0	0	0	0	0	0	0	0	1	1	0	0	0	0	1	0	0	0	0	1
Q9NQE9	0	0	0	0	0	0	1	0	1	0	0	0	0	0	0	0	1	1	0	0	0	0	0	0	0	0	0	0	1
P40306	0	0	0	0	0	1	0	0	1	0	0	0	0	0	0	0	0	1	1	0	0	0	0	1	0	0	0	0	0
Q7Z478	0	0	0	0	0	0	0	0	1	0	0	0	0	0	1	0	0	1	1	0	0	0	1	0	0	0	0	0	0
O43708	0	0	0	0	0	0	0	0	0	0	0	0	0	0	0	0	1	0	1	0	0	0	0	1	0	0	0	1	1
P42766	0	0	0	0	0	0	0	0	0	0	0	0	0	0	1	0	1	1	0	0	0	0	0	0	0	0	1	0	1
Q9H910	0	0	0	0	0	0	0	0	0	0	0	0	0	0	0	0	0	1	1	0	0	0	0	1	0	0	1	0	1
P41440	0	0	0	0	0	0	0	0	0	0	0	0	0	0	0	0	1	1	0	1	0	0	1	0	0	0	0	0	1
O95166	0	0	0	0	0	1	0	0	0	0	0	0	0	0	0	0	1	1	0	0	0	0	0	1	0	0	0	0	1
Q9Y6M4	0	0	0	0	0	0	0	0	0	0	0	0	0	0	0	0	1	1	0	0	0	1	1	0	0	0	0	0	1
Q8N5M9	0	0	0	0	0	0	0	0	1	0	0	0	0	0	0	0	1	1	0	0	0	1	0	0	0	0	1	0	0
P31944	0	0	0	0	0	0	0	0	0	0	0	0	0	0	0	0	1	1	1	0	0	0	1	0	0	0	1	0	0
P47929	0	0	0	0	0	1	0	0	0	0	1	0	0	0	0	0	1	0	0	0	0	0	0	1	0	0	1	0	0
O94979	0	0	0	0	0	1	0	0	0	0	0	0	0	0	0	0	0	1	1	0	0	0	0	0	0	0	1	0	1
O94889	0	0	0	0	0	1	0	0	0	0	0	0	0	1	0	0	0	1	1	0	0	0	0	0	0	0	0	0	1
Q9H6Z4	0	0	0	0	0	1	0	0	0	0	0	0	0	0	0	0	0	1	1	0	0	0	0	1	0	0	0	0	1
O94832	0	0	0	0	0	0	0	0	1	0	0	0	0	0	0	0	1	1	0	0	0	0	1	0	0	0	0	0	1
Q9Y4D8	0	0	0	0	0	0	0	0	0	0	0	0	0	0	1	0	1	0	1	0	0	0	0	1	0	0	0	0	1
Q6NXT1	0	0	0	0	0	1	0	0	0	0	1	0	0	0	0	0	0	1	0	0	0	0	0	1	0	0	0	0	1
P48047	0	0	0	0	0	0	1	0	0	0	0	0	0	0	1	0	1	1	0	0	0	0	0	0	0	0	1	0	0
O43314	0	0	0	0	0	0	0	0	0	0	0	0	0	0	0	0	1	1	1	0	0	0	0	1	0	0	0	0	1
O94829	0	0	0	0	0	0	0	0	0	0	0	0	0	1	0	0	0	1	1	0	0	0	0	1	0	0	0	0	1
P47897	0	0	0	0	0	0	0	0	0	0	0	0	0	0	0	0	0	1	1	0	0	0	0	1	0	0	1	0	1
Q9H4A6	0	0	0	0	0	1	0	0	0	0	0	0	0	0	0	0	0	1	0	0	0	1	0	1	0	0	1	0	0
Q9NZT2	0	0	0	0	0	0	0	0	0	0	1	0	0	0	0	0	0	1	1	0	0	0	0	0	0	0	0	1	1
Q9BQE3	0	0	1	0	0	0	0	0	0	0	0	0	0	0	1	0	0	0	1	0	0	0	0	0	0	0	1	0	0
P05543	0	0	0	0	0	0	0	0	0	0	0	0	0	0	0	0	1	0	0	0	0	0	0	0	0	1	0	1	1
P05452	0	0	0	0	0	0	0	0	0	0	0	0	0	0	0	0	1	0	0	0	0	0	0	0	0	1	0	1	1
P08575	0	0	0	0	0	0	0	0	0	0	0	0	0	0	0	1	0	0	0	1	1	0	0	0	0	0	1	0	0
O14976	0	0	0	0	0	0	0	0	0	0	0	0	0	0	0	0	1	1	1	0	0	0	0	0	0	0	0	0	1
P08519	0	0	0	0	0	0	0	0	0	0	0	0	0	0	0	0	1	0	0	0	0	0	1	0	0	1	0	0	1
O43790	0	0	0	0	0	0	0	0	0	0	0	0	0	0	0	0	0	1	0	0	0	0	1	0	0	0	0	1	1
Q99613	0	0	0	0	0	1	0	0	0	0	0	0	0	0	0	0	0	1	1	0	0	0	0	0	0	0	0	0	1
P84085	0	0	0	0	0	0	0	0	0	0	0	0	0	0	0	0	1	1	1	0	0	0	0	0	0	0	0	0	1
P06331	0	0	0	0	0	0	0	0	0	0	0	0	0	0	0	0	1	0	0	0	1	0	1	0	0	0	0	0	1
P78385	0	0	0	0	0	0	0	0	0	0	0	0	0	0	1	0	1	1	0	0	0	0	0	0	0	0	0	0	1
P61956	0	0	0	0	0	0	0	0	0	0	0	0	0	0	0	0	0	1	1	0	0	0	0	0	0	0	0	1	1
Q14139	0	0	0	0	0	0	0	0	0	0	0	0	0	0	0	0	0	1	1	0	0	0	0	1	0	0	0	0	1
P05154	0	0	0	0	0	0	0	0	0	0	0	0	0	0	0	0	1	0	0	0	0	0	0	0	0	1	0	1	1
O75190	0	0	0	0	0	1	0	0	0	0	1	0	0	0	0	0	0	1	0	0	0	0	0	1	0	0	0	0	0
Q9NSK0	0	0	0	0	0	1	0	0	0	0	0	0	0	0	0	0	0	1	0	0	0	0	0	1	0	0	0	0	1
O43747	0	0	0	0	0	0	0	0	0	0	0	0	0	0	0	0	1	1	0	0	0	0	0	0	0	0	1	0	1
P04839	0	0	0	0	0	0	0	0	0	0	0	1	0	0	0	1	0	0	0	0	1	0	0	0	0	0	1	0	0
Q99447	0	0	0	0	0	0	0	0	0	0	0	0	0	0	1	0	0	0	1	0	0	0	0	0	0	0	0	1	1
Q9BPX5	0	0	0	0	0	1	0	0	0	0	0	0	0	0	0	0	1	0	0	0	0	0	0	0	0	0	1	0	1
P06454	0	0	0	0	0	0	0	0	0	0	0	0	0	0	0	0	0	1	1	0	0	0	0	0	0	0	1	0	1
Q9NYG2	0	0	0	0	0	0	0	0	0	0	0	0	0	0	0	0	1	1	0	1	0	0	1	0	0	0	0	0	0
P07951	0	0	0	0	0	0	0	0	0	0	0	0	0	0	0	0	0	1	1	0	0	0	0	0	0	1	0	1	0
P07858	0	0	0	0	0	0	0	0	0	0	0	0	0	0	0	0	0	1	0	0	1	0	0	1	0	0	1	0	0
O60814	0	0	0	0	0	0	0	0	0	0	0	0	0	0	1	0	0	0	0	0	1	0	0	0	1	0	0	1	0
Q9NVM6	0	0	0	0	0	1	0	0	0	0	1	0	0	1	0	0	0	0	0	0	0	0	0	0	0	0	0	0	1
P08123	0	0	0	0	0	0	0	0	0	0	0	0	0	0	0	0	0	0	1	0	1	0	0	0	0	0	1	1	0
O60784	0	0	0	0	0	0	0	0	0	0	1	0	0	0	0	0	0	1	0	0	0	0	0	1	0	0	0	0	1
P07477	0	0	0	0	0	0	0	0	0	0	0	0	0	0	0	0	0	1	0	0	0	0	0	0	1	0	0	1	1
O43768	0	0	0	0	0	0	0	0	0	0	0	0	0	0	1	0	0	0	1	0	0	0	0	1	0	0	0	0	1
Q9UHP3	0	0	0	0	0	0	0	0	0	0	0	0	0	0	0	0	0	1	1	0	0	0	0	1	0	0	0	0	1
O60762	0	0	0	0	0	0	1	0	0	0	0	0	0	0	1	0	1	1	0	0	0	0	0	0	0	0	0	0	0
Q9NWZ3	0	0	0	0	0	1	0	0	0	0	1	0	0	0	0	0	0	0	1	0	0	0	0	0	0	0	0	0	1
P08195	0	0	0	0	0	0	0	0	0	0	0	0	0	0	0	0	1	1	0	1	0	0	0	0	0	0	1	0	0
Q99755	0	0	0	0	0	0	1	0	0	0	0	0	0	0	0	0	1	0	1	0	0	0	1	0	0	0	0	0	0
P61313	0	0	0	0	0	0	0	0	0	0	0	0	0	0	0	0	1	1	0	0	0	0	0	1	0	0	0	0	1
Q99943	0	0	0	0	0	0	0	0	0	0	0	0	0	0	0	0	1	1	0	0	0	0	1	0	0	0	0	0	1
P07205	0	0	0	0	0	0	0	0	0	0	0	0	0	1	1	0	0	0	1	0	0	0	0	0	0	0	0	1	0
Q14019	0	0	0	0	1	0	0	0	0	0	0	0	0	1	0	0	0	0	0	0	0	0	0	0	0	0	1	0	1
Q99961	0	0	0	0	0	0	0	0	0	0	0	0	0	0	0	0	0	0	1	0	0	0	0	1	0	0	1	0	1
O75044	0	0	0	0	0	0	0	0	0	0	0	0	0	0	0	0	0	1	1	0	0	0	1	0	0	0	0	0	1
Q99969	0	0	0	0	0	0	0	0	0	0	0	0	0	0	0	0	1	1	0	0	0	0	1	0	0	0	0	0	1
P61457	0	0	0	0	0	0	0	0	0	0	0	0	0	0	0	0	0	1	0	0	0	0	0	1	1	0	0	0	1
Q15323	0	0	0	0	0	0	0	0	0	0	0	0	0	0	0	0	1	1	0	0	0	0	1	0	0	0	0	0	1
Q9NUU7	0	0	0	0	0	0	0	0	0	0	0	0	0	0	0	0	0	1	1	0	0	0	0	0	0	0	1	0	1
P07359	0	0	0	0	0	0	0	0	0	0	0	1	0	0	0	0	1	0	0	0	0	0	1	0	0	1	0	0	0
Q9H446	0	0	0	0	0	1	0	0	0	0	1	0	0	0	0	0	0	0	0	0	0	0	0	1	0	0	0	0	1
Q9BTM9	0	0	0	0	0	1	0	0	0	0	0	0	0	0	0	0	0	1	0	0	0	0	0	0	1	0	0	0	1
O95070	0	0	0	0	0	0	0	0	0	0	0	0	0	0	0	0	1	1	1	0	0	0	1	0	0	0	0	0	0
Q15041	0	0	0	0	0	0	0	0	1	0	0	0	0	0	0	0	1	0	0	0	0	0	1	1	0	0	0	0	0
Q9H9B4	0	0	0	0	0	0	1	0	0	0	0	1	0	0	1	0	0	0	0	0	0	0	0	0	0	0	1	0	0
P01593	0	0	0	0	0	0	0	0	0	0	0	0	0	0	0	1	1	0	0	0	0	0	0	0	0	0	0	1	1
Q9UDY6	0	0	0	0	0	0	0	0	0	0	1	0	0	0	1	0	0	1	1	0	0	0	0	0	0	0	0	0	0
P00742	0	0	0	0	0	0	0	0	0	0	0	0	0	0	0	0	1	0	0	1	0	0	0	0	0	0	0	1	1
P62837	0	0	0	0	0	0	0	0	0	0	0	0	0	0	0	0	1	1	0	0	1	0	0	0	0	0	0	0	1
Q96S52	0	0	0	0	0	0	0	0	0	0	0	0	0	0	0	0	1	1	0	0	0	0	0	0	0	0	1	0	1
P62841	0	0	0	0	0	0	0	0	0	0	0	0	0	0	0	0	0	1	1	0	0	0	0	0	0	0	1	0	1
P62847	0	0	0	0	0	1	0	0	0	0	0	0	0	0	0	0	0	1	0	0	0	0	0	0	0	0	1	0	1
P00740	1	0	0	0	0	0	0	0	0	0	0	0	0	0	0	0	1	0	0	0	0	0	0	0	0	0	0	1	1
P00403	0	0	0	0	0	0	0	0	0	0	0	1	0	0	0	0	1	1	0	0	0	0	0	0	0	0	0	0	1
Q9H074	0	0	0	0	0	1	0	0	0	0	0	0	0	0	0	0	0	1	0	0	0	0	0	0	0	0	1	0	1
O43324	0	0	0	0	0	1	0	0	0	0	0	0	0	0	0	0	0	0	1	0	0	0	0	0	0	0	1	0	1
Q9H814	0	0	0	0	0	1	0	0	0	0	0	0	0	0	0	0	0	1	1	0	0	0	0	0	0	0	0	0	1
O95081	0	0	0	0	0	1	0	0	0	0	0	0	0	0	0	0	1	1	0	0	0	0	0	0	0	0	0	0	1
P04181	0	0	0	0	0	0	0	0	0	0	0	0	0	0	1	0	0	1	1	0	0	0	0	0	0	0	0	0	1
O95825	0	0	0	0	0	1	0	0	0	0	0	0	0	0	0	0	1	1	0	0	0	0	0	0	0	0	0	0	1
O95819	0	0	0	0	0	0	0	0	0	0	1	0	0	0	0	0	0	1	0	0	0	0	1	0	0	0	0	0	1
P63165	0	0	0	0	1	0	0	0	0	0	0	0	0	0	0	0	0	0	1	0	0	0	0	0	0	0	0	1	1
O95807	0	0	0	0	0	0	0	0	0	0	1	0	0	0	0	0	1	1	0	0	0	1	0	0	0	0	0	0	0
Q14980	0	0	0	0	0	0	0	0	0	0	1	0	0	0	1	0	0	0	0	0	0	0	0	0	0	0	1	0	1
Q9UBN7	0	0	0	0	0	0	0	0	0	0	0	0	0	0	0	0	0	1	1	0	0	0	0	1	0	0	0	0	1
O95777	0	0	0	0	0	1	0	0	0	0	1	0	0	0	0	0	0	0	0	0	0	0	0	0	0	0	1	0	1
O95721	0	0	0	0	0	1	0	0	0	0	1	0	0	0	0	0	0	0	0	0	0	0	1	0	0	0	0	0	1
Q9H254	0	0	1	0	0	0	0	0	0	0	0	0	0	0	0	0	0	1	1	0	0	0	1	0	0	0	0	0	0
Q9H2J4	0	0	0	0	0	1	1	0	0	0	0	0	0	0	0	0	0	0	0	0	0	0	1	0	0	0	0	0	1
O95487	0	0	0	0	0	0	0	0	0	0	1	0	0	0	0	0	0	1	1	0	0	0	0	0	0	0	0	0	1
Q9H330	0	0	0	0	0	0	0	0	0	0	0	0	0	0	0	0	0	1	1	0	0	0	0	1	0	0	0	0	1
O95445	0	0	0	0	0	0	0	0	0	0	0	0	0	0	0	0	1	0	0	0	0	0	0	0	0	1	0	1	1
Q9H3S7	0	0	0	0	0	1	0	0	0	0	0	0	0	0	0	0	0	1	1	0	0	0	0	0	0	0	0	0	1
P01599	0	0	0	0	0	0	0	0	0	0	0	0	0	0	0	0	1	0	0	0	0	1	0	0	0	0	0	1	1
P01611	0	0	0	0	0	0	0	0	0	0	0	0	0	0	0	0	1	0	0	0	1	0	0	0	0	1	0	0	1
P01701	0	0	0	0	0	0	0	0	0	0	0	0	0	0	0	0	1	0	0	0	0	0	0	0	0	1	0	1	1
Q13620	0	0	0	0	0	1	0	0	0	0	0	0	0	0	0	0	0	0	1	0	0	0	0	0	0	0	1	0	1
Q9BTT0	0	0	0	0	0	1	0	0	0	0	0	0	0	0	0	0	0	0	1	0	0	0	0	0	0	0	1	0	1
Q9NRX5	0	0	0	0	0	0	0	0	1	0	0	0	0	0	0	0	1	1	0	1	0	0	0	0	0	0	0	0	0
P04179	0	0	0	0	0	0	0	0	0	0	0	0	0	0	0	0	0	0	0	0	0	0	0	0	0	1	1	1	1
P62241	0	0	0	0	0	0	0	0	0	0	0	0	0	0	0	0	0	1	1	0	0	0	0	0	0	0	1	0	1
Q9UHG3	0	0	0	0	0	0	0	0	0	0	0	0	0	0	0	0	1	1	0	0	0	0	0	0	0	0	1	0	1
Q9BTX7	0	0	0	0	0	0	0	0	0	0	1	0	0	0	0	0	0	1	1	0	0	0	0	0	0	0	0	0	1
P03952	0	0	0	0	0	0	0	0	0	0	0	0	0	0	0	0	1	0	0	0	0	0	0	0	0	1	0	1	1
Q14653	0	0	0	0	0	1	0	0	0	0	0	0	0	0	0	0	0	1	0	0	0	0	0	1	0	0	0	0	1
Q9NRR5	0	0	0	0	1	1	0	0	0	0	1	0	0	0	0	0	1	0	0	0	0	0	0	0	0	0	0	0	0
Q9BU89	0	0	0	0	0	1	0	0	0	0	1	0	0	0	0	0	0	0	1	0	0	0	0	1	0	0	0	0	0
P62266	0	0	0	0	0	1	0	0	0	0	0	0	0	0	1	0	0	1	0	0	0	0	0	0	0	0	0	0	1
P02686	0	0	0	0	0	0	0	0	0	0	1	0	0	0	0	0	0	1	1	0	0	0	0	1	0	0	0	0	0
P99999	0	0	0	0	0	0	0	0	1	0	0	0	0	0	0	0	0	0	0	0	0	0	0	1	0	0	1	0	1
Q9NQ34	0	0	0	0	0	0	0	0	0	0	0	0	0	0	0	0	0	1	1	1	0	0	0	0	0	0	0	0	1
Q13838	0	0	0	0	0	1	0	0	0	0	0	0	0	0	0	0	0	1	0	0	0	0	0	0	0	0	1	0	1
P62310	0	0	0	0	0	1	0	0	0	0	1	0	0	0	0	0	0	0	1	0	0	0	0	0	1	0	0	0	0
Q9P0M2	0	0	0	0	0	0	0	0	0	0	1	0	0	0	0	0	0	1	0	0	0	0	0	1	0	0	0	0	1
O75828	0	0	0	0	0	0	0	0	0	0	1	0	0	0	0	0	0	1	1	0	0	0	0	0	0	0	0	1	0
P01880	0	0	0	0	0	0	0	0	0	0	0	0	0	0	0	1	1	0	0	0	0	0	1	0	0	0	0	1	0
P01833	0	0	0	0	0	0	0	0	0	0	0	0	0	0	0	0	0	0	1	0	1	0	1	0	0	0	0	0	1
Q9HC07	0	0	0	0	0	0	0	0	0	0	0	0	0	0	0	0	0	1	1	0	0	0	0	1	0	0	0	0	1
Q9HBI1	0	0	0	0	0	0	0	0	0	0	0	0	0	0	0	0	0	0	1	0	0	0	0	0	0	1	0	1	1
O43426	0	0	0	0	0	1	0	0	0	0	0	0	0	0	0	0	1	1	0	0	0	0	0	0	0	0	0	0	1
P62341	0	0	0	0	0	0	0	0	0	0	0	0	0	0	0	0	1	1	1	0	0	0	1	0	0	0	0	0	0
Q9HB71	0	0	0	0	0	0	0	0	0	0	0	0	0	0	0	0	0	0	1	0	0	0	1	0	0	0	1	0	1
Q9HB07	0	0	0	0	0	0	0	0	0	0	1	0	0	0	0	0	0	0	1	0	0	0	0	0	0	0	1	0	1
P01764	0	0	0	0	0	0	0	0	0	0	1	0	0	0	0	0	1	0	0	0	1	0	1	0	0	0	0	0	0
O15305	0	0	0	0	0	1	0	0	0	0	0	0	0	1	0	0	0	0	0	0	0	0	0	0	0	0	1	0	1
Q01105	0	0	0	0	0	1	0	0	0	0	0	0	0	0	0	0	0	0	1	0	0	0	0	0	0	0	1	0	1
Q9BPZ7	0	0	0	0	0	1	0	0	0	0	1	0	0	0	0	0	0	1	0	0	0	0	0	0	0	0	0	0	1
P11216	0	0	0	0	0	0	0	0	0	0	1	0	0	1	0	0	0	0	1	0	0	0	0	0	0	0	0	0	1
Q96S19	0	0	0	0	0	1	0	0	0	0	1	0	0	0	0	0	0	0	0	0	0	0	0	0	0	0	0	1	1
Q9Y3U8	0	0	0	0	0	0	0	0	0	0	0	0	0	0	1	0	1	1	0	0	0	0	1	0	0	0	0	0	0
Q9Y3C5	0	0	0	0	0	0	0	0	0	0	0	0	0	0	0	0	1	1	1	0	0	0	1	0	0	0	0	0	0
Q8NC96	0	0	0	0	0	1	0	0	0	0	0	0	0	0	0	0	0	1	1	0	0	1	0	0	0	0	0	0	0
Q8NC44	0	0	0	0	0	0	0	0	0	0	1	0	0	0	0	0	1	1	0	0	0	0	1	0	0	0	0	0	0
P28907	0	0	0	0	0	0	0	0	0	0	0	0	0	0	0	0	1	1	0	1	0	0	1	0	0	0	0	0	0
Q8NBQ5	0	0	0	0	0	0	0	0	0	0	0	0	0	0	0	0	1	1	0	0	0	0	1	0	0	0	0	0	1
Q8NBJ7	0	0	0	0	0	0	0	0	0	0	1	0	0	0	0	0	0	1	1	0	0	0	0	0	0	0	0	0	1
Q9Y3E7	0	0	0	0	0	1	0	0	0	0	0	0	0	1	0	0	0	0	0	0	0	0	1	0	0	0	0	0	1
P29622	0	0	0	0	0	0	0	0	0	0	0	0	0	0	0	0	1	0	0	0	0	0	0	0	0	1	0	1	1
Q8N4S9	0	0	0	0	0	0	0	0	0	0	0	0	0	0	0	0	1	1	0	1	0	0	1	0	0	0	0	0	0
P35030	0	0	0	0	0	0	0	0	0	0	0	0	0	1	0	0	0	1	0	0	0	0	0	0	0	0	0	1	1
A1L0T0	0	0	0	0	0	0	0	0	1	0	0	0	0	0	0	0	1	1	0	0	0	0	1	0	0	0	0	0	0
Q8N1F7	0	0	0	0	0	0	0	0	0	0	0	0	0	1	0	0	0	0	1	0	0	0	0	0	0	0	1	0	1
P31930	0	0	0	0	0	0	0	0	0	0	0	1	0	0	1	0	0	1	0	0	0	0	0	0	0	0	1	0	0
P31949	0	0	0	0	0	1	0	0	0	0	0	0	0	0	0	1	0	1	0	0	0	0	0	0	0	0	1	0	0
P50748	0	0	0	0	0	0	0	0	0	0	0	0	0	0	0	0	1	1	1	0	0	0	0	0	0	0	0	0	1
Q8N129	0	0	0	0	0	0	0	0	0	0	1	0	0	0	0	0	0	1	0	0	0	0	1	0	0	0	0	0	1
Q8N0U8	0	0	0	0	0	0	0	0	0	0	0	0	0	0	0	0	1	1	0	0	0	1	1	0	0	0	0	0	0
Q9Y4Y9	0	0	0	0	0	1	0	0	0	0	0	0	0	0	0	0	0	0	1	0	0	0	0	1	0	0	0	0	1
P27986	0	0	0	0	0	1	0	0	0	0	1	0	0	1	0	0	0	0	0	0	0	0	0	0	0	0	0	0	1
P27918	0	0	0	0	0	0	0	0	0	0	0	0	0	0	0	1	1	0	0	0	0	0	1	0	0	0	0	0	1
P27361	0	0	0	0	0	0	0	0	0	0	1	0	0	0	0	0	0	0	1	0	0	1	0	0	0	0	0	0	1
Q9Y371	0	0	0	0	0	1	0	0	0	0	0	0	0	0	0	0	0	1	1	0	0	0	0	0	0	0	0	0	1
Q4G0N4	0	0	0	0	0	0	0	0	0	0	1	0	0	0	0	0	1	0	0	0	0	0	0	0	0	0	1	0	1
Q13190	0	0	0	0	0	0	0	0	0	0	0	0	0	0	0	0	1	1	1	0	0	0	0	0	0	0	0	0	1
P22695	0	0	0	0	0	0	0	0	0	0	0	1	0	0	1	0	0	1	0	0	0	0	0	0	0	0	1	0	0
Q4KMP7	0	0	0	0	0	0	0	0	1	0	0	0	0	0	0	0	0	1	0	0	0	0	1	0	0	0	0	0	1
Q53FT3	0	0	0	0	0	1	0	0	0	0	0	0	0	0	0	0	0	1	1	0	0	0	0	0	0	0	0	0	1
P23142	0	0	0	0	0	0	0	0	0	0	0	0	0	0	0	0	1	0	0	0	0	0	1	0	0	0	0	1	1
Q8TD19	0	0	0	0	0	0	0	0	0	0	0	0	0	1	0	0	0	0	1	0	0	0	0	1	0	0	0	0	1
Q8TCT9	0	0	0	0	0	0	0	0	0	0	0	0	0	0	1	0	0	1	0	0	0	0	0	1	0	0	1	0	0
Q8TCA0	0	0	0	0	1	0	0	0	0	0	0	0	0	1	0	0	1	0	0	0	0	0	0	0	0	0	0	0	1
P52434	0	0	0	0	0	1	0	0	0	0	0	0	0	0	0	0	0	0	1	0	0	0	0	0	0	0	1	0	1
P0C0L4	0	0	0	0	0	0	1	0	0	0	0	0	0	0	0	0	1	0	0	0	0	0	0	0	0	0	0	1	1
P24539	0	0	0	0	0	0	1	0	0	0	0	0	0	0	0	0	1	1	0	0	0	0	0	0	0	0	1	0	0
Q8TBF2	0	0	0	0	0	0	0	0	0	0	0	0	0	0	0	0	1	1	0	0	0	0	0	0	0	0	0	1	1
P24752	0	0	0	0	0	0	0	0	0	0	0	0	0	0	1	0	0	0	1	0	0	0	0	0	0	0	1	0	1
P25815	0	0	0	0	0	0	0	0	0	0	0	0	0	1	0	1	0	1	0	0	0	0	0	0	0	0	1	0	0
P51884	0	0	0	0	0	0	0	0	0	0	0	0	0	0	0	0	1	0	0	0	0	0	0	0	0	1	0	1	1
Q8NFH3	0	0	0	0	0	0	0	0	0	0	1	0	0	0	0	0	1	0	0	0	0	0	0	1	0	0	0	0	1
P34931	0	0	0	0	0	0	0	0	0	1	0	0	0	1	0	1	0	1	0	0	0	0	0	0	0	0	0	0	0
P35237	0	0	0	0	0	0	0	0	0	0	0	0	0	0	0	0	0	0	1	0	1	0	0	0	0	0	1	0	1
O00148	0	0	0	0	0	0	0	0	0	0	0	0	0	0	0	0	1	1	0	0	0	0	0	0	0	0	1	0	1
Q9Y6C9	0	0	0	0	0	0	0	0	0	0	0	1	0	0	0	0	0	1	0	0	0	0	0	1	0	0	1	0	0
Q6DN90	0	0	0	0	0	1	0	0	0	0	0	0	0	0	0	0	0	1	1	0	0	0	0	0	0	0	0	0	1
Q9Y623	0	0	0	0	0	0	0	0	0	0	0	0	0	0	0	0	1	0	1	0	0	0	0	0	0	0	0	1	1
P49411	0	0	0	0	0	0	0	0	0	0	0	0	0	0	1	1	0	0	1	0	0	0	0	0	0	0	1	0	0
P42765	0	0	0	0	0	0	0	0	0	0	0	0	0	0	1	0	0	0	0	0	0	0	1	0	0	0	1	0	1
P42773	0	0	0	0	1	1	0	0	0	0	1	0	0	0	0	0	0	0	0	0	0	0	0	0	0	0	0	0	1
Q9Y673	0	0	0	0	0	0	0	0	0	0	0	0	0	0	0	0	1	1	0	0	0	0	1	0	0	0	0	0	1
Q6ZT21	0	0	0	0	0	0	0	0	0	0	0	0	0	0	0	0	0	1	1	0	0	0	1	0	0	0	0	0	1
P43251	0	0	0	0	0	0	0	0	0	0	0	0	0	0	0	0	1	1	0	0	0	0	0	0	0	0	0	1	1
Q9Y6E0	0	0	0	0	0	0	0	0	0	0	0	0	0	0	0	0	0	1	1	0	0	0	0	1	0	0	0	0	1
P35658	0	0	0	0	0	0	0	0	0	0	0	0	0	0	0	1	0	0	1	0	0	0	0	0	0	0	1	0	1
P49184	0	0	0	0	0	0	0	0	0	0	0	0	0	0	0	0	1	1	1	0	0	0	1	0	0	0	0	0	0
P49006	0	0	0	0	0	0	0	0	0	0	0	0	0	0	0	0	0	1	1	0	0	0	0	1	0	0	0	0	1
Q6PL24	0	0	0	0	0	1	0	0	0	0	0	0	0	0	0	0	0	0	1	0	0	0	1	0	0	0	0	0	1
Q6P2E9	0	0	0	0	0	0	0	0	0	0	1	0	0	0	0	0	0	1	1	0	0	0	1	0	0	0	0	0	0
Q6NYC1	0	0	0	0	0	1	0	0	0	0	0	0	0	0	0	0	0	1	0	0	0	0	0	1	0	0	0	0	1
Q6IQ20	0	0	0	0	0	0	0	0	0	0	0	0	0	0	0	0	1	1	0	0	0	0	1	0	0	0	0	0	1
P47914	0	0	0	0	0	0	0	0	0	0	0	0	0	0	0	0	1	1	0	0	0	0	0	1	0	0	1	0	0
P47985	0	0	0	0	0	0	0	0	0	0	0	1	0	0	1	0	1	0	0	0	0	0	0	0	0	0	1	0	0
Q9Y5X2	0	0	0	0	0	1	0	0	0	0	0	0	0	0	0	0	0	1	1	0	0	0	0	0	0	0	0	0	1
P42226	0	0	0	0	0	1	0	0	0	0	0	0	0	0	0	1	1	0	0	0	0	0	0	0	0	0	0	0	1
[truncated: 2,697 more rows]

## Sheet: Table C
PubMed ID	Article/Section Title	Abstract	Language	Start Page	End Page	Journal	Volume	Issue	Year	Month	Day	Mesh IDs	Mesh terms	Authors	Reference type	Editors	Book	Publisher	IBSN	DOI	Keywords	RBC Keywords	RBC Specific
20243383	Alkaline phosphatase in erythrocytes.		eng	59		Current science	16	2	1947	Feb		D000469;D001769;D004912;D006801;D010744	Alkaline Phosphatase;Blood;Erythrocytes;Humans;Phosphoric Monoester Hydrolases	PATWARDHAN VN;RANGANATHAN S	Journal, Articles						BLOOD/phosphatase;ERYTHROCYTES;PHOSPHATASE/alkaline	erythrocyte;ERYTHROCYTE;Erythrocyte	TRUE
16748387	Crystalline human erythrocyte catalase.		eng	203	205	The Biochemical journal	43	2	1948			D002374;D004912;D006801	Catalase;Erythrocytes;Humans	Herbert D;Pinsent J	Journal, Articles							erythrocyte;Erythrocyte	TRUE
14898542	Distribution of phosphatases in human erythrocytes.		eng	112	128	The Journal of physiology	116	1	1952	Jan	28	D004912/Q000378;D010744/Q000097	Erythrocytes/metabolism;Phosphoric Monoester Hydrolases/blood	CLARKSON EM;MAIZELS M	Journal, Articles						ERYTHROCYTES/metabolism;PHOSPHATASES/in blood	erythrocyte;ERYTHROCYTE;Erythrocyte	TRUE
12997129	The synthesis of acetylcholine by human erythrocytes.		eng	77	79	Archives of biochemistry and biophysics	39	1	1952	Jul		D000109/Q000378;D004912/Q000378;D006801;D009435	Acetylcholine/metabolism;Erythrocytes/metabolism;Humans;Synaptic Transmission	HOLLAND WC;GREIG ME	Journal, Articles						ACETYLCHOLINE/metabolism;ERYTHROCYTES/metabolism	erythrocyte;ERYTHROCYTE;Erythrocyte	TRUE
13192763	Facilitated transfer of hexoses across the human erythrocyte membrane.		eng	163	180	The Journal of physiology	125	1	1954	Jul	28	D004910;D004912/Q000378;D005632/Q000378;D005947/Q000378;D006601/Q000378;D006801;D013013/Q000378	Erythrocyte Membrane;Erythrocytes/metabolism;Fructose/metabolism;Glucose/metabolism;Hexoses/metabolism;Humans;Sorbose/metabolism	WIDDAS WF	Journal, Articles						ERYTHROCYTES/metabolism;FRUCTOSE/metabolism;GLUCOSE/metabolism;HEXOSES/metabolism;SORBOSE/metabolism	erythrocyte;ERYTHROCYTE;Erythrocyte	TRUE
13177592	An upper limit for acetylcholine content and synthesis in human erythrocytes.		eng	69	74	Proceedings of the Society for Experimental Biology and Medicine. Society for Experimental Biology and Medicine (New York, N.Y.)	86	1	1954	May		D000109/Q000502;D004912/Q000378;D006801	Acetylcholine/physiology;Erythrocytes/metabolism;Humans	MATHIAS PJ;SHEPPARD CW	Journal, Articles						ACETYLCHOLINE/physiology;ERYTHROCYTES/metabolism	erythrocyte;ERYTHROCYTE;Erythrocyte	TRUE
13416279	Enzymatic synthesis of nicotinamide mononucleotide.		eng	759	770	The Journal of biological chemistry	225	2	1957	Apr		D009537;D009711/Q000097	Nicotinamide Mononucleotide;Nucleotides/blood	PREISS J;HANDLER P	Journal, Articles						NUCLEOTIDES/in blood		TRUE
13405917	Enzymes of the human erythrocyte. I. Purine nucleoside phosphorylase; isolation procedure.		eng	879	887	The Journal of biological chemistry	224	2	1957	Feb		D004912;D006801;D006005/Q000097;D011683	Erythrocytes;Humans;Phosphorylases/blood;Purine-Nucleoside Phosphorylase	TSUBOI KK;HUDSON PB	Journal, Articles						PHOSPHORYLASES/in blood	erythrocyte;Erythrocyte	TRUE
13449071	Erythrocyte metabolism. IV. Isolation and properties of methemoglobin reductase.		eng	261	272	The Journal of biological chemistry	227	1	1957	Jul		D042966;D004912;D006801;D010088/Q000097	Cytochrome-B(5) Reductase;Erythrocytes;Humans;Oxidoreductases/blood	HUENNEKENS FM;CAFFREY RW;BASFORD RE;GABRIO BW	Journal, Articles						DEHYDROGENASES/in blood	Erythrocyte	TRUE
13563527	Biosynthesis of diphosphopyridine nucleotide. II. Enzymatic aspects.		eng	493	500	The Journal of biological chemistry	233	2	1958	Aug		D003067;D009243	Coenzymes;NAD	PREISS J;HANDLER P	Journal, Articles						COENZYMES		TRUE
13654516	Pyrimidine metabolism in man. I. The biosynthesis of orotic acid.		eng	798	809	The Journal of clinical investigation	38	5	1959	May		D009963/Q000378	Orotic Acid/metabolism	SMITH LH;BAKER FA	Journal, Articles						OROTIC ACID/metabolism		TRUE
13800264	Aconitase in human blood.		eng	456	460	The Journal of laboratory and clinical medicine	54		1959	Sep		D000154;D006801;D006836/Q000097	Aconitate Hydratase;Humans;Hydro-Lyases/blood	BEUTLER E;YEH MK	Journal, Articles						HYDRASES/blood		TRUE
13715208	Diglyceride kinase and phosphatidic acid phosphatase in erythrocyte membranes.		eng	836	837	Nature	189		1961	Mar	11	D019852;D004910;D004912/Q000378;D006801;D010711;D010744/Q000097;D010770/Q000097	Diacylglycerol Kinase;Erythrocyte Membrane;Erythrocytes/metabolism;Humans;Phosphatidate Phosphatase;Phosphoric Monoester Hydrolases/blood;Phosphotransferases/blood	HOKIN LE;HOKIN MR	Journal, Articles						ERYTHROCYTES/metabolism;KINASES/blood;PHOSPHATASES/blood	erythrocyte;ERYTHROCYTE;Erythrocyte	TRUE
13689647	Kinetic properties of erythrocyte- and liver arginase.		eng	148	152	Biochimica et biophysica acta	48		1961	Mar	18	D000581/Q000737;D001119;D004912/Q000378;D007700;D008099/Q000378	Amidohydrolases/chemistry;Arginase;Erythrocytes/metabolism;Kinetics;Liver/metabolism	CABELLO J;BASILIO C;PRAJOUX V	Journal, Articles						AMIDASES/chemistry;ERYTHROCYTES/metabolism;LIVER/metabolism	erythrocyte;ERYTHROCYTE;Erythrocyte	TRUE
13924712	Ribosediphosphate in the human erythrocyte.		eng	117	123	Biochemical and biophysical research communications	6		1961	Nov	01	D004912/Q000737;D010428/Q000097	Erythrocytes/chemistry;Pentosephosphates/blood	VANDERHEIDEN BS	Journal, Articles						ERYTHROCYTES/chemistry;PENTOSEPHOSPHATES/blood	erythrocyte;ERYTHROCYTE;Erythrocyte	TRUE
14462629	Kinetics of uric acid transport in human erythrocytes.		eng	557	569	Biochimica et biophysica acta	53		1961	Nov	11	D004912/Q000378;D006801;D017136;D007700;D014527/Q000097	Erythrocytes/metabolism;Humans;Ion Transport;Kinetics;Uric Acid/blood	LASSEN UV	Journal, Articles						ERYTHROCYTES/metabolism;URIC ACID/blood	erythrocyte;ERYTHROCYTE;Erythrocyte	TRUE
14466986	Enzymatic deficiencies of purine nucleotide synthesis in the human erythrocyte.		eng	1622	1625	The Journal of biological chemistry	237		1962	May		D004798/Q000378;D004912/Q000378;D006801;D009705/Q000097;D009711/Q000097;D011685	Enzymes/metabolism;Erythrocytes/metabolism;Humans;Nucleosides/blood;Nucleotides/blood;Purine Nucleotides	LOWY BA;WILLIAMS MK;LONDON IM	Journal, Articles						ENZYMES/metabolism;ERYTHROCYTES/metabolism;NUCLEOSIDES AND NUCLEOTIDES/blood	erythrocyte;ERYTHROCYTE;Erythrocyte	TRUE
14086726	PURIFICATION AND PROPERTIES OF GLUTATHIONE REDUCTASE OF HUMAN ERYTHROCYTES.		eng	3928	3933	The Journal of biological chemistry	238		1963	Dec		D002845;D004912;D005978;D005980;D009243;D009249;D010088;D012106;D008063	Chromatography;Erythrocytes;Glutathione;Glutathione Reductase;NAD;NADP;Oxidoreductases;Research;Thioctic Acid	SCOTT EM;DUNCAN IW;EKSTRAND V	Journal, Articles						CHROMATOGRAPHY;ERYTHROCYTES;EXPERIMENTAL LAB STUDY;GLUTATHIONE;LIPOIC ACID;NAD;NADP;OXIDOREDUCTASES	Erythrocyte;ERYTHROCYTE	TRUE
13961252	Phosphatidic acid phosphatase in the erythrocyte membrane.		eng	485	497	Biochimica et biophysica acta	67		1963	Mar	12	D001769;D004910;D004912;D006801;D010711	Blood;Erythrocyte Membrane;Erythrocytes;Humans;Phosphatidate Phosphatase	HOKIN LE;HOKIN MR;MATHISON D	Journal, Articles						BLOOD;ERYTHROCYTES	erythrocyte;ERYTHROCYTE;Erythrocyte	TRUE
13961253	Diglyceride kinase and other path ways for phosphatidic acid synthesis in the erythrocyte membrane.		eng	470	484	Biochimica et biophysica acta	67		1963	Mar	12	D019852;D004910;D004912;D050155;D010712;D010743;D010770	Diacylglycerol Kinase;Erythrocyte Membrane;Erythrocytes;Lipogenesis;Phosphatidic Acids;Phospholipids;Phosphotransferases	HOKIN LE;HOKIN MR	Journal, Articles						ERYTHROCYTES;PHOSPHOLIPIDS;PHOSPHOTRANSFERASES	erythrocyte;ERYTHROCYTE;Erythrocyte	TRUE
13988699	Purification and properties of human-erythrocyte malic dehydrogenase.		eng	7	16	Biochimica et biophysica acta	73		1963	May	07	D004912;D006801;D008291	Erythrocytes;Humans;Malate Dehydrogenase	SHRAGO E;FALCONE AB	Journal, Articles						ERYTHROCYTES;MALATE DEHYDROGENASE	erythrocyte;ERYTHROCYTE;Erythrocyte	TRUE
14230350	ACETALDEHYDE, A PRODUCT OF DEOXYNUCLEOSIDE METABOLISM IN HUMAN ERYTHROCYTE GHOSTS.		eng	1080	1082	Proceedings of the Society for Experimental Biology and Medicine. Society for Experimental Biology and Medicine (New York, N.Y.)	116		1964			D000079;D000446;D004906;D004910;D004912;D005987;D006801;D008660;D009705;D010084;D010428;D010710;D012106;D014306	Acetaldehyde;Aldehyde-Lyases;Erythrocyte Count;Erythrocyte Membrane;Erythrocytes;Glyceraldehyde-3-Phosphate Dehydrogenases;Humans;Metabolism;Nucleosides;Oxidation-Reduction;Pentosephosphates;Phosphates;Research;Trioses	LIONETTI FJ;FORTIER NL;JEDZINIAK JA	Journal, Articles						ACETALDEHYDE;ALDEHYDE-LYASES;ERYTHROCYTES;EXPERIMENTAL LAB STUDY;GLYCERALDEHYDEPHOSPHATE DEHYDROGENASE;METABOLISM;NUCLEOSIDES;PENTOSEPHOSPHATES;PHOSPHATES;TRIOSES	Erythrocyte;ERYTHROCYTE	TRUE
14175619	INCORPORATION OF FATTY ACIDS INTO PHOSPHOLIPIDS OF ERYTHROCYTE MEMBRANES.		eng	156	162	Journal of lipid research	5		1964	Apr		D000255;D000818;D002118;D002794;D003067;D003300;D003545;D004910;D004912;D005227;D054709;D050356;D008055/Q000097;D008274;D010713;D010714;D010743;D051381;D012106;D012756;D034561;D012964;D013109;D014688	Adenosine Triphosphate;Animals;Calcium;Choline;Coenzymes;Copper;Cysteine;Erythrocyte Membrane;Erythrocytes;Fatty Acids;Lecithins;Lipid Metabolism;Lipids/blood;Magnesium;Phosphatidylcholines;Phosphatidylethanolamines;Phospholipids;Rats;Research;Sheep;Sheep, Domestic;Sodium;Sphingomyelins;Venoms	OLIVEIRA MM;VAUGHAN M	Journal, Articles						ADENOSINE TRIPHOSPHATE;BLOOD LIPIDS;CALCIUM;CEPHALINS;CHOLINE;COENZYMES;COPPER;CYSTEINE;ERYTHROCYTES;EXPERIMENTAL LAB STUDY;FATTY ACIDS;LECITHINS;LIPID METABOLISM;LIPIDS;MAGNESIUM;PHOSPHOLIPIDS;RATS;SHEEP;SODIUM;SPHINGOMYELINS;VENOMS	Erythrocyte;ERYTHROCYTE	TRUE
14235556	ISOLATION OF SIALIC ACID 9-PHOSPHATASE FROM HUMAN ERYTHROCYTES.		eng	PC2714	PC2716	The Journal of biological chemistry	239		1964	Aug		D001774;D002845;D004586;D004912;D005634;D006801;D019158;D009438;D010710;D010744;D012266	Blood Chemical Analysis;Chromatography;Electrophoresis;Erythrocytes;Fructose-Bisphosphate Aldolase;Humans;N-Acetylneuraminic Acid;Neuraminic Acids;Phosphates;Phosphoric Monoester Hydrolases;Ribose	JOURDIAN GW;SWANSON AL;WATSON D;ROSEMAN S	Journal, Articles						ALDOLASE;BLOOD CHEMICAL ANALYSIS;CHROMATOGRAPHY;ELECTROPHORESIS;ERYTHROCYTES;NEURAMINIC ACIDS;PHOSPHATASES;PHOSPHATES;RIBOSE	Erythrocyte;ERYTHROCYTE	TRUE
14202228	THE FORMATION OF ERYTHRONIC ACID 4-PHOSPHATE FROM ERYTHROSE 4-PHOSPHATE BY GLYCERALDEHYDE-3-PHOSPHATE DEHYDROGENASE.		eng	111	112	Journal of biochemistry	56		1964	Jul		D002087;D003124;D004912;D005985;D005987;D010710/Q000097;D012106;D013403	Butyrates;Colorimetry;Erythrocytes;Glyceraldehyde;Glyceraldehyde-3-Phosphate Dehydrogenases;Phosphates/blood;Research;Sugar Phosphates	ISHII Y;HASHIMOTO T;MINAKAMI S;YOSHIKAWA H	Journal, Articles						BLOOD PHOSPHATES;COLORIMETRY;ERYTHROCYTES;EXPERIMENTAL LAB STUDY;GLYCERALDEHYDEPHOSPHATE DEHYDROGENASE;PHOSPHATES	Erythrocyte;ERYTHROCYTE;ERYTHRO	TRUE
14217768	ENZYME ACTIVITY AS AN INDICATOR OF RED CELL AGE.		eng	21	26	Clinica chimica acta; international journal of clinical chemistry	10		1964	Jul		D001219;D002498;D004796;D004912;D004920;D005954;D005964;D006402;D007770;D010734;D012106;D013053	Aspartate Aminotransferases;Centrifugation;Clinical Enzyme Tests;Erythrocytes;Erythropoiesis;Glucosephosphate Dehydrogenase;Glucosyltransferases;Hematologic Diseases;L-Lactate Dehydrogenase;Phosphogluconate Dehydrogenase;Research;Spectrophotometry	SASS MD;VORSANGER E;SPEAR PW	Journal, Articles						ASPARTATE AMINOTRANSFERASE;CENTRIFUGATION;ENZYME TESTS;ERYTHROCYTES;ERYTHROPOIESIS;EXPERIMENTAL LAB STUDY;GLUCOSEPHOSPHATE DEHYDROGENASE;GLUCOSYLTRANSFERASES;HEMATOLOGIC DISEASES;LACTATE DEHYDROGENASE;PHOSPHOGLUCONATE DEHYDROGENASE;SPECTROPHOTOMETRY	RED CELL;Erythrocyte;ERYTHROCYTE;Erythro;ERYTHRO	TRUE
14223087	INTERACTION OF GLUTATHIONE AND EPINEPHRINE WITHIN THE HUMAN RED BLOOD CELL.		eng	1075	1076	Nature	203		1964	Sep	05	D001205;D001669;D001671;D004837;D004912;D005978;D010084;D010600;D012106;D013438	Ascorbic Acid;Biochemical Phenomena;Biochemistry;Epinephrine;Erythrocytes;Glutathione;Oxidation-Reduction;Pharmacology;Research;Sulfhydryl Compounds	ROSTON S	Journal, Articles						ASCORBIC ACID;BIOCHEMISTRY;EPINEPHRINE;ERYTHROCYTES;EXPERIMENTAL LAB STUDY;GLUTATHIONE;OXIDATION-REDUCTION;PHARMACOLOGY;SULFHYDRYL COMPOUNDS	Erythrocyte;RED BLOOD CELL;ERYTHROCYTE	TRUE
14317392	STEREOSPECIFICITY OF THE ENZYMIC NAD SYNTHESIS.		eng	296	299	Biochemical and biophysical research communications	19		1965	Apr	23	D002845;D004912;D008099;D008660;D009243;D009525;D009536;D009539;D051381	Chromatography;Erythrocytes;Liver;Metabolism;NAD;Niacin;Niacinamide;Nicotinic Acids;Rats	RICCI C;PALLINI V;MARTELLI P	Journal, Articles						CHROMATOGRAPHY;ERYTHROCYTES;LIVER;METABOLISM;NAD;NICOTINAMIDE;NICOTINIC ACID;RATS	Erythrocyte;ERYTHROCYTE	TRUE
5880047	The fluorimetric estimation of beta-glucuronidase in blood plasma.		eng	659	670	Clinica chimica acta; international journal of clinical chemistry	12	6	1965	Dec		D001792/Q000201;D002021;D002624;D004798/Q000097;D004912/Q000201;D005470;D005966/Q000378;D006801;D006863;D066298;D007962/Q000201	Blood Platelets/enzymology;Buffers;Chemistry, Clinical;Enzymes/blood;Erythrocytes/enzymology;Fluorometry;Glucuronidase/metabolism;Humans;Hydrogen-Ion Concentration;In Vitro Techniques;Leukocytes/enzymology	Woollen JW;Walker PG	Journal, Articles							Erythrocyte	TRUE
5853497	The presence of thymidilate kinase in human erythrocytes.		eng	512	514	Biochimica et biophysica acta	103	3	1965	Jul	15	D000818;D002417;D004912/Q000201;D006736;D006801;D066298;D009711;D010770/Q000378;D011817;D051381;D013936	Animals;Cattle;Erythrocytes/enzymology;Horses;Humans;In Vitro Techniques;Nucleotides;Phosphotransferases/metabolism;Rabbits;Rats;Thymidine	Farina MV;Polli EE;Bianchi PA	Journal, Articles							erythrocyte;Erythrocyte	TRUE
	Uridine-diphosphoglucose glucosyltransferase in human erythrocytes	The presence of glucosyltransferase activity in mature human erythrocytes and leukocytes has been established both by demonstration of UDP formation from UDPG, and by incorporation of [14C] glucose from UDP-[14C] glucose into glycogen. The erythrocyte and leukocyte enzymes have similar properties and both require glucose 6-P for activity. The enzyme activity per white cell is about 400 times that…		27	32	Clinica Chimica Acta	12	1	1965	July				Cornblath M, Steiner DF, Bryan P, King J	Journal, Article					10.1016/0009-8981(65)90104-X		erythrocyte;red cell	TRUE
4285896	Nicotinamide nucleotides in the erythrocytes of patients suffering from pellagra.	1. The nicotinamide nucleotide concentrations in the erythrocytes of subjects suffering from pellagra (pellagrins) were not lower than those in normal subjects, but the ability of erythrocytes to synthesize these nucleotides in vitro was significantly lower in pellagrins. 2. The oral administration of 10g. of l-leucine daily for 5 days depressed the nicotinamide nucleotide-synthesizing ability of…	eng	837	839	The Biochemical journal	96	3	1965	Sep		D000328;D004912/Q000378;D006801;D066298;D007930/Q000494;D009243/Q000096;D009711/Q000096;D010383/Q000378;D011725/Q000494	Adult;Erythrocytes/metabolism;Humans;In Vitro Techniques;Leucine/pharmacology;NAD/biosynthesis;Nucleotides/biosynthesis;Pellagra/metabolism;Pyridines/pharmacology	Raghuramulu N;Srikantia SG;Rao BS;Gopalan C	Journal, Articles							erythrocyte;Erythrocyte	TRUE
6013089	Determination of plasma kininogen, plasma kininase and erythrocyte kininase in men with rheumatoid arthritis.		eng	179	182	Acta pharmacologica et toxicologica	24	2	1966			D000305/Q000627;D000328;D000368;D001172/Q000097;D001172/Q000188;D001920/Q000097;D004792/Q000097;D004798/Q000097;D004912/Q000201;D006046/Q000627;D006801;D006886/Q000627;D007213/Q000627;D008297;D008875;D010653/Q000627;D010770/Q000097;D012459/Q000627	Adrenal Cortex Hormones/therapeutic use;Adult;Aged;Arthritis, Rheumatoid/blood;Arthritis, Rheumatoid/drug therapy;Bradykinin/blood;Enzyme Precursors/blood;Enzymes/blood;Erythrocytes/enzymology;Gold/therapeutic use;Humans;Hydroxychloroquine/therapeutic use;Indomethacin/therapeutic use;Male;Middle Aged;Phenylbutazone/therapeutic use;Phosphotransferases/blood;Salicylates/therapeutic use	Briseid K;Dyrud OK;Rinvik SF	Journal, Articles							erythrocyte;Erythrocyte	TRUE
5954916	Tetrahydrofolate-dependent enzyme activities of erythrocytes in formiminotransferase deficiency syndrome.		eng	305	310	The Tohoku journal of experimental medicine	88	4	1966	Apr	25	D002675;D004912/Q000201;D005260;D006801;D007223;D008661;D013762/Q000378;D014166/Q000378	Child, Preschool;Erythrocytes/enzymology;Female;Humans;Infant;Metabolism, Inborn Errors;Tetrahydrofolate Dehydrogenase/metabolism;Transferases/metabolism	Arakawa T;Fujii M;Hirono H	Journal, Articles							erythrocyte;Erythrocyte	TRUE
5916396	Erythrocytic nucleoside diphosphokinase. 3. Studies with free and phosphorylated enzyme and evidence for an essential thiol group.		eng	3838	3844	The Journal of biological chemistry	241	16	1966	Aug	25	D001565/Q000494;D002845;D004798;D004912/Q000201;D006863;D008970;D010710/Q000378;D010770/Q000097;D013455/Q000378;D013455/Q000494	Benzoates/pharmacology;Chromatography;Enzymes;Erythrocytes/enzymology;Hydrogen-Ion Concentration;Molecular Weight;Phosphates/metabolism;Phosphotransferases/blood;Sulfur/metabolism;Sulfur/pharmacology	Mourad N;Parks RE	Journal, Articles							Erythrocyte;Erythro	TRUE
4379089	Fatty acid biosynthesis in human erythrocytes: evidence in mature erythrocytes for an incomplete long chain fatty acid synthesizing system.		eng	165	172	The Journal of clinical investigation	45	2	1966	Feb		D000085/Q000378;D002262/Q000378;D003065/Q000378;D004912/Q000378;D005227/Q000096;D006801;D066298;D008025/Q000378;D009249	Acetates/metabolism;Carboxy-Lyases/metabolism;Coenzyme A/metabolism;Erythrocytes/metabolism;Fatty Acids/biosynthesis;Humans;In Vitro Techniques;Ligases/metabolism;NADP	Pittman JG;Martin DB	Journal, Articles							erythrocyte;Erythrocyte	TRUE
5955239	Aminoimidazolecarboxamide ribotide (AICAR)-transformylase of erythrocytes in formiminotransferase deficiency syndrome.		eng	161	164	The Tohoku journal of experimental medicine	88	2	1966	Feb	25	D002675;D004912/Q000201;D005492/Q000378;D005561/Q000378;D006801;D007223;D008661/Q000378;D011687/Q000096;D014166/Q000378	Child, Preschool;Erythrocytes/enzymology;Folic Acid/metabolism;Formates/metabolism;Humans;Infant;Metabolism, Inborn Errors/metabolism;Purines/biosynthesis;Transferases/metabolism	Arakawa T;Hirono H	Journal, Articles							erythrocyte;Erythrocyte	TRUE
5903722	Erythrocytic nucleoside diphosphokinase. II. Isolation and kinetics.		eng	271	278	The Journal of biological chemistry	241	2	1966	Jan	25	D000255;D004912/Q000201;D006150;D006801;D066298;D007700;D007770;D010770/Q000378;D011770;D015003/Q000201	Adenosine Triphosphate;Erythrocytes/enzymology;Guanine Nucleotides;Humans;In Vitro Techniques;Kinetics;L-Lactate Dehydrogenase;Phosphotransferases/metabolism;Pyruvate Kinase;Yeasts/enzymology	Mourad N;Parks RE	Journal, Articles							Erythrocyte;Erythro	TRUE
5936238	The products of deoxynucleoside metabolism in human erythrocytes.		eng	233	235	Biochimica et biophysica acta	115	1	1966	Jan	25	D000079/Q000378;D000446/Q000378;D004912/Q000201;D004912/Q000378;D006801;D066298;D007773/Q000378;D009705/Q000378;D010710/Q000378	Acetaldehyde/metabolism;Aldehyde-Lyases/metabolism;Erythrocytes/enzymology;Erythrocytes/metabolism;Humans;In Vitro Techniques;Lactates/metabolism;Nucleosides/metabolism;Phosphates/metabolism	Wiley JS;Whittam R	Journal, Articles							erythrocyte;Erythrocyte	TRUE
5918932	Anomeric specificity of human erythrocyte glucose-6-phosphate dehydrogenase.		eng	671	673	Proceedings of the Society for Experimental Biology and Medicine. Society for Experimental Biology and Medicine (New York, N.Y.)	122	3	1966	Jul		D004912/Q000201;D005690/Q000378;D005947/Q000378;D005954/Q000378;D006600/Q000378;D006801;D066298;D008751;D013053	Erythrocytes/enzymology;Galactose/metabolism;Glucose/metabolism;Glucosephosphate Dehydrogenase/metabolism;Hexosephosphates/metabolism;Humans;In Vitro Techniques;Methylene Blue;Spectrophotometry	Smith JE;Beutler E	Journal, Articles							erythrocyte;Erythrocyte	TRUE
5910150	Investigation of erythrocyte turnover with selenium-75-labeled methionine.		eng	427	438	The Journal of laboratory and clinical medicine	67	3	1966	Mar		D000740;D001772;D001792/Q000378;D001853/Q000378;D001854;D002845;D004905;D004912/Q000502;D006452;D006454/Q000378;D006801;D066298;D007962/Q000378;D008715;D011868;D012643	Anemia;Blood Cell Count;Blood Platelets/metabolism;Bone Marrow/metabolism;Bone Marrow Cells;Chromatography;Erythrocyte Aging;Erythrocytes/physiology;Hemoglobinometry;Hemoglobins/metabolism;Humans;In Vitro Techniques;Leukocytes/metabolism;Methionine;Radioisotopes;Selenium	Penner JA	Journal, Articles							erythrocyte;Erythrocyte	TRUE
4958988	Purification and properties of human erythrocyte carbonic anhydrases.		eng	5137	5149	The Journal of biological chemistry	241	21	1966	Nov	10	D000596/Q000032;D002256/Q000032;D055598;D002627;D004912/Q000201;D006454;D006801;D006863;D066298;D010648/Q000378;D014783	Amino Acids/analysis;Carbonic Anhydrases/analysis;Chemical Phenomena;Chemistry, Physical;Erythrocytes/enzymology;Hemoglobins;Humans;Hydrogen-Ion Concentration;In Vitro Techniques;Phenylacetates/metabolism;Viscosity	Armstrong JM;Myers DV;Verpoorte JA;Edsall JT	Journal, Articles							erythrocyte;Erythrocyte	TRUE
4384912	Non-glycolytic sugar metabolism in human erythrocytes. I. Xylitol metabolism.		eng	184	193	Journal of biochemistry	62	2	1967	Aug		D000438/Q000097;D000438/Q000378;D002849;D002854;D004492/Q000494;D004912/Q000378;D006801;D008706/Q000378;D009243/Q000494;D009249/Q000494;D009536/Q000494;D014993/Q000378	Alcohols/blood;Alcohols/metabolism;Chromatography, Gas;Chromatography, Paper;Edetic Acid/pharmacology;Erythrocytes/metabolism;Humans;Methemoglobin/metabolism;NAD/pharmacology;NADP/pharmacology;Niacinamide/pharmacology;Xylitol/metabolism	Asakura T;Adachi K;Minagami S;Yoshikawa H	Journal, Articles							erythrocyte;Erythrocyte	TRUE
6018757	Concomitant alterations of sodium flux and membrane phospholipid metabolism in red blood cells: studies in hereditary spherocytosis.	The role of membrane phosphatides in transport processes has been investigated in red cells from splenectomized patients with hereditary spherocytosis (HS). Incorporation of inorganic (32)phosphate into the membrane phosphatides of HS red cells was approximately twice normal, coinciding with the nearly twofold increment in flux of sodium ions in the cells.A consistent, inordinate increase in spec…	eng	173	185	The Journal of clinical investigation	46	2	1967	Feb		D001692;D002462/Q000378;D002855;D004912/Q000378;D006801;D007477;D009995;D010042/Q000494;D010714/Q000032;D010743/Q000378;D011868;D012964/Q000378;D013103/Q000097;D013103/Q000378	Biological Transport;Cell Membrane/metabolism;Chromatography, Thin Layer;Erythrocytes/metabolism;Humans;Ions;Osmosis;Ouabain/pharmacology;Phosphatidylethanolamines/analysis;Phospholipids/metabolism;Radioisotopes;Sodium/metabolism;Spherocytosis, Hereditary/blood;Spherocytosis, Hereditary/metabolism	Jacob HS;Karnovsky ML	Journal, Articles							Erythrocyte;red blood cell;red cell	TRUE
6058286	Human red cell peptidases.		eng	351	355	Nature	215	5099	1967	Jul	22	D000483;D001797;D004912/Q000201;D006801;D010447/Q000032;D010641	Alleles;Blood Protein Electrophoresis;Erythrocytes/enzymology;Humans;Peptide Hydrolases/analysis;Phenotype	Lewis WH;Harris H	Journal, Articles							Erythrocyte;red cell	TRUE
6022858	Purification and some properties of inorganic pyrophosphatase from human erythrocytes.		eng	2119	2123	The Journal of biological chemistry	242	9	1967	May	10	D001565;D002845;D002850;D004798;D004912/Q000201;D006801;D066298;D007700;D008274;D011755/Q000032;D011755/Q000378;D015032	Benzoates;Chromatography;Chromatography, Gel;Enzymes;Erythrocytes/enzymology;Humans;In Vitro Techniques;Kinetics;Magnesium;Pyrophosphatases/analysis;Pyrophosphatases/metabolism;Zinc	Pynes GD;Younathan ES	Journal, Articles							erythrocyte;Erythrocyte	TRUE
4383664	The uptake of amines by human erythrocytes in vitro.	1. Human erythrocytes incubated at 37 degrees C in Krebs bicarbonate solution at pH 7.5 took up 5-hydroxytryptamine, histamine and (-)-noradrenaline at slow rates which were proportional to the concentration of the amines in the medium at least up to 16 mug/ml., in accordance with a simple diffusion process.2. The initial velocity of uptake was greatest for 5-hydroxytryptamine, about 4 times less…	eng	405	418	The Journal of physiology	193	2	1967	Nov		D002247;D002746/Q000494;D003042/Q000494;D004912/Q000378;D004983/Q000494;D006632/Q000378;D006634/Q000494;D006801;D066298;D008238/Q000494;D009638/Q000378;D012701/Q000378	Carbon Isotopes;Chlorpromazine/pharmacology;Cocaine/pharmacology;Erythrocytes/metabolism;Ethanolamines/pharmacology;Histamine/metabolism;Histamine H1 Antagonists/pharmacology;Humans;In Vitro Techniques;Lysergic Acid Diethylamide/pharmacology;Norepinephrine/metabolism;Serotonin/metabolism	Born GV;Day M;Stockbridge A	Journal, Articles							erythrocyte;Erythrocyte	TRUE
4963341	Mutarotase in erythrocytes: isolation and properties.	Mutarotase was found in lysed human erythrocytes and in hemoglobin. The enzyme was partially purified by treatment with ethanol and chloroform at -15 degrees C. It was nondialyzable and heat sensitive, and was inhibited by D-galactose, L-arabinose, D-ribose, D-xylose, and D-arabinose.	eng	498	499	Science (New York, N.Y.)	158	3800	1967	Oct	27	D001089;D055598;D002627;D002725;D004492;D004912/Q000201;D000431;D005690;D006454;D006801;D007535/Q000037;D007535/Q000097;D007700;D012266;D014994	Arabinose;Chemical Phenomena;Chemistry, Physical;Chloroform;Edetic Acid;Erythrocytes/enzymology;Ethanol;Galactose;Hemoglobins;Humans;Isomerases/antagonists & inhibitors;Isomerases/blood;Kinetics;Ribose;Xylose	Sacks W	Journal, Articles							erythrocyte;Erythrocyte	TRUE
6049869	Glyoxylate metabolism by blood cells from normal subjects and patients with primary hyperoxaluria.		eng	42P		The Biochemical journal	104	3	1967	Sep		D002247;D004912/Q000378;D006038/Q000378;D006801;D007962/Q000378;D010070/Q000652	Carbon Isotopes;Erythrocytes/metabolism;Glyoxylates/metabolism;Humans;Leukocytes/metabolism;Oxalates/urine	Fisher V;Watts RW	Journal, Articles							Erythrocyte	TRUE
5651769	Concentrative accumulation of choline by human erythrocytes.	Influx and efflux of choline in human erythrocytes were studied using (14)C-choline. When incubated at 37 degrees C with physiological concentrations of choline erythrocytes concentrate choline; the steady-state ratio is 2.08 +/- 0.23 when the external choline is 2.5 microM and falls to 0.94 +/- 0.13 as the external concentration is raised to 50 microM. During the steady state the influx of choli…	eng	497	516	The Journal of general physiology	51	4	1968	Apr		D001693;D002247;D002794/Q000378;D004594;D004912/Q000378;D006400;D006801;D007700;D008433;D010042/Q000494;D012964/Q000378;D013696	Biological Transport, Active;Carbon Isotopes;Choline/metabolism;Electrophysiology;Erythrocytes/metabolism;Hematocrit;Humans;Kinetics;Mathematics;Ouabain/pharmacology;Sodium/metabolism;Temperature	Martin K	Journal, Articles							erythrocyte;Erythrocyte	TRUE
4230833	Relationships between erythrocyte membrane phosphorylation and adenosine triphosphate hydrolysis.		eng	1957	1965	The Journal of biological chemistry	243	8	1968	Apr	25	D000227/Q000378;D000227/Q000494;D000251/Q000378;D000255/Q000378;D002247;D002462/Q000378;D002498;D003080;D004492/Q000494;D004912/Q000378;D005994/Q000494;D006150/Q000494;D006801;D006863;D006898/Q000494;D008274/Q000494;D010735/Q000378;D010759;D010770/Q000378;D011188/Q000494;D012964/Q000494	Adenine Nucleotides/metabolism;Adenine Nucleotides/pharmacology;Adenosine Triphosphatases/metabolism;Adenosine Triphosphate/metabolism;Carbon Isotopes;Cell Membrane/metabolism;Centrifugation;Cold Temperature;Edetic Acid/pharmacology;Erythrocytes/metabolism;Glycerophosphates/pharmacology;Guanine Nucleotides/pharmacology;Humans;Hydrogen-Ion Concentration;Hydroxylamines/pharmacology;Magnesium/pharma…	Blostein R	Journal, Articles							erythrocyte;Erythrocyte	TRUE
5666113	Enzymic properties of different types of human erythrocyte glucose-6-phosphate dehydrogenase, with characterization of two new genetic variants.	Enzymic properties have been compared in the following five genetic variants of glucose-6-phosphate dehydrogenase from human erythrocytes: the two common variants with normal activity, A and B; the common variant associated with enzyme deficiency, A-; and two new rare variants, "Ijebu-Ode" and "Ita-Bale."The maximal velocity of the enzyme reaction (V(max)) increases steadily with pH over the enti…	eng	1833	1842	The Journal of clinical investigation	47	8	1968	Aug		D055598;D002621;D004586;D004912/Q000201;D014644;D005954/Q000032;D006601;D006358;D006801;D006863;D008297;D008967;D013438	Chemical Phenomena;Chemistry;Electrophoresis;Erythrocytes/enzymology;Genetic Variation;Glucosephosphate Dehydrogenase/analysis;Hexoses;Hot Temperature;Humans;Hydrogen-Ion Concentration;Male;Molecular Biology;Sulfhydryl Compounds	Luzzatto L;Afolayan A	Journal, Articles							erythrocyte;Erythrocyte	TRUE
5643703	Biochemical variants of glucose-6-phosphate dehydrogenase giving rise to congenital nonspherocytic hemolytic disease.		eng	131	150	Blood	31	2	1968	Feb		D000293;D000328;D000745;D002648;D002675;D002859;D004586;D005260;D005954/Q000032;D005955;D006801;D008297;D008967;D009154;D013053	Adolescent;Adult;Anemia, Hemolytic, Congenital;Child;Child, Preschool;Chromium Isotopes;Electrophoresis;Female;Glucosephosphate Dehydrogenase/analysis;Glucosephosphate Dehydrogenase Deficiency;Humans;Male;Molecular Biology;Mutation;Spectrophotometry	Beutler E;Mathai CK;Smith JE	Journal, Articles								TRUE
5637422	Control of lecithin biosynthesis in erythrocyte membranes.	The detailed relationship between the relative composition of the potential precursor acids, the esterification rates of their CoA thiol ester derivatives, and the relative composition of the fatty acids in the product, lecithin, which was isolated from normal erythrocytes, suggests that in humans the stromal acyltransferases could be the significant enzymatic factor controlling the fatty acid co…	eng	12	18	Journal of lipid research	9	1	1968	Jan		D000217;D000818;D002417;D002462/Q000378;D002849;D002855;D003065/Q000378;D004912/Q000378;D005230/Q000097;D006801;D007700;D008041/Q000378;D008244/Q000032;D010713/Q000032;D010713/Q000096;D051381	Acyltransferases;Animals;Cattle;Cell Membrane/metabolism;Chromatography, Gas;Chromatography, Thin Layer;Coenzyme A/metabolism;Erythrocytes/metabolism;Fatty Acids, Nonesterified/blood;Humans;Kinetics;Linoleic Acids/metabolism;Lysophosphatidylcholines/analysis;Phosphatidylcholines/analysis;Phosphatidylcholines/biosynthesis;Rats	Waku K;Lands WE	Journal, Articles							erythrocyte;Erythrocyte	TRUE
5240360	Glucose and glycogen metabolism in erythrocytes from normal and glycogen storage disease type III subjects.	Active glycogen metabolism has been demonstrated in both normal and glycogen-rich erythrocytes taken from patients with type III glycogen storage disease. Activity of all enzymes catalyzing the reactions required for the synthesis and degradation of glycogen have been demonstrated in the mature erythrocytes. Uniformly labeled glucose-(14)C is incorporated into glycogen in intact cells of both typ…	eng	1343	1348	The Journal of clinical investigation	47	6	1968	Jun		D001786/Q000378;D002247;D004912/Q000032;D004912/Q000201;D004912/Q000378;D005959/Q000378;D006003/Q000378;D006008;D006801;D007773/Q000032;D013213/Q000378;D014501	Blood Glucose/metabolism;Carbon Isotopes;Erythrocytes/analysis;Erythrocytes/enzymology;Erythrocytes/metabolism;Glucosidases/metabolism;Glycogen/metabolism;Glycogen Storage Disease;Humans;Lactates/analysis;Starch/metabolism;Uranium	Moses SW;Chayoth R;Levin S;Lazarovitz E;Rubinstein D	Journal, Articles							erythrocyte;Erythrocyte	TRUE
4975695	Multiple molecular forms of carbonic anhydrase in erythrocytes.		eng	41	63	Annals of the New York Academy of Sciences	151	1	1968	Jun	14	D000086;D000595;D000596/Q000032;D000818;D002256/Q000097;D002256/Q000302;D002417;D002852;D004912/Q000201;D006146;D000882;D006736;D006801;D006863;D007527/Q000097;D007700;D009905;D013057;D014466;D014508	Acetazolamide;Amino Acid Sequence;Amino Acids/analysis;Animals;Carbonic Anhydrases/blood;Carbonic Anhydrases/isolation & purification;Cattle;Chromatography, Ion Exchange;Erythrocytes/enzymology;Guanidines;Haplorhini;Horses;Humans;Hydrogen-Ion Concentration;Isoenzymes/blood;Kinetics;Optical Rotatory Dispersion;Spectrum Analysis;Ultraviolet Rays;Urea	Edsall JT	Journal, Articles							erythrocyte;Erythrocyte	TRUE
5641904	The metabolism of ribonucleoside by the human erythrocyte.		eng	240	253	Biochimica et biophysica acta	156	2	1968	Mar	11	D000225/Q000378;D000255/Q000096;D050260;D002247;D002852;D004912/Q000378;D006600/Q000378;D006801;D007475;D008954;D009705/Q000378;D010428/Q000378;D010710/Q000378;D013053	Adenine/metabolism;Adenosine Triphosphate/biosynthesis;Carbohydrate Metabolism;Carbon Isotopes;Chromatography, Ion Exchange;Erythrocytes/metabolism;Hexosephosphates/metabolism;Humans;Ion Exchange Resins;Models, Biological;Nucleosides/metabolism;Pentosephosphates/metabolism;Phosphates/metabolism;Spectrophotometry	Bartlett GR;Bucolo G	Journal, Articles							erythrocyte;Erythrocyte	TRUE
5661008	Isolation and properties of mutarotase in erythrocytes.		eng	507	513	Archives of biochemistry and biophysics	123	3	1968	Mar	11	D000818;D002241;D002417;D055598;D002627;D003956;D004285;D004912/Q000201;D006454/Q000032;D006461;D006736;D006801;D007535/Q000032;D007535/Q000037;D007700;D013053;D013552;D013696	Animals;Carbohydrates;Cattle;Chemical Phenomena;Chemistry, Physical;Dialysis;Dogs;Erythrocytes/enzymology;Hemoglobins/analysis;Hemolysis;Horses;Humans;Isomerases/analysis;Isomerases/antagonists & inhibitors;Kinetics;Spectrophotometry;Swine;Temperature	Sacks W	Journal, Articles							erythrocyte;Erythrocyte	TRUE
5689955	Acyl coenzyme A:1-alkenyl-glycero-3-phosphorylcholine acyltransferase action in plasmalogen biosynthesis.		eng	2654	2659	The Journal of biological chemistry	243	10	1968	May	25	D000217/Q000378;D000475/Q000378;D000818;D002247;D002462/Q000201;D002794/Q000378;D002855;D003065;D004912/Q000201;D005227/Q000032;D005997/Q000378;D006801;D008297;D009132/Q000201;D010713/Q000378;D010743/Q000096;D010955/Q000096;D011817;D013053;D013552;D013737/Q000201	Acyltransferases/metabolism;Alkenes/metabolism;Animals;Carbon Isotopes;Cell Membrane/enzymology;Choline/metabolism;Chromatography, Thin Layer;Coenzyme A;Erythrocytes/enzymology;Fatty Acids/analysis;Glycerylphosphorylcholine/metabolism;Humans;Male;Muscles/enzymology;Phosphatidylcholines/metabolism;Phospholipids/biosynthesis;Plasmalogens/biosynthesis;Rabbits;Spectrophotometry;Swine;Testis/enzymology	Waku K;Lands WE	Journal, Articles							Erythrocyte	TRUE
5681024	Creatine and phosphocreatine in the human red cell.		eng	389	399	British journal of haematology	15	4	1968	Oct		D002463;D003401/Q000097;D003401/Q000502;D003402/Q000097;D004735;D004905;D004912/Q000032;D004912/Q000201;D004912/Q000254;D004912/Q000378;D006801;D066298;D010725/Q000097;D012156/Q000032	Cell Membrane Permeability;Creatine/blood;Creatine/physiology;Creatine Kinase/blood;Energy Transfer;Erythrocyte Aging;Erythrocytes/analysis;Erythrocytes/enzymology;Erythrocytes/growth & development;Erythrocytes/metabolism;Humans;In Vitro Techniques;Phosphocreatine/blood;Reticulocytes/analysis	Griffiths WJ	Journal, Articles							Erythrocyte;red cell	TRUE
5687724	The purification and properties of diphosphoglycerate mutase from human erythrocytes.		eng	4810	4820	The Journal of biological chemistry	243	18	1968	Sep	25	D000818;D002247;D002845;D004912/Q000201;D005988;D006016;D006801;D007700;D010710;D010759;D010770/Q000032;D010770/Q000037;D011817;D012995;D013053;D013438	Animals;Carbon Isotopes;Chromatography;Erythrocytes/enzymology;Glyceric Acids;Glycolates;Humans;Kinetics;Phosphates;Phosphorus Isotopes;Phosphotransferases/analysis;Phosphotransferases/antagonists & inhibitors;Rabbits;Solubility;Spectrophotometry;Sulfhydryl Compounds	Rose ZB	Journal, Articles							erythrocyte;Erythrocyte	TRUE
4388010	Studies in the enzymology of glutathione metabolism in human erythrocytes.	Spectrophotometric assay methods are described for glutathione synthetase, gamma-glutamylcysteine synthetase and gamma-glutamyl transpeptidase of erythrocytes. The contents of these enzymes in normal human erythrocytes are reported. Erythrocyte glutathione synthetase is inhibited by ADP; this inhibition is competitive with respect to ATP. gamma-Glutamylcysteine synthetase is subject to feedback i…	eng	309	315	The Biochemical journal	111	3	1969	Feb		D000217/Q000032;D000227/Q000494;D000255/Q000378;D003543/Q000494;D003864;D004912/Q000201;D005246;D005978/Q000378;D006801;D008025/Q000032;D008025/Q000037;D008025/Q000378;D009243/Q000494;D009249/Q000494;D013053	Acyltransferases/analysis;Adenine Nucleotides/pharmacology;Adenosine Triphosphate/metabolism;Cysteamine/pharmacology;Depression, Chemical;Erythrocytes/enzymology;Feedback;Glutathione/metabolism;Humans;Ligases/analysis;Ligases/antagonists & inhibitors;Ligases/metabolism;NAD/pharmacology;NADP/pharmacology;Spectrophotometry	Jackson RC	Journal, Articles							erythrocyte;Erythrocyte	TRUE
5782905	Purification and specific kinetic properties of erythrocyte uridine diphosphate glucose pyrophosphorylase.		eng	1008	1015	The Journal of biological chemistry	244	3	1969	Feb	10	D002850;D002852;D004912/Q000201;D005947;D006801;D007700;D008099/Q000201;D009713/Q000302;D009713/Q000378;D014500	Chromatography, Gel;Chromatography, Ion Exchange;Erythrocytes/enzymology;Glucose;Humans;Kinetics;Liver/enzymology;Nucleotidyltransferases/isolation & purification;Nucleotidyltransferases/metabolism;Uracil Nucleotides	Tsuboi KK;Fukunaga K;Petricciani JC	Journal, Articles							erythrocyte;Erythrocyte	TRUE
5773294	The transport of oxidized glutathione from human erythrocytes.		eng	9	16	The Journal of biological chemistry	244	1	1969	Jan	10	D000255/Q000378;D001391;D001693;D002463;D004912/Q000378;D005955/Q000097;D005955/Q000378;D005978/Q000378;D006801;D008297;D010084;D010545;D013696;D013997	Adenosine Triphosphate/metabolism;Azo Compounds;Biological Transport, Active;Cell Membrane Permeability;Erythrocytes/metabolism;Glucosephosphate Dehydrogenase Deficiency/blood;Glucosephosphate Dehydrogenase Deficiency/metabolism;Glutathione/metabolism;Humans;Male;Oxidation-Reduction;Peroxides;Temperature;Time Factors	Srivastava SK;Beutler E	Journal, Articles							erythrocyte;Erythrocyte	TRUE
5806112	Cellular uptake of purine antimetabolites in vitro. I. Uptake of 6-methylthiopurine ribonucleoside by human erythrocytes.		eng	1711	1725	Biochemical pharmacology	18	7	1969	Jul		D001693;D001711;D004912/Q000187;D004912/Q000201;D004912/Q000378;D006801;D007700;D009584;D009705/Q000032;D009705/Q000378;D009711/Q000378;D010100;D010770/Q000378;D011687/Q000032;D011687/Q000378;D013460;D013696	Biological Transport, Active;Biotransformation;Erythrocytes/drug effects;Erythrocytes/enzymology;Erythrocytes/metabolism;Humans;Kinetics;Nitrogen;Nucleosides/analysis;Nucleosides/metabolism;Nucleotides/metabolism;Oxygen;Phosphotransferases/metabolism;Purines/analysis;Purines/metabolism;Sulfur Isotopes;Temperature	Loo TL;Ho DH;Blossom DR;Shepard BJ;Frei E	Journal, Articles							erythrocyte;Erythrocyte	TRUE
5792244	The effect of partial replacements of membrane cholesterol by other steroids on the osmotic fragility and glycerol permeability of erythrocytes.		eng	334	345	Biochimica et biophysica acta	183	2	1969	Jul	15	D000818;D002462;D002463/Q000187;D002776/Q000494;D002784;D004912;D005990;D006801;D009996;D010713/Q000494;D013261/Q000494;D013552;D014465	Animals;Cell Membrane;Cell Membrane Permeability/drug effects;Cholestanes/pharmacology;Cholesterol;Erythrocytes;Glycerol;Humans;Osmotic Fragility;Phosphatidylcholines/pharmacology;Sterols/pharmacology;Swine;Ultrasonics	Bruckdorfer KR;Demel RA;De Gier J;van Deenen LL	Journal, Articles							erythrocyte;Erythrocyte	TRUE
5773084	Mannose metabolism in the human erythrocyte.	The metabolism of mannose by human erythrocytes has been investigated. Phosphorylation of mannose is achieved by an enzyme with electrophoretic mobility on starch gel indistinguishable from the glucose-phosphorylating enzyme. Mannose phosphorylation is competitively inhibited by glucose; glucose phosphorylation is competitively inhibited by mannose. The K(i) values of inhibition are similar to th…	eng	461	466	The Journal of clinical investigation	48	3	1969	Mar		D001786/Q000378;D004586;D004912/Q000201;D004912/Q000378;D006593/Q000378;D006600/Q000096;D006801;D007535/Q000378;D008358/Q000097	Blood Glucose/metabolism;Electrophoresis;Erythrocytes/enzymology;Erythrocytes/metabolism;Hexokinase/metabolism;Hexosephosphates/biosynthesis;Humans;Isomerases/metabolism;Mannose/blood	Beutler E;Teeple L	Journal, Articles							erythrocyte;Erythrocyte;red cell	TRUE
4311179	Purification and properties of acyl phosphatase from human erythrocytes.		eng	372	380	Archives of biochemistry and biophysics	134	2	1969	Nov		D000255;D002219;D002729;D002848;D002852;D004355;D004492;D004912/Q000201;D004952;D005994;D006358;D006801;D006863;D007461;D007700;D010710;D010744/Q000037;D010744/Q000097;D010744/Q000302;D011489;D013974;D014284	Adenosine Triphosphate;Carbamates;Chloromercuribenzoates;Chromatography, DEAE-Cellulose;Chromatography, Ion Exchange;Drug Stability;Edetic Acid;Erythrocytes/enzymology;Esters;Glycerophosphates;Hot Temperature;Humans;Hydrogen-Ion Concentration;Iodoacetates;Kinetics;Phosphates;Phosphoric Monoester Hydrolases/antagonists & inhibitors;Phosphoric Monoester Hydrolases/blood;Phosphoric Monoester Hydrola…	Rakitzis ET;Mills GC	Journal, Articles							erythrocyte;Erythrocyte	TRUE
5403993	Adenyl cyclase in non-nucleated erythrocytes of several mammalian species.		eng	2576	2578	Biochemical pharmacology	18	10	1969	Oct		D000227/Q000097;D000255/Q000378;D000262/Q000097;D000818;D002247;D002415;D002462/Q000187;D002462/Q000201;D002854;D004285;D004798/Q000097;D004912/Q000166;D004912/Q000187;D004912/Q000201;D005459/Q000494;D006801;D051379;D009638/Q000494;D009713/Q000097;D051381;D012964/Q000494;D013045	Adenine Nucleotides/blood;Adenosine Triphosphate/metabolism;Adenylyl Cyclases/blood;Animals;Carbon Isotopes;Cats;Cell Membrane/drug effects;Cell Membrane/enzymology;Chromatography, Paper;Dogs;Enzymes/blood;Erythrocytes/cytology;Erythrocytes/drug effects;Erythrocytes/enzymology;Fluorides/pharmacology;Humans;Mice;Norepinephrine/pharmacology;Nucleotidyltransferases/blood;Rats;Sodium/pharmacology;Spe…	Sheppard H;Burghardt C	Journal, Articles							erythrocyte;Erythrocyte	TRUE
5510923	Interaction of steroids with human red blood cells.		eng	789+		Annales d'endocrinologie	31		1970			D000463/Q000097;D001665;D002729;D004912;D006801;D006913/Q000097;D008722;D010042;D011284/Q000097;D011374/Q000097;D011485;D013739/Q000097	Algestone Acetophenide/blood;Binding Sites;Chloromercuribenzoates;Erythrocytes;Humans;Hydroxysteroid Dehydrogenases/blood;Methods;Ouabain;Pregnenolone/blood;Progesterone/blood;Protein Binding;Testosterone/blood	Brinkmann AO;Mulder E;van der Molen HJ	Journal, Articles							Erythrocyte;red blood cell	TRUE
5485124	Erythrocyte glyoxalase II deficiency with coincidental hereditary elliptocytosis.		eng	797	808	Blood	36	6	1970	Dec		D000941/Q000032;D002648;D002675;D004796;D004612/Q000150;D004912/Q000201;D004912/Q000276;D004950/Q000378;D005260;D005978;D006579;D006720;D006801;D007223;D008055/Q000032;D008190/Q000378;D008661/Q000235;D010375	Antigens/analysis;Child;Child, Preschool;Clinical Enzyme Tests;Elliptocytosis, Hereditary/complications;Erythrocytes/enzymology;Erythrocytes/immunology;Esterases/metabolism;Female;Glutathione;Heterozygote;Homozygote;Humans;Infant;Lipids/analysis;Lyases/metabolism;Metabolism, Inborn Errors/genetics;Pedigree	Valentine WN;Paglia DE;Neerhout RC;Konrad PN	Journal, Articles							Erythrocyte	TRUE
5432795	Adenylosuccinase activity in human and rabbit erythrocyte lysates.		eng	3043	3046	The Journal of biological chemistry	245	12	1970	Jun		D000225;D000818;D002247;D004912/Q000201;D005561;D006801;D007042/Q000096;D008190/Q000378;D011817;D013053;D013386	Adenine;Animals;Carbon Isotopes;Erythrocytes/enzymology;Formates;Humans;Hypoxanthines/biosynthesis;Lyases/metabolism;Rabbits;Spectrophotometry;Succinates	Lowy B;Dorfman BZ	Journal, Articles							erythrocyte;Erythrocyte	TRUE
5446284	Metabolism of external adenine nucleotides by human red blood cells.		eng	1568	1574	The American journal of physiology	218	6	1970	Jun		D000227/Q000378;D000255/Q000378;D001692;D002247;D002463;D002845;D004912/Q000378;D006400;D006801;D066298;D007700;D010759;D011687/Q000378	Adenine Nucleotides/metabolism;Adenosine Triphosphate/metabolism;Biological Transport;Carbon Isotopes;Cell Membrane Permeability;Chromatography;Erythrocytes/metabolism;Hematocrit;Humans;In Vitro Techniques;Kinetics;Phosphorus Isotopes;Purines/metabolism	Parker JC	Journal, Articles							Erythrocyte;red blood cell	TRUE
5450162	Arginase activity in erythrocytes of healthy and ill children.		eng	391	396	Clinica chimica acta; international journal of clinical chemistry	28	3	1970	Jun		D000328;D000747/Q000201;D000748/Q000201;D000755/Q000201;D001119/Q000097;D002648;D002675;D003124;D004905;D004912/Q000201;D005767/Q000201;D006506/Q000201;D006358;D006801;D007202;D007223;D007231;D008345;D008722;D012140/Q000201;D014508	Adult;Anemia, Hypochromic/enzymology;Anemia, Macrocytic/enzymology;Anemia, Sickle Cell/enzymology;Arginase/blood;Child;Child, Preschool;Colorimetry;Erythrocyte Aging;Erythrocytes/enzymology;Gastrointestinal Diseases/enzymology;Hepatitis A/enzymology;Hot Temperature;Humans;Indicators and Reagents;Infant;Infant, Newborn;Manganese;Methods;Respiratory Tract Diseases/enzymology;Urea	Azizi E;Dror Y;Wallis K	Journal, Articles							erythrocyte;Erythrocyte	TRUE
5416903	Selenium-75 seleno-methionine as a label for erythrocytes, leukocytes, and platelets in man.		eng	472	480	The Journal of laboratory and clinical medicine	75	3	1970	Mar		D000328;D001773/Q000378;D001792/Q000378;D001798/Q000032;D004912/Q000378;D005998;D006801;D007962/Q000378;D008297;D008715/Q000378;D009196/Q000378;D009584;D011868;D012643/Q000378;D013460;D013936;D013997;D014316	Adult;Blood Cells/metabolism;Blood Platelets/metabolism;Blood Proteins/analysis;Erythrocytes/metabolism;Glycine;Humans;Leukocytes/metabolism;Male;Methionine/metabolism;Myeloproliferative Disorders/metabolism;Nitrogen;Radioisotopes;Selenium/metabolism;Sulfur Isotopes;Thymidine;Time Factors;Tritium	McIntyre PA;Evatt B;Hodkinson BA;Scheffel U	Journal, Articles							erythrocyte;Erythrocyte	TRUE
5455272	Synthesis of riboflavin nucleotides by mature human erythrocytes.		eng	491	499	Blood	36	4	1970	Oct		D002247;D004586;D004912/Q000201;D004912/Q000378;D005486/Q000096;D005182/Q000096;D005453;D005980/Q000097;D006801;D066298;D009711/Q000096;D012256/Q000378	Carbon Isotopes;Electrophoresis;Erythrocytes/enzymology;Erythrocytes/metabolism;Flavin Mononucleotide/biosynthesis;Flavin-Adenine Dinucleotide/biosynthesis;Fluorescence;Glutathione Reductase/blood;Humans;In Vitro Techniques;Nucleotides/biosynthesis;Riboflavin/metabolism	Mandula B;Beutler E	Journal, Articles							erythrocyte;Erythrocyte	TRUE
4394460	"Induction" of dihydrofolate reductase: purification and properties of the "induced" human erythrocyte and leukocyte enzyme and normal bone marrow enzyme.		eng	2372	2378	Cancer research	30	9	1970	Sep		D000818;D001853/Q000201;D001854;D002845;D004789;D004790/Q000187;D004912/Q000187;D004912/Q000201;D005492/Q000378;D006801;D006863;D007106/Q000494;D007939/Q000201;D007962/Q000187;D007962/Q000201;D008727/Q000494;D008970;D009243/Q000378;D009249/Q000378;D009369/Q000188;D011489;D013762/Q000032;D013762/Q000302	Animals;Bone Marrow/enzymology;Bone Marrow Cells;Chromatography;Enzyme Activation;Enzyme Induction/drug effects;Erythrocytes/drug effects;Erythrocytes/enzymology;Folic Acid/metabolism;Humans;Hydrogen-Ion Concentration;Immune Sera/pharmacology;Leukemia L1210/enzymology;Leukocytes/drug effects;Leukocytes/enzymology;Methotrexate/pharmacology;Molecular Weight;NAD/metabolism;NADP/metabolism;Neoplasms/…	Bertino JR;Cashmore AR;Hillcoat BL	Journal, Articles							erythrocyte;Erythrocyte	TRUE
4989681	Purification and properties of deoxyriboaldolase from human erythrocytes.		eng	478	487	Biochimica et biophysica acta	212	3	1970	Sep	16	D000438;D000446/Q000097;D000446/Q000302;D002130;D011232;D002712;D002850;D002951;D004355;D004492;D004789;D004912/Q000201;D005650;D006801;D007656;D007700;D008274;D008293;D010071;D010428;D013386;D013455	Alcohols;Aldehyde-Lyases/blood;Aldehyde-Lyases/isolation & purification;Calcium Phosphates;Chemical Precipitation;Chlorides;Chromatography, Gel;Citrates;Drug Stability;Edetic Acid;Enzyme Activation;Erythrocytes/enzymology;Fumarates;Humans;Ketoglutaric Acids;Kinetics;Magnesium;Malates;Oxaloacetates;Pentosephosphates;Succinates;Sulfur	Jedziniak JA;Lionetti FJ	Journal, Articles							erythrocyte;Erythrocyte	TRUE
5576648	Decarboxylation of radioactive DOPA by erythrocytes in schizophrenia.		eng	465	466	The British journal of psychiatry : the journal of mental science	118	545	1971	Apr		D002245;D002247;D002625;D003653;D004295/Q000097;D004295/Q000378;D004912/Q000378;D006801;D066298;D055601;D012559/Q000097;D012559/Q000378	Carbon Dioxide;Carbon Isotopes;Chemistry, Organic;Decarboxylation;Dihydroxyphenylalanine/blood;Dihydroxyphenylalanine/metabolism;Erythrocytes/metabolism;Humans;In Vitro Techniques;Organic Chemistry Phenomena;Schizophrenia/blood;Schizophrenia/metabolism	Tran N;Laplante M;Lebel E	Journal, Articles							erythrocyte;Erythrocyte	TRUE
5555569	Erythrocytic nucleoside diphosphokinase. V. Some properties and behavior of the pI 7.3 isozyme.		eng	2258	2264	The Journal of biological chemistry	246	7	1971	Apr	10	D000255;D000438;D002118;D002247;D055598;D002621;D002729;D003035;D003300;D003853;D004355;D004912/Q000201;D006801;D006863;D007525;D007527;D007700;D008274;D008345;D008970;D009711;D010770/Q000037;D010770/Q000097;D010770/Q000302;D013438;D013696;D013890;D013942;D014508;D015032	Adenosine Triphosphate;Alcohols;Calcium;Carbon Isotopes;Chemical Phenomena;Chemistry;Chloromercuribenzoates;Cobalt;Copper;Deoxyribonucleosides;Drug Stability;Erythrocytes/enzymology;Humans;Hydrogen-Ion Concentration;Isoelectric Focusing;Isoenzymes;Kinetics;Magnesium;Manganese;Molecular Weight;Nucleotides;Phosphotransferases/antagonists & inhibitors;Phosphotransferases/blood;Phosphotransferases/is…	Agarwal RP;Parks RE	Journal, Articles							Erythrocyte;Erythro	TRUE
4254693	In vivo and in vitro penetration of vitamins into human red blood cells.		eng	924	929	The American journal of clinical nutrition	24	8	1971	Aug		D000284;D000328;D001205/Q000097;D001681;D001710/Q000097;D004912/Q000032;D004912/Q000378;D005492/Q000097;D006801;D066298;D007275;D008297;D009536/Q000097;D009539/Q000097;D010205/Q000097;D011732/Q000097;D012256/Q000097;D013831/Q000097;D014805/Q000097;D014815/Q000008;D014815/Q000097;D014815/Q000378	Administration, Oral;Adult;Ascorbic Acid/blood;Biological Assay;Biotin/blood;Erythrocytes/analysis;Erythrocytes/metabolism;Folic Acid/blood;Humans;In Vitro Techniques;Injections, Intravenous;Male;Niacinamide/blood;Nicotinic Acids/blood;Pantothenic Acid/blood;Pyridoxal Phosphate/blood;Riboflavin/blood;Thiamine/blood;Vitamin B 12/blood;Vitamins/administration & dosage;Vitamins/blood;Vitamins/metabo…	Sorrell MF;Frank O;Aquino H;Thomson AD;Baker H	Journal, Articles							Erythrocyte;red blood cell	TRUE
5288760	N-acetyl-D-galactosaminyltransferase in human serum and erythrocyte membranes.	This study demonstrates the presence of an N-acetyl-D-galactosaminyltransferase in human serum and in erythrocyte membranes. This enzyme catalyzes the transfer of N-acetyl-D-galactosamine from UDP-N-acetyl-D-galactosamine to a mucin receptor and 2'-fucosyllactose that have blood group H activity and may be responsible, therefore, for blood group A antigenicity. It was present in the serum of indi…	eng	1753	1756	Proceedings of the National Academy of Sciences of the United States of America	68	8	1971	Aug		D000017;D000217/Q000097;D000255/Q000494;D001345;D001789;D002247;D002462/Q000201;D004912/Q000201;D005688/Q000378;D006801;D008345/Q000494	ABO Blood-Group System;Acyltransferases/blood;Adenosine Triphosphate/pharmacology;Autoradiography;Blood Group Antigens;Carbon Isotopes;Cell Membrane/enzymology;Erythrocytes/enzymology;Galactosamine/metabolism;Humans;Manganese/pharmacology	Kim YS;Perdomo J;Bella A;Nordberg J	Journal, Articles							erythrocyte;Erythrocyte	TRUE
5135316	Phosphoglucose isomerase from human erythrocyte. Preparation and properties.		eng	7586	7594	The Journal of biological chemistry	246	24	1971	Dec	25	D011232;D002725;D002850;D002852;D003902;D004586;D004589;D004912/Q000201;D000431;D005470;D005956/Q000097;D005956/Q000302;D006801;D007525;D007700;D046911;D008433;D000432;D008970;D012995;D013053;D013464;D014461;D014466	Chemical Precipitation;Chloroform;Chromatography, Gel;Chromatography, Ion Exchange;Detergents;Electrophoresis;Electrophoresis, Disc;Erythrocytes/enzymology;Ethanol;Fluorometry;Glucose-6-Phosphate Isomerase/blood;Glucose-6-Phosphate Isomerase/isolation & purification;Humans;Isoelectric Focusing;Kinetics;Macromolecular Substances;Mathematics;Methanol;Molecular Weight;Solubility;Spectrophotometry;Su…	Tsuboi KK;Fukunaga K;Chervenka CH	Journal, Articles							erythrocyte;Erythrocyte	TRUE
5545262	Nucleoside transport. I. A mediated process in human erythrocytes.		eng	262	270	Canadian journal of biochemistry	49	2	1971	Feb		D000255/Q000378;D001692/Q000187;D002247;D004058;D004912/Q000378;D006801;D007700;D009705/Q000378;D011743/Q000494;D013936/Q000378;D014529/Q000378	Adenosine Triphosphate/metabolism;Biological Transport/drug effects;Carbon Isotopes;Diffusion;Erythrocytes/metabolism;Humans;Kinetics;Nucleosides/metabolism;Pyrimidines/pharmacology;Thymidine/metabolism;Uridine/metabolism	Oliver JM;Paterson AR	Journal, Articles							erythrocyte;Erythrocyte	TRUE
4324110	Catalysis of methaemoglobin reduction by erythrocyte cytochrome B5 and cytochrome B5 reductase.		eng	252	254	Nature: New biology	229	8	1971	Feb	24	D002384;D003580/Q000378;D004912/Q000201;D004912/Q000378;D006801;D008706/Q000378;D008708/Q000378;D009243/Q000378;D010088/Q000378	Catalysis;Cytochromes/metabolism;Erythrocytes/enzymology;Erythrocytes/metabolism;Humans;Methemoglobin/metabolism;Methemoglobinemia/metabolism;NAD/metabolism;Oxidoreductases/metabolism	Hultquist DE;Passon PG	Journal, Articles							erythrocyte;Erythrocyte	TRUE
5163075	Identification and isolation on a large scale of guanylate kinase from human erythrocytes. Effects of monophosphate nucleotides of purine analogs.		eng	1341	1354	Biochemical pharmacology	20	7	1971	Jul		D000244/Q000494;D000249/Q000494;D000255/Q000494;D001798/Q000096;D002130;D002374/Q000097;D002374/Q000302;D002374/Q000378;D002845;D002848;D003597/Q000494;D004586;D004912/Q000201;D005782;D005956/Q000097;D005954/Q000097;D006150/Q000494;D006801;D066298;D007292/Q000494;D007527/Q000097;D007527/Q000302;D007700;D007770/Q000097;D007770/Q000302;D007770/Q000378;D008722;D009705;D009711/Q000494;D010430/Q000097…	Adenosine Diphosphate/pharmacology;Adenosine Monophosphate/pharmacology;Adenosine Triphosphate/pharmacology;Blood Proteins/biosynthesis;Calcium Phosphates;Catalase/blood;Catalase/isolation & purification;Catalase/metabolism;Chromatography;Chromatography, DEAE-Cellulose;Cytosine Nucleotides/pharmacology;Electrophoresis;Erythrocytes/enzymology;Gels;Glucose-6-Phosphate Isomerase/blood;Glucosephospha…	Agarwal RP;Scholar EM;Agarwal KC;Parks RE	Journal, Articles							erythrocyte;Erythrocyte	TRUE
4401234	NADH diaphorase in erythrocytes. I. Partial purification of diaphorase.		eng	87	94	The Kumamoto medical journal	24	2	1971	Jun	30	D002848;D002850;D008058/Q000097;D004586;D004912/Q000201;D007527/Q000097;D009243;D009249	Chromatography, DEAE-Cellulose;Chromatography, Gel;Dihydrolipoamide Dehydrogenase/blood;Electrophoresis;Erythrocytes/enzymology;Isoenzymes/blood;NAD;NADP	Uchida M;Kiyama T;Miyake T;Kawakita Y	Journal, Articles							erythrocyte;Erythrocyte	TRUE
5111454	Methyltransferase enzymes in red blood cells.		eng	650	654	The Journal of pharmacology and experimental therapeutics	176	3	1971	Mar		D000818;D002247;D002395;D002415;D004285;D004912/Q000201;D006168;D006632;D006801;D000432/Q000096;D008780/Q000097;D051381;D013045	Animals;Carbon Isotopes;Catecholamines;Cats;Dogs;Erythrocytes/enzymology;Guinea Pigs;Histamine;Humans;Methanol/biosynthesis;Methyltransferases/blood;Rats;Species Specificity	Axelrod J;Cohn CK	Journal, Articles							Erythrocyte;red blood cell	TRUE
5553730	Purification and properties of the human erythrocyte malic dehydrogenase. Utilization of L-malate by human erythrocytes.		eng	459	469	The Journal of laboratory and clinical medicine	77	3	1971	Mar		D002021;D002247;D011232;D002848;D003067/Q000494;D004586;D004912/Q000201;D004912/Q000378;D005955/Q000097;D006358;D006801;D006863;D066298;D007700;D007770/Q000097;D007773/Q000096;D008291/Q000037;D008291/Q000302;D008293/Q000378;D008433;D010734/Q000097;D013053	Buffers;Carbon Isotopes;Chemical Precipitation;Chromatography, DEAE-Cellulose;Coenzymes/pharmacology;Electrophoresis;Erythrocytes/enzymology;Erythrocytes/metabolism;Glucosephosphate Dehydrogenase Deficiency/blood;Hot Temperature;Humans;Hydrogen-Ion Concentration;In Vitro Techniques;Kinetics;L-Lactate Dehydrogenase/blood;Lactates/biosynthesis;Malate Dehydrogenase/antagonists & inhibitors;Malate De…	Snyder LM;Reddy WJ	Journal, Articles							erythrocyte;Erythrocyte	TRUE
5562833	Erythrocytic nucleoside diphosphokinase. IV. Evidence for electrophoretic heterogeneity.		eng	2139	2143	Biochemistry	10	11	1971	May	25	D000255;D044383;D002130;D055598;D002627;D002852;D003597;D004586;D004912/Q000201;D005782;D006150;D006801;D007525;D007527/Q000302;D007700;D008970;D009711;D010770/Q000097;D010770/Q000302;D013942;D044465	Adenosine Triphosphate;Black People;Calcium Phosphates;Chemical Phenomena;Chemistry, Physical;Chromatography, Ion Exchange;Cytosine Nucleotides;Electrophoresis;Erythrocytes/enzymology;Gels;Guanine Nucleotides;Humans;Isoelectric Focusing;Isoenzymes/isolation & purification;Kinetics;Molecular Weight;Nucleotides;Phosphotransferases/blood;Phosphotransferases/isolation & purification;Thymine Nucleotid…	Cheng YC;Agarwal RP;Parks RE	Journal, Articles							Erythrocyte;Erythro	TRUE
4943674	Purification and properties of galactokinase from human red blood cells.		eng	6507	6510	The Journal of biological chemistry	246	21	1971	Nov		D002247;D011232;D002850;D002852;D003902;D004589;D004912/Q000201;D004926/Q000201;D005690;D006801;D006863;D007525;D007700;D046911;D008970;D010770/Q000097;D010770/Q000302;D013045;D013053;D013431;D014466;D015003/Q000201	Carbon Isotopes;Chemical Precipitation;Chromatography, Gel;Chromatography, Ion Exchange;Detergents;Electrophoresis, Disc;Erythrocytes/enzymology;Escherichia coli/enzymology;Galactose;Humans;Hydrogen-Ion Concentration;Isoelectric Focusing;Kinetics;Macromolecular Substances;Molecular Weight;Phosphotransferases/blood;Phosphotransferases/isolation & purification;Species Specificity;Spectrophotometry;…	Blume KG;Beutler E	Journal, Articles							Erythrocyte;red blood cell	TRUE
5169140	Studies on human triosephosphate isomerase. I. Isolation and properties of the enzyme from erythrocytes.		eng	312	320	Archives of biochemistry and biophysics	146	1	1971	Sep		D000596/Q000032;D000818;D002848;D002850;D002852;D003460;D004586;D004912/Q000201;D005985;D006801;D006863;D007525;D007535/Q000032;D007535/Q000097;D007535/Q000302;D046911;D008970;D009132/Q000201;D011817;D013053;D014461	Amino Acids/analysis;Animals;Chromatography, DEAE-Cellulose;Chromatography, Gel;Chromatography, Ion Exchange;Crystallization;Electrophoresis;Erythrocytes/enzymology;Glyceraldehyde;Humans;Hydrogen-Ion Concentration;Isoelectric Focusing;Isomerases/analysis;Isomerases/blood;Isomerases/isolation & purification;Macromolecular Substances;Molecular Weight;Muscles/enzymology;Rabbits;Spectrophotometry;Ult…	Rozacky EE;Sawyer TH;Barton RA;Gracy RW	Journal, Articles							erythrocyte;Erythrocyte	TRUE
5160738	Transport of pyrimidine nucleosides across human erythrocyte membranes.		eng	885	893	Biochimica et biophysica acta	241	3	1971	Sep	14	D000017;D001692/Q000187;D002247;D002462/Q000187;D002462/Q000378;D003561/Q000378;D003561/Q000494;D003562/Q000378;D003562/Q000494;D003864;D004912/Q000166;D004912/Q000187;D004912/Q000378;D006801;D007288/Q000494;D007700;D011687/Q000494;D013395/Q000494;D013936/Q000378;D013936/Q000494;D014316;D014529/Q000378;D014529/Q000494	ABO Blood-Group System;Biological Transport/drug effects;Carbon Isotopes;Cell Membrane/drug effects;Cell Membrane/metabolism;Cytarabine/metabolism;Cytarabine/pharmacology;Cytidine/metabolism;Cytidine/pharmacology;Depression, Chemical;Erythrocytes/cytology;Erythrocytes/drug effects;Erythrocytes/metabolism;Humans;Inosine/pharmacology;Kinetics;Purines/pharmacology;Sucrose/pharmacology;Thymidine/meta…	Lieu TS;Hudson RA;Brown RK;White BC	Journal, Articles							erythrocyte;Erythrocyte	TRUE
5003667	Properties of a CMP-N-acetylneuraminic acid: glycoprotein sialyltransferase in human serum and erythrocyte membranes.		eng	505	512	Biochimica et biophysica acta	244	3	1971	Sep	21	D000255/Q000494;D000328;D001647/Q000494;D002247;D002462/Q000187;D002462/Q000201;D003597;D003902/Q000494;D004492/Q000494;D004590;D004789;D004912/Q000166;D004912/Q000187;D004912/Q000201;D006023;D006801;D006863;D007700;D008345/Q000494;D009438;D009439;D013501/Q000494;D013696;D014166/Q000037;D014166/Q000097	Adenosine Triphosphate/pharmacology;Adult;Bile Acids and Salts/pharmacology;Carbon Isotopes;Cell Membrane/drug effects;Cell Membrane/enzymology;Cytosine Nucleotides;Detergents/pharmacology;Edetic Acid/pharmacology;Electrophoresis, Paper;Enzyme Activation;Erythrocytes/cytology;Erythrocytes/drug effects;Erythrocytes/enzymology;Glycoproteins;Humans;Hydrogen-Ion Concentration;Kinetics;Manganese/pharm…	Kim YS;Perdomo J;Bella A;Nordberg J	Journal, Articles							erythrocyte;Erythrocyte	TRUE
4628221	Uptake and metabolism of catecholamines by the human red blood cell.		eng	916	922	Clinical pharmacology and therapeutics	13	6	1972			D002247;D002394/Q000097;D002395/Q000097;D002850;D002854;D003486/Q000494;D003891/Q000494;D004140/Q000494;D004492/Q000494;D004809/Q000494;D004837/Q000097;D004912/Q000201;D004912/Q000378;D005260;D006145/Q000494;D006801;D007461/Q000494;D007700;D008297;D008745;D009638/Q000097;D009647/Q000097;D010042/Q000494;D011802/Q000494;D012110/Q000494	Carbon Isotopes;Catechol O-Methyltransferase/blood;Catecholamines/blood;Chromatography, Gel;Chromatography, Paper;Cyanides/pharmacology;Desipramine/pharmacology;Dinitrophenols/pharmacology;Edetic Acid/pharmacology;Ephedrine/pharmacology;Epinephrine/blood;Erythrocytes/enzymology;Erythrocytes/metabolism;Female;Guanethidine/pharmacology;Humans;Iodoacetates/pharmacology;Kinetics;Male;Methylation;Nore…	Danon A;Sapira JD	Journal, Articles							Erythrocyte;red blood cell	TRUE
5084118	Effect of phloretin on monosaccharide transport in erythrocyte ghosts.		eng	303	309	The Journal of membrane biology	8	3	1972			D001692/Q000187;D002247;D002462/Q000187;D002462/Q000378;D003864;D004912/Q000166;D004912/Q000187;D004912/Q000378;D005690/Q000378;D006801;D007700;D010693/Q000378;D010693/Q000494;D014316;D014994/Q000378	Biological Transport/drug effects;Carbon Isotopes;Cell Membrane/drug effects;Cell Membrane/metabolism;Depression, Chemical;Erythrocytes/cytology;Erythrocytes/drug effects;Erythrocytes/metabolism;Galactose/metabolism;Humans;Kinetics;Phloretin/metabolism;Phloretin/pharmacology;Tritium;Xylose/metabolism	Benes I;Kol√≠nsk√° J;Kotyk A	Journal, Articles							erythrocyte;Erythrocyte	TRUE
5027080	Permeability of human erythrocytes to ammonia and weak acids.		eng	1004	1013	The American journal of physiology	222	4	1972	Apr		D000085/Q000378;D000143/Q000378;D000641/Q000378;D001463/Q000378;D002087/Q000378;D002463;D004912/Q000502;D005561/Q000378;D006454/Q000032;D006801;D006863;D007700;D007773/Q000378;D011422/Q000378;D014631/Q000378	Acetates/metabolism;Acids/metabolism;Ammonia/metabolism;Barbiturates/metabolism;Butyrates/metabolism;Cell Membrane Permeability;Erythrocytes/physiology;Formates/metabolism;Hemoglobins/analysis;Humans;Hydrogen-Ion Concentration;Kinetics;Lactates/metabolism;Propionates/metabolism;Valerates/metabolism	Klocke RA;Andersson KK;Rotman HH;Forster RE	Journal, Articles							erythrocyte;Erythrocyte	TRUE
5042454	Some properties of long fatty acyl-coenzyme A thioesterase in rat organs.		eng	625	634	Journal of biochemistry	71	4	1972	Apr		D000818;D001921/Q000201;D002252/Q000201;D002499;D002850;D003593/Q000201;D004912/Q000201;D004950/Q000097;D004950/Q000378;D007668/Q000201;D007700;D008099/Q000201;D008297;D008970;D009206/Q000201;D009928;D051381;D013154/Q000201;D013737/Q000201	Animals;Brain/enzymology;Carbon Tetrachloride Poisoning/enzymology;Centrifugation, Density Gradient;Chromatography, Gel;Cytoplasm/enzymology;Erythrocytes/enzymology;Esterases/blood;Esterases/metabolism;Kidney/enzymology;Kinetics;Liver/enzymology;Male;Molecular Weight;Myocardium/enzymology;Organ Specificity;Rats;Spleen/enzymology;Testis/enzymology	Kurooka S;Hosoki K;Yoshimura Y	Journal, Articles							Erythrocyte	TRUE
5054461	Glycosyltransferases in human blood.I. Galactosyltransferase in human serum and erythrocyte membranes.	Human serum and hemoglobin-free erythrocyte membranes were found to contain a galactosyltransferase which catalyzes the transfer of galactose from UDP-galactose to specific large and small molecular weight acceptors. The requirements for enzyme activity were found to be similar for the enzymes from both sources. However, the membrane-bound enzyme depended on a detergent for maximal activity. Mn(+…	eng	2024	2032	The Journal of clinical investigation	51	8	1972	Aug		D000017;D000418/Q000494;D003902/Q000494;D004912/Q000201;D005260;D005690;D005944/Q000378;D005947/Q000378;D006023/Q000378;D006602/Q000097;D006801;D008297;D008345/Q000378;D008566/Q000201;D008722;D009077;D014500/Q000494	ABO Blood-Group System;Albumins/pharmacology;Detergents/pharmacology;Erythrocytes/enzymology;Female;Galactose;Glucosamine/metabolism;Glucose/metabolism;Glycoproteins/metabolism;Hexosyltransferases/blood;Humans;Male;Manganese/metabolism;Membranes/enzymology;Methods;Mucins;Uracil Nucleotides/pharmacology	Kim YS;Perdomo J;Whitehead JS	Journal, Articles							erythrocyte;Erythrocyte	TRUE
4333432	2',3'-cyclic nucleotide 3'-phosphohydrolase in human erythrocyte membranes.		eng	640	646	Biochimica et biophysica acta	255	2	1972	Feb	11	D001647/Q000494;D002462/Q000201;D002462/Q000378;D002854;D000242/Q000378;D006152/Q000378;D004789/Q000187;D004912/Q000201;D006801;D006863;D009711;D010744/Q000302;D010744/Q000378;D013329	Bile Acids and Salts/pharmacology;Cell Membrane/enzymology;Cell Membrane/metabolism;Chromatography, Paper;Cyclic AMP/metabolism;Cyclic GMP/metabolism;Enzyme Activation/drug effects;Erythrocytes/enzymology;Humans;Hydrogen-Ion Concentration;Nucleotides;Phosphoric Monoester Hydrolases/isolation & purification;Phosphoric Monoester Hydrolases/metabolism;Structure-Activity Relationship	Sudo T;Kikuno M;Kurihara T	Journal, Articles							erythrocyte;Erythrocyte	TRUE
5041270	Quantitative analysis of uptake of free fatty acid by mammalian cells: lauric acid and human erythrocytes.	Quantitative aspects of the binding of free fatty acid to human erythrocytes were studied by measuring the distribution of various amounts of [1-(14)C]lauric acid between washed human erythrocytes and defatted human plasma albumin. Incubations were done at 37 degrees C in an isotonic phosphate-buffered salt solution. Laurate uptake approached a steady state value within 1 hr of incubation over th…	eng	445	451	Journal of lipid research	13	4	1972	Jul		D001665;D002247;D002462/Q000378;D003201;D004912/Q000378;D005230/Q000378;D006801;D008433;D011485;D012709;D012711;D013997	Binding Sites;Carbon Isotopes;Cell Membrane/metabolism;Computers;Erythrocytes/metabolism;Fatty Acids, Nonesterified/metabolism;Humans;Mathematics;Protein Binding;Serum Albumin;Serum Albumin, Radio-Iodinated;Time Factors	Spector AA;Ashbrook JD;Santos EC;Fletcher JE	Journal, Articles							erythrocyte;Erythrocyte	TRUE
4403130	Soluble cytochrome b 5 reductase from human erythrocytes.		eng	62	73	Biochimica et biophysica acta	275	1	1972	Jul	12	D002848;D002850;D002852;D003580;D004355;D004492;D004789;D004912/Q000201;D005292;D005182/Q000032;D005978;D006801;D006863;D007215;D007700;D008706;D008751;D008970;D009243;D009249;D009994;D010088/Q000032;D010088/Q000097;D010088/Q000302;D010636	Chromatography, DEAE-Cellulose;Chromatography, Gel;Chromatography, Ion Exchange;Cytochromes;Drug Stability;Edetic Acid;Enzyme Activation;Erythrocytes/enzymology;Ferricyanides;Flavin-Adenine Dinucleotide/analysis;Glutathione;Humans;Hydrogen-Ion Concentration;Indophenol;Kinetics;Methemoglobin;Methylene Blue;Molecular Weight;NAD;NADP;Osmolar Concentration;Oxidoreductases/analysis;Oxidoreductases/blo…	Passon PG;Hultquist DE	Journal, Articles							erythrocyte;Erythrocyte	TRUE
5024037	Inosinic acid dehydrogenase activity in the Lesch-Nyhan syndrome.	Inosinic acid dehydrogenase was evaluated in normal subjects and in patients with the Lesch-Nyhan syndrome. A significant difference in activity was found between erythrocytes derived from normal controls (1.21+/-0.47 pmoles/hr per mg protein) and from 15 patients with the Lesch-Nyhan syndrome (6.72+/-6.23 pmoles/hr per mg protein). However, no difference in activity was demonstrable in muscle or…	eng	1398	1404	The Journal of clinical investigation	51	6	1972	Jun		D000704;D001264;D002247;D004912/Q000201;D006150/Q000096;D006801;D007292;D008607;D007926/Q000097;D007926/Q000201;D009711/Q000096;D010088/Q000097;D010088/Q000378;D011686/Q000201;D012652;D014166/Q000097	Analysis of Variance;Athetosis;Carbon Isotopes;Erythrocytes/enzymology;Guanine Nucleotides/biosynthesis;Humans;Inosine Nucleotides;Intellectual Disability;Lesch-Nyhan Syndrome/blood;Lesch-Nyhan Syndrome/enzymology;Nucleotides/biosynthesis;Oxidoreductases/blood;Oxidoreductases/metabolism;Purine-Pyrimidine Metabolism, Inborn Errors/enzymology;Self Mutilation;Transferases/blood	Pehlke DM;McDonald JA;Holmes EW;Kelley WN	Journal, Articles							erythrocyte;Erythrocyte	TRUE
4405572	Isolation and characterization of 17 -hydroxy steroid dehydrogenase from human erythrocytes.	1. The 17beta-hydroxy steroid dehydrogenase was solubilized during haemolysis of erythrocytes and was isolated from the membrane-free haemolysate. Membrane preparations isolated in different ways did not contain 17beta-hydroxy steroid dehydrogenase activity. The 17beta-hydroxy steroid dehydrogenase activity in the haemolysate was concentrated by repeated ammonium sulphate precipitation and gel fi…	eng	649	659	The Biochemical journal	127	4	1972	May		D000645;D002247;D002729;D002845;D002850;D003687;D004912/Q000201;D004958;D004970;D006461;D006801;D006863;D006913/Q000302;D008970;D009249;D011134;D013739;D014316	Ammonium Sulfate;Carbon Isotopes;Chloromercuribenzoates;Chromatography;Chromatography, Gel;Dehydroepiandrosterone;Erythrocytes/enzymology;Estradiol;Estrone;Hemolysis;Humans;Hydrogen-Ion Concentration;Hydroxysteroid Dehydrogenases/isolation & purification;Molecular Weight;NADP;Polysaccharides;Testosterone;Tritium	Mulder E;Lamers-Stahlhofen GJ;van der Molen HJ	Journal, Articles							erythrocyte;Erythrocyte	TRUE
5027755	Mediated transport of nucleosides in human erythrocytes. Accelerative exchange diffusion of uridine and thymidine and specificity toward pyrimidine nucleosides as permeants.		eng	3314	3320	The Journal of biological chemistry	247	10	1972	May	25	D001593/Q000494;D001692/Q000187;D002247;D003561/Q000494;D003562/Q000494;D003853/Q000494;D004058;D004912/Q000187;D004912/Q000378;D006151/Q000494;D006801;D007700;D009574/Q000494;D012263/Q000494;D013329;D013440/Q000494;D013936/Q000378;D013936/Q000494;D014529/Q000378;D014529/Q000494	Benzyl Compounds/pharmacology;Biological Transport/drug effects;Carbon Isotopes;Cytarabine/pharmacology;Cytidine/pharmacology;Deoxyribonucleosides/pharmacology;Diffusion;Erythrocytes/drug effects;Erythrocytes/metabolism;Guanosine/pharmacology;Humans;Kinetics;Nitro Compounds/pharmacology;Ribonucleosides/pharmacology;Structure-Activity Relationship;Sulfides/pharmacology;Thymidine/metabolism;Thymidi…	Cass CE;Paterson AR	Journal, Articles							erythrocyte;Erythrocyte	TRUE
5063594	Decarboxylation of 3,4-dihydroxyphenylalanine by oxyhemoglobin.		eng	733	739	Biochemical and biophysical research communications	47	4	1972	May	26	D000596;D000645;D000818;D065105;D002245/Q000378;D002247;D002262/Q000037;D002262/Q000302;D002262/Q000378;D002384;D002850;D002852;D003653;D004295/Q000378;D004296/Q000302;D004296/Q000378;D004912/Q000201;D004912/Q000378;D006168;D006454/Q000378;D006461;D006801;D007668/Q000201;D008706;D012701	Amino Acids;Ammonium Sulfate;Animals;Aromatic Amino Acid Decarboxylase Inhibitors;Carbon Dioxide/metabolism;Carbon Isotopes;Carboxy-Lyases/antagonists & inhibitors;Carboxy-Lyases/isolation & purification;Carboxy-Lyases/metabolism;Catalysis;Chromatography, Gel;Chromatography, Ion Exchange;Decarboxylation;Dihydroxyphenylalanine/metabolism;Dopa Decarboxylase/isolation & purification;Dopa Decarboxyla…	Yamabe H;Lovenberg W	Journal, Articles							Erythrocyte	TRUE
4118124	Inhibition of erythrocyte pseudoperoxidase activity by treatment with hydrogen peroxide following methanol.		eng	829	831	The journal of histochemistry and cytochemistry : official journal of the Histochemistry Society	20	10	1972	Oct		D000818;D000906/Q000032;D004912/Q000201;D006861/Q000494;D007120;D007962/Q000201;D008297;D000432/Q000494;D008722;D010544/Q000037;D010544/Q000097;D010944;D051381;D013154/Q000166;D013154/Q000187;D013154/Q000201;D013154/Q000276;D013194	Animals;Antibodies/analysis;Erythrocytes/enzymology;Hydrogen Peroxide/pharmacology;Immunochemistry;Leukocytes/enzymology;Male;Methanol/pharmacology;Methods;Peroxidases/antagonists & inhibitors;Peroxidases/blood;Plants;Rats;Spleen/cytology;Spleen/drug effects;Spleen/enzymology;Spleen/immunology;Staining and Labeling	Streefkerk JG	Journal, Articles							erythrocyte;Erythrocyte	TRUE
4197300	Properties of glycogen synthetase in erythrocytes.		eng	205	210	European journal of biochemistry	30	2	1972	Oct		D000255;D002110;D004912/Q000032;D004912/Q000201;D005690;D005958;D005964/Q000097;D006003;D006006/Q000037;D006006/Q000378;D006461;D006600;D006358;D006801;D007700;D010710;D011489;D013431;D013806;D014539	Adenosine Triphosphate;Caffeine;Erythrocytes/analysis;Erythrocytes/enzymology;Galactose;Glucosephosphates;Glucosyltransferases/blood;Glycogen;Glycogen Synthase/antagonists & inhibitors;Glycogen Synthase/metabolism;Hemolysis;Hexosephosphates;Hot Temperature;Humans;Kinetics;Phosphates;Protein Denaturation;Sulfates;Theophylline;Uridine Diphosphate Sugars	Moses SW;Bashan N;Gutman A	Journal, Articles							erythrocyte;Erythrocyte	TRUE
4627742	Human galactose 1-phosphate uridyltransferase. Purification, antibody production, and comparison of the wild type, Duarte variant, and galactosemic gene products.		eng	6631	6636	The Journal of biological chemistry	247	20	1972	Oct	25	D000483;D000818;D002850;D003429;D004229;D004589;D004789;D004912/Q000201;D005690;D005693/Q000097;D005693/Q000201;D005796;D005826;D006600;D006801;D006863;D005779;D007700;D008099/Q000201;D008970;D009713/Q000097;D009713/Q000302;D011233;D011817/Q000276;D014539	Alleles;Animals;Chromatography, Gel;Cross Reactions;Dithiothreitol;Electrophoresis, Disc;Enzyme Activation;Erythrocytes/enzymology;Galactose;Galactosemias/blood;Galactosemias/enzymology;Genes;Genetics, Medical;Hexosephosphates;Humans;Hydrogen-Ion Concentration;Immunodiffusion;Kinetics;Liver/enzymology;Molecular Weight;Nucleotidyltransferases/blood;Nucleotidyltransferases/isolation & purification;…	Tedesco TA	Journal, Articles							Erythrocyte	TRUE
4403564	Decarboxylation of 3,4-dihydroxyphenylalanine (DOPA) by erythrocytes: a reaction promoted by methemoglobin and other ferriheme proteins.	The decarboxylation of DOPA by erythrocyte hemolysates differs from DOPA decarboxylation catalyzed by aromatic aminoacid decarboxylases that contain vitamin B(6) in several significant respects. The ability of erythrocyte hemolysates to decarboxylate DOPA is associated with interaction between DOPA and methemoglobin; the ferriheme protein is reduced and DOPA is decarboxylated, probably after oxid…	eng	2505	2508	Proceedings of the National Academy of Sciences of the United States of America	69	9	1972	Sep		D000818;D001205;D002247;D055598;D002621;D002854;D003580;D003605;D003653;D004295/Q000378;D004912/Q000378;D006454;D006801;D007668/Q000201;D007668/Q000378;D008099/Q000378;D008706;D051379;D009211;D010084;D010544;D013053;D013237	Animals;Ascorbic Acid;Carbon Isotopes;Chemical Phenomena;Chemistry;Chromatography, Paper;Cytochromes;D-Amino-Acid Oxidase;Decarboxylation;Dihydroxyphenylalanine/metabolism;Erythrocytes/metabolism;Hemoglobins;Humans;Kidney/enzymology;Kidney/metabolism;Liver/metabolism;Methemoglobin;Mice;Myoglobin;Oxidation-Reduction;Peroxidases;Spectrophotometry;Stereoisomerism	Tate SS;Orlando J;Meister A	Journal, Articles							erythrocyte;Erythrocyte	TRUE
5073273	Evidence against the involvement of mutarotase in the D-glucose uptake activity of isolated human erythrocyte membranes.		eng	1028	1030	Canadian journal of biochemistry	50	9	1972	Sep		D001665;D001692;D002238/Q000502;D002462/Q000201;D002462/Q000378;D002462/Q000502;D004912/Q000166;D004912/Q000201;D004912/Q000378;D004912/Q000502;D005947/Q000378;D006801;D007700	Binding Sites;Biological Transport;Carbohydrate Epimerases/physiology;Cell Membrane/enzymology;Cell Membrane/metabolism;Cell Membrane/physiology;Erythrocytes/cytology;Erythrocytes/enzymology;Erythrocytes/metabolism;Erythrocytes/physiology;Glucose/metabolism;Humans;Kinetics	Kahlenberg A;Miller G	Journal, Articles							erythrocyte;Erythrocyte	TRUE
5073758	Human erythrocyte acetylcholinesterase purification, properties and kinetic behavior.		eng	136	156	Biochimica et biophysica acta	284	1	1972	Sep	19	D000109;D000110/Q000097;D000110/Q000302;D000494;D002130;D002462/Q000201;D002499;D002800;D002845;D002848;D002850;D002952;D004589;D004789;D004912/Q000166;D004912/Q000201;D005782;D006019;D006801;D006863;D007700;D046911;D008854;D013056;D013455;D013501;D013696	Acetylcholine;Acetylcholinesterase/blood;Acetylcholinesterase/isolation & purification;Allosteric Regulation;Calcium Phosphates;Cell Membrane/enzymology;Centrifugation, Density Gradient;Cholinesterase Inhibitors;Chromatography;Chromatography, DEAE-Cellulose;Chromatography, Gel;Citric Acid Cycle;Electrophoresis, Disc;Enzyme Activation;Erythrocytes/cytology;Erythrocytes/enzymology;Gels;Glycolysis;H…	Ciliv G;Ozand PT	Journal, Articles							erythrocyte;Erythrocyte	TRUE
4487965	The stereo-specificity and temperature-dependence of the permeability of human erythrocytes to aldoses.		eng	153	161	Quarterly journal of experimental physiology and cognate medical sciences	58	2	1973	Apr		D001089/Q000378;D002463;D004912/Q000378;D005947/Q000378;D006801;D009005/Q000378;D013237;D013696;D013997;D014994/Q000378	Arabinose/metabolism;Cell Membrane Permeability;Erythrocytes/metabolism;Glucose/metabolism;Humans;Monosaccharides/metabolism;Stereoisomerism;Temperature;Time Factors;Xylose/metabolism	Fisher RB;Nimmo IA	Journal, Articles							erythrocyte;Erythrocyte	TRUE
4688871	Dihydroxyacetone metabolism by human erythrocytes: demonstration of triokinase activity and its characterization.		eng	559	568	Blood	41	4	1973	Apr		D000096/Q000097;D001793;D001798/Q000032;D003720;D004912/Q000378;D005985/Q000097;D005993;D006801;D006863;D010770/Q000097;D010770/Q000302	Acetone/blood;Blood Preservation;Blood Proteins/analysis;Densitometry;Erythrocytes/metabolism;Glyceraldehyde/blood;Glycerolphosphate Dehydrogenase;Humans;Hydrogen-Ion Concentration;Phosphotransferases/blood;Phosphotransferases/isolation & purification	Beutler E;Guinto E	Journal, Articles							erythrocyte;Erythrocyte	TRUE
4365376	NAD(P) glycohydrolase deficiency in human erythrocytes and alteration of cytosol NADH-methemoglobin diaphorase by membrane NAD-glycohydrolase activity.	Erythrocytic NADH methemoglobin diaphorase acquires NADH-dichlorophenolindophenol diaphorase activity when enzyme-associated NAD is removed. This transformation is reversible and can be mediated by membrane NAD glycohydrolase (EC 3.2.2.5) in hemolysates as well as in intact cells exposed to hydrogen peroxide. It is abolished either in NADH methemoglobin diaphorase deficiency or in NAD(P) glycohyd…	eng	2406	2410	Proceedings of the National Academy of Sciences of the United States of America	70	8	1973	Aug		D002462/Q000201;D003600/Q000201;D008058/Q000097;D004591;D004789;D004912/Q000166;D004912/Q000201;D006801;D008706;D009699/Q000097;D009243/Q000097	Cell Membrane/enzymology;Cytosol/enzymology;Dihydrolipoamide Dehydrogenase/blood;Electrophoresis, Polyacrylamide Gel;Enzyme Activation;Erythrocytes/cytology;Erythrocytes/enzymology;Humans;Methemoglobin;N-Glycosyl Hydrolases/blood;NAD/blood	Frischer H;Nelson R;Noyes C;Carson PE;Bowman JE;Rieckmann KH;Ajmar F	Journal, Articles							erythrocyte;erythro;Erythro;Erythrocyte	TRUE
4541884	Alternative pathways of deoxyadenosine and adenosine metabolism.		eng	5899	5904	The Journal of biological chemistry	248	16	1973	Aug	25	D000241/Q000378;D000244/Q000096;D000249/Q000096;D000255/Q000096;D000619/Q000037;D000818;D001921/Q000378;D002247;D002286/Q000378;D003641;D003839/Q000378;D003854/Q000096;D004912/Q000378;D006801;D007668/Q000378;D008099/Q000378;D008297;D051379;D009206/Q000378;D009928;D010756/Q000378;D012756;D013045	Adenosine/metabolism;Adenosine Diphosphate/biosynthesis;Adenosine Monophosphate/biosynthesis;Adenosine Triphosphate/biosynthesis;Aminohydrolases/antagonists & inhibitors;Animals;Brain/metabolism;Carbon Isotopes;Carcinoma, Ehrlich Tumor/metabolism;Deamination;Deoxyadenosines/metabolism;Deoxyribonucleotides/biosynthesis;Erythrocytes/metabolism;Humans;Kidney/metabolism;Liver/metabolism;Male;Mice;Myo…	Snyder FF;Henderson JF	Journal, Articles							Erythrocyte	TRUE
4271735	Dependence on calcium concentration and stoichiometry of the calcium pump in human red cells.	1. In resealed human red cells loaded with Ca-EGTA buffer solutions it was found that the intracellular free Ca(2+) concentration for half saturation of the Ca transport system (which pumps Ca out of the cell) is equal to or smaller than 4 x 10(-6)M and thus closely agrees with the dissociation constant of the Ca + Mg activated membrane ATPase.2. The maximal rate of Ca transport from resealed cel…	eng	551	569	The Journal of physiology	235	2	1973	Dec		D000251/Q000378;D001557;D001693;D002118/Q000097;D002118/Q000378;D002462/Q000201;D004912/Q000378;D006801;D066298;D008433;D008628/Q000378;D009942;D013696;D013816	Adenosine Triphosphatases/metabolism;Benzenesulfonates;Biological Transport, Active;Calcium/blood;Calcium/metabolism;Cell Membrane/enzymology;Erythrocytes/metabolism;Humans;In Vitro Techniques;Mathematics;Mercury/metabolism;Organometallic Compounds;Temperature;Thermodynamics	Schatzmann HJ	Journal, Articles							Erythrocyte;red cell	TRUE
4796257	Erythrocyte ferritin.		eng	954	957	Pediatric research	7	12	1973	Dec		D000818;D002845;D004591;D004912/Q000032;D005293/Q000032;D006801;D007106;D007501/Q000032;D007504;D008722;D011506/Q000032;D011817/Q000276;D013154/Q000032	Animals;Chromatography;Electrophoresis, Polyacrylamide Gel;Erythrocytes/analysis;Ferritins/analysis;Humans;Immune Sera;Iron/analysis;Iron Radioisotopes;Methods;Proteins/analysis;Rabbits/immunology;Spleen/analysis	Porter FS	Journal, Articles							Erythrocyte	TRUE
4149840	Guanosine 5'-phosphate reductase of human erythrocytes.		eng	282	294	Biochimica et biophysica acta	327	2	1973	Dec	19	D002250;D002413;D002845;D002848;D002852;D002855;D003300;D004912/Q000201;D006150;D006461;D006801;D006863;D006882;D007700;D009247/Q000037;D009247/Q000097;D009247/Q000302;D011685/Q000494;D013056;D013438/Q000494;D013439/Q000494;D013696;D013997;D014970	Carbon Radioisotopes;Cations, Divalent;Chromatography;Chromatography, DEAE-Cellulose;Chromatography, Ion Exchange;Chromatography, Thin Layer;Copper;Erythrocytes/enzymology;Guanine Nucleotides;Hemolysis;Humans;Hydrogen-Ion Concentration;Hydroxyapatites;Kinetics;NADH, NADPH Oxidoreductases/antagonists & inhibitors;NADH, NADPH Oxidoreductases/blood;NADH, NADPH Oxidoreductases/isolation & purificatio…	Mackenzie JJ;Sorensen LB	Journal, Articles							erythrocyte;Erythrocyte	TRUE
4696411	Mediated transport of nucleosides by human erythrocytes. Specificity toward purine nucleosides as permeants.		eng	734	746	Biochimica et biophysica acta	291	3	1973	Feb	16	D001089/Q000494;D001692/Q000187;D002462/Q000378;D004058;D004912/Q000187;D004912/Q000378;D006151/Q000494;D006801;D066298;D007288/Q000494;D015122/Q000494;D013329;D013936/Q000378;D014529/Q000378	Arabinose/pharmacology;Biological Transport/drug effects;Cell Membrane/metabolism;Diffusion;Erythrocytes/drug effects;Erythrocytes/metabolism;Guanosine/pharmacology;Humans;In Vitro Techniques;Inosine/pharmacology;Mercaptopurine/pharmacology;Structure-Activity Relationship;Thymidine/metabolism;Uridine/metabolism	Cass CE;Paterson AR	Journal, Articles							erythrocyte;Erythrocyte	TRUE
4351826	Human erythrocyte phosphoribosylpyrophosphate synthetase mutationally altered in regulatory properties.		eng	389	395	Biochemical medicine	7	3	1973	Jun		D000244;D000249;D000255;D000328;D000494;D002247;D004163;D004789;D004912/Q000201;D006073/Q000097;D006073/Q000201;D006073/Q000235;D006150;D006801;D007700;D008297;D008661/Q000097;D008661/Q000201;D008661/Q000652;D010428;D010710;D010756;D010770/Q000037;D010770/Q000097	Adenosine Diphosphate;Adenosine Monophosphate;Adenosine Triphosphate;Adult;Allosteric Regulation;Carbon Isotopes;Diphosphoglyceric Acids;Enzyme Activation;Erythrocytes/enzymology;Gout/blood;Gout/enzymology;Gout/genetics;Guanine Nucleotides;Humans;Kinetics;Male;Metabolism, Inborn Errors/blood;Metabolism, Inborn Errors/enzymology;Metabolism, Inborn Errors/urine;Pentosephosphates;Phosphates;Phosphor…	Sperling O;Persky-Brosh S;Boer P;De Vries A	Journal, Articles							erythrocyte;Erythrocyte	TRUE
4718240	Evidence for the carrier model of transport from the inhibition by N-ethylmaleimide of choline transport across the human red cell membrane.		eng	123	140	Biochimica et biophysica acta	311	1	1973	Jun	07	D001692;D002247;D002462/Q000187;D002462/Q000378;D002794/Q000097;D002794/Q000378;D002794/Q000494;D003650/Q000494;D004837/Q000494;D004912/Q000166;D004912/Q000187;D004912/Q000378;D005033/Q000494;D006801;D007700;D008433;D008738/Q000494;D011726/Q000378;D000644/Q000378;D013997	Biological Transport;Carbon Isotopes;Cell Membrane/drug effects;Cell Membrane/metabolism;Choline/blood;Choline/metabolism;Choline/pharmacology;Decamethonium Compounds/pharmacology;Epinephrine/pharmacology;Erythrocytes/cytology;Erythrocytes/drug effects;Erythrocytes/metabolism;Ethylmaleimide/pharmacology;Humans;Kinetics;Mathematics;Methyl Ethers/pharmacology;Pyridinium Compounds/metabolism;Quatern…	Edwards PA	Journal, Articles							Erythrocyte;red cell	TRUE
4145381	On the activity of glutamine synthetase in the red blood cells.		eng	326	332	Blut	26	5	1973	May		D000818;D002118/Q000494;D002729/Q000494;D010856;D003545/Q000494;D004492/Q000494;D004912/Q000187;D004912/Q000201;D005459/Q000494;D005974/Q000097;D005974/Q000378;D005978/Q000494;D006461;D006801;D006863;D008345/Q000494;D011817;D051381;D012156/Q000187;D012156/Q000201;D012964/Q000494;D014001/Q000494	Animals;Calcium/pharmacology;Chloromercuribenzoates/pharmacology;Columbidae;Cysteine/pharmacology;Edetic Acid/pharmacology;Erythrocytes/drug effects;Erythrocytes/enzymology;Fluorides/pharmacology;Glutamate-Ammonia Ligase/blood;Glutamate-Ammonia Ligase/metabolism;Glutathione/pharmacology;Hemolysis;Humans;Hydrogen-Ion Concentration;Manganese/pharmacology;Rabbits;Rats;Reticulocytes/drug effects;Reti…	Ababei L;Porumb S	Journal, Articles							Erythrocyte;red blood cell	TRUE
4349867	Nicotinate phosphoribosyltransferase of human erythrocytes. Purification and properties.		eng	3500	3505	The Journal of biological chemistry	248	10	1973	May	25	D000244;D000251;D000255;D000645;D002247;D002482;D002845;D002846;D002848;D002850;D004355;D004589;D004912/Q000201;D005990;D006801;D006863;D007700;D008970;D009539;D010428;D010430/Q000097;D010430/Q000302;D010710;D010756;D012265	Adenosine Diphosphate;Adenosine Triphosphatases;Adenosine Triphosphate;Ammonium Sulfate;Carbon Isotopes;Cellulose;Chromatography;Chromatography, Affinity;Chromatography, DEAE-Cellulose;Chromatography, Gel;Drug Stability;Electrophoresis, Disc;Erythrocytes/enzymology;Glycerol;Humans;Hydrogen-Ion Concentration;Kinetics;Molecular Weight;Nicotinic Acids;Pentosephosphates;Pentosyltransferases/blood;Pen…	Niedel J;Dietrich LS	Journal, Articles							erythrocyte;Erythrocyte	TRUE
4726849	The utilization of formate by human erythrocytes.		eng	623	633	Biochimica et biophysica acta	304	3	1973	May	28	D000429/Q000097;D001681;D002247;D004912/Q000201;D004912/Q000378;D005492/Q000097;D005492/Q000494;D005561/Q000378;D006710;D006801;D007093/Q000494;D007778/Q000187;D008025/Q000097;D008780/Q000097;D010088/Q000097;D013302/Q000187;D013763;D014166/Q000097	Alcohol Oxidoreductases/blood;Biological Assay;Carbon Isotopes;Erythrocytes/enzymology;Erythrocytes/metabolism;Folic Acid/blood;Folic Acid/pharmacology;Formates/metabolism;Homocysteine;Humans;Imidazoles/pharmacology;Lactobacillus/drug effects;Ligases/blood;Methyltransferases/blood;Oxidoreductases/blood;Streptomyces/drug effects;Tetrahydrofolates;Transferases/blood	Wagner C;Levitch ME	Journal, Articles							erythrocyte;Erythrocyte	TRUE
4202713	Human erythrocyte phosphoglycerate kinase: purification, properties, and interaction with its antibody.		eng	503	511	Biochimica et biophysica acta	321	2	1973	Oct	10	D000596/Q000032;D000818;D000937;D002848;D003460;D004586;D004591;D004592;D004912/Q000201;D004912/Q000276;D006461;D006801;D005779;D007700;D007773;D009928;D010735/Q000032;D010735/Q000097;D010735/Q000302;D011817/Q000276;D012441/Q000201;D013045;D013056;D014461;D014462	Amino Acids/analysis;Animals;Antigen-Antibody Reactions;Chromatography, DEAE-Cellulose;Crystallization;Electrophoresis;Electrophoresis, Polyacrylamide Gel;Electrophoresis, Starch Gel;Erythrocytes/enzymology;Erythrocytes/immunology;Hemolysis;Humans;Immunodiffusion;Kinetics;Lactates;Organ Specificity;Phosphoglycerate Kinase/analysis;Phosphoglycerate Kinase/blood;Phosphoglycerate Kinase/isolation & …	Okonkwo PO;Askari A;Korngold L	Journal, Articles							erythrocyte;Erythrocyte	TRUE
4151981	Activation of 17beta-hydroxysteroid dehydrogenase from human red blood cells.		eng	384	394	Archives of biochemistry and biophysics	161	2	1974	Apr	02	D001665;D002250;D002848;D002855;D004789;D004912/Q000187;D004912/Q000201;D004958;D006913/Q000097;D007700;D008433;D009249/Q000494;D011485;D013056;D014465	Binding Sites;Carbon Radioisotopes;Chromatography, DEAE-Cellulose;Chromatography, Thin Layer;Enzyme Activation;Erythrocytes/drug effects;Erythrocytes/enzymology;Estradiol;Hydroxysteroid Dehydrogenases/blood;Kinetics;Mathematics;NADP/pharmacology;Protein Binding;Spectrophotometry, Ultraviolet;Ultrasonics	Jacobsohn GM;O'Rangers JJ	Journal, Articles							Erythrocyte;red blood cell	TRUE
4429550	Isocitrate metabolism in normal and glucose-6-phosphate dehydrogenase deficient red cells.		eng	327	337	Biochemical medicine	11	4	1974	Dec		D000818;D001797;D002482;D002850;D002852;D003401/Q000097;D004586;D004592;D004912/Q000187;D004912/Q000378;D005954/Q000097;D005955/Q000097;D005978/Q000097;D006801;D006863;D007521/Q000097;D007521/Q000302;D007700;D008297;D008345/Q000494;D011817;D013997	Animals;Blood Protein Electrophoresis;Cellulose;Chromatography, Gel;Chromatography, Ion Exchange;Creatine/blood;Electrophoresis;Electrophoresis, Starch Gel;Erythrocytes/drug effects;Erythrocytes/metabolism;Glucosephosphate Dehydrogenase/blood;Glucosephosphate Dehydrogenase Deficiency/blood;Glutathione/blood;Humans;Hydrogen-Ion Concentration;Isocitrate Dehydrogenase/blood;Isocitrate Dehydrogenase/…	Wang YM;King SM;Van Eys J	Journal, Articles							Erythrocyte;red cell	TRUE
4479710	The uptake of certain steroid hormones by intact human erythrocytes--the influence of haemoglobin genotype.		eng	794	800	Acta endocrinologica	77	4	1974	Dec		D000735/Q000097;D000755/Q000097;D000755/Q000235;D001665;D004912/Q000378;D004958/Q000097;D004970/Q000097;D005838;D012739/Q000097;D006451;D006454;D006801;D006854/Q000097;D008297;D011374/Q000097;D013739/Q000097;D014316	Androstenedione/blood;Anemia, Sickle Cell/blood;Anemia, Sickle Cell/genetics;Binding Sites;Erythrocytes/metabolism;Estradiol/blood;Estrone/blood;Genotype;Gonadal Steroid Hormones/blood;Hemoglobin, Sickle;Hemoglobins;Humans;Hydrocortisone/blood;Male;Progesterone/blood;Testosterone/blood;Tritium	Sogbesan AO;Adadevoh BK;Dada OA	Journal, Articles							erythrocyte;Erythrocyte	TRUE
4130389	Studies on human erythrocyte inorganic pyrophosphatase.		eng	341	353	Annals of human genetics	37	3	1974	Jan		D001797;D002499;D002850;D004592;D004912/Q000201;D006801;D006824;D007527;D008970;D011755/Q000097;D011755/Q000302;D013194;D013438	Blood Protein Electrophoresis;Centrifugation, Density Gradient;Chromatography, Gel;Electrophoresis, Starch Gel;Erythrocytes/enzymology;Humans;Hybridization, Genetic;Isoenzymes;Molecular Weight;Pyrophosphatases/blood;Pyrophosphatases/isolation & purification;Staining and Labeling;Sulfhydryl Compounds	Fisher RA;Turner BM;Dorkin HL;Harris H	Journal, Articles							erythrocyte;Erythrocyte	TRUE
			eng				1		1974	Jan	28				Book	Douglas MacN. Surgenor	The Red Blood Cell Volume I, Second Edition	Academic Press	9.78013E+12	10.1016/B978-0-12-677201-2.X5001-6		Red Blood Cell	TRUE
4373874	Hypouricemic, mentally retarded infant with a defect of 5-phosphoribosyl-1-pyrophosphate synthetase of erythrocytes.		eng	149	157	The Tohoku journal of experimental medicine	113	2	1974	Jun		D000255/Q000032;D000577;D001853/Q000473;D001854;D004912/Q000201;D005954/Q000378;D006019;D006801;D007093;D007223;D008607/Q000378;D008297;D009963/Q000652;D010734/Q000378;D010770/Q000172;D014527/Q000097;D014527/Q000134;D014527/Q000652	Adenosine Triphosphate/analysis;Amides;Bone Marrow/pathology;Bone Marrow Cells;Erythrocytes/enzymology;Glucosephosphate Dehydrogenase/metabolism;Glycolysis;Humans;Imidazoles;Infant;Intellectual Disability/metabolism;Male;Orotic Acid/urine;Phosphogluconate Dehydrogenase/metabolism;Phosphotransferases/deficiency;Uric Acid/blood;Uric Acid/cerebrospinal fluid;Uric Acid/urine	Wada Y;Nishimura Y;Tanabu M;Yoshimura Y;Iinuma K	Journal, Articles							erythrocyte;Erythrocyte	TRUE
4421639	Hexokinase of human erythrocytes. Purification, kinetic model and its application to the conditions in the cell.		eng	39	52	European journal of biochemistry	45	1	1974	Jun	01	D000255;D000704;D001665;D001667;D002852;D003201;D004789;D004912/Q000201;D005947;D005958/Q000494;D006593/Q000037;D006593/Q000097;D006593/Q000302;D006598;D006801;D006863;D006882;D007700;D008274/Q000494;D008433;D009994;D011485;D013056	Adenosine Triphosphate;Analysis of Variance;Binding Sites;Binding, Competitive;Chromatography, Ion Exchange;Computers;Enzyme Activation;Erythrocytes/enzymology;Glucose;Glucosephosphates/pharmacology;Hexokinase/antagonists & inhibitors;Hexokinase/blood;Hexokinase/isolation & purification;Hexosediphosphates;Humans;Hydrogen-Ion Concentration;Hydroxyapatites;Kinetics;Magnesium/pharmacology;Mathematic…	Gerber G;Preissler H;Heinrich R;Rapoport SM	Journal, Articles							erythrocyte;Erythrocyte	TRUE
4829444	A kinetic study of the isozymes determined by the three human phosphoglucomutase loci PGM1, PGM2, and PGM3.		eng	511	517	European journal of biochemistry	42	2	1974	Mar	01	D001921/Q000201;D002848;D002852;D002854;D002874;D004591;D004592;D004912/Q000201;D005260;D005958/Q000032;D006598/Q000032;D006801;D006863;D007527/Q000378;D007668/Q000201;D007700;D008099/Q000201;D009132/Q000201;D009206/Q000201;D010733/Q000097;D010733/Q000378;D011110;D011485;D013154/Q000201;D014599/Q000201	Brain/enzymology;Chromatography, DEAE-Cellulose;Chromatography, Ion Exchange;Chromatography, Paper;Chromosome Mapping;Electrophoresis, Polyacrylamide Gel;Electrophoresis, Starch Gel;Erythrocytes/enzymology;Female;Glucosephosphates/analysis;Hexosediphosphates/analysis;Humans;Hydrogen-Ion Concentration;Isoenzymes/metabolism;Kidney/enzymology;Kinetics;Liver/enzymology;Muscles/enzymology;Myocardium/e…	Quick CB;Fisher RA;Harris H	Journal, Articles							Erythrocyte	TRUE
4828222	3-Mercaptopyruvate sulfurtransferase (EC 2.8.1.2): a simple assay adapted to human blood cells.		eng	205	210	Clinica chimica acta; international journal of clinical chemistry	51	2	1974	Mar	15	D001792/Q000201;D004912/Q000201;D005033;D005069;D006801;D006863;D007700;D007770;D007962/Q000201;D008722;D011773;D013056;D013438;D013466/Q000097	Blood Platelets/enzymology;Erythrocytes/enzymology;Ethylmaleimide;Evaluation Studies as Topic;Humans;Hydrogen-Ion Concentration;Kinetics;L-Lactate Dehydrogenase;Leukocytes/enzymology;Methods;Pyruvates;Spectrophotometry, Ultraviolet;Sulfhydryl Compounds;Sulfurtransferases/blood	Valentine WN;Frankenfeld JK	Journal, Articles							Erythrocyte	TRUE
4825223	The reduction of glyceraldehyde by human erythrocytes. L-hexonate dehydrogenase activity.	Incubation of red cell suspensions with D-glyceraldehyde resulted in disappearance of glyceraldehyde and appearance of glycerol. Concomitantly, there was an increase of CO(2) formation from glucose. This indicated that the reduction of glyceraldehyde to glycerol occurred through a NADPH-linked system. Studies in hemolysates revealed the presence of an enzyme with the capacity to catalyze the redu…	eng	1258	1264	The Journal of clinical investigation	53	5	1974	May		D000429/Q000032;D000429/Q000378;D002245/Q000096;D002848;D002852;D004912/Q000378;D005947/Q000378;D005985/Q000378;D005990/Q000378;D006801;D006863	Alcohol Oxidoreductases/analysis;Alcohol Oxidoreductases/metabolism;Carbon Dioxide/biosynthesis;Chromatography, DEAE-Cellulose;Chromatography, Ion Exchange;Erythrocytes/metabolism;Glucose/metabolism;Glyceraldehyde/metabolism;Glycerol/metabolism;Humans;Hydrogen-Ion Concentration	Beutler E;Guinto E	Journal, Articles							erythrocyte;Erythrocyte;red cell	TRUE
1140813	Population genetics of human red cell phosphoclucomutase isozyme PGM3 (E.C.: 2.7.5.1). Gene frequencies in Southwestern Germany.	The polymorphism of the human phosphoglucomutase isozyme PGM3 can be demonstrated in erythrocyte hemolysates by means of horizontal starch gel electrophoresis. Gene frequencies from southwestern Germany are given. The frequency of the allel PGM-23 was estimated to be 0.232.	eng	57	58	Humangenetik	27	1	1975			D000483;D004912/Q000201;D005787;D005860;D006801;D007527/Q000097;D010641;D010733/Q000097;D011110	Alleles;Erythrocytes/enzymology;Gene Frequency;Germany, West;Humans;Isoenzymes/blood;Phenotype;Phosphoglucomutase/blood;Polymorphism, Genetic	Bissbort S;K√∂mpf J;Bethge R;Gussmann S	Journal, Articles							erythrocyte;Erythrocyte;red cell	TRUE
1125080	Incorporation of the purine moieties of guanosine and inosine analogs into nucleotide pools of human erythrocytes.		eng	807	813	Biochemical pharmacology	24	7	1975	Apr	01	D004229/Q000494;D004912/Q000378;D006151/Q000031;D006151/Q000378;D006801;D066298;D007288/Q000031;D007288/Q000378;D009711/Q000378;D011687/Q000378;D012643/Q000378;D013866/Q000378;D013997	Dithiothreitol/pharmacology;Erythrocytes/metabolism;Guanosine/analogs & derivatives;Guanosine/metabolism;Humans;In Vitro Techniques;Inosine/analogs & derivatives;Inosine/metabolism;Nucleotides/metabolism;Purines/metabolism;Selenium/metabolism;Thioguanine/metabolism;Time Factors	Kong CM;Parks RE	Journal, Articles							erythrocyte;Erythrocyte	TRUE
1229165	[Xylitol metabolism in human erythrocytes].	1. Washed human erythrocytes metabolize 1,14 muMol xylitol in 120 min under the following experimental conditions: pH 7.4 and 37 degrees C. 2. The levels of 2,3-diphosphoglycerate and ATP decrease during the incubation with xylitol. This decrease is not a specific effect of xylitol, but depends on the amount of C-atoms taken up. This could be shown in control experiments with fructose and glucose…	ger	268	271	Zeitschrift fur Ernahrungswissenschaft	14	4	1975	Dec		D000255/Q000378;D002245/Q000378;D004163/Q000378;D004912/Q000378;D006801;D007773/Q000378;D013997;D014993/Q000097;D014993/Q000378;D014996/Q000378	Adenosine Triphosphate/metabolism;Carbon Dioxide/metabolism;Diphosphoglyceric Acids/metabolism;Erythrocytes/metabolism;Humans;Lactates/metabolism;Time Factors;Xylitol/blood;Xylitol/metabolism;Xylulose/metabolism	Quadflieg KH;Brand K	Journal, Articles							erythrocyte;Erythrocyte	TRUE
163969	17 Beta-estradiol transport and metabolism in human red blood cells.	Attempts to measure the function of red blood cells as steroid metabolizing tissue showed that the membrane plays an important role. Of the 17beta-estradiol associated with red cells, 2/3 was bound to the membrane while 1/3 was in the soluble fraction. The binding appears to be nonspecific and linearly related to the amount incubated. Binding was more extensive at 2 C than at 26 C. Successive was…	eng	177	185	The Journal of clinical endocrinology and metabolism	40	2	1975	Feb		D001798/Q000378;D002462/Q000378;D004912/Q000201;D004912/Q000378;D004958/Q000378;D004970/Q000096;D006801;D006913/Q000378;D011485;D011956;D012965/Q000494;D013696;D013997	Blood Proteins/metabolism;Cell Membrane/metabolism;Erythrocytes/enzymology;Erythrocytes/metabolism;Estradiol/metabolism;Estrone/biosynthesis;Humans;Hydroxysteroid Dehydrogenases/metabolism;Protein Binding;Receptors, Cell Surface;Sodium Chloride/pharmacology;Temperature;Time Factors	Jacobsohn GM;Siegel ET;Jacobsohn MK	Journal, Articles							Erythrocyte;red blood cell;Red cell;red cell	TRUE
1201198	Four new pyruvate kinase (PK) variants and a classical PK deficiency.	Four new red-cell pyruvate kinase (PK) variants are presented along with one case of so-called classical type PK deficiency. PK 'Tokyo II' had a low activity, Km (PEP) and Vmax, but a normal urea stability and only slight deviation from normal in neutralization tests by antiserum. It had a normal nucleotide specificity, abnormal electrophoretic mobility (fast moving) and the variant was associate…	eng	157	169	British journal of haematology	29	1	1975	Jan		D000328;D000743/Q000235;D002648;D004912/Q000201;D005260;D014644;D006801;D008297;D009500;D009712/Q000032;D011770/Q000032;D011770/Q000172	Adult;Anemia, Hemolytic/genetics;Child;Erythrocytes/enzymology;Female;Genetic Variation;Humans;Male;Neutralization Tests;Nucleotides, Cyclic/analysis;Pyruvate Kinase/analysis;Pyruvate Kinase/deficiency	Miwa S;Nakashima K;Ariyoshi K;Shinohara K;Oda E	Journal, Articles							Erythrocyte	TRUE
							2		1975	Jan	28				Book	Douglas MacN. Surgenor	The Red Blood Cell Volume II, Second Edition	Academic Press	9.78013E+12	10.1016/C2013-0-11564-4		Red Blood Cell	TRUE
1146729	Distribution of tocopherols in human plasma and red blood cells.	The content of various tocopherols was determined in normal plasma and red blood cells. alpha-Tocopherol concentrations ranged form 6.6 to 15.0 (mean 9.6) mug/ml in plasma and from 0.9 to 1.8 (mean 1.4) mug/ml in red blood cells. gamma-Tocopherol ranged from 0.7 to 2.7 (mean 1.6) mug/ml in plasma and fron 0.1 to 0.4 (mean 0.24) mug/ml in red blood cells. Only a minute amount (smaller than 0.3 mug…	eng	756	760	The American journal of clinical nutrition	28	7	1975	Jul		D002250;D004041/Q000032;D004912/Q000378;D005069;D006801;D008566/Q000378;D009821/Q000032;D014481;D014810/Q000032;D014810/Q000097	Carbon Radioisotopes;Dietary Fats/analysis;Erythrocytes/metabolism;Evaluation Studies as Topic;Humans;Membranes/metabolism;Oils/analysis;United States;Vitamin E/analysis;Vitamin E/blood	Chow CK	Journal, Articles							Erythrocyte;red blood cell	TRUE
807573	Purification and properties of human erythrocyte glutathione peroxidase.	Glutathione peroxidase has been purified to homogeneity from human erythrocytes. The purification steps involved ammonium sulfate precipitation of hemolysate, CM-cellulose (CM-52), DEAE-cellulose (DE52), Sephadex G-200, and DEAE-Sephadex column chromatography. In the last step, i.e. DEAE-Sephadex A-25 column chromatography, the enzyme was eluted in a major peak and tailing fraction. The major pea…	eng	5144	5149	The Journal of biological chemistry	250	13	1975	Jul	10	D000818;D001151/Q000494;D002413/Q000494;D002846;D002848;D002850;D004589;D004912/Q000201;D005033/Q000494;D005979/Q000097;D005979/Q000302;D006801;D006902/Q000494;D005779;D007461/Q000494;D007700;D008970;D010544/Q000097;D011817/Q000276;D012643/Q000032;D012967	Animals;Arsenic/pharmacology;Cations, Divalent/pharmacology;Chromatography, Affinity;Chromatography, DEAE-Cellulose;Chromatography, Gel;Electrophoresis, Disc;Erythrocytes/enzymology;Ethylmaleimide/pharmacology;Glutathione Peroxidase/blood;Glutathione Peroxidase/isolation & purification;Humans;Hydroxymercuribenzoates/pharmacology;Immunodiffusion;Iodoacetates/pharmacology;Kinetics;Molecular Weight;…	Awasthi YC;Beutler E;Srivastava SK	Journal, Articles							erythrocyte;Erythrocyte	TRUE
	Adenylosuccinate lyase from human erythrocytes	1. Adenylosuccinate lyase (S-AMP lyase) (E.C. 4.3.2.2) has been purified 10,000-fold from human erythrocyte lysates. 2. The enzyme catalyzes the conversion of S-AMP to AMP and fumarate, and the conversion of JV-(5-amino-l-ribosyl-4-imidazole carbonyl)-l-aspartic acid 5'-phosphate (S-AICA ribonucleotide) to 5-amino-l-ribosyl-4-imidazole carboxamide 5'-phosphate (AICA ribonucleotide) and fumarate. …		497	503	International Journal of Biochemistry	6	7	1975	July				Barnes BL, Bishop SH	Journal, Article					10.1016/0020-711X(75)90030-0		erythrocyte	TRUE
236730	Partial purification and some properties of human erythrocyte prostaglandin 9-ketoreductase and 15-hydroxyprostaglandin dehydrogenase.		eng	287	293	Archives of biochemistry and biophysics	167	1	1975	Mar		D000429/Q000097;D000429/Q000302;D000818;D002845;D002852;D004912/Q000201;D006801;D006882;D006911/Q000097;D006911/Q000302;D007700;D009243;D009249;D011453;D011817/Q000276;D011863;D013696	Alcohol Oxidoreductases/blood;Alcohol Oxidoreductases/isolation & purification;Animals;Chromatography;Chromatography, Ion Exchange;Erythrocytes/enzymology;Humans;Hydroxyapatites;Hydroxyprostaglandin Dehydrogenases/blood;Hydroxyprostaglandin Dehydrogenases/isolation & purification;Kinetics;NAD;NADP;Prostaglandins;Rabbits/immunology;Radioimmunoassay;Temperature	Kaplan L;Lee SC;Levine L	Journal, Articles							erythrocyte;Erythrocyte	TRUE
1125070	Adenosine deaminase from human erythrocytes: purification and effects of adenosine analogs.		eng	693	701	Biochemical pharmacology	24	6	1975	Mar	15	D000243/Q000097;D000243/Q000302;D058892;D000619/Q000097;D000900/Q000494;D004912/Q000201;D006801;D066298;D007700;D008970;D009700/Q000097;D013056	Adenosine Deaminase/blood;Adenosine Deaminase/isolation & purification;Adenosine Deaminase Inhibitors;Aminohydrolases/blood;Anti-Bacterial Agents/pharmacology;Erythrocytes/enzymology;Humans;In Vitro Techniques;Kinetics;Molecular Weight;Nucleoside Deaminases/blood;Spectrophotometry, Ultraviolet	Agarwal RP;Sagar SM;Parks RE	Journal, Articles							erythrocyte;Erythrocyte	TRUE
236766	Cholesterol ester hydrolase in human red blood cells.	1. Cholesterol ester hydrolytic activity (sterol-ester hydrolase EC 3.1.1.13) was detected in human red blood cells. Enzyme activity appeared confined to the cell membrane and was most marked in washed preparations of red cell ghosts. 2. Hydrolytic activity was stimulated by the anti-oxidants D-alpha-tocopherol and butylated hydroxytoluene. Marked inhibition was produced by erythrocyte hemolysate…	eng	138	145	Biochimica et biophysica acta	384	1	1975	Mar	28	D002084/Q000494;D002462/Q000201;D004912/Q000201;D004950/Q000097;D006461;D006801;D006863;D011092/Q000494;D002787/Q000097;D013656/Q000494;D014810/Q000494	Butylated Hydroxytoluene/pharmacology;Cell Membrane/enzymology;Erythrocytes/enzymology;Esterases/blood;Hemolysis;Humans;Hydrogen-Ion Concentration;Polyethylene Glycols/pharmacology;Sterol Esterase/blood;Taurocholic Acid/pharmacology;Vitamin E/pharmacology	Poon RW;Simon JB	Journal, Articles							erythrocyte;red blood cell;Erythrocyte;red cell	TRUE
170192	Red cell uridine monophosphate kinase polymorphism in Japanese.	Samples from 635 unrelated Japanese blood doners in Tokyo were examined for their red cell uridine monophosphate kinase phenotypes using starch gel electrophoresis. Three phenotypes were found: UMPK1 (570, 89.76%), UMPK 2--1 (63, 9.92%) and UMPK 2 (2, 0.32%). The corresponding gene frequency for UMPK1 was 0.9472 and for UMPK2 was 0.0528. The UMPK2 frequency in the present study was slightly highe…	eng	255	257	Humangenetik	29	3	1975	Sep	23	D004912/Q000201;D005260;D005787;D005799;D006801;D007564;D010641;D010770/Q000097;D011110;D011247;D014430;D014541/Q000097	Erythrocytes/enzymology;Female;Gene Frequency;Genes, Dominant;Humans;Japan;Phenotype;Phosphotransferases/blood;Polymorphism, Genetic;Pregnancy;Twins, Monozygotic;Uridine Kinase/blood	Harada S;Ito M;Misawa S	Journal, Articles							Erythrocyte;Red cell;red cell	TRUE
826280	Production of 1,2-diacylglycerol in human erythrocyte membranes exposed to low concentrations of calcium ions.	A specific increase in the membrane content of 1,2-diacylglycerol occurred when erythrocytes were lysed at 20 degrees C in media which did not inclued a chelator of Ca2+ and also when Ca2+ was added to haemoglobin-free erythrocyte ghosts which had been prepared in the presence of ethyleneglycol-bis-(beta-aminoethylether)-N,N'-tetraacetic acid (EGTA). The maximum increase was about 20-fold. The pr…	eng	824	830	Biochimica et biophysica acta	455	3	1976	Dec	14	D002118/Q000494;D004075/Q000096;D004075/Q000097;D004533/Q000494;D004910/Q000187;D004910/Q000378;D004912/Q000378;D005989/Q000097;D006801;D007700;D008563/Q000097;D010713/Q000097	Calcium/pharmacology;Diglycerides/biosynthesis;Diglycerides/blood;Egtazic Acid/pharmacology;Erythrocyte Membrane/drug effects;Erythrocyte Membrane/metabolism;Erythrocytes/metabolism;Glycerides/blood;Humans;Kinetics;Membrane Lipids/blood;Phosphatidylcholines/blood	Allan D;Michell RH	Journal, Articles							erythrocyte;Erythrocyte	TRUE
180018	Human erythrocyte pyrimidine nucleoside monophosphate kinase. Partial purification and properties of two allelic gene products.	Human pyrimidine nucleoside monophosphate kinase is a polymorphic enzyme having two allelic gene products, UMPK 1 and UMPK 2, in several populations. A procedure is described for the partial purification of this enzyme from human red blood cells resulting in a 1500-fold purification of the enzyme for UMPK 1 and 583-fold for UMPK 2. The purified enzyme preparation catalyzed the phosphorylation of …	eng	4179	4183	The Journal of biological chemistry	251	14	1976	Jul	25	D000483;D002413;D004355;D004912/Q000201;D006358;D006801;D007527/Q000097;D007700;D010770/Q000097;D010770/Q000302;D011110;D013329	Alleles;Cations, Divalent;Drug Stability;Erythrocytes/enzymology;Hot Temperature;Humans;Isoenzymes/blood;Kinetics;Phosphotransferases/blood;Phosphotransferases/isolation & purification;Polymorphism, Genetic;Structure-Activity Relationship	Teng YS;Chen SH;Scott CR	Journal, Articles							erythrocyte;red blood cell;Erythrocyte	TRUE
178178	Red cell uridine monophosphate kinase: effects of red cell aging on the activity of two UMPK gene products.	We have previously reported that uridine monophosphate kinase (UMPK) is genetically polymorphic in man, and that the UMPK2 gene product has less activity than that of UMPK1 when measured in normal red cells. In this paper we present evidence that the activity of UMPK, like that of many other enzymes, declines during red cell aging, and that the lower activity of UMPK 2, as compared with UMPK 1, i…	eng	138	142	American journal of human genetics	28	2	1976	Mar		D004905;D004912/Q000201;D005260;D005796;D006801;D008297;D010641;D010770/Q000097;D011110;D014541/Q000097	Erythrocyte Aging;Erythrocytes/enzymology;Female;Genes;Humans;Male;Phenotype;Phosphotransferases/blood;Polymorphism, Genetic;Uridine Kinase/blood	Teng Y;Chen S;Giblett ER	Journal, Articles							Erythrocyte;Red cell;red cell	TRUE
984734	Distribution of human red cell phosphoglucomutase isozyme PGM3 types in a European and an African population.		eng	103	105	Anthropologischer Anzeiger; Bericht uber die biologisch-anthropologische Literatur	35	2025-02-03	1976	Mar		D000462;D044383;D004912/Q000201;D005828;D006801;D007527/Q000097;D010641;D010733/Q000097;D013030;D044465	Algeria;Black People;Erythrocytes/enzymology;Genetics, Population;Humans;Isoenzymes/blood;Phenotype;Phosphoglucomutase/blood;Spain;White People	Berg K;Rodewald A;Schwarzfischer F;Wischerath H	Journal, Articles							Erythrocyte;red cell	TRUE
821476	Production of 1,2-diacylglycerol and phosphatidate in human erythrocytes treated with calcium ions and ionophore A23187.	1. When the ionophore A23187 and Ca2+ were added to normal human erythrocytes, the incorporation of 32P into phosphatidate was enhanced within 1 min, but there was only slight labelling of other phospholipids. 2. Labelling of phosphatidate in these cells did not continue to increase after about 20min at 37 degrees C; by this time, radioactivity in phosphatidate was about ten times higher inionoph…	eng	225	232	The Biochemical journal	156	2	1976	May	15	D000255/Q000032;D000900/Q000494;D000001/Q000494;D002118/Q000494;D002462/Q000201;D004533/Q000494;D004912/Q000187;D004912/Q000201;D004912/Q000378;D005227/Q000032;D005990/Q000031;D005990/Q000378;D005991/Q000032;D006801;D066298;D010712/Q000032;D010712/Q000096;D010743/Q000096;D013997	Adenosine Triphosphate/analysis;Anti-Bacterial Agents/pharmacology;Calcimycin/pharmacology;Calcium/pharmacology;Cell Membrane/enzymology;Egtazic Acid/pharmacology;Erythrocytes/drug effects;Erythrocytes/enzymology;Erythrocytes/metabolism;Fatty Acids/analysis;Glycerol/analogs & derivatives;Glycerol/metabolism;Glycerol Kinase/analysis;Humans;In Vitro Techniques;Phosphatidic Acids/analysis;Phosphatid…	Allan D;Watts R;Michell RH	Journal, Articles							erythrocyte;Erythrocyte	TRUE
942406	Transport of pyruvate nad lactate into human erythrocytes. Evidence for the involvement of the chloride carrier and a chloride-independent carrier.	The kinetics and activation energy of entry of pyruvate and lactate into the erythrocyte were studied at concentrations below 4 and 15mM respectively. The Km and Vmax. values for both substrates are reported, and it is shown that pyruvate inhibits competitively with respect to lactate and vice versa. In both cases the Km for the carboxylate as a substrate was the same as its Ki as an inhibitor. A…	eng	193	207	The Biochemical journal	156	2	1976	May	15	D001693/Q000187;D002264/Q000378;D002352;D002712/Q000378;D002934/Q000494;D004912/Q000378;D005459/Q000378;D006801;D066298;D007424/Q000378;D007700;D007773/Q000378;D010851/Q000378;D011773/Q000378;D013267/Q000378;D013696	Biological Transport, Active/drug effects;Carboxylic Acids/metabolism;Carrier Proteins;Chlorides/metabolism;Cinnamates/pharmacology;Erythrocytes/metabolism;Fluorides/metabolism;Humans;In Vitro Techniques;Intracellular Fluid/metabolism;Kinetics;Lactates/metabolism;Picrates/metabolism;Pyruvates/metabolism;Stilbenes/metabolism;Temperature	Halestrap AP	Journal, Articles							erythrocyte;Erythrocyte	TRUE
977587	Formation of glutathione conjugates of prostaglandin A1 in human red blood cells.	When prostaglandin A1 was incubated with a Tris/saline suspension of washed human red blood cells, a substantial amount was converted to polar metabolites. These were purified by solvent extraction, XAD-2 column, and cellulose thin layer chromatography and characterized by chromatography, amino acid analysis, and mass spectrometry. The polar metabolites were a mixture of two glutathione conjugate…	eng	6550	6554	The Journal of biological chemistry	251	21	1976	Nov	10	D004912/Q000378;D005978/Q000097;D006801;D013058;D010084;D011454/Q000097	Erythrocytes/metabolism;Glutathione/blood;Humans;Mass Spectrometry;Oxidation-Reduction;Prostaglandins A/blood	Cagen LM;Fales HM;Pisano JJ	Journal, Articles							Erythrocyte;red blood cell	TRUE
1000842	Polyamine distribution in cellular compartments of blood and in aging erythrocytes.	Human blood was separated into pure preparations of erythrocytes, mononuclear leukocytes, polymorphonuclear leukocytes, platelets, and platelet free plasma. The mean concentrations of putrescine, spermidine, and spermine per 10(9) cells were found to be several orders of magnitude higher for leukocytes than erythrocytes. There was no significant difference between leukocyte types. Platelets and p…	eng	71	88	Clinica chimica acta; international journal of clinical chemistry	73	1	1976	Nov	15	D000328;D001773/Q000378;D001792/Q000166;D001792/Q000378;D004905;D004912/Q000378;D005260;D006454/Q000378;D006651;D006801;D008297;D009000/Q000166;D009000/Q000378;D009504/Q000166;D009504/Q000378;D011073/Q000097;D011700/Q000097;D012156/Q000166;D012156/Q000378;D013095/Q000097;D013096/Q000097	Adult;Blood Cells/metabolism;Blood Platelets/cytology;Blood Platelets/metabolism;Erythrocyte Aging;Erythrocytes/metabolism;Female;Hemoglobins/metabolism;Histocytochemistry;Humans;Male;Monocytes/cytology;Monocytes/metabolism;Neutrophils/cytology;Neutrophils/metabolism;Polyamines/blood;Putrescine/blood;Reticulocytes/cytology;Reticulocytes/metabolism;Spermidine/blood;Spermine/blood	Cooper KD;Shukla JB;Rennert OM	Journal, Articles							Erythrocyte;erythrocyte	TRUE
8143	Human erythrocyte glutathione reductase. I. Purification and properties.	1. Glutathione reductase (NAD(P)H:oxidized-glutathione oxidoreductase, EC. 1.6.4.2) from human erythrocytes was purified 49 000-fold with an overall yield of 15% and a 280/460 nm absorbance ratio of 6.03. The procedure used was the method of Worthington and Rosemeyer modified by addition of heating and recrystallization. 2. It was concluded from the results of purification, electrofocusing and in…	eng	309	323	Biochimica et biophysica acta	445	2	1976	Sep	14	D004912/Q000201;D005980/Q000097;D005980/Q000302;D005980/Q000378;D006801;D006863;D005779;D007700;D009243;D009249	Erythrocytes/enzymology;Glutathione Reductase/blood;Glutathione Reductase/isolation & purification;Glutathione Reductase/metabolism;Humans;Hydrogen-Ion Concentration;Immunodiffusion;Kinetics;NAD;NADP	Nakashima K;Miwa S;Yamauchi K	Journal, Articles							erythrocyte;Erythrocyte	TRUE
953036	Purification and some properties of human erythrocyte hexokinase.	1. Human erythrocyte hexokinase (ADP:D-hexose 6-phosphotransferase, EC 2.7.1.1) was purified 50 000--100 000-fold with a final specific activity of about 25--50 units/mg protein using gel-filtration, ion-exchange chromatography and affinity chromagraphy. 2. After isoelectrofocusing ofthe preparation one major protein band could be detected besides a minor band. THe isoelectric point of the major …	eng	330	341	Biochimica et biophysica acta	445	2	1976	Sep	14	D004355;D004912/Q000201;D006593/Q000097;D006593/Q000302;D006801;D007700;D013329	Drug Stability;Erythrocytes/enzymology;Hexokinase/blood;Hexokinase/isolation & purification;Humans;Kinetics;Structure-Activity Relationship	Rijksen G;Staal GE	Journal, Articles							erythrocyte;Erythrocyte	TRUE
146389	[Transphosphatidylation reaction with phospholipase D in erythrocyte membranes].		ger	837	842	Acta biologica et medica Germanica	36	2025-05-06	1977			D000251/Q000378;D002118/Q000378;D004910/Q000201;D004910/Q000378;D004912/Q000378;D000431/Q000378;D006801;D000432/Q000378;D010740/Q000378;D010743/Q000378	Adenosine Triphosphatases/metabolism;Calcium/metabolism;Erythrocyte Membrane/enzymology;Erythrocyte Membrane/metabolism;Erythrocytes/metabolism;Ethanol/metabolism;Humans;Methanol/metabolism;Phospholipases/metabolism;Phospholipids/metabolism	Gercken G;Witt W	Journal, Articles							erythrocyte;Erythrocyte	TRUE
203151	Carbon balance studies with various substrates in human erythrocytes.	Carbon metabolism in erythrocytes has been found to be in balance with a variety of substrates studied. The contribution of the 2,3-bisphosphoglycerate pathway to carbon metabolism depends on the rates of carbon utilization and increases with increasing metabolic rates. Net decrease of the 2,3-bisphosphoglycerate level acts as a NAD regenerating system thus facilitating uptake of polyalcohols suc…	eng	639	643	Acta biologica et medica Germanica	36	2025-05-06	1977			D001786;D002245/Q000097;D004163/Q000097;D004912/Q000378;D005632/Q000097;D006601/Q000097;D006801;D007773/Q000097;D009243/Q000097;D010429/Q000097;D011773/Q000097;D012266/Q000097;D014993/Q000097;D014996/Q000097	Blood Glucose;Carbon Dioxide/blood;Diphosphoglyceric Acids/blood;Erythrocytes/metabolism;Fructose/blood;Hexoses/blood;Humans;Lactates/blood;NAD/blood;Pentoses/blood;Pyruvates/blood;Ribose/blood;Xylitol/blood;Xylulose/blood	Quadeflieg KH;Brand K	Journal, Articles							erythrocyte;Erythrocyte	TRUE
23635	Regulation of NAD and NADP synthesis in human red cell.	NAD is synthesized in red cell from nicotinic acid and PRPP through the formation of nicotinate mononucleotide and desamido-NAD. Synthesis of one mole of NAD requires two moles of ATP. NADP comes from NAD phosphorylation by NAD-kinase (EC.2.7.1.23). NAD and NADP analysis on a population with ATP level ranging from 800 to 2500 nmoles/ml red cells showed a close correlation between ATP and pyridine…	eng	759	763	Acta biologica et medica Germanica	36	2025-05-06	1977			D000255/Q000378;D000743/Q000097;D004912/Q000378;D005955/Q000097;D006453/Q000097;D006801;D009243/Q000096;D009249/Q000096	Adenosine Triphosphate/metabolism;Anemia, Hemolytic/blood;Erythrocytes/metabolism;Glucosephosphate Dehydrogenase Deficiency/blood;Hemoglobinopathies/blood;Humans;NAD/biosynthesis;NADP/biosynthesis	Pescarmona GP;Bracone A;David O;Sartori ML;Bosia A	Journal, Articles							Erythrocyte;red cell	TRUE
562050	A genetic study of erythrocyte arginine-tRNA synthetase activity in man.	To search for evidence of genetic variation among the aminoacyl-tRNA synthetases, a semi-automated assay procedure employing a Technicon AutoAnalyzer was used to measure erythrocyte arginine-tRNA synthetase activity in samples obtained from normal human twins of various ages. Variation in enzyme activity within the older DZ twins was five times that of the MZ twins suggesting the existence of gen…	eng	21	27	Acta geneticae medicae et gemellologiae	26	1	1977			D000293;D000328;D000368;D000604/Q000235;D001126/Q000235;D002648;D002675;D004912/Q000201;D005260;D005796;D014644;D006801;D007223;D007231;D008297;D008875;D011247;D014427;D014429;D014430	Adolescent;Adult;Aged;Amino Acyl-tRNA Synthetases/genetics;Arginine-tRNA Ligase/genetics;Child;Child, Preschool;Erythrocytes/enzymology;Female;Genes;Genetic Variation;Humans;Infant;Infant, Newborn;Male;Middle Aged;Pregnancy;Twins;Twins, Dizygotic;Twins, Monozygotic	McCune SA;Yu PL;Nance WE	Journal, Articles							erythrocyte;Erythrocyte	TRUE
403244	L-Dopa peroxidase activity of human erythrocyte catalase.	The human red cell hemolysate was found to have 3-(3',4'-dihydroxphenyl)-L-alanine (L-dopa) peroxidase activity. During the purification of glutathione peroxidase and catalase by ammonium sulfate precipitation, ion exchange chromatography. Sephadex gel filtration, and preparative polyacrylamide disc electrophoresis, the L-dopa peroxidase activity was found to be associated with catalase. Both sod…	eng	763	769	The Journal of laboratory and clinical medicine	89	4	1977	Apr		D001386/Q000494;D002374/Q000097;D002850;D004492/Q000494;D004591;D004912/Q000201;D006358;D006801;D007980;D010544/Q000097	Azides/pharmacology;Catalase/blood;Chromatography, Gel;Edetic Acid/pharmacology;Electrophoresis, Polyacrylamide Gel;Erythrocytes/enzymology;Hot Temperature;Humans;Levodopa;Peroxidases/blood	Awasthi YC;Srivastava SK;Snyder LM;Edelstein L;Fortier NL	Journal, Articles							erythrocyte;Erythrocyte;red cell	TRUE
558643	Demethylation of O-methyl metabolites of catecholamines in erythrocytes: a methanol-forming reaction.	When lysates of erythrocytes of 11 species, including man, were incubated at pH 7.8 with L-3-methoxy-4-hydroxy [U-14C]phenylalanine or with [7-3H]normetanephrine, these were demethylated and formed 3,4-dihydroxy[14C]phenylalanine or [3H]norepinephrine. These catechols were identified by column and paper chromatographic methods. When [14C-methoxy]normetanephrine was incubated with lysates of rat e…	eng	669	685	Research communications in chemical pathology and pharmacology	16	4	1977	Apr		D000818;D001798/Q000378;D002245/Q000097;D002395/Q000097;D002415;D002417;D010856;D003640;D004285;D004912/Q000201;D004912/Q000378;D005557/Q000097;D006168;D006801;D066298;D000432/Q000097;D051379;D010090/Q000378;D011485;D011817;D051381;D012756;D001503	Animals;Blood Proteins/metabolism;Carbon Dioxide/blood;Catecholamines/blood;Cats;Cattle;Columbidae;Dealkylation;Dogs;Erythrocytes/enzymology;Erythrocytes/metabolism;Formaldehyde/blood;Guinea Pigs;Humans;In Vitro Techniques;Methanol/blood;Mice;Oxidoreductases, O-Demethylating/metabolism;Protein Binding;Rabbits;Rats;Sheep;Ursidae	Tyce GM	Journal, Articles							erythrocyte;Erythrocyte	TRUE
901548	Comparative study of superoxide dismutase, catalase and glutathione peroxidase levels in erythrocytes of different animals.		eng	1525	1535	Biochemical and biophysical research communications	77	4	1977	Aug	22	D000818;D002374/Q000097;D004912/Q000201;D005979/Q000097;D006454/Q000032;D006801;D010544/Q000097;D013045;D013482/Q000097	Animals;Catalase/blood;Erythrocytes/enzymology;Glutathione Peroxidase/blood;Hemoglobins/analysis;Humans;Peroxidases/blood;Species Specificity;Superoxide Dismutase/blood	Maral J;Puget K;Michelson AM	Journal, Articles							erythrocyte;Erythrocyte	TRUE
200994	Angiotensinase activity in red blood cell membranes and intact adrenal cells.	The present study was undertaken to characterize angiotensinase activity in human red blood cells (RBCs), RBC ghosts and rabbit adrenal cells. It was found, by the use of paper chromatography, that each of these preparations possess enzymes capable of converting angiotensin II to its heptapeptide derivative, [des=Asp1] angiotensin II (angiotensin III). Further characterization of these enzymes by…	eng	697	707	Research communications in chemical pathology and pharmacology	18	4	1977	Dec		D000302/Q000201;D000818;D002854;D010450/Q000378;D004910/Q000201;D004912/Q000201;D006801;D066298;D008027;D011817;D013053	Adrenal Cortex/enzymology;Animals;Chromatography, Paper;Endopeptidases/metabolism;Erythrocyte Membrane/enzymology;Erythrocytes/enzymology;Humans;In Vitro Techniques;Light;Rabbits;Spectrophotometry	Moore AF;Gurchinoff S;Brashear W;Bumpus FM;Chang R;Khairallah PA	Journal, Articles							RBC;Erythrocyte;red blood cell	TRUE
590528	Activity of 2-alpha-L-fucosyltransferase in human sera and red cell membranes. A study of common ABH blood donors, rare 'Bombay' and 'Parabombay' individuals.		eng	74	78	FEBS letters	84	1	1977	Dec	01	D000017;D004910/Q000201;D004912/Q000201;D006154;D006602/Q000097;D006801	ABO Blood-Group System;Erythrocyte Membrane/enzymology;Erythrocytes/enzymology;Guanosine Diphosphate Fucose;Hexosyltransferases/blood;Humans	Mulet C;Cartron JP;Badet J;Salmon C	Journal, Articles							Erythrocyte;red cell	TRUE
193849	Human erythrocyte phosphoribosylpyrophosphate synthetase. Subunit analysis and states of subunit association.		eng	3911	3918	The Journal of biological chemistry	252	11	1977	Jun	10	D000244/Q000494;D000255/Q000494;D000596/Q000032;D002374/Q000032;D004163/Q000494;D004912/Q000201;D006150/Q000494;D006801;D046911;D008274;D008970;D010446/Q000032;D010770/Q000097;D011487/Q000187;D012268/Q000097;D012268/Q000302;D014357	Adenosine Diphosphate/pharmacology;Adenosine Triphosphate/pharmacology;Amino Acids/analysis;Catalase/analysis;Diphosphoglyceric Acids/pharmacology;Erythrocytes/enzymology;Guanine Nucleotides/pharmacology;Humans;Macromolecular Substances;Magnesium;Molecular Weight;Peptide Fragments/analysis;Phosphotransferases/blood;Protein Conformation/drug effects;Ribose-Phosphate Pyrophosphokinase/blood;Ribose-…	Becker MA;Meyer LJ;Huisman WH;Lazar C;Adams WB	Journal, Articles							erythrocyte;Erythrocyte	TRUE
869945	NADPH-flavin reductase in human erythrocytes and the reduction of methemoglobin through flavin by the enzyme.		eng	174	182	Biochemical and biophysical research communications	76	1	1977	May	09	D004912/Q000201;D005486/Q000378;D005182/Q000378;D005415/Q000378;D006801;D008706/Q000378;D008751/Q000378;D009247/Q000097;D009252/Q000097;D009252/Q000302;D012256/Q000378	Erythrocytes/enzymology;Flavin Mononucleotide/metabolism;Flavin-Adenine Dinucleotide/metabolism;Flavins/metabolism;Humans;Methemoglobin/metabolism;Methylene Blue/metabolism;NADH, NADPH Oxidoreductases/blood;NADPH Dehydrogenase/blood;NADPH Dehydrogenase/isolation & purification;Riboflavin/metabolism	Yubisui T;Matsuki T;Tanishima K;Takeshita M;Yoneyama Y	Journal, Articles							erythrocyte;Erythrocyte	TRUE
72567	Radioimmunoassay and chemical properties of glucose 6-phosphate dehydrogenase and of a specific NADP(H)-binding protein (FX) from human erythrocytes.		eng	109	123	Biochimica et biophysica acta	500	1	1977	Nov	07	D000596/Q000032;D002352/Q000097;D002352/Q000276;D000939;D004912/Q000378;D005954/Q000097;D005954/Q000276;D005955/Q000097;D006801;D008297;D009249;D010446/Q000032;D011863	Amino Acids/analysis;Carrier Proteins/blood;Carrier Proteins/immunology;Epitopes;Erythrocytes/metabolism;Glucosephosphate Dehydrogenase/blood;Glucosephosphate Dehydrogenase/immunology;Glucosephosphate Dehydrogenase Deficiency/blood;Humans;Male;NADP;Peptide Fragments/analysis;Radioimmunoassay	de Flora A;Morelli A;Frascio M;Corte G;Curti B;Galliano M;Gozzer C;Minchiotti L;Mareni C;Gaetani G	Journal, Articles							erythrocyte;Erythrocyte	TRUE
923580	Glutathione reductase from human erythrocytes. Isolation of the enzyme and sequence analysis of the redox-active peptide.		eng	65	71	European journal of biochemistry	80	1	1977	Oct	17	D000595;D003488;D004912/Q000201;D005980/Q000097;D005980/Q000302;D006801;D010084;D010455/Q000032;D014961	Amino Acid Sequence;Cyanogen Bromide;Erythrocytes/enzymology;Glutathione Reductase/blood;Glutathione Reductase/isolation & purification;Humans;Oxidation-Reduction;Peptides/analysis;X-Ray Diffraction	Krohne-Ehrich G;Schirmer RH;Untucht-Grau R	Journal, Articles							erythrocyte;Erythrocyte	TRUE
19556	Temperature-dependent changes of chloride transport kinetics in human red cells.	Chloride self-exchange in human red cells was studied between 0 degrees C and 38 degrees C. At higher temperatures the flow-tube method was used. Although the general features of chloride transport at 0 degrees C and 38 degrees C are similar, the following differences were found: (a) the maximum pH of chloride self-exchange flux was lowered 0.6 pH unit from 7.8 to 7.2 when temperature was increas…	eng	283	306	The Journal of general physiology	70	3	1977	Sep		D001692/Q000187;D001965/Q000378;D002712/Q000378;D004910/Q000378;D004912/Q000378;D006801;D006863;D007700;D009994;D013696	Biological Transport/drug effects;Bromides/metabolism;Chlorides/metabolism;Erythrocyte Membrane/metabolism;Erythrocytes/metabolism;Humans;Hydrogen-Ion Concentration;Kinetics;Osmolar Concentration;Temperature	Brahm J	Journal, Articles							Erythrocyte;red cell	TRUE
900140	Increased erythrocyte uroporphyrinogen-l-synthetase, delta-aminolevulinic acid dehydratase and protoporphyrin in hemolytic anemias.		eng	359	364	The American journal of medicine	63	3	1977	Sep		D000642/Q000097;D000743/Q000097;D000743/Q000201;D000755/Q000097;D000755/Q000201;D004906;D004912/Q000201;D004912/Q000378;D006418/Q000096;D006453/Q000097;D006453/Q000201;D006461;D006801;D006836/Q000097;D011163/Q000097;D000623/Q000097;D011166/Q000097;D011524/Q000097;D012156;D013789/Q000097;D013789/Q000201	Ammonia-Lyases/blood;Anemia, Hemolytic/blood;Anemia, Hemolytic/enzymology;Anemia, Sickle Cell/blood;Anemia, Sickle Cell/enzymology;Erythrocyte Count;Erythrocytes/enzymology;Erythrocytes/metabolism;Heme/biosynthesis;Hemoglobinopathies/blood;Hemoglobinopathies/enzymology;Hemolysis;Humans;Hydro-Lyases/blood;Hydroxymethylbilane Synthase/blood;Porphobilinogen Synthase/blood;Porphyrins/blood;Protoporph…	Anderson KE;Sassa S;Peterson CM;Kappas A	Journal, Articles							erythrocyte;Erythrocyte	TRUE
889843	Purification and characterization of aldolase from human erythrocytes.	A procedure has been developed for the purification of human erythrocyte aldolase (D-fructose-1,6-bisphosphate D-glyceraldehyde-3-phosphate-lyase, EC 4.1.2.1.3). The process involves a specific substrate elution of the enzyme from phosphocellulose followed by a reverse ammonium sulfate fractionation. The preparation has been shown to be homogeneous by analytical ultracentrifugation, thin-layer el…	eng	188	198	Biochimica et biophysica acta	484	1	1977	Sep	15	D000596/Q000032;D055598;D002621;D004912/Q000201;D005634/Q000097;D005634/Q000302;D006801;D007700;D046911;D008970;D009928;D013045	Amino Acids/analysis;Chemical Phenomena;Chemistry;Erythrocytes/enzymology;Fructose-Bisphosphate Aldolase/blood;Fructose-Bisphosphate Aldolase/isolation & purification;Humans;Kinetics;Macromolecular Substances;Molecular Weight;Organ Specificity;Species Specificity	Yeltman DR;Harris BG	Journal, Articles							erythrocyte;Erythrocyte	TRUE
211386	Nucleoside diphosphokinase from human erythrocytes.		eng	376	386	Methods in enzymology	51		1978			D004912/Q000201;D006801;D007700;D008970;D009701/Q000097;D009701/Q000302;D010770/Q000302;D013056/Q000379;D013379	Erythrocytes/enzymology;Humans;Kinetics;Molecular Weight;Nucleoside-Diphosphate Kinase/blood;Nucleoside-Diphosphate Kinase/isolation & purification;Phosphotransferases/isolation & purification;Spectrophotometry, Ultraviolet/methods;Substrate Specificity	Agarwal RP;Robison B;Parks RE	Journal, Articles							erythrocyte;Erythrocyte	TRUE
211390	Guanylate kinases from human erythrocytes, hog brain, and rat liver.		eng	483	490	Methods in enzymology	51		1978			D000818;D001921/Q000201;D003848;D004912/Q000201;D006157;D006801;D007700;D008099/Q000201;D008970;D009703/Q000302;D009703/Q000378;D010770/Q000302;D051381;D013056/Q000379;D013379;D013552	Animals;Brain/enzymology;Deoxyguanine Nucleotides;Erythrocytes/enzymology;Guanosine Monophosphate;Humans;Kinetics;Liver/enzymology;Molecular Weight;Nucleoside-Phosphate Kinase/isolation & purification;Nucleoside-Phosphate Kinase/metabolism;Phosphotransferases/isolation & purification;Rats;Spectrophotometry, Ultraviolet/methods;Substrate Specificity;Swine	Agarwal KC;Miech RP;Parks RE	Journal, Articles							erythrocyte;Erythrocyte	TRUE
692398	Adenosine deaminase from human erythrocytes.		eng	502	507	Methods in enzymology	51		1978			D000243/Q000097;D000243/Q000302;D004912/Q000201;D006801;D007700;D008970;D009700/Q000302;D013056/Q000379;D013379	Adenosine Deaminase/blood;Adenosine Deaminase/isolation & purification;Erythrocytes/enzymology;Humans;Kinetics;Molecular Weight;Nucleoside Deaminases/isolation & purification;Spectrophotometry, Ultraviolet/methods;Substrate Specificity	Agarwal RP;Parks RE	Journal, Articles							erythrocyte;Erythrocyte	TRUE
659909	Study of the alpha-N-acetylgalactosaminyltransferase in sera and red cell membranes of human A subgroups.		eng	107	116	Journal of immunogenetics	5	2	1978	Apr		D000017;D004910/Q000378;D005700/Q000097;D005700/Q000235;D005700/Q000378;D005809;D014644;D006801;D010641	ABO Blood-Group System;Erythrocyte Membrane/metabolism;Galactosyltransferases/blood;Galactosyltransferases/genetics;Galactosyltransferases/metabolism;Genes, Regulator;Genetic Variation;Humans;Phenotype	Cartron JP;Badet J;Mulet C;Salmon C	Journal, Articles							Erythrocyte;red cell	TRUE
76801	Selective deficiency of 3-beta-d-galactosyltransferase (T-transferase) in Tn-polyagglutinable erythrocytes.	A single genetic defect in membrane synthesis--namely, a deficiency of 3-beta-D-galactosyltransferase--can account for the serological and physicochemical properties of Tn-polyagglutinable erythrocytes.	eng	856	857	Lancet (London, England)	1	8069	1978	Apr	22	D001666;D000939;D004903;D004910/Q000201;D004912/Q000201;D004912/Q000276;D004912/Q000473;D005700/Q000172;D006801;D008951;D008661/Q000097;D012795/Q000378	Binding Sites, Antibody;Epitopes;Erythrocyte Aggregation;Erythrocyte Membrane/enzymology;Erythrocytes/enzymology;Erythrocytes/immunology;Erythrocytes/pathology;Galactosyltransferases/deficiency;Humans;MNSs Blood-Group System;Metabolism, Inborn Errors/blood;Sialoglycoproteins/metabolism	Cartron JP;Cartron J;Andreu G;Salmon C;Bird GW	Journal, Articles							erythrocyte;Erythrocyte	TRUE
24639	Inactivation of human gamma-glutamylcysteine synthetase by cystamine. Demonstration and quantification of enzyme-ligand complexes.	Human erythrocyte gamma-glutamylcysteine synthetase is inactivated by the disulfide cystamine (2,2'-dithiobis-(ethylamine)) at pH 8.2 with a rate constant of 1020 min-1 mM-1. Magnesium ion and various combinations of substrates and products confer differing degrees of protection against cystamine inactivation, thus allowing the detection and quantification of certain enzyme-ligand interactions. B…	eng	2615	2623	The Journal of biological chemistry	253	8	1978	Apr	25	D000255/Q000378;D000613/Q000378;D003538/Q000494;D004912/Q000201;D005721/Q000037;D005721/Q000097;D005971/Q000378;D006801;D007700;D008024;D008274/Q000494;D008433;D010453/Q000037	Adenosine Triphosphate/metabolism;Aminobutyrates/metabolism;Cystamine/pharmacology;Erythrocytes/enzymology;Glutamate-Cysteine Ligase/antagonists & inhibitors;Glutamate-Cysteine Ligase/blood;Glutamates/metabolism;Humans;Kinetics;Ligands;Magnesium/pharmacology;Mathematics;Peptide Synthases/antagonists & inhibitors	Lebo RV;Kredich NM	Journal, Articles							erythrocyte;Erythrocyte	TRUE
690597	Lithium transport pathways in human red blood cells.	In human red cells, Li is extruded against its own concentration gradient if the external medium contains Na as a dominant cation. This uphill net Li extrusion occurs in the presence of external Na but not K, Rb, Cs, choline, Mg, or Ca, is ouabain-insensitive, inhibited by phloretin, and does not require the presence of cellular ATP. Li influx into human red cells has a ouabain-sensitive and a ou…	eng	233	247	The Journal of general physiology	72	2	1978	Aug		D000255/Q000378;D001693/Q000187;D002118/Q000494;D002794/Q000494;D004912/Q000378;D006801;D008094/Q000378;D008274/Q000494;D010042/Q000494;D011188/Q000494;D012413/Q000494;D012964/Q000494	Adenosine Triphosphate/metabolism;Biological Transport, Active/drug effects;Calcium/pharmacology;Choline/pharmacology;Erythrocytes/metabolism;Humans;Lithium/metabolism;Magnesium/pharmacology;Ouabain/pharmacology;Potassium/pharmacology;Rubidium/pharmacology;Sodium/pharmacology	Pandey GN;Sarkadi B;Haas M;Gunn RB;Davis JM;Tosteson DC	Journal, Articles							Erythrocyte;red blood cell;red cell	TRUE
29601	Purification and properties of gamma-glutamylcyclotransferase from human erythrocytes.	1. GAMMA-Glutamylcyclotransferase was purified 10000-fold from human erythrocytes. 2. The purification steps involved fractionation with (NH4)(2)SO(4) and chromatography on Sephadex G-75, DEAE-cellulose and hydroxyapatite. The purified enzyme was found to be homogeneous on density-gradient polyacrylamide-gel electrophoresis. 3. The maximum reaction rate was observed at pH9.0 and the apparent Km v…	eng	427	431	The Biochemical journal	173	2	1978	Aug	01	D000217/Q000097;D055598;D002621;D002848;D004912/Q000201;D006801;D006863;D005722/Q000097;D005722/Q000302	Acyltransferases/blood;Chemical Phenomena;Chemistry;Chromatography, DEAE-Cellulose;Erythrocytes/enzymology;Humans;Hydrogen-Ion Concentration;gamma-Glutamylcyclotransferase/blood;gamma-Glutamylcyclotransferase/isolation & purification	Board PG;Moore KA;Smith JE	Journal, Articles							erythrocyte;Erythrocyte	TRUE
216002	Compartmentalization of cyclic AMP-dependent protein kinases in human erythrocytes.	The human erythrocyte contains two types of cyclic AMP-dependent protein kinase. The membrane-associated protein kinase holoenzyme can be released intact by hypotonic treatment at alkaline pH. Chromatography on DEAE-cellulose and molecular weight determinations demonstrate that this enzyme is a type I cyclic AMP-dependent protein kinase, while the predominant cyclic AMP-dependent protein kinase f…	eng	5926	5930	Proceedings of the National Academy of Sciences of the United States of America	75	12	1978	Dec		D002451;D000242/Q000378;D003593/Q000201;D004910/Q000201;D004912/Q000378;D006801;D007700;D046911;D008970;D011092;D011494/Q000097	Cell Compartmentation;Cyclic AMP/metabolism;Cytoplasm/enzymology;Erythrocyte Membrane/enzymology;Erythrocytes/metabolism;Humans;Kinetics;Macromolecular Substances;Molecular Weight;Polyethylene Glycols;Protein Kinases/blood	Dreyfuss G;Schwartz KJ;Blout ER	Journal, Articles							erythrocyte;Erythrocyte	TRUE
36070	Biochemical characterization of a red cell UMP kinase variant found in the Warao indians of Venezuela.	UMPK 3 is a rare variant of the polymorphic enzyme of human red cells, uridine monophosphate kinase. This homozygote phenotype was detected among the Warao Indians of Venezuela. The UMPK 1 and UMPK 3 enzymes were partially purified following the method described by Tend et al. (1976). The biochemical and kinetic parameters of both variants were studied in crude hemolysates and in partially purifi…	eng	1085	1092	Biochemical genetics	16	2025-11-12	1978	Dec		D000483;D004586;D004912/Q000201;D005787;D006801;D006863;D007199;D007700;D010770/Q000235;D014541/Q000235;D014541/Q000302;D014542/Q000378;D014687	Alleles;Electrophoresis;Erythrocytes/enzymology;Gene Frequency;Humans;Hydrogen-Ion Concentration;Indians, South American;Kinetics;Phosphotransferases/genetics;Uridine Kinase/genetics;Uridine Kinase/isolation & purification;Uridine Monophosphate/metabolism;Venezuela	Gallango ML;M√ºller A;Suinaga R	Journal, Articles							Erythrocyte;red cell	TRUE
723629	Pyrimidine metabolism in hereditary erythrocyte pyrimidine 5' nucleotidase deficiency.	A patient with hereditary erythrocyte pyrimidine 5' nucleotidase deficiency was studied to determine the mechanism of accumulation of erythrocyte pyrimidine nucleotides. Estimates of the rate of degradation of uridine nucleotides to diffusable products imply that the high levels found in these patients could not be sustained from the degradative pathways alone. Active synthesis of uridine nucleot…	eng	1743	1754	Metabolism: clinical and experimental	27	12	1978	Dec		D000293;D000493/Q000627;D004912/Q000378;D005260;D006801;D008297;D009708/Q000097;D009708/Q000172;D011686/Q000188;D011686/Q000201;D011686/Q000235;D011743/Q000097	Adolescent;Allopurinol/therapeutic use;Erythrocytes/metabolism;Female;Humans;Male;Nucleotidases/blood;Nucleotidases/deficiency;Purine-Pyrimidine Metabolism, Inborn Errors/drug therapy;Purine-Pyrimidine Metabolism, Inborn Errors/enzymology;Purine-Pyrimidine Metabolism, Inborn Errors/genetics;Pyrimidines/blood	Harley EH;Heaton A;Wicomb W	Journal, Articles							erythrocyte;Erythrocyte	TRUE
743227	Purification and characterization of two human erythrocyte arylamidases preferentially hydrolysing N-terminal arginine or lysine residues.	Two arylamidases (I and II) were purified from human erythrocytes by a procedure that comprised removal of haemoglobin from disrupted cells with CM-Sephadex D-50, followed by treatment of the haemoglobin-free preparation subsequently with DEAE-cellulose, gel-permeation chromatography on Sephadex G-200, gradient solubilization on Celite, isoelectric focusing in a pH gradient from 4 to 6, gel-perme…	eng	1051	1067	The Biochemical journal	175	3	1978	Dec	01	D000596/Q000032;D000626/Q000097;D000626/Q000302;D001120;D055598;D002621;D002712;D002847;D002848;D002853;D004912/Q000201;D006801;D006868;D007700;D008239;D013379	Amino Acids/analysis;Aminopeptidases/blood;Aminopeptidases/isolation & purification;Arginine;Chemical Phenomena;Chemistry;Chlorides;Chromatography, Agarose;Chromatography, DEAE-Cellulose;Chromatography, Liquid;Erythrocytes/enzymology;Humans;Hydrolysis;Kinetics;Lysine;Substrate Specificity	M√§kinen KK;M√§kinen PL	Journal, Articles							erythrocyte;Erythrocyte	TRUE
743300	Glucose 6-phosphate dehydrogenase activity in membranes of erythrocytes from normal individuals and subjects with Mediterranean G6PD deficiency.		eng	1318	1324	Biochemical and biophysical research communications	85	4	1978	Dec	29	D003600/Q000201;D004910/Q000201;D004912/Q000201;D005954/Q000097;D005955/Q000201;D006600/Q000097;D006801;D007700	Cytosol/enzymology;Erythrocyte Membrane/enzymology;Erythrocytes/enzymology;Glucosephosphate Dehydrogenase/blood;Glucosephosphate Dehydrogenase Deficiency/enzymology;Hexosephosphates/blood;Humans;Kinetics	Benatti U;Morelli A;Frascio M;Melloni E;Salamino F;Sparatore B;Pontremoli S;De Flora A	Journal, Articles							erythrocyte;Erythrocyte	TRUE
24448	Elevated aspartate transcarbamylase and dihydroorotase activities in erythrocytes from patients with hypoxanthine guanine phosphoribosyltransferase deficiency.		eng	653	658	Biochemical and biophysical research communications	80	3	1978	Feb	14	D000328;D000581/Q000097;D001221/Q000097;D002648;D004080/Q000097;D004912/Q000201;D006358;D006801;D007041/Q000097;D007041/Q000172;D008297;D011489	Adult;Amidohydrolases/blood;Aspartate Carbamoyltransferase/blood;Child;Dihydroorotase/blood;Erythrocytes/enzymology;Hot Temperature;Humans;Hypoxanthine Phosphoribosyltransferase/blood;Hypoxanthine Phosphoribosyltransferase/deficiency;Male;Protein Denaturation	Kennedy J	Journal, Articles							erythrocyte;Erythrocyte	TRUE
203521	Carbon and hydrogen metabolism of xylitol and various sugars in human erythrocytes.	1) Erythrocytes are able to metabolize D-ribose, D-xylitol, D-xylulose, D-fructose and D-glucose; the rates of metabolism increase in that order from 2430 to 26200 ng atom C/ml packed cells per 120 min of incubation. 2) The utilization of the carbon of these substrates and its recovery in the products were found to be in balance, when the change in the 2,3-bisphosphoglycerate concentration was ta…	eng	29	36	Hoppe-Seyler's Zeitschrift fur physiologische Chemie	359	1	1978	Jan		D002244/Q000097;D002245/Q000378;D004912/Q000378;D005994/Q000378;D006801;D006859/Q000097;D007773/Q000378;D009243/Q000378;D011773/Q000378;D014993/Q000097	Carbon/blood;Carbon Dioxide/metabolism;Erythrocytes/metabolism;Glycerophosphates/metabolism;Humans;Hydrogen/blood;Lactates/metabolism;NAD/metabolism;Pyruvates/metabolism;Xylitol/blood	Quadflieg KH;Brand K	Journal, Articles							erythrocyte;red blood cell;Erythrocyte	TRUE
626478	Polymorphism of red cell enzymes in Alaskan ethnic groups.	1. Gene frequencies of esterase D, glyoxalase I and uridine monophosphate kinase in Alaskan populations were determined. 2. Improved methods for demonstrating phenotypes of glyoxalase I and uridine monophosphate kinase are presented. 3. Rare variants of adenylate kinase (AK1) and diaphorase (DIA) were found. One of the AK1 variants is new. 4. Gene frequencies were notably diverse within major eth…	eng	341	346	Annals of human genetics	41	3	1978	Jan		D000263/Q000097;D000413;D008058/Q000097;D004798/Q000097;D004798/Q000235;D004912/Q000201;D004950/Q000097;D005006;D005787;D006801;D007791/Q000097;D011110;D014541/Q000097	Adenylate Kinase/blood;Alaska;Dihydrolipoamide Dehydrogenase/blood;Enzymes/blood;Enzymes/genetics;Erythrocytes/enzymology;Esterases/blood;Ethnicity;Gene Frequency;Humans;Lactoylglutathione Lyase/blood;Polymorphism, Genetic;Uridine Kinase/blood	Scott EM;Wright RC	Journal, Articles							Erythrocyte;red cell	TRUE
23166	Human erythrocyte transglutaminase. Purification and properties.		eng	74	83	Biochimica et biophysica acta	522	1	1978	Jan	12	D000255/Q000494;D004355;D004910/Q000201;D004912/Q000201;D006801;D007700;D007962/Q000201;D008970;D013379;D005723/Q000097;D005723/Q000302	Adenosine Triphosphate/pharmacology;Drug Stability;Erythrocyte Membrane/enzymology;Erythrocytes/enzymology;Humans;Kinetics;Leukocytes/enzymology;Molecular Weight;Substrate Specificity;gamma-Glutamyltransferase/blood;gamma-Glutamyltransferase/isolation & purification	Brenner SC;Wold F	Journal, Articles							erythrocyte;Erythrocyte	TRUE
624285	Energy metabolism of various substrates and the 2,3-Bisphosphoglycerate bypass in human erythrocytes.	1. Using different experimental conditions and applying various substrates, a wide range of metabolic rates could be observed in incubations with human erythrocytes. 2. Lower rates of substrate utilization resulted in a decrease of the ATP and, more pronounced, of the 2,3-bisphosphoglycerate concentration while carbon utilization rates beyond 14 mumol C/ml packed cells in 120 min yielded constant…	eng	523	528	European journal of biochemistry	82	2	1978	Jan	16	D000255/Q000097;D004163/Q000097;D004734;D004912/Q000378;D006019;D006801;D007700;D010710/Q000097	Adenosine Triphosphate/blood;Diphosphoglyceric Acids/blood;Energy Metabolism;Erythrocytes/metabolism;Glycolysis;Humans;Kinetics;Phosphates/blood	Quadflieg KH;Brand K	Journal, Articles							erythrocyte;Erythrocyte;red cell	TRUE
413564	Purine nucleoside phosphorylase from human erythrocytes: physiocochemical properties of the crystalline enzyme.	The major physicochemical properties of human erythrocytic purine nucleoside phosphorylase (PNPase) have been described. The molecular weight, estimated by ultracentrifugation, molecular sieving and sucrose density gradient centrifugation, ranged from 87 000 to 92 000. Other physical constants of erythrocytic PNPase were: sedimentation coefficent (s20, w), 5.4 S obtained by sedimentation analysis…	eng	278	283	Biochemistry	17	2	1978	Jan	24	D000596/Q000032;D002499;D002850;D002942;D004586;D004589;D004912/Q000201;D006801;D008970;D010430/Q000097;D011487;D011683/Q000097;D013154/Q000201;D014461	Amino Acids/analysis;Centrifugation, Density Gradient;Chromatography, Gel;Circular Dichroism;Electrophoresis;Electrophoresis, Disc;Erythrocytes/enzymology;Humans;Molecular Weight;Pentosyltransferases/blood;Protein Conformation;Purine-Nucleoside Phosphorylase/blood;Spleen/enzymology;Ultracentrifugation	Stoeckler JD;Agarwal RP;Agarwal KC;Schmid K;Parks RE	Journal, Articles							erythrocyte;erythro;Erythrocyte	TRUE
412851	Purification and characterization of human erythrocyte purine nucleoside phosphorylase and its subunits.	Purine nucleoside phosphorylase (EC 2.4.2.1; purine nucleoside:orthophosphate ribosyltransferase) from fresh human erythrocytes has been purified to homogeneity in two steps with an overall yield of 56%. The purification involves DEAE-Sephadex chromatography followed by affinity chromatography on a column of Sepharose/formycin B. This scheme is suitable for purification of the phosphorylase from …	eng	504	510	The Journal of biological chemistry	253	2	1978	Jan	25	D004912/Q000201;D006801;D046911;D008970;D010430/Q000097;D011683/Q000097;D011683/Q000302	Erythrocytes/enzymology;Humans;Macromolecular Substances;Molecular Weight;Pentosyltransferases/blood;Purine-Nucleoside Phosphorylase/blood;Purine-Nucleoside Phosphorylase/isolation & purification	Zannis V;Doyle D;Martin DW	Journal, Articles							erythrocyte;Erythrocyte	TRUE
618880	Human erythrocyte 5'-AMP aminohydrolase. Purification and characterization.	Human erythrocyte 5'-AMP aminohydrolase has been obtained using phosphocellulose chromatography and affinity chromatography on a GTP-agarose column to yield a single band on sodium dodecyl sulfate-polyacrylamide gel electrophoresis. The enzyme has a molecular weight of 285,000, and is comprised of four subunits. Since limited quantities of the homogeneous enzyme were available, the kinetic proper…	eng	404	408	The Journal of biological chemistry	253	2	1978	Jan	25	D000659/Q000097;D000659/Q000302;D000244/Q000494;D000255/Q000494;D002414;D004789;D004912/Q000201;D006801;D007700;D009709/Q000097	AMP Deaminase/blood;AMP Deaminase/isolation & purification;Adenosine Diphosphate/pharmacology;Adenosine Triphosphate/pharmacology;Cations, Monovalent;Enzyme Activation;Erythrocytes/enzymology;Humans;Kinetics;Nucleotide Deaminases/blood	Yun S;Suelter CH	Journal, Articles							erythrocyte;red blood cell;Erythrocyte	TRUE
658615	Characteristics of human erythrocyte insulin receptors.	Highly specific insulin receptors have been identified on human erythrocytes. A modification of the monocyte insulin radioreceptor technique permitted distinct separation of human erythrocytes with their bound insulin from the free insulin. When incubated with 80 pg. per milliliter of 125I-insulin (pH 8.0, 3.5 hours, 15 degrees C.), erythrocytes from 17 normal volunteers specifically bound 10 per…	eng	701	708	Diabetes	27	7	1978	Jul		D000293;D000328;D004912/Q000378;D006801;D007328/Q000097;D007700;D011972/Q000378	Adolescent;Adult;Erythrocytes/metabolism;Humans;Insulin/blood;Kinetics;Receptor, Insulin/metabolism	Gambhir KK;Archer JA;Bradley CJ	Journal, Articles							erythrocyte;Erythrocyte	TRUE
28460	Metabolism of acetaldehyde by human erythrocytes.		eng	179	183	Life sciences	23	2	1978	Jul	10	D000079/Q000097;D000328;D004912/Q000378;D006801;D066298;D007700;D008297;D009243/Q000378;D009249/Q000378;D013997	Acetaldehyde/blood;Adult;Erythrocytes/metabolism;Humans;In Vitro Techniques;Kinetics;Male;NAD/metabolism;NADP/metabolism;Time Factors	Inoue K;Ohbora Y;Yamasawa K	Journal, Articles							erythrocyte;Erythrocyte	TRUE
668885	ABH glycosyltransferase levels in sera and red cell membranes from Hz and Hm variant bloods.		eng	233	238	FEBS letters	90	2	1978	Jun	15	D000017/Q000235;D004910/Q000201;D005838;D006017/Q000097;D006154;D006602/Q000097;D006602/Q000235;D006801;D007519/Q000032;D010375;D010641;D012463/Q000276	ABO Blood-Group System/genetics;Erythrocyte Membrane/enzymology;Genotype;Glycolipids/blood;Guanosine Diphosphate Fucose;Hexosyltransferases/blood;Hexosyltransferases/genetics;Humans;Isoantigens/analysis;Pedigree;Phenotype;Saliva/immunology	Mulet C;Cartron JP;Lopez M;Salmon Ch	Journal, Articles							Erythrocyte;red cell	TRUE
208524	Purification and characterization of an adenosine cyclic 3':5' monophosphate-dependent protein kinase from human erythrocyte membrane.		eng	473	480	Biochemical and biophysical research communications	81	2	1978	Mar	30	D000242/Q000494;D004789;D004910/Q000201;D004912/Q000201;D006801;D007700;D009712/Q000494;D011494/Q000097;D011494/Q000302	Cyclic AMP/pharmacology;Enzyme Activation;Erythrocyte Membrane/enzymology;Erythrocytes/enzymology;Humans;Kinetics;Nucleotides, Cyclic/pharmacology;Protein Kinases/blood;Protein Kinases/isolation & purification	Boivin P;Galand C	Journal, Articles							erythrocyte;Erythrocyte	TRUE
276878	Enzymatic synthesis and rapid translocation of phosphatidylcholine by two methyltransferases in erythrocyte membranes.	The synthesis of phosphatidylcholine from phosphatidylethanolamine is carried out by two methyltransferases in erythrocyte membranes. The first enzyme uses phosphatidylethanolamine as a substrate, requires Mg2+, and has a high affinity for methyl donor, S-adenosyl-L-methionine. The second enzyme methylates phosphatidyl-N-monomethylethanolamine to phosphatidylcholine and has a low affinity for S-a…	eng	2348	2352	Proceedings of the National Academy of Sciences of the United States of America	75	5	1978	May		D000818;D001692;D004910/Q000201;D004910/Q000378;D004910/Q000648;D004912/Q000378;D008297;D008563/Q000097;D008780/Q000097;D010713/Q000096;D010713/Q000097;D010713/Q000378;D010714/Q000378;D051381	Animals;Biological Transport;Erythrocyte Membrane/enzymology;Erythrocyte Membrane/metabolism;Erythrocyte Membrane/ultrastructure;Erythrocytes/metabolism;Male;Membrane Lipids/blood;Methyltransferases/blood;Phosphatidylcholines/biosynthesis;Phosphatidylcholines/blood;Phosphatidylcholines/metabolism;Phosphatidylethanolamines/metabolism;Rats	Hirata F;Axelrod J	Journal, Articles							erythrocyte;Erythrocyte	TRUE
659590	The mechanism of 5-methyltetrahydrofolate transport by human erythrocytes.	The mechanism involved in 5-methyltetrahydrofolate uptake by human cells is poorly understood. To more clearly elucidate this physiologically important process, transport of the vitamin was studied in human erythrocytes. 5-methyltetrahydrofolate uptake was found to increase with reticulocytosis, but measurable incorporation occurred in erythrocyte suspensions depleted of reticulocytes, leukocytes…	eng	1270	1275	The Journal of clinical investigation	61	5	1978	May		D000741/Q000097;D001692/Q000187;D004912/Q000378;D006801;D007700;D008727/Q000494;D012156/Q000378;D013696;D013763/Q000097;D013763/Q000494	Anemia, Aplastic/blood;Biological Transport/drug effects;Erythrocytes/metabolism;Humans;Kinetics;Methotrexate/pharmacology;Reticulocytes/metabolism;Temperature;Tetrahydrofolates/blood;Tetrahydrofolates/pharmacology	Branda RF;Anthony BK;Jacob HS	Journal, Articles							erythrocyte;Erythrocyte	TRUE
657528	Human erythrocyte thiopurine methyltransferase: radiochemical microassay and biochemical properties.	A radiochemical micromethod for the determination of thiopurine methyltransferase (TPMT) activity in human red blood cells (RBC) is described. Both 6-mercaptopurine and 6-thioguanine were substrates for the TPMT activity in the human RBC. Apparent Michaelis-Menten (KM) values for 6-mercaptopurine and 6-thioguanine were 3.2 X 10(-4) M and 2.0 X 10(-4) M, respectively. The apparent KM value for S-a…	eng	323	333	Clinica chimica acta; international journal of clinical chemistry	85	3	1978	May	02	D004912/Q000201;D006801;D007668/Q000201;D007700;D008780/Q000097;D008780/Q000302;D011687	Erythrocytes/enzymology;Humans;Kidney/enzymology;Kinetics;Methyltransferases/blood;Methyltransferases/isolation & purification;Purines	Weinshilboum RM;Raymond FA;Pazmi√±o PA	Journal, Articles							RBC;erythrocyte;red blood cell;Erythrocyte	TRUE
656444	Purification and kinetic properties of human erythrocyte Mg2+-dependent inorganic pyrophosphatase.	Inorganic pyrophosphatase (pyrophosphate phosphohydrolase, EC 3.6.1.1) from human erythrocyte hemolysates has been purified up to 10 000-fold. The purified enzyme is homogenous and has a specific activity of 79.75 mumol PPi hydrolysed.min-1.mg-1 at pH 8 and 37 degrees C. It was confirmed that it is a dimer with a molecular weight of 42 000, composed of two identical protomers. From kinetic studie…	eng	198	206	Biochimica et biophysica acta	524	1	1978	May	11	D004789;D004912/Q000201;D006801;D007700;D008274/Q000494;D011755/Q000097;D011755/Q000302	Enzyme Activation;Erythrocytes/enzymology;Humans;Kinetics;Magnesium/pharmacology;Pyrophosphatases/blood;Pyrophosphatases/isolation & purification	Thuillier L	Journal, Articles							erythrocyte;red blood cell;Erythrocyte	TRUE
708891	Creatine kinase in human erythrocytes: a newly detected genetic anomaly.	In a family of Italian origin, we found four members with a considerable activity of creatine kinase inside their erythrocytes. All other clinical and hematological findings were normal. The enzyme anomaly seems to be inherited in the autosomal mode. The creatine kinase CK) activity in freshly drawn blood was about 12 U/g Hb. The activity was higher in young red cells than in older ones. Studies …	eng	249	256	Blut	37	5	1978	Nov	13	D000328;D002675;D003401/Q000097;D003402/Q000097;D003402/Q000235;D004912/Q000032;D004912/Q000201;D005260;D006801;D007223;D007527/Q000097;D008297;D010725/Q000097	Adult;Child, Preschool;Creatine/blood;Creatine Kinase/blood;Creatine Kinase/genetics;Erythrocytes/analysis;Erythrocytes/enzymology;Female;Humans;Infant;Isoenzymes/blood;Male;Phosphocreatine/blood	Arnold H;L√∂hr GW;Scheuerbrandt G;Beckmann R	Journal, Articles							erythrocyte;Erythrocyte;red cell	TRUE
214140	Further characterization of human erythrocyte superoxide dismutase.	1. A simplified procedure for the preparation of highly purified human superoxide dismutase from erythrocytes was developed which avoided extremes of pH and ionic strength and the use of organic solvents; the properties of human and bovine proteins, prepared by the method, were compared. 2. Using the two dimensional electrophoretic procedure of O'Farrell, the human superoxide dismutase was found …	eng	86	99	Biochimica et biophysica acta	537	1	1978	Nov	20	D000596/Q000032;D002942;D003300/Q000032;D004220/Q000032;D004578;D004912/Q000201;D006801;D008970;D011487;D013053;D013482/Q000097;D013482/Q000302;D015032/Q000032	Amino Acids/analysis;Circular Dichroism;Copper/analysis;Disulfides/analysis;Electron Spin Resonance Spectroscopy;Erythrocytes/enzymology;Humans;Molecular Weight;Protein Conformation;Spectrophotometry;Superoxide Dismutase/blood;Superoxide Dismutase/isolation & purification;Zinc/analysis	Briggs RG;Fee JA	Journal, Articles							erythrocyte;Erythrocyte	TRUE
722542	Effects of temperature on the transport of galactose in human erythrocytes.	The transport of galactose in human erythrocytes has been resolved recently into a mechanism which involves two asymmetric carriers operating in antiparallel fashion. The effects of temperature on this mediated transport system in the range of 0--25 degrees C show the following features. The Michaelis constants for zero-trans influx and efflux and for equilibrium-exchange efflux, do not vary with…	eng	399	417	The Journal of physiology	282		1978	Sep		D001692;D004912/Q000378;D005690/Q000378;D006801;D007700;D008954;D013696;D013816	Biological Transport;Erythrocytes/metabolism;Galactose/metabolism;Humans;Kinetics;Models, Biological;Temperature;Thermodynamics	Ginsburg H;Yeroushalmy S	Journal, Articles							erythrocyte;Erythrocyte	TRUE
223261	[Dependence of [14C] nicotinate and [35S] lipoate transport to erythrocytes on their Mg2+, Na+, K+-ATPase activity].	Nicotinic acid added to the incubation medium stimulates ATPase activity in erythrocytes and their membranes. Simultaneously the ouabain-sensitive ATPase activity is activated. The mentioned effect is not observed when lipoic acid is added to the medium. Accumulation of [14C]nicotinate and [35S]lipoate in biostructures occurs more intensely under conditions optimal for the Mg2+, Na+, K+-ATPase ac…	rus	241	245	Ukrainskii biokhimicheskii zhurnal (1978)	51	3	1979			D000818;D001693;D004910/Q000187;D004910/Q000378;D004912/Q000187;D004912/Q000378;D008274/Q000494;D009539/Q000097;D009539/Q000494;D051381;D000254/Q000097;D008063/Q000097;D008063/Q000494	Animals;Biological Transport, Active;Erythrocyte Membrane/drug effects;Erythrocyte Membrane/metabolism;Erythrocytes/drug effects;Erythrocytes/metabolism;Magnesium/pharmacology;Nicotinic Acids/blood;Nicotinic Acids/pharmacology;Rats;Sodium-Potassium-Exchanging ATPase/blood;Thioctic Acid/blood;Thioctic Acid/pharmacology	Totskiƒ≠ VN;Filippova LB	Journal, Articles							erythrocyte;Erythrocyte	TRUE
521257	Rapid purification of human erythrocyte 6-phosphogluconate dehydrogenase by means of affinity chromatography.	A rapid two-step procedure is reported by which homogeneous 6-Phosphogluconate dehydrogenase can be isolated from human erythrocytes. This method is based upon direct affinity chromatography of the hemolysates on adenosine 2',5'-bisphosphate-agarose (yielding a 4,500-fold purification), followed by anion exchange chromatography on a micro-column of DEAE-Sephadex. The present method represents a c…	eng	280	284	The Italian journal of biochemistry	28	4	1979			D000244;D002021;D002846;D002848;D004912/Q000201;D006801;D010734/Q000097	Adenosine Diphosphate;Buffers;Chromatography, Affinity;Chromatography, DEAE-Cellulose;Erythrocytes/enzymology;Humans;Phosphogluconate Dehydrogenase/blood	Morelli A	Journal, Articles							erythrocyte;Erythrocyte	TRUE
218932	Reaction mechanism and specificity of human GMP reductase. Substrates, inhibitors, activators, and inactivators.		eng	2308	2315	The Journal of biological chemistry	254	7	1979	Apr	10	D000255/Q000494;D004789;D004912/Q000201;D006157;D006801;D007700;D009247/Q000097;D009247/Q000302;D012265/Q000494;D013379	Adenosine Triphosphate/pharmacology;Enzyme Activation;Erythrocytes/enzymology;Guanosine Monophosphate;Humans;Kinetics;NADH, NADPH Oxidoreductases/blood;NADH, NADPH Oxidoreductases/isolation & purification;Ribonucleotides/pharmacology;Substrate Specificity	Spector T;Jones TE;Miller RL	Journal, Articles							Erythrocyte	TRUE
222812	Catecholamine regulation of human erythrocyte membrane protein kinase.	The effect of catecholamines on membrane-associated protein kinase in the mature human erythrocyte was investigated. Protein kinase activity was assayed after isolation of membranes from intact erythrocytes incubated with and without catecholamines. Activation of the enzyme is expressed as the ratio of the extent of phosphorylation of exogenous protein substrate in the absence to that in the pres…	eng	534	540	The Journal of clinical investigation	64	2	1979	Aug		D002395/Q000494;D000242/Q000494;D004789/Q000187;D004837/Q000494;D004910/Q000201;D004912/Q000201;D006801;D007545/Q000494;D009638/Q000494;D011433/Q000494;D011479/Q000378;D011494/Q000378	Catecholamines/pharmacology;Cyclic AMP/pharmacology;Enzyme Activation/drug effects;Epinephrine/pharmacology;Erythrocyte Membrane/enzymology;Erythrocytes/enzymology;Humans;Isoproterenol/pharmacology;Norepinephrine/pharmacology;Propranolol/pharmacology;Protamines/metabolism;Protein Kinases/metabolism	Tsukamoto T;Sonenberg M	Journal, Articles							erythrocyte;Erythrocyte	TRUE
222854	Evidence for transfer of folate compounds by a specialized erythrocyte membrane system.	Transfer of folate compounds was studied in human erythrocytes. At steady state, the measured distribution ratio of 5-CH3-H4-folate in erythrocyte suspensions exceeded the ratio predicted from the chloride distribution ratio by a factor of 1.58, suggesting that human erythrocytes concentrate folate. Because folate compounds are anionic at physiologic pH, we investigated the possibility that trans…	eng	354	360	The Journal of laboratory and clinical medicine	94	2	1979	Aug		D002731/Q000494;D001693/Q000187;D004910/Q000187;D004910/Q000378;D004912/Q000378;D005033/Q000494;D005492/Q000097;D006801;D006902/Q000494;D007700;D013763/Q000097	4-Chloromercuribenzenesulfonate/pharmacology;Biological Transport, Active/drug effects;Erythrocyte Membrane/drug effects;Erythrocyte Membrane/metabolism;Erythrocytes/metabolism;Ethylmaleimide/pharmacology;Folic Acid/blood;Humans;Hydroxymercuribenzoates/pharmacology;Kinetics;Tetrahydrofolates/blood	Branda RF;Anthony BK	Journal, Articles							erythrocyte;Erythrocyte	TRUE
457664	Human adenine phosphoribosyltransferase. Affinity purification, subunit structure, amino acid composition, and peptide mapping.	Adenine phosphoribosyltransferase (EC 2.4.2.7) has been purified 55,000-fold from normal human erythrocytes. The native molecular weight of the enzyme is 38,200 as determined by sedimentation equilibrium centrifugation. The subunit molecular weight is 18,000 as determined by sodium dodecyl sulfate gel electrophoresis and 17,000 as determined by gel filtration in guanidine hydrochloride, suggestin…	eng	6951	6955	The Journal of biological chemistry	254	15	1979	Aug	10	D000228/Q000302;D000596/Q000032;D002846;D004120;D004912/Q000201;D006801;D046911;D008970;D010430/Q000302;D010446/Q000032	Adenine Phosphoribosyltransferase/isolation & purification;Amino Acids/analysis;Chromatography, Affinity;Dimethyl Suberimidate;Erythrocytes/enzymology;Humans;Macromolecular Substances;Molecular Weight;Pentosyltransferases/isolation & purification;Peptide Fragments/analysis	Holden JA;Meredith GS;Kelley WN	Journal, Articles							erythrocyte;Erythrocyte	TRUE
224930	Purification and partial characterization of aldehyde dehydrogenase from human erythrocytes.	Human erythrocyte aldehyde dehydrogenase (aldehyde:NAD+ oxidoreductase, EC 1.2.1.3) was purified to apparent homogeneity. The native enzyme has a molecular weight of about 210,000 as determined by gel filtration, and SDS-polyacrylamide gel electrophoresis of this enzyme yields a single protein and with a molecular weight of 51,500, suggesting that the native enzyme may be a tetramer. The enzyme h…	eng	117	123	Biochimica et biophysica acta	569	2	1979	Aug	15	D000445/Q000037;D000445/Q000097;D000445/Q000302;D000447/Q000494;D002697/Q000494;D004221/Q000494;D004912/Q000201;D006801;D007700;D008297;D008970;D009243/Q000378;D013379	Aldehyde Oxidoreductases/antagonists & inhibitors;Aldehyde Oxidoreductases/blood;Aldehyde Oxidoreductases/isolation & purification;Aldehydes/pharmacology;Chloral Hydrate/pharmacology;Disulfiram/pharmacology;Erythrocytes/enzymology;Humans;Kinetics;Male;Molecular Weight;NAD/metabolism;Substrate Specificity	Inoue K;Nishimukai H;Yamasawa K	Journal, Articles							erythrocyte;Erythrocyte	TRUE
42911	Uroporphyrinogen I synthase from human erythrocytes: separation, purification, and properties of isoenzymes.	Uroporphyrinogen I synthase [porphobilinogen ammonia-lyase (polymerizing), EC 4.3.1.8] from human erythrocytes was separated into two active protein peaks (A and B on DEAE-cellulose, by ammonium sulfate fractionation, on Sephadex G-100, and on DEAE-Sephadex A-50 with a NaCl gradient. The final purification was 613 and 743 times for A and B, respectively. The corresponding yields were 2.2 and 3.4%…	eng	6172	6176	Proceedings of the National Academy of Sciences of the United States of America	76	12	1979	Dec		D000642/Q000097;D002845/Q000379;D004912/Q000201;D006801;D006863;D011163/Q000097;D007526;D007527/Q000097;D007700;D008970	Ammonia-Lyases/blood;Chromatography/methods;Erythrocytes/enzymology;Humans;Hydrogen-Ion Concentration;Hydroxymethylbilane Synthase/blood;Isoelectric Point;Isoenzymes/blood;Kinetics;Molecular Weight	Miyagi K;Kaneshima M;Kawakami J;Nakada F;Petryka ZJ;Watson CJ	Journal, Articles							erythrocyte;Erythrocyte	TRUE
284418	Comparison of structure and function of human erythrocyte and human muscle actin.	Human erythrocyte actin and human skeletal muscle actin were purified by acetone powder extraction and gel filtration. Pure human erythrocyte actin resembles muscle actin in its polymerization and depolymerization by phalloidin, cytochalasin B, and DNase I, in its peptide mapping pattern, and in the amino acid composition of corresponding peptides. Isoelectric focusing gel analysis showed that hu…	eng	935	938	Proceedings of the National Academy of Sciences of the United States of America	76	2	1979	Feb		D000199/Q000032;D000199/Q000097;D000596/Q000032;D003571/Q000378;D003851/Q000378;D004910/Q000032;D006801;D007525;D009132/Q000032;D010446/Q000032;D010590/Q000378;D011485;D011487	Actins/analysis;Actins/blood;Amino Acids/analysis;Cytochalasin B/metabolism;Deoxyribonucleases/metabolism;Erythrocyte Membrane/analysis;Humans;Isoelectric Focusing;Muscles/analysis;Peptide Fragments/analysis;Phalloidine/metabolism;Protein Binding;Protein Conformation	Nakashima K;Beutler E	Journal, Articles							erythrocyte;Erythrocyte	TRUE
33191	Purification and properties of human erythrocyte inosine triphosphate pyrophosphohydrolase.	Inosine triphosphate pyrophosphohydrolase from human erythrocytes was purified and characterized. The enzyme is highly specific for ITP and shows optimal activity in glycine buffer pH 9.6 and 50 mM MgCl2. The Km of the enzyme is 1.3 X 10(-4), the Vmax = 1.2 X 10(-9) and the Keq = 3.8 X 10(4). Human erythrocyte ITP pyrophosphohydrolase does not require SH compounds for activation. The enzyme is in…	eng	41	47	Journal of cellular physiology	98	1	1979	Jan		D002413;D004912/Q000201;D006801;D006863;D006902/Q000494;D007292;D007293;D008274/Q000494;D008722;D011755/Q000302;D011755/Q000378;D013379;D000097630	Cations, Divalent;Erythrocytes/enzymology;Humans;Hydrogen-Ion Concentration;Hydroxymercuribenzoates/pharmacology;Inosine Nucleotides;Inosine Triphosphate;Magnesium/pharmacology;Methods;Pyrophosphatases/isolation & purification;Pyrophosphatases/metabolism;Substrate Specificity;Inosine Triphosphatase	Vanderheiden BS	Journal, Articles							erythrocyte;Erythrocyte	TRUE
31942	Alpha-mannosidase in human red cells.	1. A search for lysosomal hydrolases and related enzymes has been made in hemolysates from human and rabbit red cells. Apart from acid phosphatases, significant activities were found only for alpha-mannosidase, neutral alpha-glucosidase and beta-hexosaminidase. 2. alpha-Mannosidase (alpha-D-mannoside mannohydrolase, EC 3.2.1.24) activity per cell in human red blood cells was 200-times lower than …	eng	67	71	Biochimica et biophysica acta	566	1	1979	Jan	12	D000818;D002239/Q000201;D004586;D004912/Q000201;D006801;D006863;D008247/Q000201;D008358/Q000378;D008361/Q000378;D011817;D014018	Animals;Carbohydrate Metabolism, Inborn Errors/enzymology;Electrophoresis;Erythrocytes/enzymology;Humans;Hydrogen-Ion Concentration;Lysosomes/enzymology;Mannose/metabolism;Mannosidases/metabolism;Rabbits;Tissue Distribution	Poenaru L;Dreyfus JC	Journal, Articles							Erythrocyte;red blood cell;red cell	TRUE
38827	Elevation of pyrimidine enzyme activities in the RBC of patients with congenital hypoplastic anaemia and their parents.	The activities of orotate phosphoribosyl transferase (OPRT) and orotidine monophosphate decarboxylase (ODC) were significantly elevated (P less than 0.001) in erythrocytes (RBC) from five patients with prednisone-responsive congenital hypoplastic anaemia (CHA). (OPRT: patients - 10.1--64.2 nmol/h/10(9) RBC; controls - 2.8 +/- 0.3 (mean +/- SEM, n = 37); ODC: patients = 30--124 nmol/h/10(9) RBC; c…	eng	381	390	British journal of haematology	42	3	1979	Jul		D000293;D000328;D000741/Q000151;D000741/Q000201;D000741/Q000235;D001221/Q000097;D002262/Q000097;D002648;D002675;D004080/Q000097;D004912/Q000201;D005260;D006801;D008297;D008875;D009962/Q000097;D009964/Q000097;D010430/Q000097;D011241/Q000627	Adolescent;Adult;Anemia, Aplastic/congenital;Anemia, Aplastic/enzymology;Anemia, Aplastic/genetics;Aspartate Carbamoyltransferase/blood;Carboxy-Lyases/blood;Child;Child, Preschool;Dihydroorotase/blood;Erythrocytes/enzymology;Female;Humans;Male;Middle Aged;Orotate Phosphoribosyltransferase/blood;Orotidine-5'-Phosphate Decarboxylase/blood;Pentosyltransferases/blood;Prednisone/therapeutic use	Zielke HR;Ozand PT;Luddy RE;Zinkham WH;Schwartz AD;Sevdalian DA	Journal, Articles							RBC;erythrocyte;erythro;Erythrocyte	TRUE
34598	Characterization of the purified NADPH-flavin reductase of human erythrocytes.		eng	719	728	Journal of biochemistry	85	3	1979	Mar		D004912/Q000201;D005486/Q000494;D005415/Q000032;D006801;D006863;D008706/Q000378;D008970;D009247/Q000037;D009247/Q000097;D009247/Q000302;D009249/Q000494;D009252/Q000378;D009994;D010100/Q000494	Erythrocytes/enzymology;Flavin Mononucleotide/pharmacology;Flavins/analysis;Humans;Hydrogen-Ion Concentration;Methemoglobin/metabolism;Molecular Weight;NADH, NADPH Oxidoreductases/antagonists & inhibitors;NADH, NADPH Oxidoreductases/blood;NADH, NADPH Oxidoreductases/isolation & purification;NADP/pharmacology;NADPH Dehydrogenase/metabolism;Osmolar Concentration;Oxygen/pharmacology	Yubisui T;Matsuki T;Takeshita M;Yoneyama Y	Journal, Articles							erythrocyte;Erythrocyte	TRUE
156544	Increased Ca2+ -ATPase activity associated with methylation of phospholipids in human erythrocytes.		eng	147	153	Biochemical and biophysical research communications	88	1	1979	May	14	D002118/Q000097;D000252/Q000097;D004910/Q000201;D004912/Q000201;D006801;D007700;D008563/Q000097;D008745;D010743/Q000097;D012436/Q000378	Calcium/blood;Calcium-Transporting ATPases/blood;Erythrocyte Membrane/enzymology;Erythrocytes/enzymology;Humans;Kinetics;Membrane Lipids/blood;Methylation;Phospholipids/blood;S-Adenosylmethionine/metabolism	Strittmatter WJ;Hirata F;Axelrod J	Journal, Articles							erythrocyte;Erythrocyte	TRUE
455720	An assay for human erythrocyte catechol-O-methyltransferase activity using a catechol estrogen as the substrate.	A radiometric assay for catechol-O-methyltransferase (COMT) activity in human erythrocytes is described that employs 2-hydroxy[3H]estrone, and non-radiolabeled S-adenosylmethionine (SAM) as the cosubstrates. The ease of separation of the product of the reaction, 2-methoxy[3H]estrone from 2-hydroxy[3H]estrone makes it possible to achieve low reaction blanks. The assay is very sensitive, and only 2…	eng	63	71	Clinica chimica acta; international journal of clinical chemistry	94	1	1979	May	16	D002250;D002394/Q000097;D004912/Q000201;D006801;D006894;D007553;D007700;D008274/Q000494;D012436;D014316	Carbon Radioisotopes;Catechol O-Methyltransferase/blood;Erythrocytes/enzymology;Humans;Hydroxyestrones;Isotope Labeling;Kinetics;Magnesium/pharmacology;S-Adenosylmethionine;Tritium	Bates GW;Edman CD;Porter JC;Johnston JM;MacDonald PC	Journal, Articles							erythrocyte;red blood cell;Erythrocyte	TRUE
36146	Urate transport in human red blood cells. Activation by ATP.	Urate transport in human erythrocytes were measured and compared to previous observations by other authors regarding inorganic anions, especially chloride. Conclusions wwere as follows: 1. Urate influx as a function of increasing concentrations showed saturation kinetics. 2. The effects of pH and of several passive anion transport inhibitors such as dinitrofluorobenzene, sodium salicylate, sodium…	eng	284	294	Biochimica et biophysica acta	553	2	1979	May	17	D000255/Q000494;D000838;D001693/Q000187;D002712/Q000097;D004910/Q000187;D004910/Q000378;D004912/Q000378;D006019;D006801;D006863;D007700;D013268;D014527/Q000097	Adenosine Triphosphate/pharmacology;Anions;Biological Transport, Active/drug effects;Chlorides/blood;Erythrocyte Membrane/drug effects;Erythrocyte Membrane/metabolism;Erythrocytes/metabolism;Glycolysis;Humans;Hydrogen-Ion Concentration;Kinetics;Stimulation, Chemical;Uric Acid/blood	Lucas-Heron B;Fontenaille C	Journal, Articles							erythrocyte;red blood cell;Erythrocyte;red cell	TRUE
40615	Kinetics and equilibria of pyrimidine nucleoside monophosphate kinase from human erythrocytes.	The common type of pyrimidine nucleoside monophosphate kinase (ATP:CMP phosphotransferase, EC 2.7.4.14), purified 50 000-fold from human erythrotes, reacted with a wide variety of nucleotides, but only ATP, dATP, UMP and CMP were good substrates. The optimum Mg2+ concentration, 2-3 mM, was generally independent of substrate concentration, of the nature of the substrate, and of the direction of th…	eng	45	54	Biochimica et biophysica acta	571	1	1979	Nov	09	D000255/Q000378;D003568/Q000378;D003838/Q000378;D004912/Q000201;D006801;D006863;D007700;D008274/Q000378;D009703/Q000037;D009703/Q000097;D010770/Q000097;D011741/Q000097;D013379;D014542/Q000378	Adenosine Triphosphate/metabolism;Cytidine Monophosphate/metabolism;Deoxyadenine Nucleotides/metabolism;Erythrocytes/enzymology;Humans;Hydrogen-Ion Concentration;Kinetics;Magnesium/metabolism;Nucleoside-Phosphate Kinase/antagonists & inhibitors;Nucleoside-Phosphate Kinase/blood;Phosphotransferases/blood;Pyrimidine Nucleosides/blood;Substrate Specificity;Uridine Monophosphate/metabolism	Scott EM;Wright RC	Journal, Articles							erythrocyte;erythro;Erythrocyte	TRUE
395949	Equine peptidases: correspondence with human peptidases and polymorphism for erythrocyte peptidase A.	Equine erythrocyte peptidases were compared to the six human erythrocyte peptidases, A, B, C, D, E, and F, regarding substrate specificity, relative activity, and electrophoretic mobility. Five equine erythrocyte peptidases appeared homologous to human peptidases A, B, D, E, and F. In contrast to human, equine peptidase C was absent in red cells, although it was weakly active in white cells. On t…	eng	987	994	Biochemical genetics	17	2025-09-10	1979	Oct		D000818;D004912/Q000201;D006736/Q000235;D006801;D007962/Q000201;D010447/Q000235;D010447/Q000378;D010641;D011110;D013379	Animals;Erythrocytes/enzymology;Horses/genetics;Humans;Leukocytes/enzymology;Peptide Hydrolases/genetics;Peptide Hydrolases/metabolism;Phenotype;Polymorphism, Genetic;Substrate Specificity	Yut J;Weitkamp LR	Journal, Articles							erythrocyte;Erythrocyte;red cell	TRUE
487601	Human inosine triphosphatase: catalytic properties and population studies.	Using a reliable 2-step colorimetric assay, some catalytic properties of human erythrocyte ITPase (inosine triphosphate pyrophosphohydrolase) (EC 3.6.1.19) were determined. The enzyme hydrolyses ITP, dITP (deoxyinosine triphosphate) and XTP (xanthine triphosphate) but not other nucleotides. IDP is a competitive inhibitor. Subcellular fractionation of cultured lymphoid-line cells showed ITPase act…	eng	143	153	Clinica chimica acta; international journal of clinical chemistry	97	2025-02-03	1979	Oct	01	D002460;D004905;D004912/Q000201;D005347/Q000201;D006801;D007293;D008607/Q000201;D007962/Q000201;D008221/Q000201;D011755/Q000097;D011755/Q000172;D011755/Q000378;D012559/Q000201;D013347/Q000201;D000097630	Cell Line;Erythrocyte Aging;Erythrocytes/enzymology;Fibroblasts/enzymology;Humans;Inosine Triphosphate;Intellectual Disability/enzymology;Leukocytes/enzymology;Lymphoid Tissue/enzymology;Pyrophosphatases/blood;Pyrophosphatases/deficiency;Pyrophosphatases/metabolism;Schizophrenia/enzymology;Subcellular Fractions/enzymology;Inosine Triphosphatase	Holmes SL;Turner BM;Hirschhorn K	Journal, Articles							erythrocyte;red blood cell;Erythrocyte	TRUE
114517	Human erythrocyte purine nucleoside phosphorylase: molecular weight and physical properties. A Theorell-Chance catalytic mechanism.		eng	9927	9932	The Journal of biological chemistry	254	19	1979	Oct	10	D000596/Q000032;D004912/Q000201;D006801;D007700;D046911;D008970;D010430/Q000097;D011683/Q000097;D011683/Q000302	Amino Acids/analysis;Erythrocytes/enzymology;Humans;Kinetics;Macromolecular Substances;Molecular Weight;Pentosyltransferases/blood;Purine-Nucleoside Phosphorylase/blood;Purine-Nucleoside Phosphorylase/isolation & purification	Lewis AS;Lowy BA	Journal, Articles							erythrocyte;Erythrocyte	TRUE
93000	Glutathione thiol esterases of human red blood cells. Fractionation by gel electrophoresis and isoelectric focusing.	The number and the substrate specificities of glutathione thiol esterases of human red blood cells have been investigated by gel electrophoresis and isoelectric focusing and staining methods devised for the location of these enzymes on gels. Several glutathione thiol esterase forms, both unspecific (with respect to the S-acyl group of the substrate) and specific were found. Electrophoresis on bot…	eng	277	288	Biochimica et biophysica acta	580	2	1979	Oct	24	D004591;D004912/Q000201;D005978/Q000031;D006801;D007525;D008722;D013194;D013869/Q000097	Electrophoresis, Polyacrylamide Gel;Erythrocytes/enzymology;Glutathione/analogs & derivatives;Humans;Isoelectric Focusing;Methods;Staining and Labeling;Thiolester Hydrolases/blood	Uotila L	Journal, Articles							erythrocyte;red blood cell;Erythrocyte;red cell	TRUE
518602	Dehydroascorbic acid reduction in human erythrocytes.		eng	1335	1340	Biochemical and biophysical research communications	90	4	1979	Oct	29	D001205/Q000031;D003683/Q000097;D004912/Q000378;D005954/Q000097;D005978/Q000097;D006801;D007700;D010084	Ascorbic Acid/analogs & derivatives;Dehydroascorbic Acid/blood;Erythrocytes/metabolism;Glucosephosphate Dehydrogenase/blood;Glutathione/blood;Humans;Kinetics;Oxidation-Reduction	Basu S;Som S;Deb S;Mukherjee D;Chatterjee IB	Journal, Articles							erythrocyte;Erythrocyte	TRUE
40715	Human erythrocyte thiol methyltransferase: radiochemical microassay and biochemical properties.	A radiochemical microassay for the measurement of thiol methyltransferase (TMT) activity in human red blood cell (RBC) membranes has been developed. Both 2-mercaptoethanol and dithiothreitol were used as substrates for the enzyme. The pH optimum of the reaction was approximately 9.0 when glycine NaOH was used as a buffer. The apparent Michaelis-Menten (KM) value for the methyl donor for the react…	eng	59	71	Clinica chimica acta; international journal of clinical chemistry	97	1	1979	Sep	15	D002851;D004910/Q000201;D004912/Q000201;D006801;D006863;D007700;D008780/Q000037;D008780/Q000097;D012436;D013438/Q000378;D013439/Q000494	Chromatography, High Pressure Liquid;Erythrocyte Membrane/enzymology;Erythrocytes/enzymology;Humans;Hydrogen-Ion Concentration;Kinetics;Methyltransferases/antagonists & inhibitors;Methyltransferases/blood;S-Adenosylmethionine;Sulfhydryl Compounds/metabolism;Sulfhydryl Reagents/pharmacology	Weinshilboum RM;Sladek S;Klumpp S	Journal, Articles							RBC;erythrocyte;red blood cell;Erythrocyte	TRUE
6106548	Regulation of gamma-glutamylcysteine utilization in erythrocytes.	Glutathione is synthesized from gamma-glutamylcysteine and glycine via the action of glutathione synthetase. It is known that gamma-glutamylcyclotransferase is present in many cells and may convert gamma-glutamylcysteine to 5-oxoproline and cysteine, but until now there has not been a credible explanation for the apparent suppression of the gamma-glutamylcyclotransferase reaction during glutathio…	eng	236	240	Enzyme	25	4	1980			D003545/Q000031;D003545/Q000097;D004151/Q000097;D004912/Q000378;D005971/Q000097;D005981/Q000097;D006801;D007700;D005722/Q000097	Cysteine/analogs & derivatives;Cysteine/blood;Dipeptides/blood;Erythrocytes/metabolism;Glutamates/blood;Glutathione Synthase/blood;Humans;Kinetics;gamma-Glutamylcyclotransferase/blood	Smith JE;Moore K;Board PG	Journal, Articles							erythrocyte;Erythrocyte	TRUE
6773534	ABH and Lewis glycosyltransferases in human red cells, lymphocytes and platelets.	The alpha-O-N-acetylgalactosaminyl-, alpha-3-D-galactosyl- and alpha-2-L-fucosyltransferases, the direct products of the respective A, B and H blood group genes have been identified in red cells, lymphocytes and platelets homogenates from secretor and non-secretor individuals of appropriate ABO group. The H enzyme was not detectable in red cell membranes from Bombay individuals. Since the uptake …	eng	271	282	Revue francaise de transfusion et immuno-hematologie	23	3	1980			D000017;D001792/Q000201;D004912/Q000201;D005647/Q000097;D005700/Q000097;D006602/Q000097;D006801;D007983;D008214/Q000201	ABO Blood-Group System;Blood Platelets/enzymology;Erythrocytes/enzymology;Fucosyltransferases/blood;Galactosyltransferases/blood;Hexosyltransferases/blood;Humans;Lewis Blood Group Antigens;Lymphocytes/enzymology	Cartron JP;Mulet C;Bauvois B;Rahuel C;Salmon C	Journal, Articles							Erythrocyte;red cell	TRUE
7211065	Creatine transport into red blood cells.	The permeation of creatine from plasma into normal human red blood cells was investigated by means of 1-[14C]-creatine. Two statistically different Vmax and Km values were found for lower and for higher creatine concentrations of the plasma, respectively, indicating two types of transport with different affinities and capacities. It is suggested that the high affinity process, which accounts for …	eng	771	779	Acta biologica et medica Germanica	39	7	1980			D000328;D001693;D003401/Q000097;D004058;D004912/Q000378;D006801;D006863;D010949/Q000378;D013696	Adult;Biological Transport, Active;Creatine/blood;Diffusion;Erythrocytes/metabolism;Humans;Hydrogen-Ion Concentration;Plasma/metabolism;Temperature	Syllm-Rapoport I;Daniel A;Rapoport S	Journal, Articles							Erythrocyte;red blood cell;red cell	TRUE
	Partial Purification of D-Xylulokinase in Human Erythrocyes	D-xylulokinase [EC 2. 7. 1. 17] was partialy purified from about 1 liter of acid-citrate-dixtrose (ACD) blood. A large portion of hemoglobin was removed by treatment with DEAE-cellulose, and then enzyme was purified by ammonium phosphate precipitation, calcium phosphate gel treatment, ammonium sulfate fractionation, DEAF-cellulose column chromatography and the sephadex G-200 gel filtration. Four …		361	369	Journal of the Japan Society of Blood Transfusion	26	6	1980					Watanabe S, Yoshikawa H	Journal, Article					10.3925/jjtc1958.26.361		Erythro	TRUE
7354809	Increased sodium-lithium countertransport in red cells of patients with essential hypertension.	This paper describes experiments showing that one of the pathways of sodium transport across the red-cell membrane, sodium-lithium countertransport, is faster in patients with essential hypertension than in control subjects. This transport system accepts only sodium or lithium and is not inhibited by ouabain. The maximum rate of transport shows inherited differences. The mean maximum rate of sodi…	eng	772	776	The New England journal of medicine	302	14	1980	Apr	03	D001692;D004910/Q000378;D004912/Q000378;D005260;D006801;D006973/Q000097;D066298;D008094/Q000097;D008297;D011188/Q000097;D012964/Q000097;D014882	Biological Transport;Erythrocyte Membrane/metabolism;Erythrocytes/metabolism;Female;Humans;Hypertension/blood;In Vitro Techniques;Lithium/blood;Male;Potassium/blood;Sodium/blood;Water-Electrolyte Balance	Canessa M;Adragna N;Solomon HS;Connolly TM;Tosteson DC	Journal, Articles							Erythrocyte;red cell	TRUE
7440566	Stopped flow studies on the nonenzymatic reduction of methemoglobin by reduced flavin mononucleotide.	The nonenzymatic reduction of methemoglobin by the reduced form of flavin mononucleotide was studied under various conditions by following the reaction with a stopped flow apparatus. The reaction was very fast, compared with the reduction of the flavin by NADPH-flavin reductase of human erythrocytes, and followed a second order rate law: the rate constant (K) for the reduction of methemoglobin by…	eng	11694	11697	The Journal of biological chemistry	255	24	1980	Dec	25	D005486;D006454;D006801;D006863;D007700;D008706/Q000378;D010084;D013053	Flavin Mononucleotide;Hemoglobins;Humans;Hydrogen-Ion Concentration;Kinetics;Methemoglobin/metabolism;Oxidation-Reduction;Spectrophotometry	Yubisui T;Matsukawa S;Yoneyama Y	Journal, Articles							erythrocyte	TRUE
7440576	Transport and accumulation of pyridoxine and pyridoxal by erythrocytes.	The mechanisms of transport of pyridoxine (PN) and pyridoxal (PL) into erythrocytes have been investigated using the rapid-mixing technique with 3H-labeled substrates. Erythrocytes take up PN by passive diffusion as indicated by the fact that the initial influx process is nonsaturable and is not affected by pyridoxamine (PM), PL, or 4'-deoxypyridoxine. Transport of PL has the same characteristics…	eng	11901	11907	The Journal of biological chemistry	255	24	1980	Dec	25	D000818;D001692/Q000187;D004912/Q000378;D006801;D007700;D008297;D011730/Q000097;D011736/Q000031;D011736/Q000097;D011736/Q000494;D051381	Animals;Biological Transport/drug effects;Erythrocytes/metabolism;Humans;Kinetics;Male;Pyridoxal/blood;Pyridoxine/analogs & derivatives;Pyridoxine/blood;Pyridoxine/pharmacology;Rats	Mehansho H;Henderson LM	Journal, Articles							erythrocyte;Erythrocyte	TRUE
6938201	Identity of beta-mercaptopyruvate sulfurtransferase and rhodanese in human erythrocytes.		eng	1334	1338	Biochemical and biophysical research communications	97	4	1980	Dec	31	D004592;D004912/Q000201;D006801;D013466/Q000097;D013466/Q000302;D013884/Q000097;D013884/Q000302	Electrophoresis, Starch Gel;Erythrocytes/enzymology;Humans;Sulfurtransferases/blood;Sulfurtransferases/isolation & purification;Thiosulfate Sulfurtransferase/blood;Thiosulfate Sulfurtransferase/isolation & purification	Scott EM;Wright RC	Journal, Articles							erythrocyte;Erythrocyte	TRUE
7387617	Characterization of the subunit composition of HGPRTase from human erythrocytes and cultured fibroblasts.	Hypoxanthine-guanine phosphoribosyltransferase is a ubiquitous human enzyme, the inherited deficiency of which leads to a specific metabolic-neurological syndrome. Native acrylamide isoelectric focusing revealed that the human enzyme consists of different numbers of isoenzymes depending on the tissue of origin. The erythrocytic enzyme has the most isoenzymes while the enzyme from cultured fibrobl…	eng	1	19	Biochemical genetics	18	2025-01-02	1980	Feb		D001345;D002852;D004591;D004792/Q000302;D004912/Q000201;D005347/Q000201;D006358;D006801;D007041/Q000302;D007525;D007527/Q000302;D008297	Autoradiography;Chromatography, Ion Exchange;Electrophoresis, Polyacrylamide Gel;Enzyme Precursors/isolation & purification;Erythrocytes/enzymology;Fibroblasts/enzymology;Hot Temperature;Humans;Hypoxanthine Phosphoribosyltransferase/isolation & purification;Isoelectric Focusing;Isoenzymes/isolation & purification;Male	Zannis VI;Gudas LJ;Martin DW	Journal, Articles							erythrocyte;erythro;Erythrocyte	TRUE
6444721	Isozymes of human phosphofructokinase: identification and subunit structural characterization of a new system.	The existence of a five-membered isozyme system for human phosphofructokinase (PFK; ATP:D-fructose-6-phosphate 1-phosphotransferase, EC 2.7.1.11) has been demonstrated. These multimolecular forms result from the random polymerization of two distinct subunits, M (muscle type) and L (liver type), to form all possible tetrameters-i.e., M(4), M(3)L, M(2)L(2), ML(3), and L(4). Partially purified muscl…	eng	62	66	Proceedings of the National Academy of Sciences of the United States of America	77	1	1980	Jan		D004912/Q000201;D006801;D007527/Q000276;D007527/Q000302;D007527/Q000378;D007700;D008099/Q000201;D046911;D009132/Q000201;D010732/Q000276;D010732/Q000302;D010732/Q000378	Erythrocytes/enzymology;Humans;Isoenzymes/immunology;Isoenzymes/isolation & purification;Isoenzymes/metabolism;Kinetics;Liver/enzymology;Macromolecular Substances;Muscles/enzymology;Phosphofructokinase-1/immunology;Phosphofructokinase-1/isolation & purification;Phosphofructokinase-1/metabolism	Vora S;Seaman C;Durham S;Piomelli S	Journal, Articles							erythrocyte;Erythrocyte	TRUE
7397170	Creatine and creatinine transport in old and young human red blood cells.	The time course of creatine influx or efflux as measured in populations of red cells or red cell ghosts with normal age distribution does not follow simple two-compartment kinetics. This suggests that the contributions of individual cells to transport as measured in the populations as a whole are not uniform. In agreement with this inference, fractionation of red cell populations with respect to …	eng	212	227	Biochimica et biophysica acta	600	1	1980	Jul	16	D001692/Q000187;D001693/Q000187;D003401/Q000378;D003401/Q000494;D003404/Q000378;D004305;D004912/Q000378;D006801;D066298;D010693/Q000494;D013997	Biological Transport/drug effects;Biological Transport, Active/drug effects;Creatine/metabolism;Creatine/pharmacology;Creatinine/metabolism;Dose-Response Relationship, Drug;Erythrocytes/metabolism;Humans;In Vitro Techniques;Phloretin/pharmacology;Time Factors	Ku CP;Passow H	Journal, Articles							Erythrocyte;red blood cell;red cell	TRUE
6995852	Evidence for two insulin receptor populations on human erythrocytes.	Human erythrocytes specifically bind 125I-insulin in a manner similar to cells in which insulin exerts a physiological response. In addition, erythrocytes are of practical value for correlating in vitro insulin binding with in vivo carbohydrate intolerance. The competitive binding of labelled and unlabelled insulin to erythrocyte receptor3 is typically curvilinear when plotted according to Scatch…	eng	279	281	Nature	286	5770	1980	Jul	17	D001667;D003208/Q000378;D003208/Q000494;D004910/Q000378;D004912/Q000378;D006801;D007328/Q000378;D007700;D011972/Q000187;D011972/Q000378	Binding, Competitive;Concanavalin A/metabolism;Concanavalin A/pharmacology;Erythrocyte Membrane/metabolism;Erythrocytes/metabolism;Humans;Insulin/metabolism;Kinetics;Receptor, Insulin/drug effects;Receptor, Insulin/metabolism	Herzberg V;Boughter JM;Carlisle S;Hill DE	Journal, Articles							erythrocyte;Erythrocyte	TRUE
7400118	Reduction of methemoglobin through flavin at the physiological concentration by NADPH-flavin reductase of human erythrocytes.	The reduction of methemoglobin by NADPH-flavin reductase of human erythrocytes through flavin was studied under various conditions using a reconstituted methemoglobin reductase system. The reduction of methemoglobin by the reconstituted enzyme system could be easily detected with flavin at the physiological concentration (e.g., 0.1-1.0 microM), and the rates obtained with 0.1 and 1.0 microM FMN w…	eng	1715	1720	Journal of biochemistry	87	6	1980	Jun		D042966/Q000097;D004912/Q000201;D038181;D005486;D005182;D006801;D007700;D008706;D009247/Q000097;D010084	Cytochrome-B(5) Reductase/blood;Erythrocytes/enzymology;FMN Reductase;Flavin Mononucleotide;Flavin-Adenine Dinucleotide;Humans;Kinetics;Methemoglobin;NADH, NADPH Oxidoreductases/blood;Oxidation-Reduction	Yubisui T;Takeshita M;Yoneyama Y	Journal, Articles							erythrocyte;Erythrocyte	TRUE
7448195	Pyridoxine (pyridoxamine) phosphate oxidase activity in the red cell.	A method has been developed for the measurement of red cell pyridoxine (pyridoxamine) phosphate oxidase activity. The more stable substrate, pyridoxamine phosphate, was incubated with a red cell haemolysate and the product pyridoxal phosphate was measured by Lactobacillus casei microbiological assay. A wide range of oxidase activities was found in control subjects (6-136 ng pyridoxal phosphate/g …	eng	401	409	Biochimica et biophysica acta	613	2	1980	Jun	13	D000328;D004912/Q000201;D006454;D006801;D006863;D008875;D000587/Q000097;D011734/Q000097;D011736/Q000097;D012256/Q000494	Adult;Erythrocytes/enzymology;Hemoglobins;Humans;Hydrogen-Ion Concentration;Middle Aged;Oxidoreductases Acting on CH-NH Group Donors/blood;Pyridoxaminephosphate Oxidase/blood;Pyridoxine/blood;Riboflavin/pharmacology	Clements JE;Anderson BB	Journal, Articles							Erythrocyte;red cell	TRUE
24272853	Interaction of molybdenum with human erythrocyte membrane proteins.	This study describes the interaction of molybdenum with blood components. Molybdenum-99 was added to blood, and after four washings, 3% of the total radioactivity was found in red cells. More specifically, the radioactivity was determined to be associated with the cell membrane.Molybdenum-99 in the +VI form did not interact with the human erythrocyte membrane; however, Mo(V) forms did interact. O…	eng	57	64	Biological trace element research	2	1	1980	Mar				Ksel√≠kov√° M;Ma≈ô√≠k T;B√≠br B;Lener J	Journal, Articles					10.1007/BF02789035		erythrocyte;red cell	TRUE
6243958	Adenosine cyclic 3',5'-monophosphate uptake and regulation of membrane protein kinase in intact human erythrocytes.	The uptake of adenosine cyclic 3',5'-monophosphate (cAMP) and stimulation of membrane-associated protein kinase in mature human erythrocytes were investigated. cAMP transport across the membrane was temperature dependent, and cAMP binding to the isolated membrane had less temperature dependence. More than 99% of the [3H]-cAMP taken up by erythrocytes was nonmembrane bound. Maximal stimulation of …	eng	918	924	Biochemistry	19	5	1980	Mar	04	D017878;D012856/Q000031;D012856/Q000494;D000328;D001692;D000242/Q000097;D000242/Q000494;D003571/Q000494;D004910/Q000378;D004912/Q000378;D006801;D007700;D008297;D011494/Q000097	4,4'-Diisothiocyanostilbene-2,2'-Disulfonic Acid;4-Acetamido-4'-isothiocyanatostilbene-2,2'-disulfonic Acid/analogs & derivatives;4-Acetamido-4'-isothiocyanatostilbene-2,2'-disulfonic Acid/pharmacology;Adult;Biological Transport;Cyclic AMP/blood;Cyclic AMP/pharmacology;Cytochalasin B/pharmacology;Erythrocyte Membrane/metabolism;Erythrocytes/metabolism;Humans;Kinetics;Male;Protein Kinases/blood	Tsukamoto T;Suyama K;Germann P;Sonenberg M	Journal, Articles							erythrocyte;Erythrocyte	TRUE
7396409	Biochemical genetics of the pentose phosphate cycle: human ribose 5-phosphate isomerase (RPI) and ribulose 5-phosphate 3-epimerase (RPE).	1. Staining procedures are described for the detection after starch-gel electrophoresis of ribose-5-phosphate isomerase (RPI) and ribulose 5-phosphate 3-epimerase (RPE). 2. Both RPI and RPE were detected in all human tissues including red cells, lymphocytes and fibroblasts. 3. No evidence was found for more than one structural gene locus for either enzyme. 4. No allelic variants of either enzyme …	eng	335	342	Annals of human genetics	43	4	1980	May		D000818;D002238/Q000235;D004592;D005796;D014644;D006801;D051379;D012267/Q000378;D012274/Q000378	Animals;Carbohydrate Epimerases/genetics;Electrophoresis, Starch Gel;Genes;Genetic Variation;Humans;Mice;Ribosemonophosphates/metabolism;Ribulosephosphates/metabolism	Spencer N;Hopkinson DA	Journal, Articles							erythrocyte;red cell	TRUE
7406436	Human brain aldolase C4 isoenzyme: purification, radioimmunoassay, and distribution in human tissues.	The nervous system specific isoenzyme of frustose-1, 6-diphosphate aldolase (E.C.4.1.2.13), aldolase C4, has been purified from human brain, and a sensitive radioimmunoassay has been developed for its detection. This assay is also capable of detecting other hybrid isoenzymes containing the C subunit but not the A4 isoenzyme. A systematic survey of human organs has shown that immunoreactive aldola…	eng	114	121	Annals of clinical biochemistry	17	3	1980	May		D001921/Q000201;D004912/Q000201;D005634/Q000032;D005634/Q000097;D005634/Q000302;D006801;D007527/Q000032;D007527/Q000302;D008970;D011863;D014018	Brain/enzymology;Erythrocytes/enzymology;Fructose-Bisphosphate Aldolase/analysis;Fructose-Bisphosphate Aldolase/blood;Fructose-Bisphosphate Aldolase/isolation & purification;Humans;Isoenzymes/analysis;Isoenzymes/isolation & purification;Molecular Weight;Radioimmunoassay;Tissue Distribution	Willson VJ;Thompson RJ	Journal, Articles							erythrocyte;Erythrocyte	TRUE
6770891	Some sulfhydryl properties and primary structure of human erythrocyte superoxide dismutase.	Human Cu-Zn superoxide dismutase prepared by different methods shows varying properties relevant to its sulfhydryl chemistry. A cysteine residue not found in the analogous bovine enzyme appears to be responsible for its unusual lability. Alkylation of this cysteine results in a marked increase in stability, and this form of the protein may be readily crystallized. The primary structure of the 153…	eng	2310	2316	Biochemistry	19	11	1980	May	27	D000595;D002918;D003460;D004912/Q000201;D006801;D010434;D010446/Q000032;D010447;D013482/Q000097;D014357	Amino Acid Sequence;Chymotrypsin;Crystallization;Erythrocytes/enzymology;Humans;Pepsin A;Peptide Fragments/analysis;Peptide Hydrolases;Superoxide Dismutase/blood;Trypsin	Jabusch JR;Farb DL;Kerschensteiner DA;Deutsch HF	Journal, Articles							erythrocyte;Erythrocyte	TRUE
6893152	The function of pyrroline-5-carboxylate reductase in human erythrocytes.		eng	450	457	Biochemical and biophysical research communications	94	2	1980	May	30	D001786/Q000378;D004912/Q000201;D005947/Q000378;D005958/Q000097;D006600/Q000097;D006801;D009243/Q000378;D010084;D000587/Q000097;D011392/Q000097;D011762/Q000097	Blood Glucose/metabolism;Erythrocytes/enzymology;Glucose/metabolism;Glucosephosphates/blood;Hexosephosphates/blood;Humans;NAD/metabolism;Oxidation-Reduction;Oxidoreductases Acting on CH-NH Group Donors/blood;Proline/blood;Pyrroline Carboxylate Reductases/blood	Yeh GC;Phang JM	Journal, Articles							erythrocyte;Erythrocyte	TRUE
6934695	Population genetics of red cell enzymes in Pygmies: a conclusive account.	In the course of a long-term research project, three groups of Pygmies and some non-Pygmy Central Africans have been examined for the following red cell enzyme markers: ACP, PGM1, PGM2, PEPA, PEPB, and PEPC, AK, ADA, and PHI. Several other red cell enzymes (ESD, CA1 and CA2, GPT, GLO, and DIA1) have been studied in only some of these groups. This paper reports all the information we obtained, inc…	eng	934	954	American journal of human genetics	32	6	1980	Nov		D044383;D002163;D002488;D015023;D004912/Q000201;D005006;D005787;D005819;D006801;D011110	Black People;Cameroon;Central African Republic;Democratic Republic of the Congo;Erythrocytes/enzymology;Ethnicity;Gene Frequency;Genetic Markers;Humans;Polymorphism, Genetic	Santachiara-Benerecetti AS;Beretta M;Negri M;Ranzani G;Antonini G;Barberio C;Modiano G;Cavalli-Sforza LL	Journal, Articles							Erythrocyte;red cell	TRUE
6263251	1,2-diacylglycerol kinase of human erythrocyte membranes. Assay with endogenously generated substrate.	1,2-Diacylglycerol kinase activity was measured in human erythrocyte membranes using an assay procedure in which the substrate was generated endogenously, either by treatment with a bacterial phospholipase C or by incubation with Ca24, which activates a membrane-bound polyphosphoinositide phosphodiesterase. The properties of 1,2-diacylglycerol kinase were broadly similar to those described previo…	eng	669	672	The Biochemical journal	191	2	1980	Nov	01	D002118/Q000494;D019852;D004910/Q000201;D004912/Q000201;D006801;D006863;D010712/Q000096;D010770/Q000097;D010738/Q000494	Calcium/pharmacology;Diacylglycerol Kinase;Erythrocyte Membrane/enzymology;Erythrocytes/enzymology;Humans;Hydrogen-Ion Concentration;Phosphatidic Acids/biosynthesis;Phosphotransferases/blood;Type C Phospholipases/pharmacology	Allan D;Thomas P;Gatt S	Journal, Articles							erythrocyte;Erythrocyte	TRUE
6258579	Partial purification and characterization of human erythrocyte phosphoglycollate phosphatase.	Human erythrocytes contain a phosphatase that is highly specific for phosphoglycollate. It shows optimum pH of 6.7 and has Km 1 mM for phosphoglycollate. The molecular weight appears to be about 72000. The enzyme is a dimeric molecule having subunits of mol. wt. about 35000. It could be purified approx. 4000-fold up to a specific activity of 5.98 units/mg of protein. The activity of the enzyme is…	eng	117	124	The Biochemical journal	191	1	1980	Oct	01	D000838/Q000494;D002413/Q000494;D004912/Q000201;D006801;D007700;D010744/Q000037;D010744/Q000097;D010744/Q000302;D012995;D013379	Anions/pharmacology;Cations, Divalent/pharmacology;Erythrocytes/enzymology;Humans;Kinetics;Phosphoric Monoester Hydrolases/antagonists & inhibitors;Phosphoric Monoester Hydrolases/blood;Phosphoric Monoester Hydrolases/isolation & purification;Solubility;Substrate Specificity	Zecher R;Wolf HU	Journal, Articles							erythrocyte;Erythrocyte	TRUE
6932280	Purification of 20 alpha-hydroxysteroid dehydrogenase from human erythrocytes.	20 alpha-hydroxysteroid dehydrogenase was found in the supernatant after hemolysis of human erythrocytes, and the enzyme was isolated from the membrane-free hemolysate on a DEAE-cellulose column. The NADPH-generating system was essential for the reaction.	eng	1159	1160	Experientia	36	10	1980	Oct	15	D015089/Q000097;D015089/Q000302;D002855;D004912/Q000201;D006801	20-Hydroxysteroid Dehydrogenases/blood;20-Hydroxysteroid Dehydrogenases/isolation & purification;Chromatography, Thin Layer;Erythrocytes/enzymology;Humans	Shirasawa E;Takeshita M;Yoneyama Y	Journal, Articles							erythrocyte;Erythrocyte	TRUE
7002549	Identification of proteolytic activities in the cytosolic compartment of mature human erythrocytes.	Individual lysates from human erythrocyte suspensions, completely deprived of leucocytes and were assayed for a number of proteolytic activities using both naturally occurring and synthetic substrates. Removal of hemoglobin by batchwise DEAE-cellulose chromatography did not modify the complement of the various proteolytic activities which were then fractionated by means of chromatography on a col…	eng	421	430	European journal of biochemistry	110	2	1980	Sep		D002413;D003600/Q000201;D004150/Q000097;D010450/Q000097;D010450/Q000302;D004912/Q000201;D006801;D007700;D010447/Q000097;D010447/Q000302;D013379	Cations, Divalent;Cytosol/enzymology;Dipeptidases/blood;Endopeptidases/blood;Endopeptidases/isolation & purification;Erythrocytes/enzymology;Humans;Kinetics;Peptide Hydrolases/blood;Peptide Hydrolases/isolation & purification;Substrate Specificity	Pontremoli S;Melloni E;Salamino F;Sparatore B;Michetti M;Benatti U;Morelli A;De Flora A	Journal, Articles							erythrocyte;Erythrocyte	TRUE
7191632	Mercaptopurine pharmacogenetics: monogenic inheritance of erythrocyte thiopurine methyltransferase activity.	Thiopurine methyltransferase (TPMT) catalyzes thiopurine S-methylation, an important metabolic pathway for drugs such as 6-mercaptopurine. Erythrocyte (RBC) TPMT activity was measured in blood samples from 298 randomly selected subjects. Of the subjects, 88.6% were included in a subgroup with high enzyme activity (13.50 +/- 1.86 U, mean +/- SD), 11.1% were included in a subgroup with intermediate…	eng	651	662	American journal of human genetics	32	5	1980	Sep		D000328;D000483;D004912/Q000201;D005260;D005799;D006801;D008297;D015122/Q000378;D008780/Q000172;D008780/Q000235;D010375	Adult;Alleles;Erythrocytes/enzymology;Female;Genes, Dominant;Humans;Male;Mercaptopurine/metabolism;Methyltransferases/deficiency;Methyltransferases/genetics;Pedigree	Weinshilboum RM;Sladek SL	Journal, Articles							RBC;erythrocyte;Erythrocyte	TRUE
6109287	Amino acid transport in human and in sheep erythrocytes.	Amino acid transport was compared in human and in sheep erythrocytes. Kinetic studies established that human cells have three discrete amino acid transport systems, designated L, Ly+ and ASC. The L system is partially stereospecific, with a preference for large neutral amino acids. L-leucine has a threefold lower apparent Km and a twofold smaller Vmax than D-leucine. Alanine, cysteine and possibl…	eng	355	375	Proceedings of the Royal Society of London. Series B, Biological sciences	209	1176	1980	Sep	26	D000596/Q000097;D000818;D001692/Q000187;D002463;D004912/Q000378;D006801;D007700;D012756;D012964/Q000494;D013237	Amino Acids/blood;Animals;Biological Transport/drug effects;Cell Membrane Permeability;Erythrocytes/metabolism;Humans;Kinetics;Sheep;Sodium/pharmacology;Stereoisomerism	Young JD;Jones SE;Ellory JC	Journal, Articles							erythrocyte;Erythrocyte	TRUE
6115779	Acetyl-coenzyme A hydrolase in blood.		eng	817	822	The International journal of biochemistry	13	7	1981			D000104/Q000037;D000104/Q000097;D000255/Q000494;D000818;D001921/Q000378;D002794/Q000494;D002795/Q000378;D004912/Q000201;D006801;D006863;D008253;D008274/Q000494;D015636;D008297;D051379;D051381;D012965/Q000494;D013045;D013869/Q000097	Acetyl-CoA Hydrolase/antagonists & inhibitors;Acetyl-CoA Hydrolase/blood;Adenosine Triphosphate/pharmacology;Animals;Brain/metabolism;Choline/pharmacology;Choline O-Acetyltransferase/metabolism;Erythrocytes/enzymology;Humans;Hydrogen-Ion Concentration;Macaca mulatta;Magnesium/pharmacology;Magnesium Chloride;Male;Mice;Rats;Sodium Chloride/pharmacology;Species Specificity;Thiolester Hydrolases/blood	Hsu LL;Claghorn JL	Journal, Articles							Erythrocyte	TRUE
6118988	Interaction of the purified Ca2+, Mg2+-ATPase from human erythrocytes with phospholipids and calmodulin.	The Ca2+-pumping ATPase has been purified in a functional form from human erythrocytes by calmodulin affinity chromatography. The purified enzyme has a specific activity at least 300-fold higher than the membrane bound enzyme. It consists of one major protein band of 140000 Dalton, and after reconstitution in liposomes it transports Ca2+ with an efficiency of at least 1 Ca2+/ATP. In the presence …	eng	437	442	Acta biologica et medica Germanica	40	2025-04-05	1981			D017301;D002118/Q000494;D002135/Q000494;D000252/Q000097;D000252/Q000302;D002147/Q000494;D004910/Q000201;D004912/Q000201;D006801;D007700;D010743/Q000494;D012519/Q000201	Ca(2+) Mg(2+)-ATPase;Calcium/pharmacology;Calcium-Binding Proteins/pharmacology;Calcium-Transporting ATPases/blood;Calcium-Transporting ATPases/isolation & purification;Calmodulin/pharmacology;Erythrocyte Membrane/enzymology;Erythrocytes/enzymology;Humans;Kinetics;Phospholipids/pharmacology;Sarcoplasmic Reticulum/enzymology	Niggli V;Carafoli E	Journal, Articles							erythrocyte;Erythrocyte	TRUE
6263612	Some properties of human erythrocyte pyrimidine 5'-nucleotidase.	In haemolysates human erythrocyte pyrimidine 5'-nucleotidase had a single optimum at pH 7.2 with CMP and 6.75 with UMP as substrate. The purified enzyme showed two pH optima at pH 6.25 and 7.2 with UMP as substrate. The enzyme was inhibited by both its products - inorganic phosphate and pyrimidine nucleoside. The inhibition by inorganic phosphate appeared to be non-competitive with Ki = 1.5 mM. C…	eng	64	73	Enzyme	26	2	1981			D015720;D003568/Q000378;D004912/Q000201;D006801;D006863;D007700;D009708/Q000037;D009708/Q000097;D010710/Q000494;D011741/Q000494;D014542/Q000378	5'-Nucleotidase;Cytidine Monophosphate/metabolism;Erythrocytes/enzymology;Humans;Hydrogen-Ion Concentration;Kinetics;Nucleotidases/antagonists & inhibitors;Nucleotidases/blood;Phosphates/pharmacology;Pyrimidine Nucleosides/pharmacology;Uridine Monophosphate/metabolism	Torrance JD;Whittaker DA	Journal, Articles							erythrocyte;Erythrocyte	TRUE
7312831	Purification of adenosine deaminase from human red blood cells.	Adenosine deaminase (adenosine aminohydrolase, EC 3.5.4.4) has been purified in high yield from human erythrocytes using a simple procedure based on two chromatographic steps. In the first step enzyme is bound to a diaminohexane-Sepharose column and eluted with salt. The second strap is column chromatography on Separose-bound purine riboside prepared by cross-linking the riboside to the matrix wi…	eng	363	380	Preparative biochemistry	11	4	1981			D000241/Q000378;D000243/Q000097;D000243/Q000302;D002846/Q000379;D004591;D004912/Q000201;D006801;D007700;D008722;D009700/Q000302;D013056	Adenosine/metabolism;Adenosine Deaminase/blood;Adenosine Deaminase/isolation & purification;Chromatography, Affinity/methods;Electrophoresis, Polyacrylamide Gel;Erythrocytes/enzymology;Humans;Kinetics;Methods;Nucleoside Deaminases/isolation & purification;Spectrophotometry, Ultraviolet	Buel E;MacQuarrie R	Journal, Articles							erythrocyte;red blood cell;Erythrocyte	TRUE
6451249	Isozymes of human phosphofructokinase in blood cells and cultured cell lines: molecular and genetic evidence for a trigenic system.		eng	724	732	Blood	57	4	1981	Apr		D000483;D000906;D001773/Q000201;D001792/Q000201;D002460;D002478;D011232;D004912/Q000201;D006801;D007527/Q000097;D007527/Q000235;D008214/Q000201;D009504/Q000201;D010732/Q000097;D010732/Q000235	Alleles;Antibodies;Blood Cells/enzymology;Blood Platelets/enzymology;Cell Line;Cells, Cultured;Chemical Precipitation;Erythrocytes/enzymology;Humans;Isoenzymes/blood;Isoenzymes/genetics;Lymphocytes/enzymology;Neutrophils/enzymology;Phosphofructokinase-1/blood;Phosphofructokinase-1/genetics	Vora S	Journal, Articles							Erythrocyte;red cell	TRUE
6894153	Pyrroline-5-carboxylate reductase in human erythrocytes.	Pyrroline-5-carboxylate reductase, which converts pyrroline-5-carboxylate to proline, has been identified in human erythrocytes. The level of pyrroline-5-carboxylate reductase activity in these cells is comparable to the activity levels of major erythrocyte enzymes. The physiologic function of the enzyme in erythrocytes cannot be related to its function in other tissues, i.e., producing proline f…	eng	1042	1046	The Journal of clinical investigation	67	4	1981	Apr		D000328;D004912/Q000201;D005246;D005347/Q000201;D006801;D009243/Q000097;D009249/Q000097;D000587/Q000097;D011762/Q000097;D012016	Adult;Erythrocytes/enzymology;Feedback;Fibroblasts/enzymology;Humans;NAD/blood;NADP/blood;Oxidoreductases Acting on CH-NH Group Donors/blood;Pyrroline Carboxylate Reductases/blood;Reference Values	Yeh GC;Harris SC;Phang JM	Journal, Articles							erythrocyte;Erythrocyte	TRUE
6945862	3-mercaptolactate cysteine disulfiduria: biochemical studies on affected and unaffected members of a family.		eng	106	114	Biochemical medicine	26	1	1981	Aug		D000293;D000328;D000368;D000592/Q000235;D000592/Q000378;D002648;D003545/Q000031;D003545/Q000652;D004912/Q000201;D005260;D006801;D007773/Q000652;D008297;D008875;D010375;D011773/Q000652;D013438/Q000652;D013466/Q000097;D013466/Q000172;D013864/Q000652	Adolescent;Adult;Aged;Amino Acid Metabolism, Inborn Errors/genetics;Amino Acid Metabolism, Inborn Errors/metabolism;Child;Cysteine/analogs & derivatives;Cysteine/urine;Erythrocytes/enzymology;Female;Humans;Lactates/urine;Male;Middle Aged;Pedigree;Pyruvates/urine;Sulfhydryl Compounds/urine;Sulfurtransferases/blood;Sulfurtransferases/deficiency;Thioglycolates/urine	Hannestad U;M√•rtensson J;Sj√∂dahl R;S√∂rbo B	Journal, Articles							Erythrocyte	TRUE
7030366	Insulin degradation in human erythrocyte. Effects of reduced glutathione on insulin degradation by membrane fractions.	In this study the Authors have evaluated the effects of reduced glutathione on insulin-degrading activity of erythrocyte membrane fractions. The GSH increases, in a manner proportional to its concentration, the insulin degradation by intact membranes, solubilized proteins and membranes treated with Triton X-100. The net increase of degradation is greater for intact and extracted membranes than fo…	eng	1666	1672	Bollettino della Societa italiana di biologia sperimentale	57	16	1981	Aug	30	D004910/Q000187;D004910/Q000378;D004912/Q000378;D005978/Q000494;D006801;D007328/Q000097;D017830;D011092;D012995	Erythrocyte Membrane/drug effects;Erythrocyte Membrane/metabolism;Erythrocytes/metabolism;Glutathione/pharmacology;Humans;Insulin/blood;Octoxynol;Polyethylene Glycols;Solubility	Bellomo G;Nicotera PL;Fratino P	Journal, Articles							erythrocyte;Erythrocyte	TRUE
7339300	Studies on 5'-methylthioadenosine uptake by human erythrocytes.	The transport of 5'-methylthioadenosine across plasma membrane of human erythrocytes occurs by a carrier-mediated mechanism displaying a Km of congruent to 3 mM and a Vmax of congruent to 600 pmol/10(6) cells/min. Phosphate-depleted erythrocytes were employed to distinguish between 5'-methylthioadenosine transport and metabolic trapping. In phosphate medium, where 5'-methylthioadenosine phosphory…	eng	354	358	Medical biology	59	2025-05-06	1981	Dec		D000241/Q000031;D000241/Q000097;D001693;D002851;D003839;D004910/Q000378;D004912/Q000378;D006801;D066298;D010710/Q000097;D013872/Q000097	Adenosine/analogs & derivatives;Adenosine/blood;Biological Transport, Active;Chromatography, High Pressure Liquid;Deoxyadenosines;Erythrocyte Membrane/metabolism;Erythrocytes/metabolism;Humans;In Vitro Techniques;Phosphates/blood;Thionucleosides/blood	Zappia V;Della Ragione F;Porcelli M;Cacciapuoti G;Carteni-Farina M	Journal, Articles							erythrocyte;Erythrocyte	TRUE
6119115	Specific localization of 2',3'-cyclic nucleotide 3'-phosphohydrolase, (Ca2+/Mg2+)-ATPase, and acetylcholinesterase in human erythrocyte membrane.	A procedure was developed for the detection of 2',3'-cyclic nucleotide 3'-phosphohydrolase in myelin. This assay was sufficiently to detect the low levels of 2',3'-cyclic nucleotide 3'-phosphohydrolase in human erythrocytes. The 2',3'-cyclic nucleotide 3'-phosphohydrolase of human erythrocytes was determined to be exclusively associated with the inner (cytosolic) side of the membrane. Leaky ghost…	eng	403	407	Biochimica et biophysica acta	678	3	1981	Dec	18	D015087/Q000378;D000110/Q000378;D017301;D000252/Q000378;D003600/Q000201;D004910/Q000201;D004912/Q000201;D004912/Q000378;D006801;D009186/Q000201;D010727/Q000378	2',3'-Cyclic-Nucleotide Phosphodiesterases/metabolism;Acetylcholinesterase/metabolism;Ca(2+) Mg(2+)-ATPase;Calcium-Transporting ATPases/metabolism;Cytosol/enzymology;Erythrocyte Membrane/enzymology;Erythrocytes/enzymology;Erythrocytes/metabolism;Humans;Myelin Sheath/enzymology;Phosphoric Diester Hydrolases/metabolism	Jones M;Keenan RW	Journal, Articles							erythrocyte;Erythrocyte	TRUE
6274404	Localization of 2',3'-cyclic nucleotide 3'-phosphodiesterase in human erythrocyte membranes.	The location of 2',3'-cyclic nucleotide 2',3'-phosphodiesterase in human erythrocyte membranes was determined. This was accomplished by comparing the enzyme's accessibility with that of glyceraldehyde-3-phosphate dehydrogenase (cytoplasmic surface marker) and acetylcholinesterase (external marker) in sealed and unsealed ghosts and normal and inverted membrane vesicles. The results showed that 2',…	eng	587	594	Biochimica et biophysica acta	649	3	1981	Dec	21	D015087/Q000097;D000110/Q000097;D003902;D004910/Q000201;D004912/Q000201;D005987/Q000097;D006801;D017830;D010727/Q000097;D011092	2',3'-Cyclic-Nucleotide Phosphodiesterases/blood;Acetylcholinesterase/blood;Detergents;Erythrocyte Membrane/enzymology;Erythrocytes/enzymology;Glyceraldehyde-3-Phosphate Dehydrogenases/blood;Humans;Octoxynol;Phosphoric Diester Hydrolases/blood;Polyethylene Glycols	Dreiling CE	Journal, Articles							erythrocyte;Erythrocyte	TRUE
6797473	Human erythrocyte galactosyltransferase. Characterization, membrane association and sidedness of active site.	Human erythrocyte UDPgalactose : 2-acetamido-2-deoxy-alpha-D-galactopyranosylpeptide galactose beta(1 lead to 3) transferase (Galactosyltransferase) has been characterized in terms of detergent and metal ion requirements. Michaelis constants for donor and acceptor substrates, inhibition constant for N-acetylgalactosamine, pH optimum and ionic strength effects. The assay thus optimized permits ini…	eng	709	716	Biochimica et biophysica acta	649	3	1981	Dec	21	D000116/Q000494;D001665;D002413;D003902/Q000494;D004910/Q000201;D004912/Q000201;D005700/Q000097;D006801;D007700;D009994;D013696	Acetylgalactosamine/pharmacology;Binding Sites;Cations, Divalent;Detergents/pharmacology;Erythrocyte Membrane/enzymology;Erythrocytes/enzymology;Galactosyltransferases/blood;Humans;Kinetics;Osmolar Concentration;Temperature	Hesford FJ;Berger EG	Journal, Articles							erythrocyte;Erythrocyte	TRUE
7448421	Genetic variation in the quantitative levels of an NADP (H)-binding protein (FX) in human erythrocytes.	FX is a red cell NADP(H)-binding protein that has been well defined biochemically and immunologically but whose function is still unknown. Preliminary data indicated that the levels of this protein are significantly increased in hemizygotes, heterozygotes, and homozygotes for the G6PD Mediterranean mutant, thus raising the question of whether or not the individual variation in FX levels is more o…	eng	209	217	Blood	57	2	1981	Feb		D000328;D000367;D001798/Q000235;D002238;D002352/Q000235;D002648;D004912/Q000378;D005260;D005796;D008040;D014644;D005954/Q000235;D005955/Q000235;D006801;D007658;D008297;D008433;D009249/Q000378;D012737;D013789/Q000235;D014960	Adult;Age Factors;Blood Proteins/genetics;Carbohydrate Epimerases;Carrier Proteins/genetics;Child;Erythrocytes/metabolism;Female;Genes;Genetic Linkage;Genetic Variation;Glucosephosphate Dehydrogenase/genetics;Glucosephosphate Dehydrogenase Deficiency/genetics;Humans;Ketone Oxidoreductases;Male;Mathematics;NADP/metabolism;Sex Factors;Thalassemia/genetics;X Chromosome	Lenzerini L;Benatti U;Morelli A;Pontremoli S;De Flora A;Piazza A;Rinaldi A;Filippi G;Siniscalco M	Journal, Articles							erythrocyte;Erythrocyte;red cell	TRUE
7240371	Human erythrocyte monoester lipase: characterization and radiochemical assay of the cell-bound enzyme in normal subjects.	A monoester lipase (MEL) activity (EC 3.1.1.3) is described in human red blood cells (RBC). The lipase acts as a cell-bound enzyme and is able to exert its catalytic activity in vitro toward an exogenously added emulsified substrate. The enzyme activity, which appears to be confined to the cell membrane, is inhibited by Triton X-100. The MEL activity of human RBC is assayed using intact RBC as th…	eng	143	148	The Journal of clinical endocrinology and metabolism	53	1	1981	Jul		D000328;D002462/Q000201;D004355;D004912/Q000201;D005312/Q000201;D006801;D007231;D007700;D008049/Q000037;D008049/Q000097;D008875;D017830;D019301;D009829/Q000378;D011092/Q000494;D012016;D014316	Adult;Cell Membrane/enzymology;Drug Stability;Erythrocytes/enzymology;Fetal Blood/enzymology;Humans;Infant, Newborn;Kinetics;Lipase/antagonists & inhibitors;Lipase/blood;Middle Aged;Octoxynol;Oleic Acid;Oleic Acids/metabolism;Polyethylene Glycols/pharmacology;Reference Values;Tritium	Boyer J;Somma C;V√©rine A;L'H√¥te C;Finidori J;Merger C;Arnaud J	Journal, Articles							RBC;erythrocyte;red blood cell;Erythrocyte	TRUE
7275011	N-Acetylalanine aminopeptidase, a new enzyme from human erythrocytes.	A new enzyme liberating N-acetylalanine from N-acetylalanine peptides with high specificity has been isolated from the cytosol of human erythrocytes. The N-acetylalanine aminopeptidase was purified by ammonium sulfate precipitation at 60% saturation, followed by chromatography on columns of Sephadex G-200, SP-Sephadex C-50, and DEAE-Sephadex A-50. About 2 000-fold enrichment was achieved from hem…	eng	865	873	Hoppe-Seyler's Zeitschrift fur physiologische Chemie	362	7	1981	Jul		D000626/Q000097;D000626/Q000302;D004912/Q000201;D006801;D006863;D007700;D008970;D010447/Q000097;D010447/Q000302;D013379;D013439/Q000494	Aminopeptidases/blood;Aminopeptidases/isolation & purification;Erythrocytes/enzymology;Humans;Hydrogen-Ion Concentration;Kinetics;Molecular Weight;Peptide Hydrolases/blood;Peptide Hydrolases/isolation & purification;Substrate Specificity;Sulfhydryl Reagents/pharmacology	Sch√∂nberger OL;Tschesche H	Journal, Articles							erythrocyte;Erythrocyte	TRUE
6275838	The polyphosphoinositide phosphodiesterase of erythrocyte membranes.	1. A new assay procedure has been devised for measurement of the Ca(2+)-activated polyphosphoinositide phosphodiesterase (phosphatidylinositol polyphosphate phosphodiesterase) activity of erythrocyte ghosts. The ghosts are prepared from cells previously incubated with [(32)P]P(i). They are incubated under appropriate conditions for activation of the phosphodiesterase and the released (32)P-labell…	eng	133	140	The Biochemical journal	198	1	1981	Jul	15	D000818;D002118/Q000494;D002852;D004910/Q000187;D004910/Q000201;D004912/Q000201;D006801;D066298;D007700;D008274/Q000494;D010726;D054801;D010727/Q000097;D010761;D013045	Animals;Calcium/pharmacology;Chromatography, Ion Exchange;Erythrocyte Membrane/drug effects;Erythrocyte Membrane/enzymology;Erythrocytes/enzymology;Humans;In Vitro Techniques;Kinetics;Magnesium/pharmacology;Phosphodiesterase Inhibitors;Phosphoinositide Phospholipase C;Phosphoric Diester Hydrolases/blood;Phosphorus Radioisotopes;Species Specificity	Downes CP;Michell RH	Journal, Articles							erythrocyte;Erythrocyte	TRUE
7240153	Properties of methemoglobin reductase and kinetic study of methemoglobin reduction.	A soluble erythrocyte cytochrome b5 was purified as the substrate of methemoglobin reductase and an electron carrier to methemoglobin. The isoelectric point of this protein was at pH 4.3, and E0' was -0.010 at pH 7.0.. The Km value of the enzyme for this protein was 1 x 10(-4) M, and the turnover number (k5) was 3.4 x 10(4) min-1, with NADH as an electron donor at pH 7.0. The optimum pH of the en…	eng	5518	5523	The Journal of biological chemistry	256	11	1981	Jun	10	D042966/Q000097;D003580/Q000097;D015786;D004912/Q000201;D006801;D006863;D007700;D008706/Q000378;D009247/Q000097;D010084;D013053	Cytochrome-B(5) Reductase/blood;Cytochromes/blood;Cytochromes b5;Erythrocytes/enzymology;Humans;Hydrogen-Ion Concentration;Kinetics;Methemoglobin/metabolism;NADH, NADPH Oxidoreductases/blood;Oxidation-Reduction;Spectrophotometry	Kuma F	Journal, Articles							erythrocyte;Erythrocyte	TRUE
6789880	Identification of the product formed by human erythrocyte galactosyltransferase.	Sepharose 4B-immobilized desialylated ovine submaxillary mucin was used as an acceptor for galactose transfer from UDP-galactose, catalyzed by a Triton X-100-solubilized galactosyltransferase from human erythrocyte ghosts. The product could be cleaved from the insoluble acceptor substrate by alkaline borohydride treatment and identified on Bio-Gel P-2 as a disaccharide. The nature of the glycosid…	eng	302	311	Biochimica et biophysica acta	659	2	1981	Jun	15	D001212;D002850;D004910/Q000201;D004912/Q000201;D005690/Q000378;D005700/Q000097;D006801;D008345/Q000378;D009077/Q000378;D017830;D011092;D014531/Q000378	Asialoglycoproteins;Chromatography, Gel;Erythrocyte Membrane/enzymology;Erythrocytes/enzymology;Galactose/metabolism;Galactosyltransferases/blood;Humans;Manganese/metabolism;Mucins/metabolism;Octoxynol;Polyethylene Glycols;Uridine Diphosphate Galactose/metabolism	Hesford FJ;Berger EG;Van den Eijnden DH	Journal, Articles							erythrocyte;Erythrocyte	TRUE
7240192	Reversible methylation of cytoskeletal and membrane proteins in intact human erythrocytes.	Membrane protein methylation was studied in intact human erythrocytes. Erythrocytes were incubated with physiological concentrations of L-[methyl]3H]methionine and incorporated 35 pmol of methyl groups into membrane components/mg of membrane protein in a 2.5-hr incubation at 37 degrees C. At least 90% of the total groups (12,500 methyl groups/cell) were incorporated into polypeptides via linkages…	eng	6102	6108	The Journal of biological chemistry	256	12	1981	Jun	25	D002918;D004591;D004912/Q000378;D006801;D007700;D008565/Q000097;D008715/Q000378;D008745;D008970;D010455/Q000378;D014357	Chymotrypsin;Electrophoresis, Polyacrylamide Gel;Erythrocytes/metabolism;Humans;Kinetics;Membrane Proteins/blood;Methionine/metabolism;Methylation;Molecular Weight;Peptides/metabolism;Trypsin	Freitag C;Clarke S	Journal, Articles							erythrocyte;Erythrocyte	TRUE
6112873	Erythrocytic enzymes and amino acids related to glutamic acid metabolism in childhood hypoproteinemic states.	The erythrocyte enzymes of glutamic acid metabolism (glutaminase I, glutaminase II, glutamic acid decarboxylase, glutamine synthetase, and transaminases) and related amino acids (glutamine, glutamic acid, aspartic acid, alanine, and gamma-aminobutyric acid) were estimated in 69 children with protein-energy malnutrition, 13 with nephrosis, and 10 with Indian childhood cirrhosis. Twenty-one apparen…	eng	924	927	The American journal of clinical nutrition	34	5	1981	May		D000410/Q000097;D000596/Q000097;D001219/Q000097;D002675;D004912/Q000378;D005968/Q000097;D005974/Q000097;D005971/Q000097;D005972/Q000097;D006801;D007223;D008103/Q000097;D009401/Q000097;D011502/Q000097;D011506/Q000378	Alanine Transaminase/blood;Amino Acids/blood;Aspartate Aminotransferases/blood;Child, Preschool;Erythrocytes/metabolism;Glutamate Decarboxylase/blood;Glutamate-Ammonia Ligase/blood;Glutamates/blood;Glutaminase/blood;Humans;Infant;Liver Cirrhosis/blood;Nephrosis/blood;Protein-Energy Malnutrition/blood;Proteins/metabolism	Agarwal KN;Bhatia BD;Batta RK;Singla PN;Shankar R	Journal, Articles							erythrocyte;erythro;Erythro;Erythrocyte	TRUE
7320944	Glycine transport in human erythrocytes.	1. Glycine transport in human erythrocytes was resolved into five separate components of uptake. The first and major component of uptake was transport by a high-affinity (apparent Km 25 microM) Na+- and Cl- -dependent system. This system was specific for glycine, sarcosine and proline; Br- but not I- was able to substitute for Cl-. Uptake by this route was inhibited less than 20% by the loop diur…	eng	403	422	The Journal of physiology	320		1981	Nov		D000838;D001692/Q000187;D002712/Q000502;D004912/Q000378;D005998/Q000037;D005998/Q000378;D006801;D007700;D012964/Q000502;D013379	Anions;Biological Transport/drug effects;Chlorides/physiology;Erythrocytes/metabolism;Glycine/antagonists & inhibitors;Glycine/metabolism;Humans;Kinetics;Sodium/physiology;Substrate Specificity	Ellory JC;Jones SE;Young JD	Journal, Articles							erythrocyte;Erythrocyte	TRUE
6122443	Calmodulin regulation of Ca2+ transport in human erythrocytes.	Inside-out vesicles of human erythrocytes took up Ca2+ against an electrochemical gradient. This Ca2+ uptake was dependent on ATP and was stimulated by calmodulin. Treatment of vesicles with 1 mM-EDTA exposed an apparent low-CA2+-affinity Ca2+-transport component with Kd of about 100 microM-Ca2+ or more. This was converted into a single high-Ca2+-affinity transport activity of Kd about 2.5 microM…	eng	185	191	The Biochemical journal	200	2	1981	Nov	15	D000251/Q000378;D001692/Q000187;D017301;D002118/Q000097;D002135/Q000494;D000252/Q000378;D002147/Q000494;D004492/Q000494;D004910/Q000187;D004910/Q000378;D004912/Q000378;D006801;D007700;D014268/Q000494	Adenosine Triphosphatases/metabolism;Biological Transport/drug effects;Ca(2+) Mg(2+)-ATPase;Calcium/blood;Calcium-Binding Proteins/pharmacology;Calcium-Transporting ATPases/metabolism;Calmodulin/pharmacology;Edetic Acid/pharmacology;Erythrocyte Membrane/drug effects;Erythrocyte Membrane/metabolism;Erythrocytes/metabolism;Humans;Kinetics;Trifluoperazine/pharmacology	Larsen FL;Katz S;Roufogalis BD	Journal, Articles							erythrocyte;Erythrocyte	TRUE
6271223	Human erythrocyte cytosol phosphatidyl-inositol-bisphosphate phosphatase.	A phosphatidyl-myoinositol-4,5-bisphosphate phosphohydrolase (phosphatidyl-inositol-bisphosphate phosphatase, EC 3.1.3.36) was detected in human erythrocytes and partially purified from the cytosol. Hemoglobin was removed by (NH4)2SO4 fractionation and chromatography on CM-Sepharose CL-6B. A 27,000-fold purification was achieved following gel filtration,, ion-exchange chromatography and hydrophob…	eng	323	333	Biochimica et biophysica acta	661	2	1981	Oct	13	D000077286;D002593/Q000494;D003600/Q000201;D004912/Q000201;D005590;D006801;D006863;D008274/Q000494;D008970;D017830;D010716/Q000037;D010716/Q000097;D010716/Q000302;D010744/Q000037;D010744/Q000097;D010744/Q000302;D011092/Q000494;D013379	Cetrimonium;Cetrimonium Compounds/pharmacology;Cytosol/enzymology;Erythrocytes/enzymology;Fractional Precipitation;Humans;Hydrogen-Ion Concentration;Magnesium/pharmacology;Molecular Weight;Octoxynol;Phosphatidylinositols/antagonists & inhibitors;Phosphatidylinositols/blood;Phosphatidylinositols/isolation & purification;Phosphoric Monoester Hydrolases/antagonists & inhibitors;Phosphoric Monoester …	Roach PD;Palmer FB	Journal, Articles							erythrocyte;Erythrocyte	TRUE
6764785	Monocarboxylate transport in erythrocytes.		eng	89	103	The Journal of membrane biology	70	2	1982			D001665;D001693;D002264/Q000378;D002352/Q000097;D002712/Q000097;D004058;D004910/Q000378;D006801;D006863;D066298;D007474;D007700;D007773/Q000097;D019344;D008563/Q000097;D008565/Q000097;D008954;D013696	Binding Sites;Biological Transport, Active;Carboxylic Acids/metabolism;Carrier Proteins/blood;Chlorides/blood;Diffusion;Erythrocyte Membrane/metabolism;Humans;Hydrogen-Ion Concentration;In Vitro Techniques;Ion Exchange;Kinetics;Lactates/blood;Lactic Acid;Membrane Lipids/blood;Membrane Proteins/blood;Models, Biological;Temperature	Deuticke B	Journal, Articles							erythrocyte;Erythrocyte	TRUE
7129459	Human erythrocyte galactokinase: a population survey.		eng	274	279	Human heredity	32	4	1982			D000293;D000328;D000368;D002648;D002675;D004912/Q000201;D005260;D005686/Q000172;D005686/Q000235;D005693/Q000235;D005787;D005808;D006580;D014644;D006801;D007558;D008297;D008875	Adolescent;Adult;Aged;Child;Child, Preschool;Erythrocytes/enzymology;Female;Galactokinase/deficiency;Galactokinase/genetics;Galactosemias/genetics;Gene Frequency;Genes, Recessive;Genetic Carrier Screening;Genetic Variation;Humans;Italy;Male;Middle Aged	Magnani M;Cucchiarini L;Stocchi V;Stocchi O;Carnevali G;Dach√† M;Fornaini G	Journal, Articles							erythrocyte;Erythrocyte	TRUE
6285891	The inositol trisphosphate phosphomonoesterase of the human erythrocyte membrane.	Human erythrocyte ghosts exhibit an inositol trisphosphate phosphomonoesterase activity that rapidly converts inositol 1,4,5-trisphosphate into inositol 1,4-bisphosphate and Pi. Degradation of the released inositol 1,4-bisphosphate is not observed. This activity is dependent on Mg2+ (or Mn2+) and it is not activated by Ca2+. Optimum activity is around pH 7 and activity is abolished by heat denatu…	eng	169	177	The Biochemical journal	203	1	1982	Apr	01	D002413/Q000494;D004789/Q000187;D004910/Q000201;D004912/Q000201;D006801;D066298;D015544;D007295/Q000378;D000072181;D007700;D010744/Q000037;D010744/Q000097;D013347/Q000201;D013379	Cations, Divalent/pharmacology;Enzyme Activation/drug effects;Erythrocyte Membrane/enzymology;Erythrocytes/enzymology;Humans;In Vitro Techniques;Inositol 1,4,5-Trisphosphate;Inositol Phosphates/metabolism;Inositol Polyphosphate 5-Phosphatases;Kinetics;Phosphoric Monoester Hydrolases/antagonists & inhibitors;Phosphoric Monoester Hydrolases/blood;Subcellular Fractions/enzymology;Substrate Specifici…	Downes CP;Mussat MC;Michell RH	Journal, Articles							erythrocyte;Erythrocyte	TRUE
6817948	Measurement of arginine transport in human erythrocytes using their intrinsic arginase activity: implications for the treatment of familial hyperargininemia.	A procedure making use of the intracellular arginase activity has been developed for measuring the transport of arginine across the human erythrocyte membrane. (1) The arginine translocation is carrier mediated with simple Michaelis-Menten kinetics, showing one high affinity, low capacity transport system characterized by a half saturation constant KT of 0.177 +/- 0.036 mmol/1, and a maximum velo…	eng	209	216	Clinica chimica acta; international journal of clinical chemistry	126	3	1982	Dec	23	D001119/Q000037;D001119/Q000378;D001120/Q000097;D001692/Q000187;D004355;D004912/Q000378;D005260;D006801;D007700;D007930/Q000494;D008239/Q000494;D008297;D009952/Q000494	Arginase/antagonists & inhibitors;Arginase/metabolism;Arginine/blood;Biological Transport/drug effects;Drug Stability;Erythrocytes/metabolism;Female;Humans;Kinetics;Leucine/pharmacology;Lysine/pharmacology;Male;Ornithine/pharmacology	Van Broeckhoven CL;Adriaenssens KM;Marescau B;Pintens J;Terheggen HG	Journal, Articles							erythrocyte;Erythrocyte	TRUE
7060551	Glutathione reductase from human erythrocytes. The sequences of the NADPH domain and of the interface domain.	1. Sequence analysis of the NADPH domain (residues 158--293) and of the interface domain (365--478) was based on 12 CNBr fragments, which were isolated using ion-exchange chromatography and paper methods. Fragments with more than 15 residues were digested further with trypsin and chymotrypsin. The isolated peptides were sequenced by automated solid-phase Edman degradation. All sequenced peptides …	eng	259	267	European journal of biochemistry	121	2	1982	Jan		D000595;D001665;D004912/Q000201;D005980/Q000097;D006801;D009249/Q000097;D010446/Q000032	Amino Acid Sequence;Binding Sites;Erythrocytes/enzymology;Glutathione Reductase/blood;Humans;NADP/blood;Peptide Fragments/analysis	Krauth-Siegel RL;Blatterspiel R;Saleh M;Schiltz E;Schirmer RH;Untucht-Grau R	Journal, Articles							erythrocyte;Erythrocyte	TRUE
7082315	Transfer of 1-pyrroline-5-carboxylate as oxidizing potential from hepatocytes to erythrocytes.	The interconversions of proline and 1-pyrroline-5-carboxylate form an intercellular cycle that is the basis of a metabolic interaction between hepatocytes and erythrocytes. The cycle transfers oxidizing potential from hepatocytes to erythrocytes, which stimulates pentose phosphate pathway in erythrocytes. This interaction depends on the differential metabolism of proline and 1-pyrroline-5-carboxy…	eng	31	39	The Biochemical journal	202	1	1982	Jan	15	D000818;D004912/Q000378;D006801;D066298;D008099/Q000166;D008099/Q000378;D008297;D010084;D010428/Q000097;D010428/Q000378;D011392/Q000378;D011394/Q000378;D011758/Q000378;D051381;D011919;D013268	Animals;Erythrocytes/metabolism;Humans;In Vitro Techniques;Liver/cytology;Liver/metabolism;Male;Oxidation-Reduction;Pentosephosphates/blood;Pentosephosphates/metabolism;Proline/metabolism;Proline Oxidase/metabolism;Pyrroles/metabolism;Rats;Rats, Inbred Strains;Stimulation, Chemical	Hagedorn CH;Yeh GC;Phang JM	Journal, Articles							erythrocyte;Erythrocyte	TRUE
7055559	Transport of neutral amino acids by human erythrocytes.	The transport of several neutral amino acids by human erythrocytes in vitro was studied. The measurements made included steady-state distributions, kinetics of initial rates of uptake, effects of monovalent cations and anions, general mutual inhibitory interactions, kinetics of inhibitions, effluxes, ability to produce accelerative exchange diffusion, and the inhibitory action of the thiol reagen…	eng	157	171	Biochimica et biophysica acta	684	2	1982	Jan	22	D000596/Q000097;D000596/Q000494;D000838;D001692/Q000187;D004905;D004910/Q000378;D004912/Q000378;D005033/Q000494;D006801;D007700;D011188/Q000494;D012964/Q000494;D013329	Amino Acids/blood;Amino Acids/pharmacology;Anions;Biological Transport/drug effects;Erythrocyte Aging;Erythrocyte Membrane/metabolism;Erythrocytes/metabolism;Ethylmaleimide/pharmacology;Humans;Kinetics;Potassium/pharmacology;Sodium/pharmacology;Structure-Activity Relationship	Al-Saleh EA;Wheeler KP	Journal, Articles							erythrocyte;Erythrocyte;red cell	TRUE
7076680	Lipid translocation across the human erythrocyte membrane. Regulatory factors.	A simple method based on the differential extraction of lysophosphatidylcholine (LPC) by saline and albumin solutions has been developed to study the factors that influence lipid translocation across intact human erythrocyte membrane. With this assay, the rate of LPC translocation across the bilayer at 37 degrees C was found to be 1.87% h (0.0187 h-1). Identical translocation rates were derived f…	eng	6537	6543	The Journal of biological chemistry	257	11	1982	Jun	10	D001692;D002784/Q000494;D003958/Q000494;D004910/Q000187;D004910/Q000378;D004910/Q000648;D004912/Q000378;D005613;D006801;D007700;D008244/Q000097;D008854	Biological Transport;Cholesterol/pharmacology;Diamide/pharmacology;Erythrocyte Membrane/drug effects;Erythrocyte Membrane/metabolism;Erythrocyte Membrane/ultrastructure;Erythrocytes/metabolism;Freeze Etching;Humans;Kinetics;Lysophosphatidylcholines/blood;Microscopy, Electron	Mohandas N;Wyatt J;Mel SF;Rossi ME;Shohet SB	Journal, Articles							erythrocyte;Erythrocyte	TRUE
7115375	The isolation and preliminary characterization of apotransketolase from human erythrocytes.		eng	719	723	Biochemical and biophysical research communications	106	3	1982	Jun	15	D001051/Q000097;D001051/Q000302;D001059/Q000097;D001798/Q000032;D055598;D002621;D002848;D004912/Q000201;D006461;D006801;D014174/Q000097;D014174/Q000302	Apoenzymes/blood;Apoenzymes/isolation & purification;Apoproteins/blood;Blood Proteins/analysis;Chemical Phenomena;Chemistry;Chromatography, DEAE-Cellulose;Erythrocytes/enzymology;Hemolysis;Humans;Transketolase/blood;Transketolase/isolation & purification	Warnock LG;Prudhomme CR	Journal, Articles							erythrocyte;Erythrocyte	TRUE
6125268	The stoichiometry of the Ca2+ pump in human erythrocyte vesicles: modulation by Ca2+, Mg2+ and calmodulin.	Active Ca2+ uptake and the associated (Ca2+ + Mg2+)-ATPase activity were studied under the same conditions in an inside-out vesicle preparation of human red blood cells made essentially by the procedure of Quist and Roufogalis (Journal of Supramolecular Structure 6, 375-381, 1977). Some preparations were treated with 1 mM EDTA at 30 degrees to further deplete them of endogenous levels of calmodul…	eng	1	17	Cell calcium	3	1	1982	Mar		D001693/Q000187;D017301;D002118/Q000097;D002118/Q000494;D002135/Q000494;D000252/Q000097;D002147/Q000494;D004492/Q000494;D004910/Q000187;D004910/Q000378;D004912/Q000378;D006801;D066298;D007700;D008274/Q000494	Biological Transport, Active/drug effects;Ca(2+) Mg(2+)-ATPase;Calcium/blood;Calcium/pharmacology;Calcium-Binding Proteins/pharmacology;Calcium-Transporting ATPases/blood;Calmodulin/pharmacology;Edetic Acid/pharmacology;Erythrocyte Membrane/drug effects;Erythrocyte Membrane/metabolism;Erythrocytes/metabolism;Humans;In Vitro Techniques;Kinetics;Magnesium/pharmacology	Akyempon CK;Roufogalis BD	Journal, Articles							erythrocyte;red blood cell;Erythrocyte	TRUE
7063276	Human erythrocyte prolidase and prolidase deficiency.	Biochemical studies on human prolidase (EC 3.4.13.9) and prolidase deficiency are described. The urine sample from a 32-year-old female with prolidase deficiency was examined. Diagnosis was based on clinical features and defects of prolidase in her erythrocytes. She excreted massive amounts of iminopeptides, where three major peptides were identified; aspartyl-proline, glutamyl-proline and glycyl…	eng	227	231	Pediatric research	16	3	1982	Mar		D000328;D000596/Q000652;D001803;D004150/Q000097;D004150/Q000172;D004789;D017707;D004912/Q000201;D004912/Q000378;D005260;D006801;D007097/Q000652;D010455/Q000652;D011392/Q000097;D011392/Q000172;D011392/Q000378;D013379	Adult;Amino Acids/urine;Blood Transfusion;Dipeptidases/blood;Dipeptidases/deficiency;Enzyme Activation;Erythrocyte Transfusion;Erythrocytes/enzymology;Erythrocytes/metabolism;Female;Humans;Imines/urine;Peptides/urine;Proline/blood;Proline/deficiency;Proline/metabolism;Substrate Specificity	Endo F;Matsuda I;Ogata A;Tanaka S	Journal, Articles							erythrocyte;Erythrocyte	TRUE
7061426	Multiple forms of human red blood cell hexokinase. Preparation, characterization, and age dependence.	Human red blood cell hexokinase (EC 2.7.1.1) has been shown to exist in multiple molecular forms which are separable by ion exchange chromatography. Of the major forms, designated hexokinase Ia, Ib, and Ic, only hexokinase Ia corresponds to hexokinase type I from human liver, while the others differ from every other previously reported hexokinase isozyme. Hexokinase Ib is the predominant form in …	eng	2357	2364	The Journal of biological chemistry	257	5	1982	Mar	10	D000328;D004912/Q000201;D005260;D005312;D005333;D006593/Q000097;D006593/Q000302;D006801;D007231;D007525;D007527/Q000097;D007527/Q000302;D007700;D008099/Q000201;D008970;D011247;D013379	Adult;Erythrocytes/enzymology;Female;Fetal Blood;Fetus;Hexokinase/blood;Hexokinase/isolation & purification;Humans;Infant, Newborn;Isoelectric Focusing;Isoenzymes/blood;Isoenzymes/isolation & purification;Kinetics;Liver/enzymology;Molecular Weight;Pregnancy;Substrate Specificity	Stocchi V;Magnani M;Canestrari F;Dach√† M;Fornaini G	Journal, Articles							erythrocyte;red blood cell;Erythrocyte;red cell	TRUE
6285190	Enzymes of purine and pyrimidine metabolism from the human malaria parasite, Plasmodium falciparum.	Plasmodium falciparum trophozoites were isolated by mechanical rupture of infected human erythrocytes followed by a series of differential centrifugation steps. After lysis with sonication, the 100 000 x g supernatant of parasites and uninfected host cells was used to determine the specific activities of a number of enzymes involved in purine and pyrimidine metabolism. P. falciparum possessed the…	eng	275	290	Molecular and biochemical parasitology	5	5	1982	May		D000243/Q000378;D000818;D004912/Q000201;D006801;D007041/Q000378;D009703/Q000378;D009962/Q000378;D009964/Q000378;D010430/Q000378;D010963/Q000201;D011683/Q000378;D011687/Q000378;D011743/Q000378;D013937/Q000378	Adenosine Deaminase/metabolism;Animals;Erythrocytes/enzymology;Humans;Hypoxanthine Phosphoribosyltransferase/metabolism;Nucleoside-Phosphate Kinase/metabolism;Orotate Phosphoribosyltransferase/metabolism;Orotidine-5'-Phosphate Decarboxylase/metabolism;Pentosyltransferases/metabolism;Plasmodium falciparum/enzymology;Purine-Nucleoside Phosphorylase/metabolism;Purines/metabolism;Pyrimidines/metaboli…	Reyes P;Rathod PK;Sanchez DJ;Mrema JE;Rieckmann KH;Heidrich HG	Journal, Articles							erythrocyte;Erythrocyte	TRUE
7081429	Production of ornithine by intact human erythrocytes.	Although the conversion of arginine to ornithine in humans is largely an hepatic process, erythrocytes also have this enzymatic capacity. We have shown that intact human erythrocytes readily produce ornithine from arginine and release product ornithine to the incubation medium. The rate of ornithine formation from arginine was 0.22 mumol.h-1.ml cells-1, and 85% of the ornithine is recovered extra…	eng	C393	C397	The American journal of physiology	242	5	1982	May		D001120/Q000378;D004912/Q000378;D006801;D007700;D009952/Q000096;D014508/Q000096	Arginine/metabolism;Erythrocytes/metabolism;Humans;Kinetics;Ornithine/biosynthesis;Urea/biosynthesis	Williams JA;Phang JM	Journal, Articles							erythrocyte;red blood cell;Erythrocyte	TRUE
7138916	Spin ECHO proton NMR studies of the metabolism of malate and fumarate in human erythrocytes. Dependence on free NAD levels.	The NAD-dependent conversion of malate to lactate in human erythrocytes was studied by spin echo proton NMR. A pathway involving the decarboxylation of oxaloacetate catalysed by haemoglobin is proposed to account for the observed reaction. NADP-dependent reaction was negligible. The rate of the reaction was measured in intact erythrocytes under controlled conditions. This rate correlates with tha…	eng	191	200	Biochimica et biophysica acta	721	2	1982	Oct	11	D001692;D004912/Q000378;D005649/Q000097;D005650/Q000097;D006801;D007700;D007773/Q000097;D019344;D009682/Q000379;D008293/Q000097;D009243/Q000097	Biological Transport;Erythrocytes/metabolism;Fumarate Hydratase/blood;Fumarates/blood;Humans;Kinetics;Lactates/blood;Lactic Acid;Magnetic Resonance Spectroscopy/methods;Malates/blood;NAD/blood	Simpson RJ;Brindle KM;Campbell ID	Journal, Articles							erythrocyte;Erythrocyte	TRUE
7107641	Human hypoxanthine-guanine phosphoribosyltransferase. Complete amino acid sequence of the erythrocyte enzyme.	The entire amino acid sequence of hypoxanthine-guanine phosphoribosyltransferase from human erythrocytes has been defined. Peptide fragments formed by cleavage at arginine, glutamic acid, and methionine residues were analyzed by Edman degradation or digestion with carboxypeptidase. The complete primary structure of human hypoxanthine-guanine phosphoribosyltransferase was established by sequence a…	eng	10978	10985	The Journal of biological chemistry	257	18	1982	Sep	25	D000595;D002851;D004912/Q000201;D006801;D007041/Q000097;D010446/Q000032;D014357	Amino Acid Sequence;Chromatography, High Pressure Liquid;Erythrocytes/enzymology;Humans;Hypoxanthine Phosphoribosyltransferase/blood;Peptide Fragments/analysis;Trypsin	Wilson JM;Tarr GE;Mahoney WC;Kelley WN	Journal, Articles							erythrocyte;Erythrocyte	TRUE
6144310	Transport of amino acids for glutathione biosynthesis in human and dog red cells.	Cysteine and glycine for glutathione biosynthesis in human red cells enter via specific amino acid transport systems, principally system ASC and gly respectively. In contrast, human red cells are impermeable to glutamate, but glutamine enters via a Na-dependent, saturable pathway, which apparently obeys Michaelis-Menten kinetics with appKm and Vmax values of 90-160 microM and 140-240 mumol/1.cell…	eng	S48	S52	Biomedica biochimica acta	42	2025-11-12	1983			D000818;D001692;D002250;D004285;D004912/Q000378;D005971/Q000097;D018698;D005973/Q000097;D005978/Q000096;D005978/Q000097;D006801;D007700	Animals;Biological Transport;Carbon Radioisotopes;Dogs;Erythrocytes/metabolism;Glutamates/blood;Glutamic Acid;Glutamine/blood;Glutathione/biosynthesis;Glutathione/blood;Humans;Kinetics	Ellory JC;Preston RL;Osotimehin B;Young JD	Journal, Articles							Erythrocyte;red cell	TRUE
6135511	The stoichiometry of the Ca2+-pumping ATPase of erythrocytes.	The stoichiometry of the erythrocyte Mg2+ dependent Ca2+-stimulated ATPase has been determined in a reconstituted system. Purified Ca2+ ATPase was incorporated into calcium impermeable liposomes and the ATP dependent calcium uptake was determined simultaneously with the hydrolysis of ATP. The results indicate that 1 gram atom of calcium is transported for each gram molecule of ATP hydrolysed, i.e…	eng	83	88	Cell calcium	4	2	1983	Apr		D000255/Q000378;D017301;D000252/Q000097;D000252/Q000302;D004910/Q000201;D004912/Q000201;D006801;D007700	Adenosine Triphosphate/metabolism;Ca(2+) Mg(2+)-ATPase;Calcium-Transporting ATPases/blood;Calcium-Transporting ATPases/isolation & purification;Erythrocyte Membrane/enzymology;Erythrocytes/enzymology;Humans;Kinetics	Clark A;Carafoli E	Journal, Articles							erythrocyte;Erythrocyte	TRUE
6301709	Immunoassay of three enolase isozymes in human serum and in blood cells.	Sandwich enzyme immunoassay procedures for measurement of three human enolase isozymes (alpha alpha, alpha gamma and gamma gamma forms) were developed by use of purified antibodies specific to the alpha or the gamma subunit of enolase. The assay systems consisted of polystyrene balls with immobilized antibody F(ab')2 fragments and antibody Fab' fragments labeled with beta-D-galactosidase from E. …	eng	353	363	Clinica chimica acta; international journal of clinical chemistry	127	3	1983	Feb	07	D001792/Q000201;D018288/Q000201;D004912/Q000201;D006801;D007124;D007527/Q000097;D008175/Q000201;D008214/Q000201;D008297;D010751/Q000097;D010949/Q000201	Blood Platelets/enzymology;Carcinoma, Small Cell/enzymology;Erythrocytes/enzymology;Humans;Immunoenzyme Techniques;Isoenzymes/blood;Lung Neoplasms/enzymology;Lymphocytes/enzymology;Male;Phosphopyruvate Hydratase/blood;Plasma/enzymology	Kato K;Asai R;Shimizu A;Suzuki F;Ariyoshi Y	Journal, Articles							Erythrocyte;Red blood cell	TRUE
6301356	Analysis of human erythrocyte 5'-nucleotidases in healthy individuals and a patient deficient in pyrimidine 5'-nucleotidase.	Electrophoretic and quantitative analysis of pyrimidine 5'-nucleotidase in human erythrocytes from healthy individuals and a patient deficient in pyrimidine 5'-nucleotidase, using a range of substrates, has shown that the patient has a marked deficiency with UMP, CMP and dCMP as substrates but near normal levels of activity with dUMP and dTMP as substrates. The observations suggest that two separ…	eng	19	23	Annals of human genetics	47	1	1983	Jan		D015720;D000293;D002874;D003568/Q000378;D004592;D004912/Q000201;D005796;D006801;D008297;D009708/Q000097;D009708/Q000172;D009708/Q000235;D013379;D013938/Q000378;D014542/Q000378	5'-Nucleotidase;Adolescent;Chromosome Mapping;Cytidine Monophosphate/metabolism;Electrophoresis, Starch Gel;Erythrocytes/enzymology;Genes;Humans;Male;Nucleotidases/blood;Nucleotidases/deficiency;Nucleotidases/genetics;Substrate Specificity;Thymidine Monophosphate/metabolism;Uridine Monophosphate/metabolism	Swallow DM;Aziz I;Hopkinson DA;Miwa S	Journal, Articles							erythrocyte;Erythrocyte	TRUE
6838867	Transport and metabolism of 5'-methylthioadenosine in human erythrocytes.	The transport and metabolism of 5'-deoxy-5'-S-methylthioadenosine have been studied in intact human erythrocytes. The sulfur nucleoside is rapidly accumulated into red cells and the extent of uptake largely exceeds the theoretical equilibrium between inner and outer compartment owing to its conversion into a non-permeable compound, namely 5-methylthioribose 1-phosphate. To characterize the nucleo…	eng	221	229	Biochimica et biophysica acta	727	2	1983	Jan	19	D000241/Q000031;D000241/Q000097;D001692/Q000187;D002851;D003839;D004910/Q000378;D004912/Q000378;D006801;D007700;D012263/Q000494;D013872/Q000097	Adenosine/analogs & derivatives;Adenosine/blood;Biological Transport/drug effects;Chromatography, High Pressure Liquid;Deoxyadenosines;Erythrocyte Membrane/metabolism;Erythrocytes/metabolism;Humans;Kinetics;Ribonucleosides/pharmacology;Thionucleosides/blood	Carten√¨-Farina M;della Ragione F;Cacciapuoti G;Porcelli M;Zappia V	Journal, Articles							erythrocyte;Erythrocyte;red cell	TRUE
6407511	Change of pyruvate kinase isozymes from M2- to L-type during development of the red cell.	The relationship between erythroid cell maturation and the change of pyruvate kinase (PK) isozymes was studied using fluorescent antibody techniques. The fluorescence of M2-type PK was strongest in the proerythroblast stage, and then steeply declined with red cell maturation so that only weak fluorescence was seen in orthochromatic erythroblasts. On the other hand, the fluorescence of L-type PK w…	eng	467	474	British journal of haematology	54	3	1983	Jul		D001853/Q000201;D003429;D004591;D004900/Q000201;D004912/Q000201;D004912/Q000502;D005455;D006801;D005779;D007527/Q000097;D007668/Q000201;D009500;D011770/Q000097	Bone Marrow/enzymology;Cross Reactions;Electrophoresis, Polyacrylamide Gel;Erythroblasts/enzymology;Erythrocytes/enzymology;Erythrocytes/physiology;Fluorescent Antibody Technique;Humans;Immunodiffusion;Isoenzymes/blood;Kidney/enzymology;Neutralization Tests;Pyruvate Kinase/blood	Takegawa S;Fujii H;Miwa S	Journal, Articles							Erythrocyte;erythro;Erythro;red cell	TRUE
[truncated: 1,020 more rows]

## Sheet: Table D
genes	uniprot	ncbigene	hgnc.symbol	proteomic evidence (#studies)	proteomic evidence (pubmed)	references	notes
[truncated: 820 more rows]

[truncated: 10 more sheets: Table E, Table F, Table G, Table H, Table I, Table J, Table K, Table L, Table M, Table N]
