# Supplementary material for: RBC-GEM: A genome-scale metabolic model for systems biology of the human red blood cell
Source: PLoS Comput Biol. 2025 Mar 12;21(3):e1012109. doi: 10.1371/journal.pcbi.1012109 (PMC11925312; doi:10.1371/journal.pcbi.1012109)
Supplement: S4 File — The map is provided in multiple different formats for accessibility, including a browsable HTML file, a PDF file, and the original JSON file for Escher. The EscherConverter 1.2 software was used to generate analogous SBML layout and SBGN files from the map JSON. (ZIP) [file pcbi.1012109.s006.zip]

Archive with 12 entries (11 files):
- S4_File/
- __MACOSX/._S4_File
- S4_File/RBC-GEM.full.map.json
- __MACOSX/S4_File/._RBC-GEM.full.map.json
- S4_File/RBC-GEM.full.map.sbml
- __MACOSX/S4_File/._RBC-GEM.full.map.sbml
- S4_File/.DS_Store
- __MACOSX/S4_File/._.DS_Store
- S4_File/RBC-GEM.full.map.pdf
- __MACOSX/S4_File/._RBC-GEM.full.map.pdf
- S4_File/RBC-GEM.full.map.sbgn
- __MACOSX/S4_File/._RBC-GEM.full.map.sbgn
