# Supplementary material for: RBC-GEM: A genome-scale metabolic model for systems biology of the human red blood cell
Source: PLoS Comput Biol. 2025 Mar 12;21(3):e1012109. doi: 10.1371/journal.pcbi.1012109 (PMC11925312; doi:10.1371/journal.pcbi.1012109)
Supplement: S4 File — The map is provided in multiple different formats for accessibility, including a browsable HTML file, a PDF file, and the original JSON file for Escher. The EscherConverter 1.2 software was used to generate analogous SBML layout and SBGN files from the map JSON. (ZIP) [file pcbi.1012109.s006.zip › S4_File/RBC-GEM.full.map.json]

[{"map_name": "RBC-GEM.full.map", "map_id": "ieNthsfByp9v", "map_description": "\nLast Modified Wed Apr 03 2024", "homepage": "https://escher.github.io", "schema": "https://escher.github.io/escher/jsonschema/1-0-0#"}, {"reactions": {"87": {"name": "N1-acetylspermidine oxidase", "bigg_id": "N1ASPMDOX", "reversibility": false, "label_x": -1007.5837478637695, "label_y": -4814.390393938337, "gene_reaction_rule": "SMOX", "genes": [{"name": "G_SMOX", "annotation": {"bgee.gene": "ENSG00000088826", "biocyc": "MetaCyc:HS01609-MONOMER", "biogrid": "119994", "brenda": "1.5.3.16", "ccds": ["CCDS13075.1", "CCDS13076.1", "CCDS13077.1", "CCDS13078.1", "CCDS74702.1"], "chembl.target": "CHEMBL2176769", "dbsnp": "rs6084654", "drugbank": ["DB00127", "DB04188"], "ec-code": "1.5.3.16", "eggnog": "KOG0685", "ena.embl": ["AY033889", "AY033890", "AY033891", "AF519179", "EF032141", "AY358104", "AK000753", "AK025938", "AL121675", "CH471133", "BC000669", "AL162058"], "ensembl": "ENSG00000088826", "genecards": "SMOX", "genetree": "ENSGT00940000157511", "genewiki": "SMOX", "go": ["0005634", "0005654", "0005737", "0005829", "0006596", "0006598", "0006805", "0031965", "0043231", "0046208", "0046592", "0052894", "0052895", "0052901"], "hgnc": "15862", "hgnc.symbol": "SMOX", "hogenom": "CLU_004498_2_3_1", "hpa": "ENSG00000088826", "interpro": ["IPR002937", "IPR036188"], "kegg.genes": "hsa:54498", "mgi": "MGI:2445356", "mim": "615854", "ncbigene": "54498", "nextprot": "NX_Q9NWM0", "oma.grp": "NIPKPHK", "orthodb": "2642916at2759", "panther.family": ["PTHR10742", "PTHR10742:SF416"], "pdb": ["7OXL", "7OY0"], "pfam": "PF01593", "pharmgkb.gene": "PA25701", "prints": "PR00419", "proteomicsdb.protein": ["82946", "82947", "82948", "82949", "82950", "82951"], "pubchem.compound": "1103", "reactome": ["R-HSA-141334", "R-HSA-351200"], "refseq": ["NP_001257620.1", "NP_787033.1", "NP_787034.1", "NP_787035.1", "NP_787036.1", "XP_011527563.1"], "sbo": "SBO:0000243", "smr": "Q9NWM0", "supfam": ["SSF54373", "SSF51905"], "taxonomy": "9606", "treefam": "TF318348", "uniparc": "UPI000006CE86", "uniprot": "Q9NWM0", "uniprot.chain": "PRO_0000099877"}, "bigg_id": "SMOX"}], "metabolites": [{"bigg_id": "N1aspmd_c", "coefficient": -1}, {"bigg_id": "aappal_c", "coefficient": 1}, {"bigg_id": "h2o2_c", "coefficient": 1}, {"bigg_id": "h2o_c", "coefficient": -1}, {"bigg_id": "o2_c", "coefficient": -1}, {"bigg_id": "ptrc_c", "coefficient": 1}], "segments": {"670": {"from_node_id": "711", "to_node_id": "712", "b1": null, "b2": null}, "671": {"from_node_id": "713", "to_node_id": "712", "b1": null, "b2": null}, "672": {"from_node_id": "711", "to_node_id": "930", "b1": {"x": -937.0568923950195, "y": -4858.406324114118}, "b2": {"x": -995.3453261650934, "y": -4855.746289934431}}, "673": {"from_node_id": "713", "to_node_id": "714", "b1": {"x": -849.0568923950195, "y": -4858.406324114118}, "b2": {"x": -850.7804565429688, "y": -4863.551609964742}}, "674": {"from_node_id": "713", "to_node_id": "715", "b1": {"x": -795.6277542114258, "y": -4858.406324114118}, "b2": {"x": -764.9906616210938, "y": -4857.82421875}}, "675": {"from_node_id": "711", "to_node_id": "716", "b1": {"x": -916.8523025512695, "y": -4857.526563371931}, "b2": {"x": -927.3124084472656, "y": -4857.2548828125}}, "676": {"from_node_id": "711", "to_node_id": "717", "b1": {"x": -936.1102981567383, "y": -4858.859327043806}, "b2": {"x": -954.4216613769531, "y": -4872.916564941406}}, "677": {"from_node_id": "713", "to_node_id": "693", "b1": {"x": -853.0568923950195, "y": -4858.406324114118}, "b2": {"x": -789.2251449119485, "y": -4871.345103058257}}}}, "94": {"name": "Spermidine synthase", "bigg_id": "SPMS", "reversibility": false, "label_x": -671.1463213984939, "label_y": -4665.852523803711, "gene_reaction_rule": "SRM", "genes": [{"name": "SRM", "annotation": {"bgee.gene": "ENSG00000116649", "biocyc": "MetaCyc:HS04027-MONOMER", "biogrid": "112601", "brenda": "2.5.1.16", "ccds": "CCDS125.1", "cdd": "cd02440", "chembl.target": "CHEMBL4232", "dbsnp": "rs1049932", "drugbank": "DB00118", "ec-code": "2.5.1.16", "eggnog": "KOG1562", "ena.embl": ["M34338", "M64231", "AL109811", "CH471130", "BC000309", "BC033106"], "ensembl": "ENSG00000116649", "genecards": "SRM", "genetree": "ENSGT00870000136521", "go": ["0004766", "0005829", "0006595", "0008295", "0008757", "0042802", "0042803", "1990830"], "hamap": "MF_00198", "hgnc": "11296", "hgnc.symbol": "SRM", "hogenom": "CLU_048199_3_1_1", "hpa": "ENSG00000116649", "interpro": ["IPR030374", "IPR030373", "IPR029063", "IPR001045", "IPR030668", "IPR035246", "IPR037163"], "kegg.genes": "hsa:6723", "mgi": "MGI:102690", "mim": "182891", "ncbigene": "6723", "nextprot": "NX_P19623", "oma.grp": "TYPSGMW", "orthodb": "1126121at2759", "panther.family": ["PTHR11558:SF11", "PTHR11558"], "pdb": ["2O05", "2O06", "2O07", "2O0L", "3RW9"], "pfam": ["PF17284", "PF01564"], "pharmgkb.gene": "PA36120", "pirsf": "PIRSF000502", "prosite": ["PS01330", "PS51006"], "proteomicsdb.protein": "53682", "pubchem.compound": "34755", "reactome": "R-HSA-351202", "refseq": "NP_003123.2", "sbo": "SBO:0000243", "smpdb": ["SMP0000033", "SMP0000177", "SMP0000214", "SMP0000221", "SMP0000222", "SMP0000340", "SMP0000341", "SMP0000445", "SMP0000570"], "smr": "P19623", "supfam": "SSF53335", "taxonomy": "9606", "treefam": "TF314466", "uniparc": "UPI0000049054", "uniprot": "P19623", "uniprot.chain": "PRO_0000156445", "uniprot.isoform": "P19623-1"}, "bigg_id": "SRM"}], "metabolites": [{"bigg_id": "5mta_c", "coefficient": 1}, {"bigg_id": "ametam_c", "coefficient": -1}, {"bigg_id": "h_c", "coefficient": 1}, {"bigg_id": "ptrc_c", "coefficient": -1}, {"bigg_id": "spmd_c", "coefficient": 1}], "segments": {"725": {"from_node_id": "767", "to_node_id": "768", "b1": null, "b2": null}, "726": {"from_node_id": "769", "to_node_id": "768", "b1": null, "b2": null}, "727": {"from_node_id": "769", "to_node_id": "770", "b1": {"x": -686.1463213984939, "y": -4633.852523803711}, "b2": {"x": -693.0015460078689, "y": -4034.5535549587676}}, "728": {"from_node_id": "767", "to_node_id": "771", "b1": {"x": -687.8039141719314, "y": -4750.39274597168}, "b2": {"x": -686.746262884345, "y": -4791.445198867398}}, "729": {"from_node_id": "769", "to_node_id": "772", "b1": {"x": -686.1463213984939, "y": -4629.852523803711}, "b2": {"x": -688.0145874023438, "y": -4618.534240722656}}, "730": {"from_node_id": "767", "to_node_id": "693", "b1": {"x": -686.1463213984939, "y": -4717.852523803711}, "b2": {"x": -686.6066756736673, "y": -4924.79102590982}}, "731": {"from_node_id": "769", "to_node_id": "838", "b1": {"x": -686.7970782344314, "y": -4566.493453979492}, "b2": {"x": -733.2004287041559, "y": -4519.7264404296875}}}}, "98": {"name": "Spermine synthase", "bigg_id": "SPRMS", "reversibility": false, "label_x": -887.9261436462402, "label_y": -4210.93798828125, "gene_reaction_rule": "SMS", "genes": [{"name": "SMS", "annotation": {"bgee.gene": "ENSG00000102172", "biocyc": "MetaCyc:HS02362-MONOMER", "biogrid": "112495", "brenda": "2.5.1.22", "ccds": ["CCDS14203.1", "CCDS59161.1"], "cdd": "cd02440", "chembl.target": "CHEMBL4934", "dbsnp": ["rs121434610", "rs397515549", "rs1394834572", "rs397515550", "rs267607076", "rs397515553"], "drugbank": "DB00127", "ec-code": "2.5.1.22", "eggnog": "KOG1562", "ena.embl": ["Z49099", "AD001528", "AK313834", "U53331", "U73023", "CH471074", "BC009898", "BC085621"], "ensembl": "ENSG00000102172", "genecards": "SMS", "genetree": "ENSGT00870000136506", "genewiki": "SMS_(gene)", "go": ["0005829", "0006555", "0006595", "0006597", "0008757", "0016768", "0070062"], "hgnc": "11123", "hgnc.symbol": "SMS", "hogenom": "CLU_048650_1_0_1", "hpa": "ENSG00000102172", "hprd": "02115", "interpro": ["IPR030374", "IPR030373", "IPR029063", "IPR035246", "IPR037163", "IPR015576", "IPR040900"], "kegg.genes": "hsa:6611", "mgi": ["MGI:109490", "MGI:3705601"], "mim": ["300105", "309583"], "ncbigene": "6611", "nextprot": "NX_P52788", "oma.grp": "FMEEWVF", "orphanet": "3063", "orthodb": "3059359at2759", "panther.family": ["PTHR46315", "PTHR46315:SF1"], "pdb": ["3C6K", "3C6M"], "pfam": ["PF17284", "PF01564", "PF17950"], "pharmgkb.gene": "PA35972", "prosite": ["PS01330", "PS51006"], "proteomicsdb.protein": ["56531", "56532"], "pubchem.compound": "1103", "reactome": "R-HSA-351202", "refseq": ["NP_001245352.1", "NP_004586.2"], "sbo": "SBO:0000243", "smpdb": "SMP0000445", "smr": "P52788", "supfam": "SSF53335", "taxonomy": "9606", "treefam": "TF324508", "uniparc": "UPI0000135E88", "uniprot": "P52788", "uniprot.chain": "PRO_0000156538", "uniprot.isoform": "P52788-1"}, "bigg_id": "SMS"}], "metabolites": [{"bigg_id": "5mta_c", "coefficient": 1}, {"bigg_id": "ametam_c", "coefficient": -1}, {"bigg_id": "h_c", "coefficient": 1}, {"bigg_id": "spmd_c", "coefficient": -1}, {"bigg_id": "sprm_c", "coefficient": 1}], "segments": {"753": {"from_node_id": "796", "to_node_id": "797", "b1": null, "b2": null}, "754": {"from_node_id": "798", "to_node_id": "797", "b1": null, "b2": null}, "755": {"from_node_id": "798", "to_node_id": "770", "b1": {"x": -901.2668418884277, "y": -4141.752685546875}, "b2": {"x": -897.683217150447, "y": -3992.7131618923613}}, "756": {"from_node_id": "796", "to_node_id": "771", "b1": {"x": -896.2707176208496, "y": -4501.4154052734375}, "b2": {"x": -334.6627362730169, "y": -4200.487435195524}}, "757": {"from_node_id": "798", "to_node_id": "801", "b1": {"x": -901.594783782959, "y": -4158.9620361328125}, "b2": {"x": -901.8362138875327, "y": -4141.4610595703125}}, "758": {"from_node_id": "796", "to_node_id": "838", "b1": {"x": -904.5854454040527, "y": -4405.6348876953125}, "b2": {"x": -1003.190693596734, "y": -4446.81396484375}}, "759": {"from_node_id": "798", "to_node_id": "958", "b1": {"x": -897.292537689209, "y": -3988.5096435546875}, "b2": {"x": -900.0728360833064, "y": -3988.7908325195312}}}}, "102": {"name": "Spermidine oxidase", "bigg_id": "SPMDOX", "reversibility": false, "label_x": -1708.4498165948053, "label_y": -4428.84391784668, "gene_reaction_rule": "SMOX", "genes": [{"name": "G_SMOX", "annotation": {"bgee.gene": "ENSG00000088826", "biocyc": "MetaCyc:HS01609-MONOMER", "biogrid": "119994", "brenda": "1.5.3.16", "ccds": ["CCDS13075.1", "CCDS13076.1", "CCDS13077.1", "CCDS13078.1", "CCDS74702.1"], "chembl.target": "CHEMBL2176769", "dbsnp": "rs6084654", "drugbank": ["DB00127", "DB04188"], "ec-code": "1.5.3.16", "eggnog": "KOG0685", "ena.embl": ["AY033889", "AY033890", "AY033891", "AF519179", "EF032141", "AY358104", "AK000753", "AK025938", "AL121675", "CH471133", "BC000669", "AL162058"], "ensembl": "ENSG00000088826", "genecards": "SMOX", "genetree": "ENSGT00940000157511", "genewiki": "SMOX", "go": ["0005634", "0005654", "0005737", "0005829", "0006596", "0006598", "0006805", "0031965", "0043231", "0046208", "0046592", "0052894", "0052895", "0052901"], "hgnc": "15862", "hgnc.symbol": "SMOX", "hogenom": "CLU_004498_2_3_1", "hpa": "ENSG00000088826", "interpro": ["IPR002937", "IPR036188"], "kegg.genes": "hsa:54498", "mgi": "MGI:2445356", "mim": "615854", "ncbigene": "54498", "nextprot": "NX_Q9NWM0", "oma.grp": "NIPKPHK", "orthodb": "2642916at2759", "panther.family": ["PTHR10742", "PTHR10742:SF416"], "pdb": ["7OXL", "7OY0"], "pfam": "PF01593", "pharmgkb.gene": "PA25701", "prints": "PR00419", "proteomicsdb.protein": ["82946", "82947", "82948", "82949", "82950", "82951"], "pubchem.compound": "1103", "reactome": ["R-HSA-141334", "R-HSA-351200"], "refseq": ["NP_001257620.1", "NP_787033.1", "NP_787034.1", "NP_787035.1", "NP_787036.1", "XP_011527563.1"], "sbo": "SBO:0000243", "smr": "Q9NWM0", "supfam": ["SSF54373", "SSF51905"], "taxonomy": "9606", "treefam": "TF318348", "uniparc": "UPI000006CE86", "uniprot": "Q9NWM0", "uniprot.chain": "PRO_0000099877"}, "bigg_id": "SMOX"}], "metabolites": [{"bigg_id": "13dampp_c", "coefficient": 1}, {"bigg_id": "4abutn_c", "coefficient": 1}, {"bigg_id": "h2o2_c", "coefficient": 1}, {"bigg_id": "h2o_c", "coefficient": -1}, {"bigg_id": "o2_c", "coefficient": -1}, {"bigg_id": "spmd_c", "coefficient": -1}], "segments": {"785": {"from_node_id": "831", "to_node_id": "832", "b1": null, "b2": null}, "786": {"from_node_id": "833", "to_node_id": "832", "b1": null, "b2": null}, "787": {"from_node_id": "833", "to_node_id": "834", "b1": {"x": -1724.789126287188, "y": -4388.772018432617}, "b2": {"x": -1725.143847356524, "y": -4365.190460205078}}, "788": {"from_node_id": "833", "to_node_id": "835", "b1": {"x": -1730.1264447075982, "y": -4299.606491088867}, "b2": {"x": -1726.5556182916189, "y": -4363.834503173828}}, "789": {"from_node_id": "833", "to_node_id": "836", "b1": {"x": -1726.1284283501764, "y": -4385.601974487305}, "b2": {"x": -1725.2875080108643, "y": -4365.4156494140625}}, "790": {"from_node_id": "831", "to_node_id": "925", "b1": {"x": -1724.789126287188, "y": -4476.772018432617}, "b2": {"x": -1755.253849029541, "y": -4494.64117160024}}, "791": {"from_node_id": "831", "to_node_id": "837", "b1": {"x": -1724.789126287188, "y": -4472.772018432617}, "b2": {"x": -1724.789126287188, "y": -4506.164018081716}}, "792": {"from_node_id": "831", "to_node_id": "838", "b1": {"x": -1724.789126287188, "y": -4512.610397338867}, "b2": {"x": -1730.8738881768122, "y": -4517.6400146484375}}}}, "107": {"name": "Spermine oxidase", "bigg_id": "SMOX", "reversibility": false, "label_x": -1261.5498258294, "label_y": -3911.2518310546875, "gene_reaction_rule": "SMOX", "genes": [{"name": "G_SMOX", "annotation": {"bgee.gene": "ENSG00000088826", "biocyc": "MetaCyc:HS01609-MONOMER", "biogrid": "119994", "brenda": "1.5.3.16", "ccds": ["CCDS13075.1", "CCDS13076.1", "CCDS13077.1", "CCDS13078.1", "CCDS74702.1"], "chembl.target": "CHEMBL2176769", "dbsnp": "rs6084654", "drugbank": ["DB00127", "DB04188"], "ec-code": "1.5.3.16", "eggnog": "KOG0685", "ena.embl": ["AY033889", "AY033890", "AY033891", "AF519179", "EF032141", "AY358104", "AK000753", "AK025938", "AL121675", "CH471133", "BC000669", "AL162058"], "ensembl": "ENSG00000088826", "genecards": "SMOX", "genetree": "ENSGT00940000157511", "genewiki": "SMOX", "go": ["0005634", "0005654", "0005737", "0005829", "0006596", "0006598", "0006805", "0031965", "0043231", "0046208", "0046592", "0052894", "0052895", "0052901"], "hgnc": "15862", "hgnc.symbol": "SMOX", "hogenom": "CLU_004498_2_3_1", "hpa": "ENSG00000088826", "interpro": ["IPR002937", "IPR036188"], "kegg.genes": "hsa:54498", "mgi": "MGI:2445356", "mim": "615854", "ncbigene": "54498", "nextprot": "NX_Q9NWM0", "oma.grp": "NIPKPHK", "orthodb": "2642916at2759", "panther.family": ["PTHR10742", "PTHR10742:SF416"], "pdb": ["7OXL", "7OY0"], "pfam": "PF01593", "pharmgkb.gene": "PA25701", "prints": "PR00419", "proteomicsdb.protein": ["82946", "82947", "82948", "82949", "82950", "82951"], "pubchem.compound": "1103", "reactome": ["R-HSA-141334", "R-HSA-351200"], "refseq": ["NP_001257620.1", "NP_787033.1", "NP_787034.1", "NP_787035.1", "NP_787036.1", "XP_011527563.1"], "sbo": "SBO:0000243", "smr": "Q9NWM0", "supfam": ["SSF54373", "SSF51905"], "taxonomy": "9606", "treefam": "TF318348", "uniparc": "UPI000006CE86", "uniprot": "Q9NWM0", "uniprot.chain": "PRO_0000099877"}, "bigg_id": "SMOX"}], "metabolites": [{"bigg_id": "bamppald_c", "coefficient": 1}, {"bigg_id": "h2o2_c", "coefficient": 1}, {"bigg_id": "h2o_c", "coefficient": -1}, {"bigg_id": "o2_c", "coefficient": -1}, {"bigg_id": "spmd_c", "coefficient": 1}, {"bigg_id": "sprm_c", "coefficient": -1}], "segments": {"826": {"from_node_id": "873", "to_node_id": "874", "b1": null, "b2": null}, "827": {"from_node_id": "875", "to_node_id": "874", "b1": null, "b2": null}, "828": {"from_node_id": "875", "to_node_id": "1001", "b1": {"x": -1150.1933805169, "y": -3995.2353515625}, "b2": {"x": -1236.97488203707, "y": -3979.567138671875}}, "829": {"from_node_id": "875", "to_node_id": "876", "b1": {"x": -1150.1993619622126, "y": -3959.3621826171875}, "b2": {"x": -1146.5485156250002, "y": -3992.3480224609375}}, "830": {"from_node_id": "873", "to_node_id": "877", "b1": {"x": -1150.1993619622126, "y": -3880.5718994140625}, "b2": {"x": -1150.7280526224777, "y": -3861.3802490234375}}, "831": {"from_node_id": "873", "to_node_id": "878", "b1": {"x": -1150.1993619622126, "y": -3884.5718994140625}, "b2": {"x": -1151.4966357421877, "y": -3863.623291015625}}, "832": {"from_node_id": "875", "to_node_id": "838", "b1": {"x": -1147.53273598565, "y": -3984.275634765625}, "b2": {"x": -1152.4175626458064, "y": -4443.003356933594}}, "833": {"from_node_id": "873", "to_node_id": "958", "b1": {"x": -1150.1993619622126, "y": -3880.5718994140625}, "b2": {"x": -1150.1993619622126, "y": -3823.2901611328125}}}}, "114": {"name": "Spermidine acetyltransferase", "bigg_id": "SPMDACT", "reversibility": false, "label_x": -1037.0840665520564, "label_y": -4663.19255065918, "gene_reaction_rule": "", "genes": [], "metabolites": [{"bigg_id": "N1aspmd_c", "coefficient": 1}, {"bigg_id": "accoa_c", "coefficient": -1}, {"bigg_id": "coa_c", "coefficient": 1}, {"bigg_id": "h_c", "coefficient": 1}, {"bigg_id": "spmd_c", "coefficient": -1}], "segments": {"878": {"from_node_id": "927", "to_node_id": "928", "b1": null, "b2": null}, "879": {"from_node_id": "929", "to_node_id": "928", "b1": null, "b2": null}, "880": {"from_node_id": "929", "to_node_id": "930", "b1": {"x": -1052.0840665520564, "y": -4715.19255065918}, "b2": {"x": -1052.0840665520564, "y": -4796.996289934431}}, "881": {"from_node_id": "927", "to_node_id": "931", "b1": {"x": -1052.0840665520564, "y": -4627.19255065918}, "b2": {"x": -1002.0734266662598, "y": -4617.72422095492}}, "882": {"from_node_id": "929", "to_node_id": "932", "b1": {"x": -1052.0840665520564, "y": -4719.19255065918}, "b2": {"x": -1012.8398451232911, "y": -4725.0909423828125}}, "883": {"from_node_id": "929", "to_node_id": "933", "b1": {"x": -1052.0840665520564, "y": -4719.19255065918}, "b2": {"x": -1008.7135023498536, "y": -4722.4337158203125}}, "884": {"from_node_id": "927", "to_node_id": "838", "b1": {"x": -1052.0840665520564, "y": -4631.19255065918}, "b2": {"x": -1050.3107511223689, "y": -4626.516052246094}}}}, "116": {"name": "N1-acetylspermine oxidase", "bigg_id": "N1SPRMOX", "reversibility": false, "label_x": -1334.6859893798828, "label_y": -4997.708683939351, "gene_reaction_rule": "SMOX", "genes": [{"name": "G_SMOX", "annotation": {"bgee.gene": "ENSG00000088826", "biocyc": "MetaCyc:HS01609-MONOMER", "biogrid": "119994", "brenda": "1.5.3.16", "ccds": ["CCDS13075.1", "CCDS13076.1", "CCDS13077.1", "CCDS13078.1", "CCDS74702.1"], "chembl.target": "CHEMBL2176769", "dbsnp": "rs6084654", "drugbank": ["DB00127", "DB04188"], "ec-code": "1.5.3.16", "eggnog": "KOG0685", "ena.embl": ["AY033889", "AY033890", "AY033891", "AF519179", "EF032141", "AY358104", "AK000753", "AK025938", "AL121675", "CH471133", "BC000669", "AL162058"], "ensembl": "ENSG00000088826", "genecards": "SMOX", "genetree": "ENSGT00940000157511", "genewiki": "SMOX", "go": ["0005634", "0005654", "0005737", "0005829", "0006596", "0006598", "0006805", "0031965", "0043231", "0046208", "0046592", "0052894", "0052895", "0052901"], "hgnc": "15862", "hgnc.symbol": "SMOX", "hogenom": "CLU_004498_2_3_1", "hpa": "ENSG00000088826", "interpro": ["IPR002937", "IPR036188"], "kegg.genes": "hsa:54498", "mgi": "MGI:2445356", "mim": "615854", "ncbigene": "54498", "nextprot": "NX_Q9NWM0", "oma.grp": "NIPKPHK", "orthodb": "2642916at2759", "panther.family": ["PTHR10742", "PTHR10742:SF416"], "pdb": ["7OXL", "7OY0"], "pfam": "PF01593", "pharmgkb.gene": "PA25701", "prints": "PR00419", "proteomicsdb.protein": ["82946", "82947", "82948", "82949", "82950", "82951"], "pubchem.compound": "1103", "reactome": ["R-HSA-141334", "R-HSA-351200"], "refseq": ["NP_001257620.1", "NP_787033.1", "NP_787034.1", "NP_787035.1", "NP_787036.1", "XP_011527563.1"], "sbo": "SBO:0000243", "smr": "Q9NWM0", "supfam": ["SSF54373", "SSF51905"], "taxonomy": "9606", "treefam": "TF318348", "uniparc": "UPI000006CE86", "uniprot": "Q9NWM0", "uniprot.chain": "PRO_0000099877"}, "bigg_id": "SMOX"}], "metabolites": [{"bigg_id": "N1sprm_c", "coefficient": -1}, {"bigg_id": "aappal_c", "coefficient": 1}, {"bigg_id": "h2o2_c", "coefficient": 1}, {"bigg_id": "h2o_c", "coefficient": -1}, {"bigg_id": "o2_c", "coefficient": -1}, {"bigg_id": "spmd_c", "coefficient": 1}], "segments": {"893": {"from_node_id": "944", "to_node_id": "945", "b1": null, "b2": null}, "894": {"from_node_id": "946", "to_node_id": "945", "b1": null, "b2": null}, "895": {"from_node_id": "944", "to_node_id": "943", "b1": {"x": -1366.518539428711, "y": -4976.291539163961}, "b2": {"x": -1409.5622329711914, "y": -4976.291539163961}}, "896": {"from_node_id": "946", "to_node_id": "714", "b1": {"x": -1266.5782928466797, "y": -4976.291539163961}, "b2": {"x": -880.564453125, "y": -4976.291539163961}}, "897": {"from_node_id": "946", "to_node_id": "948", "b1": {"x": -1266.6858978271484, "y": -4976.946873636617}, "b2": {"x": -1244.4493713378906, "y": -4977.7239990234375}}, "898": {"from_node_id": "944", "to_node_id": "949", "b1": {"x": -1350.5782928466797, "y": -4976.291539163961}, "b2": {"x": -1347.989486694336, "y": -4979.255564484039}}, "899": {"from_node_id": "944", "to_node_id": "950", "b1": {"x": -1343.9647674560547, "y": -4976.291539163961}, "b2": {"x": -1364.9856414794922, "y": -4976.056671142578}}, "900": {"from_node_id": "946", "to_node_id": "838", "b1": {"x": -1156.5752716064453, "y": -4978.721470804586}, "b2": {"x": -1167.934361199273, "y": -4973.036468505859}}}}, "124": {"name": "1,3-Diaminopropane:oxygen oxidoreductase (deaminating)", "bigg_id": "13DAMPPOX", "reversibility": false, "label_x": -1706.89114655086, "label_y": -4132.135406494141, "gene_reaction_rule": "", "genes": [], "metabolites": [{"bigg_id": "13dampp_c", "coefficient": -1}, {"bigg_id": "bamppald_c", "coefficient": 1}, {"bigg_id": "h2o2_c", "coefficient": 1}, {"bigg_id": "h2o_c", "coefficient": -1}, {"bigg_id": "h_c", "coefficient": 1}, {"bigg_id": "nh3_c", "coefficient": 1}, {"bigg_id": "o2_c", "coefficient": -1}], "segments": {"956": {"from_node_id": "1007", "to_node_id": "1008", "b1": null, "b2": null}, "957": {"from_node_id": "1009", "to_node_id": "1008", "b1": null, "b2": null}, "958": {"from_node_id": "1007", "to_node_id": "834", "b1": {"x": -1724.789126287188, "y": -4195.710968017578}, "b2": {"x": -1725.853304753985, "y": -4219.250030517578}}, "959": {"from_node_id": "1009", "to_node_id": "1001", "b1": {"x": -1724.789126287188, "y": -4132.155426025391}, "b2": {"x": -1724.789126287188, "y": -4041.913360595703}}, "960": {"from_node_id": "1009", "to_node_id": "1011", "b1": {"x": -1726.1217678887506, "y": -4125.035552978516}, "b2": {"x": -1727.7490071160455, "y": -4105.669057210286}}, "961": {"from_node_id": "1007", "to_node_id": "1012", "b1": {"x": -1724.789126287188, "y": -4199.710968017578}, "b2": {"x": -1710.775481115069, "y": -4198.936920166016}}, "962": {"from_node_id": "1009", "to_node_id": "1013", "b1": {"x": -1722.123812566485, "y": -4125.936431884766}, "b2": {"x": -1723.947127233233, "y": -4123.572743733724}}, "963": {"from_node_id": "1009", "to_node_id": "1014", "b1": {"x": -1723.4564236504693, "y": -4128.159332275391}, "b2": {"x": -1726.6955098015924, "y": -4118.164662679036}}, "964": {"from_node_id": "1007", "to_node_id": "1015", "b1": {"x": -1724.789126287188, "y": -4199.710968017578}, "b2": {"x": -1721.6162098748346, "y": -4188.948516845703}}}}, "127": {"name": "4-aminobutyraldehyde:NAD+ oxidoreductase", "bigg_id": "ABUTDx", "reversibility": false, "label_x": -1978.1299133355642, "label_y": -3820.7108459472656, "gene_reaction_rule": "ALDH9A1 or ALDH1A1", "genes": [{"name": "ALDH9A1", "annotation": {"bgee.gene": "ENSG00000143149", "biocyc": "MetaCyc:HS06992-MONOMER", "biogrid": "106725", "brenda": "1.2.1.47", "ccds": "CCDS1250.2", "cdd": "cd07090", "chembl.target": "CHEMBL2542", "disprot": "DP02783", "drugbank": "DB00157", "ec-code": ["1.2.1.19", "1.2.1.3", "1.2.1.46", "1.2.1.47"], "eggnog": "KOG2450", "ena.embl": ["U34252", "AF172093", "AK302183", "AK302191", "AK312751", "AL451074", "CH471067", "BC151140", "BC151141", "U50203", "X75425"], "ensembl": "ENSG00000143149", "genecards": "ALDH9A1", "genetree": "ENSGT00940000163309", "genewiki": "Aldehyde_dehydrogenase_9_family,_member_A1", "go": ["0004029", "0005737", "0005829", "0006081", "0018467", "0019145", "0033737", "0036094", "0043878", "0045329", "0047105", "0051289", "0070062"], "hgnc": "412", "hgnc.symbol": "ALDH9A1", "hogenom": "CLU_005391_0_0_1", "hpa": "ENSG00000143149", "interpro": ["IPR016161", "IPR016163", "IPR016160", "IPR029510", "IPR016162", "IPR015590"], "kegg.genes": "hsa:223", "mgi": "MGI:1861622", "mim": "602733", "ncbigene": "223", "nextprot": "NX_P49189", "oma.grp": "GMKYVTM", "orthodb": "2291791at2759", "panther.family": ["PTHR11699:SF228", "PTHR11699"], "pdb": ["6QAK", "6QAO", "6QAP", "6VR6", "6VWF"], "pfam": "PF00171", "pharmgkb.gene": "PA24706", "prosite": ["PS00070", "PS00687"], "proteomicsdb.protein": ["5480", "55968"], "reactome": "R-HSA-71262", "refseq": ["NP_000687.3", "XP_011507596.1"], "sasbdb": "P49189", "sbo": "SBO:0000243", "smpdb": "SMP0000465", "smr": "P49189", "supfam": "SSF53720", "taxonomy": "9606", "treefam": "TF314257", "uniparc": "UPI000006F859", "uniprot": "P49189", "uniprot.chain": ["PRO_0000434351", "PRO_0000056485"], "uniprot.isoform": "P49189-1"}, "bigg_id": "ALDH9A1"}, {"name": "ALDH1A1", "annotation": {"bgee.gene": "ENSG00000165092", "biocyc": "MetaCyc:HS09183-MONOMER", "biogrid": "106718", "brenda": "1.2.1.36", "ccds": "CCDS6644.1", "cdd": "cd07141", "chembl.target": "CHEMBL3577", "dbsnp": ["rs1049981", "rs11554423", "rs8187929"], "drugbank": ["DB00157", "DB00162", "DB00755", "DB04447", "DB09462"], "drugcentral": "2831", "ec-code": ["1.2.1.19", "1.2.1.28", "1.2.1.3", "1.2.1.36"], "eggnog": "KOG2450", "ena.embl": ["M31994", "M31982", "M31983", "M31984", "M31985", "M31986", "M31987", "M31988", "M31989", "M31990", "M31991", "M31992", "AF003341", "AY390731", "BT006921", "AY338497", "AL591031", "CH471089", "BC001505", "S61235", "M26761", "K03000"], "ensembl": "ENSG00000165092", "genecards": "ALDH1A1", "genetree": "ENSGT00940000154609", "genewiki": "ALDH1A1", "go": ["0001523", "0001758", "0004029", "0005096", "0005497", "0005737", "0005829", "0006081", "0009449", "0018479", "0019145", "0030392", "0030424", "0036438", "0042572", "0043878", "0045202", "0051287", "0070062", "0106373", "0110095", "0120163"], "hgnc": "402", "hgnc.symbol": "ALDH1A1", "hogenom": "CLU_005391_0_2_1", "hpa": "ENSG00000165092", "hprd": "00001", "interpro": ["IPR016161", "IPR016163", "IPR016160", "IPR029510", "IPR016162", "IPR015590"], "kegg.genes": "hsa:216", "mgi": ["MGI:1347050", "MGI:1353450"], "mim": "100640", "ncbigene": "216", "nextprot": "NX_P00352", "oma.grp": "VRHVMIK", "orthodb": "2291791at2759", "panther.family": ["PTHR11699", "PTHR11699:SF140"], "pdb": ["4WB9", "4WJ9", "4WP7", "4WPN", "4X4L", "5AC2", "5L2M", "5L2N", "5L2O", "5TEI", "6DUM", "7JWS", "7JWT", "7JWU", "7JWV", "7JWW", "7UM9", "8D46", "8DNO", "8ENE"], "pfam": "PF00171", "pharmgkb.gene": "PA24692", "prosite": ["PS00070", "PS00687"], "proteomicsdb.protein": "51235", "pubchem.compound": ["444795", "445354", "638034", "753"], "reactome": ["R-HSA-5365859", "R-HSA-70350", "R-HSA-71384"], "references": ["pubmed:17175089", "pubmed:224930", "pubmed:2776714", "pubmed:3675626"], "refseq": "NP_000680.2", "sbo": "SBO:0000243", "smpdb": ["SMP0000074", "SMP0000336", "SMP0000447", "SMP0000448", "SMP0000604", "SMP0000605", "SMP0000642"], "smr": "P00352", "supfam": "SSF53720", "taxonomy": "9606", "treefam": "TF300455", "uniparc": "UPI0000000DC0", "uniprot": "P00352", "uniprot.chain": "PRO_0000056415", "uniprot.isoform": "P00352-1"}, "bigg_id": "ALDH1A1"}], "metabolites": [{"bigg_id": "4abut_c", "coefficient": 1}, {"bigg_id": "4abutn_c", "coefficient": -1}, {"bigg_id": "h2o_c", "coefficient": -1}, {"bigg_id": "h_c", "coefficient": 2}, {"bigg_id": "nad_c", "coefficient": -1}, {"bigg_id": "nadh_c", "coefficient": 1}], "segments": {"981": {"from_node_id": "1032", "to_node_id": "1033", "b1": null, "b2": null}, "982": {"from_node_id": "1034", "to_node_id": "1033", "b1": null, "b2": null}, "983": {"from_node_id": "1034", "to_node_id": "1035", "b1": {"x": -1993.1299133355642, "y": -3788.7108459472656}, "b2": {"x": -1993.1299133355642, "y": -3727.4934997558594}}, "984": {"from_node_id": "1032", "to_node_id": "835", "b1": {"x": -1993.1299133355642, "y": -3872.7108459472656}, "b2": {"x": -1993.1299133355642, "y": -3949.8087463378906}}, "985": {"from_node_id": "1032", "to_node_id": "1036", "b1": {"x": -1993.1299133355642, "y": -3876.7108459472656}, "b2": {"x": -1977.7426964348824, "y": -3904.8087463378906}}, "986": {"from_node_id": "1034", "to_node_id": "1037", "b1": {"x": -1993.1299133355642, "y": -3784.7108459472656}, "b2": {"x": -1977.7426964348824, "y": -3762.3087463378906}}, "987": {"from_node_id": "1032", "to_node_id": "1038", "b1": {"x": -1993.1299133355642, "y": -3876.7108459472656}, "b2": {"x": -2013.7426964348824, "y": -3904.8087463378906}}, "988": {"from_node_id": "1034", "to_node_id": "1039", "b1": {"x": -1993.1299133355642, "y": -3784.7108459472656}, "b2": {"x": -2013.7426964348824, "y": -3762.3087463378906}}}}, "128": {"name": "3-amino-propanal:NAD+ oxidoreductase", "bigg_id": "BAMPPALDOXx", "reversibility": false, "label_x": -1709.789126287188, "label_y": -3806.3446350097656, "gene_reaction_rule": "ALDH9A1", "genes": [{"name": "ALDH9A1", "annotation": {"bgee.gene": "ENSG00000143149", "biocyc": "MetaCyc:HS06992-MONOMER", "biogrid": "106725", "brenda": "1.2.1.47", "ccds": "CCDS1250.2", "cdd": "cd07090", "chembl.target": "CHEMBL2542", "disprot": "DP02783", "drugbank": "DB00157", "ec-code": ["1.2.1.19", "1.2.1.3", "1.2.1.46", "1.2.1.47"], "eggnog": "KOG2450", "ena.embl": ["U34252", "AF172093", "AK302183", "AK302191", "AK312751", "AL451074", "CH471067", "BC151140", "BC151141", "U50203", "X75425"], "ensembl": "ENSG00000143149", "genecards": "ALDH9A1", "genetree": "ENSGT00940000163309", "genewiki": "Aldehyde_dehydrogenase_9_family,_member_A1", "go": ["0004029", "0005737", "0005829", "0006081", "0018467", "0019145", "0033737", "0036094", "0043878", "0045329", "0047105", "0051289", "0070062"], "hgnc": "412", "hgnc.symbol": "ALDH9A1", "hogenom": "CLU_005391_0_0_1", "hpa": "ENSG00000143149", "interpro": ["IPR016161", "IPR016163", "IPR016160", "IPR029510", "IPR016162", "IPR015590"], "kegg.genes": "hsa:223", "mgi": "MGI:1861622", "mim": "602733", "ncbigene": "223", "nextprot": "NX_P49189", "oma.grp": "GMKYVTM", "orthodb": "2291791at2759", "panther.family": ["PTHR11699:SF228", "PTHR11699"], "pdb": ["6QAK", "6QAO", "6QAP", "6VR6", "6VWF"], "pfam": "PF00171", "pharmgkb.gene": "PA24706", "prosite": ["PS00070", "PS00687"], "proteomicsdb.protein": ["5480", "55968"], "reactome": "R-HSA-71262", "refseq": ["NP_000687.3", "XP_011507596.1"], "sasbdb": "P49189", "sbo": "SBO:0000243", "smpdb": "SMP0000465", "smr": "P49189", "supfam": "SSF53720", "taxonomy": "9606", "treefam": "TF314257", "uniparc": "UPI000006F859", "uniprot": "P49189", "uniprot.chain": ["PRO_0000434351", "PRO_0000056485"], "uniprot.isoform": "P49189-1"}, "bigg_id": "ALDH9A1"}], "metabolites": [{"bigg_id": "ala_B_c", "coefficient": 1}, {"bigg_id": "bamppald_c", "coefficient": -1}, {"bigg_id": "h2o_c", "coefficient": -1}, {"bigg_id": "h_c", "coefficient": 2}, {"bigg_id": "nad_c", "coefficient": -1}, {"bigg_id": "nadh_c", "coefficient": 1}], "segments": {"989": {"from_node_id": "1040", "to_node_id": "1041", "b1": null, "b2": null}, "990": {"from_node_id": "1042", "to_node_id": "1041", "b1": null, "b2": null}, "991": {"from_node_id": "1042", "to_node_id": "1043", "b1": {"x": -1724.789126287188, "y": -3774.3446350097656}, "b2": {"x": -1724.789126287188, "y": -3713.1272888183594}}, "992": {"from_node_id": "1040", "to_node_id": "1001", "b1": {"x": -1724.789126287188, "y": -3858.3446350097656}, "b2": {"x": -1724.789126287188, "y": -3929.7467346191406}}, "993": {"from_node_id": "1040", "to_node_id": "1044", "b1": {"x": -1724.789126287188, "y": -3862.3446350097656}, "b2": {"x": -1706.789126287188, "y": -3884.7467346191406}}, "994": {"from_node_id": "1042", "to_node_id": "1045", "b1": {"x": -1724.789126287188, "y": -3770.3446350097656}, "b2": {"x": -1706.789126287188, "y": -3742.2467346191406}}, "995": {"from_node_id": "1040", "to_node_id": "1046", "b1": {"x": -1724.789126287188, "y": -3862.3446350097656}, "b2": {"x": -1742.789126287188, "y": -3884.7467346191406}}, "996": {"from_node_id": "1042", "to_node_id": "1047", "b1": {"x": -1724.789126287188, "y": -3770.3446350097656}, "b2": {"x": -1742.789126287188, "y": -3742.2467346191406}}}}, "162": {"name": "L-Arginine, NADPH:oxygen oxidoreductase (N-(omega)-hydroxyarginine-forming)", "bigg_id": "NOS1", "reversibility": false, "label_x": -945.5287532806396, "label_y": -5974.07366183069, "gene_reaction_rule": "NOS3", "genes": [{"name": "G_NOS3", "annotation": {"bgee.gene": "ENSG00000164867", "biocyc": "MetaCyc:HS09149-MONOMER", "biogrid": "110909", "bmrb": "P29474", "brenda": "1.14.13.39", "ccds": ["CCDS55182.1", "CCDS55183.1", "CCDS5912.1"], "cdd": "cd00795", "chembl.target": "CHEMBL4803", "dbsnp": ["rs3918166", "rs1799983", "rs145805216", "rs145168353", "rs7792133", "rs3918232", "rs3918201", "rs3918234"], "dip": "DIP-38479N", "drugbank": ["DB00125", "DB00155", "DB00360", "DB00435", "DB00997", "DB01110", "DB01686", "DB01821", "DB01833", "DB01997", "DB02027", "DB02044", "DB02048", "DB02077", "DB02141", "DB02207", "DB02234", "DB02335", "DB02589", "DB02911", "DB02979", "DB02994", "DB03065", "DB03100", "DB03144", "DB03305", "DB03332", "DB03707", "DB03910", "DB03918", "DB03963", "DB03974", "DB04018", "DB04223", "DB04534", "DB04559", "DB06154", "DB07001", "DB07244", "DB07388", "DB08018", "DB08019", "DB09237"], "drugcentral": "626", "ec-code": "1.14.13.39", "eggnog": "KOG1158", "ena.embl": ["M93718", "M95296", "L10709", "L10693", "L10694", "L10695", "L10696", "L10697", "L10698", "L10699", "L10700", "L10701", "L10702", "L10703", "L10704", "L10705", "L10706", "L10707", "L10708", "X76303", "X76304", "X76305", "X76306", "X76307", "X76308", "X76309", "X76310", "X76311", "X76312", "X76313", "X76314", "X76315", "X76316", "D26607", "DQ256130", "DQ256131", "L26914", "AF400594", "AK292928", "AK315213", "AK223636", "AF519768", "EU332855", "AC010973", "CH471173", "BC063294", "BC069465", "L23210", "S80791"], "ensembl": "ENSG00000164867", "genecards": "NOS3", "genetree": "ENSGT00940000161389", "genewiki": "Endothelial_NOS", "go": ["0000139", "0001525", "0001542", "0001701", "0001974", "0002028", "0003057", "0003100", "0003180", "0003184", "0003203", "0003785", "0004517", "0005516", "0005634", "0005737", "0005794", "0005829", "0005856", "0005886", "0005901", "0006527", "0006809", "0006813", "0006816", "0007005", "0007263", "0008217", "0008285", "0009408", "0009725", "0010181", "0010544", "0010628", "0014740", "0014806", "0019430", "0020037", "0030324", "0030666", "0031284", "0031644", "0031663", "0032496", "0034405", "0034617", "0034618", "0042311", "0043267", "0043536", "0043542", "0045454", "0045747", "0045766", "0045776", "0046870", "0048662", "0048873", "0050660", "0050661", "0051649", "0051926", "0060412", "0070168", "0097110", "0097746", "1902042"], "hgnc": "7876", "hgnc.symbol": "NOS3", "hpa": "ENSG00000164867", "interpro": ["IPR003097", "IPR017927", "IPR001094", "IPR008254", "IPR001709", "IPR029039", "IPR039261", "IPR023173", "IPR044943", "IPR044940", "IPR044944", "IPR012144", "IPR004030", "IPR036119", "IPR001433", "IPR017938"], "iuphar.receptor": "1249", "kegg.genes": "hsa:4846", "mgi": "MGI:97362", "mim": ["104300", "163729", "145500", "189800", "601367"], "ncbigene": "4846", "nextprot": "NX_P29474", "oma.grp": "KGDFRIW", "orthodb": "276396at2759", "panther.family": ["PTHR43410", "PTHR43410:SF1"], "pdb": ["1M9J", "1M9K", "1M9M", "1M9Q", "1M9R", "1NIW", "2LL7", "2MG5", "2N8J", "3EAH", "3NOS", "4D1O", "4D1P", "5UO8", "5UO9", "5UOA", "5UOB", "5UOC", "5VVB", "5VVC", "5VVD", "5XOF", "6AV6", "6AV7", "6CIE", "6CIF", "6NH1", "6NH2", "6NH3", "6NH4", "6NH5", "6NH6", "6NH7", "6NH8", "6NHF", "6POU", "6POV", "6POW", "6POX", "6POY", "6POZ", "6PP0", "6PP1", "6PP2", "6PP3", "6PP4", "7M56", "7TSG", "7TSH", "7TSI", "7TSK", "7TSL", "7TSM", "7TSN", "7TSO", "7TSP", "7UAO", "8FGN", "8FGO", "8FGP", "8FGQ", "8FGR", "8FGS", "8FGT", "8FGU"], "pfam": ["PF00667", "PF00258", "PF00175", "PF02898"], "pharmgkb.gene": "PA254", "pirsf": "PIRSF000333", "prints": ["PR00369", "PR00371"], "prosite": ["PS51384", "PS50902", "PS60001"], "proteomicsdb.protein": ["20158", "54576", "54577"], "pubchem.compound": ["31703", "4189", "636369", "68553", "9750", "9822750"], "reactome": ["R-HSA-1222556", "R-HSA-1474151", "R-HSA-203615", "R-HSA-203641", "R-HSA-203754", "R-HSA-392154", "R-HSA-5218920", "R-HSA-9009391"], "references": ["pubmed:24494200", "pubmed:32857630"], "refseq": ["NP_000594.2", "NP_001153581.1", "NP_001153582.1", "NP_001153583.1", "XP_016867721.1"], "sbo": "SBO:0000243", "smpdb": "SMP0000650", "smr": "P29474", "supfam": ["SSF52343", "SSF52218", "SSF56512", "SSF63380"], "taxonomy": "9606", "treefam": "TF324410", "uniparc": "UPI000013E417", "uniprot": "P29474", "uniprot.chain": "PRO_0000170943"}, "bigg_id": "NOS3"}], "metabolites": [{"bigg_id": "arg__L_c", "coefficient": -1}, {"bigg_id": "h2o_c", "coefficient": 1}, {"bigg_id": "h_c", "coefficient": -1}, {"bigg_id": "nadp_c", "coefficient": 1}, {"bigg_id": "nadph_c", "coefficient": -1}, {"bigg_id": "nwharg_c", "coefficient": 1}, {"bigg_id": "o2_c", "coefficient": -1}], "segments": {"1223": {"from_node_id": "1287", "to_node_id": "1288", "b1": null, "b2": null}, "1224": {"from_node_id": "1289", "to_node_id": "1288", "b1": null, "b2": null}, "1225": {"from_node_id": "1287", "to_node_id": "1286", "b1": {"x": -853.5287532806396, "y": -5934.07366183069}, "b2": {"x": -744.4146590721048, "y": -5934.07366183069}}, "1226": {"from_node_id": "1289", "to_node_id": "1290", "b1": {"x": -925.5825862884521, "y": -5934.07366183069}, "b2": {"x": -946.7716178894043, "y": -5928.448271195093}}, "1227": {"from_node_id": "1287", "to_node_id": "1291", "b1": {"x": -829.6184749603271, "y": -5938.055709865358}, "b2": {"x": -808.5424308776855, "y": -5938.609763813019}}, "1228": {"from_node_id": "1289", "to_node_id": "1292", "b1": {"x": -926.9279232025146, "y": -5934.07366183069}, "b2": {"x": -932.9862785339355, "y": -5908.496340195337}}, "1229": {"from_node_id": "1287", "to_node_id": "1293", "b1": {"x": -812.3631038665771, "y": -5936.728355434206}, "b2": {"x": -803.2219352722168, "y": -5929.7010521094}}, "1230": {"from_node_id": "1289", "to_node_id": "1305", "b1": {"x": -925.6005306243896, "y": -5934.07366183069}, "b2": {"x": -935.008063522861, "y": -5934.07366183069}}, "1231": {"from_node_id": "1287", "to_node_id": "1295", "b1": {"x": -814.6124935150146, "y": -5934.7471084859635}, "b2": {"x": -796.576244354248, "y": -5935.845565509796}}}}, "163": {"name": "L-Arginine, NADPH:oxygen oxidoreductase (nitric-oxide-forming)", "bigg_id": "NOS2", "reversibility": false, "label_x": -1251.1908073425293, "label_y": -5963.43893816736, "gene_reaction_rule": "NOS3", "genes": [{"name": "G_NOS3", "annotation": {"bgee.gene": "ENSG00000164867", "biocyc": "MetaCyc:HS09149-MONOMER", "biogrid": "110909", "bmrb": "P29474", "brenda": "1.14.13.39", "ccds": ["CCDS55182.1", "CCDS55183.1", "CCDS5912.1"], "cdd": "cd00795", "chembl.target": "CHEMBL4803", "dbsnp": ["rs3918166", "rs1799983", "rs145805216", "rs145168353", "rs7792133", "rs3918232", "rs3918201", "rs3918234"], "dip": "DIP-38479N", "drugbank": ["DB00125", "DB00155", "DB00360", "DB00435", "DB00997", "DB01110", "DB01686", "DB01821", "DB01833", "DB01997", "DB02027", "DB02044", "DB02048", "DB02077", "DB02141", "DB02207", "DB02234", "DB02335", "DB02589", "DB02911", "DB02979", "DB02994", "DB03065", "DB03100", "DB03144", "DB03305", "DB03332", "DB03707", "DB03910", "DB03918", "DB03963", "DB03974", "DB04018", "DB04223", "DB04534", "DB04559", "DB06154", "DB07001", "DB07244", "DB07388", "DB08018", "DB08019", "DB09237"], "drugcentral": "626", "ec-code": "1.14.13.39", "eggnog": "KOG1158", "ena.embl": ["M93718", "M95296", "L10709", "L10693", "L10694", "L10695", "L10696", "L10697", "L10698", "L10699", "L10700", "L10701", "L10702", "L10703", "L10704", "L10705", "L10706", "L10707", "L10708", "X76303", "X76304", "X76305", "X76306", "X76307", "X76308", "X76309", "X76310", "X76311", "X76312", "X76313", "X76314", "X76315", "X76316", "D26607", "DQ256130", "DQ256131", "L26914", "AF400594", "AK292928", "AK315213", "AK223636", "AF519768", "EU332855", "AC010973", "CH471173", "BC063294", "BC069465", "L23210", "S80791"], "ensembl": "ENSG00000164867", "genecards": "NOS3", "genetree": "ENSGT00940000161389", "genewiki": "Endothelial_NOS", "go": ["0000139", "0001525", "0001542", "0001701", "0001974", "0002028", "0003057", "0003100", "0003180", "0003184", "0003203", "0003785", "0004517", "0005516", "0005634", "0005737", "0005794", "0005829", "0005856", "0005886", "0005901", "0006527", "0006809", "0006813", "0006816", "0007005", "0007263", "0008217", "0008285", "0009408", "0009725", "0010181", "0010544", "0010628", "0014740", "0014806", "0019430", "0020037", "0030324", "0030666", "0031284", "0031644", "0031663", "0032496", "0034405", "0034617", "0034618", "0042311", "0043267", "0043536", "0043542", "0045454", "0045747", "0045766", "0045776", "0046870", "0048662", "0048873", "0050660", "0050661", "0051649", "0051926", "0060412", "0070168", "0097110", "0097746", "1902042"], "hgnc": "7876", "hgnc.symbol": "NOS3", "hpa": "ENSG00000164867", "interpro": ["IPR003097", "IPR017927", "IPR001094", "IPR008254", "IPR001709", "IPR029039", "IPR039261", "IPR023173", "IPR044943", "IPR044940", "IPR044944", "IPR012144", "IPR004030", "IPR036119", "IPR001433", "IPR017938"], "iuphar.receptor": "1249", "kegg.genes": "hsa:4846", "mgi": "MGI:97362", "mim": ["104300", "163729", "145500", "189800", "601367"], "ncbigene": "4846", "nextprot": "NX_P29474", "oma.grp": "KGDFRIW", "orthodb": "276396at2759", "panther.family": ["PTHR43410", "PTHR43410:SF1"], "pdb": ["1M9J", "1M9K", "1M9M", "1M9Q", "1M9R", "1NIW", "2LL7", "2MG5", "2N8J", "3EAH", "3NOS", "4D1O", "4D1P", "5UO8", "5UO9", "5UOA", "5UOB", "5UOC", "5VVB", "5VVC", "5VVD", "5XOF", "6AV6", "6AV7", "6CIE", "6CIF", "6NH1", "6NH2", "6NH3", "6NH4", "6NH5", "6NH6", "6NH7", "6NH8", "6NHF", "6POU", "6POV", "6POW", "6POX", "6POY", "6POZ", "6PP0", "6PP1", "6PP2", "6PP3", "6PP4", "7M56", "7TSG", "7TSH", "7TSI", "7TSK", "7TSL", "7TSM", "7TSN", "7TSO", "7TSP", "7UAO", "8FGN", "8FGO", "8FGP", "8FGQ", "8FGR", "8FGS", "8FGT", "8FGU"], "pfam": ["PF00667", "PF00258", "PF00175", "PF02898"], "pharmgkb.gene": "PA254", "pirsf": "PIRSF000333", "prints": ["PR00369", "PR00371"], "prosite": ["PS51384", "PS50902", "PS60001"], "proteomicsdb.protein": ["20158", "54576", "54577"], "pubchem.compound": ["31703", "4189", "636369", "68553", "9750", "9822750"], "reactome": ["R-HSA-1222556", "R-HSA-1474151", "R-HSA-203615", "R-HSA-203641", "R-HSA-203754", "R-HSA-392154", "R-HSA-5218920", "R-HSA-9009391"], "references": ["pubmed:24494200", "pubmed:32857630"], "refseq": ["NP_000594.2", "NP_001153581.1", "NP_001153582.1", "NP_001153583.1", "XP_016867721.1"], "sbo": "SBO:0000243", "smpdb": "SMP0000650", "smr": "P29474", "supfam": ["SSF52343", "SSF52218", "SSF56512", "SSF63380"], "taxonomy": "9606", "treefam": "TF324410", "uniparc": "UPI000013E417", "uniprot": "P29474", "uniprot.chain": "PRO_0000170943"}, "bigg_id": "NOS3"}], "metabolites": [{"bigg_id": "citr__L_c", "coefficient": 2}, {"bigg_id": "h2o_c", "coefficient": 2}, {"bigg_id": "h_c", "coefficient": 1}, {"bigg_id": "nadp_c", "coefficient": 1}, {"bigg_id": "nadph_c", "coefficient": -1}, {"bigg_id": "no_c", "coefficient": 2}, {"bigg_id": "nwharg_c", "coefficient": -2}, {"bigg_id": "o2_c", "coefficient": -2}], "segments": {"1232": {"from_node_id": "1297", "to_node_id": "1298", "b1": null, "b2": null}, "1233": {"from_node_id": "1299", "to_node_id": "1298", "b1": null, "b2": null}, "1234": {"from_node_id": "1299", "to_node_id": "1300", "b1": {"x": -1265.789623260498, "y": -5934.07366183069}, "b2": {"x": -1410.7718470151449, "y": -5934.07366183069}}, "1235": {"from_node_id": "1299", "to_node_id": "1301", "b1": {"x": -1269.789623260498, "y": -5934.07366183069}, "b2": {"x": -1321.1469535827637, "y": -5912.620745102564}}, "1236": {"from_node_id": "1299", "to_node_id": "1302", "b1": {"x": -1269.789623260498, "y": -5934.07366183069}, "b2": {"x": -1286.7287101745605, "y": -5943.969526004791}}, "1237": {"from_node_id": "1299", "to_node_id": "1303", "b1": {"x": -1269.789623260498, "y": -5934.07366183069}, "b2": {"x": -1303.1696739196777, "y": -5931.313599030176}}, "1238": {"from_node_id": "1297", "to_node_id": "1296", "b1": {"x": -1177.789623260498, "y": -5934.07366183069}, "b2": {"x": -1139.305248260498, "y": -5926.060582558313}}, "1239": {"from_node_id": "1299", "to_node_id": "1304", "b1": {"x": -1269.789623260498, "y": -5934.07366183069}, "b2": {"x": -1294.1220512390137, "y": -5929.429263782501}}, "1240": {"from_node_id": "1297", "to_node_id": "1305", "b1": {"x": -1181.789623260498, "y": -5934.07366183069}, "b2": {"x": -1111.7472603002047, "y": -5934.07366183069}}, "1241": {"from_node_id": "1297", "to_node_id": "1306", "b1": {"x": -1177.789623260498, "y": -5934.07366183069}, "b2": {"x": -1151.2082633972168, "y": -5923.322101306915}}}}, "168": {"name": "Arginase", "bigg_id": "ARGN", "reversibility": false, "label_x": -670.6613631736673, "label_y": -5742.126878114708, "gene_reaction_rule": "ARG1", "genes": [{"name": "ARG1", "annotation": {"bgee.gene": "ENSG00000118520", "biocyc": "MetaCyc:HS04231-MONOMER", "biogrid": "106878", "brenda": "3.5.3.1", "ccds": ["CCDS5145.1", "CCDS59038.1"], "cdd": "cd11587", "chembl.target": "CHEMBL1075097", "dbsnp": ["rs28941474", "rs1326930389", "rs104893943", "rs104893948", "rs104893942", "rs377280518"], "drugbank": ["DB00129", "DB01983", "DB02381", "DB02499", "DB02689", "DB03144", "DB03731", "DB03904", "DB04197", "DB04530", "DB04585", "DB04648", "DB06757"], "ec-code": "3.5.3.1", "eggnog": "KOG2965", "ena.embl": ["M14502", "X12662", "X12663", "X12664", "X12665", "X12666", "X12667", "X12668", "X12669", "AY074488", "BT006741", "AL121575", "BC005321", "BC020653"], "ensembl": "ENSG00000118520", "genecards": "ARG1", "genetree": "ENSGT00950000183195", "go": ["0000050", "0002250", "0004053", "0005576", "0005615", "0005634", "0005737", "0005829", "0006527", "0019547", "0030145", "0035578", "0035580", "0042130", "0042832", "0045087", "0046007", "0060336", "0070965", "2000552"], "hgnc": "663", "hgnc.symbol": "ARG1", "hogenom": "CLU_039478_6_1_1", "hpa": "ENSG00000118520", "hprd": "01947", "interpro": ["IPR014033", "IPR006035", "IPR023696", "IPR020855"], "iuphar.receptor": "1244", "kegg.genes": "hsa:383", "mgi": "MGI:88070", "mim": ["207800", "608313"], "ncbigene": "383", "nextprot": "NX_P05089", "oma.grp": "YAMDSID", "orphanet": "90", "orthodb": "161483at2759", "panther.family": ["PTHR43782", "PTHR43782:SF2"], "pdb": ["1WVA", "1WVB", "2AEB", "2PHA", "2PHO", "2PLL", "2ZAV", "3DJ8", "3E6K", "3E6V", "3F80", "3GMZ", "3GN0", "3KV2", "3LP4", "3LP7", "3MFV", "3MFW", "3MJL", "3SJT", "3SKK", "3TF3", "3TH7", "3THE", "3THH", "3THJ", "4FCI", "4FCK", "4GSM", "4GSV", "4GSZ", "4GWC", "4GWD", "4HWW", "4HXQ", "4IE1", "6Q92", "6Q9P", "6QAF", "6V7C", "6V7D", "6V7E", "6V7F", "7K4G", "7K4H", "7K4I", "7K4J", "7K4K", "7KLK", "7KLL", "7KLM", "7LEX", "7LEY", "7LEZ", "7LF0", "7LF1", "7LF2", "8AUP", "8E5M", "8E5N"], "pfam": "PF00491", "pharmgkb.gene": "PA24947", "pirsf": "PIRSF036979", "prints": "PR00116", "prosite": ["PS01053", "PS51409"], "proteomicsdb.protein": ["51784", "51785", "51786"], "pubchem.compound": "1176", "reactome": ["R-HSA-6798695", "R-HSA-70635"], "references": ["pubmed:13689647", "pubmed:2085183", "pubmed:5450162"], "refseq": ["NP_000036.2", "NP_001231367.1"], "sbo": "SBO:0000243", "smpdb": ["SMP0000001", "SMP0000002", "SMP0000003", "SMP0000020", "SMP0000059", "SMP0000188", "SMP0000205", "SMP0000207", "SMP0000208", "SMP0000357", "SMP0000360", "SMP0000361", "SMP0000362", "SMP0000363", "SMP0000504", "SMP0000505", "SMP0000506", "SMP0000507"], "smr": "P05089", "supfam": "SSF52768", "taxonomy": "9606", "treefam": "TF300034", "uniparc": "UPI0000125EBF", "uniprot": "P05089", "uniprot.chain": "PRO_0000173693", "uniprot.isoform": "P05089-1"}, "bigg_id": "ARG1"}], "metabolites": [{"bigg_id": "arg__L_c", "coefficient": -1}, {"bigg_id": "h2o_c", "coefficient": -1}, {"bigg_id": "orn__L_c", "coefficient": 1}, {"bigg_id": "urea_c", "coefficient": 1}], "segments": {"1264": {"from_node_id": "1330", "to_node_id": "1331", "b1": null, "b2": null}, "1265": {"from_node_id": "1332", "to_node_id": "1331", "b1": null, "b2": null}, "1266": {"from_node_id": "1330", "to_node_id": "1286", "b1": {"x": -685.6646590721048, "y": -5815.0343275651085}, "b2": {"x": -685.6646590721048, "y": -5869.4097224132565}}, "1267": {"from_node_id": "1330", "to_node_id": "1333", "b1": {"x": -685.6646590721048, "y": -5780.0720133147515}, "b2": {"x": -690.7334849255558, "y": -5841.977041352111}}, "1268": {"from_node_id": "1332", "to_node_id": "1347", "b1": {"x": -685.6646590721048, "y": -5717.122306471925}, "b2": {"x": -685.6646590721048, "y": -5667.065444367715}}, "1269": {"from_node_id": "1332", "to_node_id": "1335", "b1": {"x": -685.8076889268077, "y": -5690.691088922967}, "b2": {"x": -683.9372288570098, "y": -5688.562394539605}}}}, "170": {"name": "Ornithine Decarboxylase", "bigg_id": "ORNDC", "reversibility": false, "label_x": -671.6066756736673, "label_y": -5158.845398153578, "gene_reaction_rule": "ODC1", "genes": [{"name": "ODC1", "annotation": {"bgee.gene": "ENSG00000115758", "biocyc": "MetaCyc:HS03935-MONOMER", "biogrid": "111007", "brenda": "4.1.1.17", "ccds": "CCDS1672.1", "cdd": "cd00622", "chembl.target": "CHEMBL1869", "disprot": "DP02673", "drugbank": ["DB00114", "DB00127", "DB00203", "DB00313", "DB01917", "DB02209", "DB02824", "DB03856", "DB04083", "DB04263", "DB06243"], "drugcentral": "990", "ec-code": "4.1.1.17", "eggnog": "KOG0622", "ena.embl": ["M16650", "M31061", "X16277", "M33764", "M34158", "M81740", "X55362", "AK292352", "AK312766", "AY841870", "AC007249", "CH471053", "BC025296", "X53271", "M20372"], "ensembl": "ENSG00000115758", "genecards": "ODC1", "genetree": "ENSGT00950000182995", "genewiki": "ODC1", "go": ["0001822", "0004586", "0005737", "0005829", "0006595", "0008283", "0008284", "0009615", "0033387", "0042176", "0042803"], "hgnc": "8109", "hgnc.symbol": "ODC1", "hogenom": "CLU_026444_1_1_1", "hpa": "ENSG00000115758", "hprd": "01324", "interpro": ["IPR009006", "IPR022643", "IPR022657", "IPR022644", "IPR022653", "IPR000183", "IPR002433", "IPR029066"], "iuphar.receptor": "1276", "kegg.genes": "hsa:4953", "mgi": "MGI:97402", "mim": ["165640", "619075"], "ncbigene": "4953", "nextprot": "NX_P11926", "oma.grp": "YCRSMAS", "orphanet": "544488", "orthodb": "48358at2759", "panther.family": ["PTHR11482", "PTHR11482:SF42"], "pdb": ["1D7K", "2ON3", "2OO0", "4ZGY", "5BWA", "7S3F", "7S3G", "7U6P", "7U6U"], "pfam": ["PF02784", "PF00278"], "pharmgkb.gene": "PA31897", "prints": ["PR01179", "PR01182"], "prosite": ["PS00878", "PS00879"], "proteomicsdb.protein": "52813", "pubchem.compound": ["1051", "1103", "123865", "16760703", "23663956", "3009", "3121", "5212", "62853"], "reactome": ["R-HSA-350562", "R-HSA-351202"], "references": ["pubmed:30239107", "pubmed:31249027"], "refseq": ["NP_001274118.1", "NP_001274119.1", "NP_002530.1"], "sbo": "SBO:0000243", "smpdb": "SMP0000445", "smr": "P11926", "supfam": ["SSF50621", "SSF51419"], "taxonomy": "9606", "treefam": "TF300760", "uniparc": "UPI0000001283", "uniprot": "P11926", "uniprot.chain": "PRO_0000149891", "uniprot.isoform": "P11926-1"}, "bigg_id": "ODC1"}], "metabolites": [{"bigg_id": "co2_c", "coefficient": 1}, {"bigg_id": "h_c", "coefficient": -1}, {"bigg_id": "orn__L_c", "coefficient": -1}, {"bigg_id": "ptrc_c", "coefficient": 1}], "segments": {"1276": {"from_node_id": "1342", "to_node_id": "1343", "b1": null, "b2": null}, "1277": {"from_node_id": "1344", "to_node_id": "1343", "b1": null, "b2": null}, "1278": {"from_node_id": "1344", "to_node_id": "1345", "b1": {"x": -686.6066756736673, "y": -5122.845398153578}, "b2": {"x": -683.5048209476399, "y": -5115.499969686781}}, "1280": {"from_node_id": "1342", "to_node_id": "1347", "b1": {"x": -686.6066756736673, "y": -5210.845398153578}, "b2": {"x": -685.6646590721048, "y": -5552.567503817374}}, "1281": {"from_node_id": "1344", "to_node_id": "693", "b1": {"x": -686.6066756736673, "y": -5126.845398153578}, "b2": {"x": -686.6066756736673, "y": -5032.962351593414}}}}, "171": {"name": "Argininosuccinate lyase", "bigg_id": "ARGSL", "reversibility": true, "label_x": -958.9568538665771, "label_y": -6245.7216288656255, "gene_reaction_rule": "ASL", "genes": [{"name": "G_ASL", "annotation": {"bgee.gene": "ENSG00000126522", "biocyc": "MetaCyc:HS10034-MONOMER", "biogrid": "106927", "brenda": "4.3.2.1", "ccds": ["CCDS47597.1", "CCDS47598.1", "CCDS5531.1"], "cdd": "cd01359", "dbsnp": ["rs145138923", "rs754995756", "rs1027739421", "rs752100894", "rs374304304", "rs777437569", "rs28940585", "rs150244667", "rs138310841", "rs752783461", "rs201962738", "rs199938613", "rs769017508", "rs727503811", "rs1180650883", "rs28941473", "rs1057141162", "rs751590073", "rs752397242", "rs143508372", "rs373697663", "rs1428029508", "rs796051925", "rs1449589636", "rs1554327272", "rs761268464", "rs552951774", "rs149057077", "rs1554327586", "rs28941472", "rs1369337876", "rs750431938", "rs1161412459", "rs868834862", "rs875989948", "rs1554328202", "rs28940287", "rs28940286", "rs746120802", "rs796051928", "rs773071023", "rs373519615", "rs767271619", "rs759396688"], "drugbank": ["DB00125", "DB02267", "DB03814"], "ec-code": "4.3.2.1", "eggnog": "KOG1316", "ena.embl": ["Y00753", "M14218", "J03058", "M57638", "AF376770", "AC068533", "BC008195", "BC033146", "M21007", "M21006"], "ensembl": "ENSG00000126522", "genecards": "ASL", "genetree": "ENSGT00950000183122", "go": ["0000050", "0004056", "0005737", "0005829", "0006525", "0006526", "0007626", "0009791", "0019676", "0042450", "0042802", "0045429", "0070062"], "hamap": "MF_00006", "hgnc": "746", "hgnc.symbol": "ASL", "hogenom": "CLU_027272_2_1_1", "hpa": "ENSG00000126522", "interpro": ["IPR029419", "IPR009049", "IPR024083", "IPR020557", "IPR000362", "IPR022761", "IPR008948"], "kegg.genes": "hsa:435", "mgi": "MGI:88084", "mim": ["207900", "608310"], "ncbigene": "435", "nextprot": "NX_P04424", "oma.grp": "KKNPDVF", "orphanet": "23", "orthodb": "2722228at2759", "panther.family": ["PTHR43814", "PTHR43814:SF1"], "pdb": ["1AOS", "1K62"], "pfam": ["PF14698", "PF00206"], "pharmgkb.gene": "PA25046", "prints": ["PR00145", "PR00149"], "prosite": "PS00163", "proteomicsdb.protein": ["16946", "19811", "51704"], "reactome": "R-HSA-70635", "references": ["pubmed:2085183", "pubmed:29079593"], "refseq": ["NP_000039.2", "NP_001020114.1", "NP_001020115.1"], "sbo": "SBO:0000243", "smpdb": ["SMP0000001", "SMP0000002", "SMP0000003", "SMP0000020", "SMP0000059", "SMP0000067", "SMP0000175", "SMP0000188", "SMP0000192", "SMP0000205", "SMP0000207", "SMP0000208", "SMP0000357", "SMP0000360", "SMP0000361", "SMP0000362", "SMP0000363", "SMP0000504", "SMP0000505", "SMP0000506", "SMP0000507"], "smr": "P04424", "supfam": "SSF48557", "taxonomy": "9606", "treefam": "TF300656", "uniparc": "UPI0000001634", "uniprot": "P04424", "uniprot.chain": "PRO_0000137712"}, "bigg_id": "ASL"}], "metabolites": [{"bigg_id": "arg__L_c", "coefficient": 1}, {"bigg_id": "argsuc_c", "coefficient": -1}, {"bigg_id": "fum_c", "coefficient": 1}], "segments": {"1282": {"from_node_id": "1349", "to_node_id": "1350", "b1": null, "b2": null}, "1283": {"from_node_id": "1351", "to_node_id": "1350", "b1": null, "b2": null}, "1284": {"from_node_id": "1351", "to_node_id": "1286", "b1": {"x": -691.4278011322021, "y": -6204.834147176172}, "b2": {"x": -691.9663701555387, "y": -6188.419346782896}}, "1285": {"from_node_id": "1349", "to_node_id": "1348", "b1": {"x": -950.9568538665771, "y": -6205.7216288656255}, "b2": {"x": -953.08642578125, "y": -6205.7216288656255}}, "1286": {"from_node_id": "1351", "to_node_id": "10729", "b1": {"x": -758.3289241790771, "y": -6205.7216288656255}, "b2": {"x": -682.7827558517456, "y": -6205.7216288656255}}}}, "174": {"name": "Glycine amidinotransferase", "bigg_id": "GLYAMDTRc", "reversibility": true, "label_x": -483.3668202194258, "label_y": -5744.931893678673, "gene_reaction_rule": "", "genes": [], "metabolites": [{"bigg_id": "arg__L_c", "coefficient": -1}, {"bigg_id": "gly_c", "coefficient": -1}, {"bigg_id": "gudac_c", "coefficient": 1}, {"bigg_id": "orn__L_c", "coefficient": 1}], "segments": {"1301": {"from_node_id": "1371", "to_node_id": "1372", "b1": null, "b2": null}, "1302": {"from_node_id": "1373", "to_node_id": "1372", "b1": null, "b2": null}, "1303": {"from_node_id": "1371", "to_node_id": "1286", "b1": {"x": -287.6309803756758, "y": -5861.750710817345}, "b2": {"x": -288.10252466942757, "y": -5838.563960578706}}, "1304": {"from_node_id": "1371", "to_node_id": "1374", "b1": {"x": -287.6383045944258, "y": -5810.659188600548}, "b2": {"x": -319.6854311784564, "y": -5969.965960875343}}, "1305": {"from_node_id": "1373", "to_node_id": "1375", "b1": {"x": -287.6383045944258, "y": -5712.079018922814}, "b2": {"x": -286.806567801857, "y": -5613.93143928507}}, "1306": {"from_node_id": "1373", "to_node_id": "1347", "b1": {"x": -284.3321522506758, "y": -5645.112138124474}, "b2": {"x": -287.74376002099007, "y": -5644.984432247787}}}}, "176": {"name": "Sarcosine oxidase", "bigg_id": "SARCOX", "reversibility": false, "label_x": 60.83544921875, "label_y": -5903.002286330055, "gene_reaction_rule": "", "genes": [], "metabolites": [{"bigg_id": "fald_c", "coefficient": 1}, {"bigg_id": "gly_c", "coefficient": 1}, {"bigg_id": "h2o2_c", "coefficient": 1}, {"bigg_id": "h2o_c", "coefficient": -1}, {"bigg_id": "o2_c", "coefficient": -1}, {"bigg_id": "sarcs_c", "coefficient": -1}], "segments": {"1314": {"from_node_id": "1384", "to_node_id": "1385", "b1": null, "b2": null}, "1315": {"from_node_id": "1386", "to_node_id": "1385", "b1": null, "b2": null}, "1316": {"from_node_id": "1386", "to_node_id": "1387", "b1": {"x": 41.23193359375, "y": -5956.300931349586}, "b2": {"x": 45.0950927734375, "y": -5956.680588794226}}, "1317": {"from_node_id": "1386", "to_node_id": "1374", "b1": {"x": 45.23193359375, "y": -5956.300931349586}, "b2": {"x": -68.71277492845638, "y": -5954.526273146461}}, "1318": {"from_node_id": "1386", "to_node_id": "1388", "b1": {"x": 41.23193359375, "y": -5956.300931349586}, "b2": {"x": 27.6182861328125, "y": -5947.429814338684}}, "1319": {"from_node_id": "1384", "to_node_id": "1389", "b1": {"x": 132.195556640625, "y": -5958.434598341773}, "b2": {"x": 133.092041015625, "y": -5965.2827615737915}}, "1320": {"from_node_id": "1384", "to_node_id": "1390", "b1": {"x": 131.5673828125, "y": -5955.708218947242}, "b2": {"x": 134.1630859375, "y": -5960.603718757629}}, "1321": {"from_node_id": "1384", "to_node_id": "1391", "b1": {"x": 133.53466796875, "y": -5956.300931349586}, "b2": {"x": 158.40869140625, "y": -5956.300931349586}}}}, "247": {"name": "5-methylthioadenosine phosphorylase", "bigg_id": "MTAP", "reversibility": true, "label_x": -564.04533514997, "label_y": -3688.123440212674, "gene_reaction_rule": "MTAP", "genes": [{"name": "MTAP", "annotation": {"bgee.gene": "ENSG00000099810", "biocyc": "MetaCyc:HS01913-MONOMER", "biogrid": "110611", "brenda": "2.4.2.28", "ccds": ["CCDS6509.1", "CCDS94391.1"], "cdd": "cd09010", "chembl.target": "CHEMBL4941", "dbsnp": "rs7023954", "drugbank": ["DB00173", "DB02158", "DB02281", "DB02282", "DB02933"], "ec-code": "2.4.2.28", "eggnog": "KOG3985", "ena.embl": ["U22233", "L40432", "L42634", "L42627", "L42628", "L42629", "L42630", "L42631", "L42632", "L42633", "HE654772", "HE654773", "HE654774", "HE654775", "HE654776", "HE654777", "AY712791", "AL359922", "CH471071", "BC026106"], "ensembl": "ENSG00000099810", "genecards": "MTAP", "genetree": "ENSGT00950000182991", "genewiki": "MTAP", "go": ["0004645", "0005654", "0005829", "0006139", "0006166", "0017061", "0019509", "0032259", "0033574", "0070062"], "hamap": "MF_01963", "hgnc": "7413", "hgnc.symbol": "MTAP", "hpa": "ENSG00000099810", "interpro": ["IPR010044", "IPR000845", "IPR035994", "IPR018099"], "kegg.genes": "hsa:4507", "mgi": "MGI:1914152", "mim": ["112250", "156540"], "ncbigene": "4507", "nextprot": "NX_Q13126", "oma.grp": "ADPFCPE", "orphanet": "85182", "orthodb": "168017at2759", "panther.family": ["PTHR42679", "PTHR42679:SF2"], "pdb": ["1CB0", "1CG6", "1K27", "1SD1", "1SD2", "3LN5", "3OZC", "3OZD", "3OZE", "5EUB", "5TC5", "5TC6", "5TC7", "5TC8", "6DYZ", "6DZ0", "6DZ2", "6DZ3"], "pfam": "PF01048", "pharmgkb.gene": "PA31220", "prosite": "PS01240", "proteomicsdb.protein": "59174", "pubchem.compound": "439176", "reactome": ["R-HSA-1237112", "R-HSA-8950505"], "references": "pubmed:6406103", "refseq": "NP_002442.2", "sbo": "SBO:0000243", "smpdb": ["SMP0000033", "SMP0000177", "SMP0000214", "SMP0000221", "SMP0000222", "SMP0000340", "SMP0000341", "SMP0000570"], "smr": "Q13126", "supfam": "SSF53167", "taxonomy": "9606", "treefam": "TF312883", "uniparc": "UPI0000110BBE", "uniprot": "Q13126", "uniprot.chain": "PRO_0000184545", "uniprot.isoform": "Q13126-1"}, "bigg_id": "MTAP"}], "metabolites": [{"bigg_id": "5mdr1p_c", "coefficient": 1}, {"bigg_id": "5mta_c", "coefficient": -1}, {"bigg_id": "ade_c", "coefficient": 1}, {"bigg_id": "pi_c", "coefficient": -1}], "segments": {"1779": {"from_node_id": "1868", "to_node_id": "1869", "b1": null, "b2": null}, "1780": {"from_node_id": "1870", "to_node_id": "1869", "b1": null, "b2": null}, "1781": {"from_node_id": "1870", "to_node_id": "1871", "b1": {"x": -486.96379218122, "y": -3658.0691189236113}, "b2": {"x": -428.1482745234939, "y": -3658.0691189236113}}, "1782": {"from_node_id": "1868", "to_node_id": "770", "b1": {"x": -570.96379218122, "y": -3658.0691189236113}, "b2": {"x": -634.2515460078689, "y": -3658.0691189236113}}, "1783": {"from_node_id": "1870", "to_node_id": "1872", "b1": {"x": -482.96379218122, "y": -3658.0691189236113}, "b2": {"x": -481.4372149531814, "y": -3655.5333251953125}}, "1784": {"from_node_id": "1868", "to_node_id": "1873", "b1": {"x": -574.96379218122, "y": -3658.0691189236113}, "b2": {"x": -585.8094073359939, "y": -3650.5595703125}}}}, "257": {"name": "Nonenzymatic dehydration of L-Glutamate 5-semialdehyde", "bigg_id": "G5SAD", "reversibility": true, "label_x": -2050.548768758774, "label_y": -5726.892135620117, "gene_reaction_rule": "", "genes": [], "metabolites": [{"bigg_id": "1pyr5c__L_c", "coefficient": 1}, {"bigg_id": "glu5sa__L_c", "coefficient": -1}, {"bigg_id": "h2o_c", "coefficient": 1}, {"bigg_id": "h_c", "coefficient": 1}], "segments": {"1839": {"from_node_id": "1933", "to_node_id": "1934", "b1": null, "b2": null}, "1840": {"from_node_id": "1935", "to_node_id": "1934", "b1": null, "b2": null}, "1841": {"from_node_id": "1935", "to_node_id": "1909", "b1": {"x": -2046.5487687587738, "y": -5686.892135620117}, "b2": {"x": -2056.9493386745453, "y": -5683.840438842773}}, "1842": {"from_node_id": "1933", "to_node_id": "1936", "b1": {"x": -1958.5487687587738, "y": -5686.892135620117}, "b2": {"x": -1969.0060012340546, "y": -5686.892135620117}}, "1843": {"from_node_id": "1935", "to_node_id": "1937", "b1": {"x": -2042.5487687587738, "y": -5686.892135620117}, "b2": {"x": -2056.8632304668427, "y": -5685.825836181641}}, "1844": {"from_node_id": "1935", "to_node_id": "1938", "b1": {"x": -2046.5487687587738, "y": -5686.892135620117}, "b2": {"x": -2055.2884128540754, "y": -5686.621994018555}}}}, "258": {"name": "Nonenzymatic dehydration of L-4-Hydroxyglutamate semialdehyde", "bigg_id": "L4HGSA", "reversibility": true, "label_x": -2061.5074479579926, "label_y": -5022.7994384765625, "gene_reaction_rule": "", "genes": [], "metabolites": [{"bigg_id": "1p3h5c__L_c", "coefficient": 1}, {"bigg_id": "4hglusa__L_c", "coefficient": -1}, {"bigg_id": "h2o_c", "coefficient": 1}, {"bigg_id": "h_c", "coefficient": 1}], "segments": {"1845": {"from_node_id": "1939", "to_node_id": "1940", "b1": null, "b2": null}, "1846": {"from_node_id": "1941", "to_node_id": "1940", "b1": null, "b2": null}, "1847": {"from_node_id": "1941", "to_node_id": "1925", "b1": {"x": -2057.5074479579926, "y": -4982.7994384765625}, "b2": {"x": -2057.8435559272766, "y": -4983.069641113281}}, "1848": {"from_node_id": "1939", "to_node_id": "1942", "b1": {"x": -1969.5074479579926, "y": -4982.7994384765625}, "b2": {"x": -1979.9646804332733, "y": -4982.7994384765625}}, "1849": {"from_node_id": "1941", "to_node_id": "1943", "b1": {"x": -2053.5074479579926, "y": -4982.7994384765625}, "b2": {"x": -2071.9562957286835, "y": -4982.799468994141}}, "1850": {"from_node_id": "1941", "to_node_id": "1944", "b1": {"x": -2057.5074479579926, "y": -4982.7994384765625}, "b2": {"x": -2059.5044827461234, "y": -4987.512023925781}}}}, "268": {"name": "Creatine phosphatase", "bigg_id": "CRTNP", "reversibility": false, "label_x": -1204.9566650390625, "label_y": -5457.964649200439, "gene_reaction_rule": "", "genes": [], "metabolites": [{"bigg_id": "crtn_c", "coefficient": 1}, {"bigg_id": "pcreat_c", "coefficient": -1}, {"bigg_id": "pi_c", "coefficient": 1}], "segments": {"1907": {"from_node_id": "2005", "to_node_id": "2006", "b1": null, "b2": null}, "1908": {"from_node_id": "2007", "to_node_id": "2006", "b1": null, "b2": null}, "1909": {"from_node_id": "2007", "to_node_id": "2008", "b1": {"x": -1196.9566650390625, "y": -5500.638187408447}, "b2": {"x": -1213.523181541704, "y": -5500.638187408447}}, "1910": {"from_node_id": "2005", "to_node_id": "2004", "b1": {"x": -1112.9566650390625, "y": -5500.638187408447}, "b2": {"x": -1108.8137817382812, "y": -5500.638187408447}}, "1911": {"from_node_id": "2007", "to_node_id": "2009", "b1": {"x": -1200.9566650390625, "y": -5500.638187408447}, "b2": {"x": -1203.05810546875, "y": -5503.401386260986}}}}, "269": {"name": "Creatine kinase", "bigg_id": "CK", "reversibility": false, "label_x": -1033.4103393554688, "label_y": -5381.421461105347, "gene_reaction_rule": "CKB or CKM", "genes": [{"name": "G_CKB", "annotation": {"bgee.gene": "ENSG00000166165", "biocyc": "MetaCyc:HS09344-MONOMER", "biogrid": "107572", "brenda": "2.7.3.2", "ccds": "CCDS9981.1", "cdd": "cd00716", "chembl.target": "CHEMBL6049", "dbsnp": ["rs36002620", "rs35156510", "rs12505"], "dip": "DIP-52968N", "drugbank": ["DB00148", "DB00300", "DB00787", "DB13191", "DB13749"], "ec-code": "2.7.3.2", "eggnog": "KOG3581", "ena.embl": ["M16451", "M21243", "M21237", "M21238", "M21239", "M21240", "M21241", "M21242", "L47647", "M16364", "X15334", "AK290101", "AK312282", "CR542268", "DQ333313", "CH471061", "BC001190", "BC004914", "BC008323", "BC010002", "BC019259", "BC019281", "M22356", "M22355"], "ensembl": "ENSG00000166165", "genecards": "CKB", "genetree": "ENSGT00950000182772", "genewiki": "CKB_(gene)", "go": ["0004111", "0005524", "0005615", "0005739", "0005829", "0005886", "0016310", "0021762", "0031625", "0046314", "0070062", "0140651"], "hgnc": "1991", "hgnc.symbol": "CKB", "hogenom": "CLU_019868_4_2_1", "hpa": "ENSG00000166165", "interpro": ["IPR000749", "IPR022415", "IPR022414", "IPR022413", "IPR036802", "IPR014746"], "kegg.genes": "hsa:1152", "mgi": "MGI:88407", "mim": "123280", "ncbigene": "1152", "nextprot": "NX_P12277", "oma.grp": "NRGHEFM", "orthodb": "35839at2759", "panther.family": ["PTHR11547", "PTHR11547:SF23"], "pdb": ["3B6R", "3DRB", "3DRE", "6V9H", "7BF1", "7TUN"], "pfam": ["PF00217", "PF02807"], "pharmgkb.gene": "PA26528", "prosite": ["PS00112", "PS51510", "PS51509"], "proteomicsdb.protein": "52846", "pubchem.compound": ["11954236", "2022", "464205", "586", "6398764", "9548602"], "reactome": ["R-HSA-71288", "R-HSA-9696264"], "references": ["pubmed:28364583", "pubmed:708891"], "refseq": "NP_001814.2", "sbo": "SBO:0000243", "smpdb": ["SMP0000020", "SMP0000188", "SMP0000207", "SMP0000208", "SMP0000360", "SMP0000361", "SMP0000362", "SMP0000363", "SMP0000504", "SMP0000505", "SMP0000506", "SMP0000507"], "smr": "P12277", "supfam": ["SSF55931", "SSF48034"], "taxonomy": "9606", "treefam": "TF314214", "uniparc": "UPI000012DCBA", "uniprot": "P12277", "uniprot.chain": "PRO_0000211966"}, "bigg_id": "CKB"}, {"name": "G_CKM", "annotation": {"bgee.gene": "ENSG00000104879", "biocyc": "MetaCyc:HS02640-MONOMER", "biogrid": "107578", "brenda": "2.7.3.2", "ccds": "CCDS12659.1", "cdd": "cd00716", "chembl.target": "CHEMBL2656", "dbsnp": ["rs11559024", "rs17875653", "rs17357122", "rs17875625"], "drugbank": ["DB00148", "DB00300", "DB00787", "DB02490", "DB04027", "DB13191"], "ec-code": "2.7.3.2", "eggnog": "KOG3581", "ena.embl": ["M14780", "M21494", "M21488", "M21489", "M21490", "M21491", "M21492", "M21493", "BT006793", "AY585238", "AC005781", "BC007462", "M16440"], "ensembl": "ENSG00000104879", "genecards": "CKM", "genetree": "ENSGT00950000182772", "genewiki": "CKM_(gene)", "go": ["0004111", "0005524", "0005615", "0005829", "0016310", "0046314"], "hgnc": "1994", "hgnc.symbol": "CKM", "hogenom": "CLU_019868_4_2_1", "hpa": "ENSG00000104879", "interpro": ["IPR000749", "IPR022415", "IPR022414", "IPR022413", "IPR036802", "IPR014746"], "kegg.genes": "hsa:1158", "mgi": "MGI:88413", "mim": "123310", "ncbigene": "1158", "nextprot": "NX_P06732", "oma.grp": "IIMQERV", "orthodb": "35839at2759", "panther.family": ["PTHR11547", "PTHR11547:SF63"], "pdb": ["1I0E", "7BF2"], "pfam": ["PF00217", "PF02807"], "pharmgkb.gene": "PA26532", "prosite": ["PS00112", "PS51510", "PS51509"], "proteomicsdb.protein": "51918", "pubchem.compound": ["11954236", "2022", "464205", "586", "6398764", "9548602"], "reactome": "R-HSA-71288", "refseq": ["NP_001815.2", "XP_016881729.1"], "sbo": "SBO:0000243", "smr": "P06732", "supfam": ["SSF55931", "SSF48034"], "taxonomy": "9606", "treefam": "TF314214", "uniparc": "UPI000012DCC3", "uniprot": "P06732", "uniprot.chain": "PRO_0000211975"}, "bigg_id": "CKM"}], "metabolites": [{"bigg_id": "adp_c", "coefficient": 1}, {"bigg_id": "atp_c", "coefficient": -1}, {"bigg_id": "creat_c", "coefficient": -1}, {"bigg_id": "h_c", "coefficient": 1}, {"bigg_id": "pcreat_c", "coefficient": 1}], "segments": {"1912": {"from_node_id": "2010", "to_node_id": "2011", "b1": null, "b2": null}, "1913": {"from_node_id": "2012", "to_node_id": "2011", "b1": null, "b2": null}, "1914": {"from_node_id": "2012", "to_node_id": "2013", "b1": {"x": -1050.0637817382812, "y": -5439.074918746948}, "b2": {"x": -1033.6893005371094, "y": -5454.404096603394}}, "1915": {"from_node_id": "2010", "to_node_id": "2014", "b1": {"x": -1050.0637817382812, "y": -5347.074918746948}, "b2": {"x": -1048.5808410644531, "y": -5341.666563034058}}, "1916": {"from_node_id": "2010", "to_node_id": "2015", "b1": {"x": -1050.0637817382812, "y": -5351.074918746948}, "b2": {"x": -1050.0637817382812, "y": -5316.508222579956}}, "1917": {"from_node_id": "2012", "to_node_id": "2016", "b1": {"x": -1048.4102783203125, "y": -5407.658971786499}, "b2": {"x": -1045.9072875976562, "y": -5446.136739730835}}, "1918": {"from_node_id": "2012", "to_node_id": "2004", "b1": {"x": -1050.0637817382812, "y": -5435.074918746948}, "b2": {"x": -1050.0637817382812, "y": -5441.888187408447}}}}, "280": {"name": "2-keto-4-methylthiobutyrate transamination", "bigg_id": "UNK3", "reversibility": false, "label_x": 104.86556257168195, "label_y": -4275.62744140625, "gene_reaction_rule": "GOT1", "genes": [{"name": "GOT1", "annotation": {"bgee.gene": "ENSG00000120053", "biocyc": "MetaCyc:HS04361-MONOMER", "biogrid": "109067", "brenda": ["2.6.1.1", "2.6.1.64"], "ccds": "CCDS7479.1", "cdd": "cd00609", "chembl.target": "CHEMBL2189139", "dbsnp": "rs749913156", "drugbank": ["DB00114", "DB00128", "DB00142", "DB00151", "DB00210", "DB04299", "DB09130"], "drugcentral": "1550", "ec-code": ["2.6.1.1", "2.6.1.3"], "eggnog": "KOG1412", "ena.embl": ["M37400", "AF080467", "AF080459", "AF080460", "AF080461", "AF080462", "AF080463", "AF080464", "AF080465", "AF080466", "AF052153", "AK301916", "AK312684", "AL391684", "CH471066", "BC000498"], "ensembl": "ENSG00000120053", "genecards": "GOT1", "genetree": "ENSGT00950000183082", "genewiki": "GOT1", "go": ["0004069", "0004609", "0005634", "0005737", "0005829", "0006094", "0006103", "0006107", "0006114", "0006531", "0006532", "0006533", "0006536", "0007219", "0019550", "0019551", "0030170", "0032869", "0047801", "0051384", "0055089", "0070062"], "hgnc": "4432", "hgnc.symbol": "GOT1", "hogenom": "CLU_032440_1_2_1", "hpa": "ENSG00000120053", "hprd": "00687", "interpro": ["IPR004839", "IPR000796", "IPR004838", "IPR015424", "IPR015421", "IPR015422"], "kegg.genes": "hsa:2805", "mgi": "MGI:95791", "mim": ["138180", "614419"], "ncbigene": "2805", "nextprot": "NX_P17174", "oma.grp": "SWAIRYF", "orthodb": "1123851at2759", "panther.family": ["PTHR11879", "PTHR11879:SF3"], "pdb": ["3II0", "3WZF", "6DNA", "6DNB", "6DND", "6LIG"], "pfam": "PF00155", "pharmgkb.gene": "PA28817", "prints": "PR00799", "prosite": "PS00105", "proteomicsdb.protein": ["53459", "6862"], "pubchem.compound": ["1051", "5862", "60164"], "reactome": ["R-HSA-1237112", "R-HSA-70263", "R-HSA-8963693"], "references": "pubmed:14217768", "refseq": "NP_002070.1", "sbo": "SBO:0000243", "smpdb": ["SMP0000006", "SMP0000008", "SMP0000013", "SMP0000020", "SMP0000169", "SMP0000188", "SMP0000190", "SMP0000206", "SMP0000207", "SMP0000208", "SMP0000218", "SMP0000360", "SMP0000361", "SMP0000362", "SMP0000363", "SMP0000369", "SMP0000370", "SMP0000429", "SMP0000494", "SMP0000498", "SMP0000499", "SMP0000504", "SMP0000505", "SMP0000506", "SMP0000507", "SMP0000533", "SMP0000722"], "smr": "P17174", "supfam": "SSF53383", "taxonomy": "9606", "treefam": "TF314089", "uniparc": "UPI000013CA75", "uniprot": "P17174", "uniprot.chain": "PRO_0000123879", "uniprot.isoform": "P17174-1"}, "bigg_id": "GOT1"}], "metabolites": [{"bigg_id": "2kmb_c", "coefficient": -1}, {"bigg_id": "akg_c", "coefficient": 1}, {"bigg_id": "glu__L_c", "coefficient": -1}, {"bigg_id": "met__L_c", "coefficient": 1}], "segments": {"1987": {"from_node_id": "2089", "to_node_id": "2090", "b1": null, "b2": null}, "1988": {"from_node_id": "2091", "to_node_id": "2090", "b1": null, "b2": null}, "1989": {"from_node_id": "2089", "to_node_id": "2088", "b1": {"x": 89.86556257168195, "y": -4243.62744140625}, "b2": {"x": 89.86556257168195, "y": -4303.1746826171875}}, "1990": {"from_node_id": "2091", "to_node_id": "2092", "b1": {"x": 89.86556257168195, "y": -4331.62744140625}, "b2": {"x": 91.6590576171875, "y": -4337.0555419921875}}, "1991": {"from_node_id": "2089", "to_node_id": "2093", "b1": {"x": 89.86556257168195, "y": -4239.62744140625}, "b2": {"x": 104.8736572265625, "y": -4234.19921875}}, "1992": {"from_node_id": "2091", "to_node_id": "2094", "b1": {"x": 89.86556257168195, "y": -4327.62744140625}, "b2": {"x": 91.73397077480695, "y": -4351.478942871094}}}}, "281": {"name": "1,2-dihydroxy-3-keto-5-methylthiopentene dioxygenase", "bigg_id": "ARDFE2", "reversibility": false, "label_x": 104.86556257168195, "label_y": -4023.084716796875, "gene_reaction_rule": "ADI1", "genes": [{"name": "ADI1", "annotation": {"bgee.gene": "ENSG00000182551", "biogrid": "120547", "brenda": ["1.13.11.53", "1.13.11.54"], "ccds": ["CCDS1653.1", "CCDS77380.1"], "cdd": "cd02232", "chembl.target": "CHEMBL3817720", "ec-code": ["1.13.11.53", "1.13.11.54"], "eggnog": "KOG2107", "ena.embl": ["AB158319", "AF087863", "AB073609", "AK001775", "AK127473", "AK222467", "AC142528", "AC114810", "CH471053", "BC001467", "AF403478"], "ensembl": "ENSG00000182551", "genecards": "ADI1", "genetree": "ENSGT00390000008195", "genewiki": "ADI1", "go": ["0005506", "0005634", "0005737", "0005829", "0005886", "0006555", "0010308", "0010309", "0016151", "0016491", "0019509"], "hamap": "MF_03154", "hgnc": "30576", "hgnc.symbol": "ADI1", "hogenom": "CLU_090154_0_1_1", "hpa": "ENSG00000182551", "interpro": ["IPR004313", "IPR027496", "IPR014710", "IPR011051"], "kegg.genes": "hsa:55256", "mgi": "MGI:2144929", "mim": "613400", "ncbigene": "55256", "nextprot": "NX_Q9BV57", "oma.grp": "EQNYVKA", "orthodb": "130851at2759", "panther.family": ["PTHR23418:SF0", "PTHR23418"], "pdb": ["4QGN", "7JXG"], "pfam": "PF03079", "pharmgkb.gene": "PA143485291", "proteomicsdb.protein": ["79171", "79172"], "reactome": "R-HSA-1237112", "references": "pubmed:32104927", "refseq": ["NP_001293006.1", "NP_060739.2"], "sbo": "SBO:0000243", "smr": "Q9BV57", "supfam": "SSF51182", "taxonomy": "9606", "treefam": "TF300231", "uniparc": "UPI000006D8C6", "uniprot": "Q9BV57", "uniprot.chain": "PRO_0000162942", "uniprot.isoform": "Q9BV57-1"}, "bigg_id": "ADI1"}], "metabolites": [{"bigg_id": "2kmb_c", "coefficient": 1}, {"bigg_id": "dhmtp_c", "coefficient": -1}, {"bigg_id": "for_c", "coefficient": 1}, {"bigg_id": "h_c", "coefficient": 1}, {"bigg_id": "o2_c", "coefficient": -1}], "segments": {"1993": {"from_node_id": "2095", "to_node_id": "2096", "b1": null, "b2": null}, "1994": {"from_node_id": "2097", "to_node_id": "2096", "b1": null, "b2": null}, "1995": {"from_node_id": "2097", "to_node_id": "2088", "b1": {"x": 89.86556257168195, "y": -4075.084716796875}, "b2": {"x": 89.86556257168195, "y": -4112.99462890625}}, "1996": {"from_node_id": "2095", "to_node_id": "2098", "b1": {"x": 89.86556257168195, "y": -3987.084716796875}, "b2": {"x": 89.86556257168195, "y": -3999.275811089409}}, "1997": {"from_node_id": "2097", "to_node_id": "2099", "b1": {"x": 89.86556257168195, "y": -4079.084716796875}, "b2": {"x": 85.05180664062482, "y": -4087.8165283203125}}, "1998": {"from_node_id": "2097", "to_node_id": "2100", "b1": {"x": 89.86556257168195, "y": -4079.084716796875}, "b2": {"x": 88.69487304687482, "y": -4082.8612060546875}}, "1999": {"from_node_id": "2095", "to_node_id": "2101", "b1": {"x": 89.86556257168195, "y": -3991.084716796875}, "b2": {"x": 98.43632812499982, "y": -3989.514892578125}}}}, "286": {"name": "Enolase-phosphatase E1", "bigg_id": "ENOPH", "reversibility": false, "label_x": 104.86556257168195, "label_y": -3777.222100151909, "gene_reaction_rule": "ENOPH1", "genes": [{"name": "ENOPH1", "annotation": {"bgee.gene": "ENSG00000145293", "biogrid": "121811", "brenda": "3.1.3.77", "ccds": "CCDS3594.1", "cdd": "cd01629", "drugbank": ["DB07912", "DB09325"], "ec-code": "3.1.3.77", "eggnog": "KOG2630", "ena.embl": ["AF113125", "AK022656", "CR457141", "BC001317", "BC065815", "AF177286"], "ensembl": "ENSG00000145293", "genecards": "ENOPH1", "genetree": "ENSGT00440000039914", "go": ["0000287", "0005634", "0005829", "0019284", "0019509", "0043715", "0043716", "0043874"], "hamap": ["MF_01681", "MF_03117"], "hgnc": "24599", "hgnc.symbol": "ENOPH1", "hogenom": "CLU_023273_0_0_1", "hpa": "ENSG00000145293", "hprd": "17467", "interpro": ["IPR023943", "IPR027511", "IPR036412", "IPR006439", "IPR023214"], "kegg.genes": "hsa:58478", "ncbigene": "58478", "nextprot": "NX_Q9UHY7", "oma.grp": "QLKGHVY", "orthodb": "275419at2759", "panther.family": ["PTHR20371", "PTHR20371:SF1"], "pdb": ["1YNS", "1ZS9"], "pfam": "PF00702", "pharmgkb.gene": "PA162385052", "proteomicsdb.protein": ["84440", "84441"], "pubchem.compound": "5235", "reactome": "R-HSA-1237112", "refseq": ["NP_001278946.1", "NP_067027.1"], "sbo": "SBO:0000243", "smr": "Q9UHY7", "supfam": "SSF56784", "taxonomy": "9606", "treefam": "TF105939", "uniparc": "UPI000006D6DB", "uniprot": "Q9UHY7", "uniprot.chain": "PRO_0000254007", "uniprot.isoform": "Q9UHY7-1"}, "bigg_id": "ENOPH1"}], "metabolites": [{"bigg_id": "dhmtp_c", "coefficient": 1}, {"bigg_id": "dkmpp_c", "coefficient": -1}, {"bigg_id": "h2o_c", "coefficient": -1}, {"bigg_id": "h_c", "coefficient": 1}, {"bigg_id": "pi_c", "coefficient": 1}], "segments": {"2024": {"from_node_id": "2126", "to_node_id": "2127", "b1": null, "b2": null}, "2025": {"from_node_id": "2128", "to_node_id": "2127", "b1": null, "b2": null}, "2026": {"from_node_id": "2128", "to_node_id": "2098", "b1": {"x": 89.86556257168195, "y": -3829.222100151909}, "b2": {"x": 89.86556257168195, "y": -3857.2212456597217}}, "2027": {"from_node_id": "2126", "to_node_id": "2129", "b1": {"x": 89.86556257168195, "y": -3745.222100151909}, "b2": {"x": 89.86556257168195, "y": -3714.7433159722223}}, "2028": {"from_node_id": "2126", "to_node_id": "2137", "b1": {"x": 89.86556257168195, "y": -3741.222100151909}, "b2": {"x": 57.71773045205691, "y": -3739.0974663628467}}, "2029": {"from_node_id": "2128", "to_node_id": "2131", "b1": {"x": 89.86556257168195, "y": -3833.222100151909}, "b2": {"x": 88.95405857705691, "y": -3832.0430230034717}}, "2030": {"from_node_id": "2128", "to_node_id": "2132", "b1": {"x": 89.86556257168195, "y": -3833.222100151909}, "b2": {"x": 89.29390232705691, "y": -3832.0430230034717}}}}, "287": {"name": "5-Methylthio-5-deoxy-D-ribulose 1-phosphate dehydratase", "bigg_id": "MDRPD", "reversibility": false, "label_x": -87.70719630575559, "label_y": -3615.4892876519098, "gene_reaction_rule": "APIP", "genes": [{"name": "G_APIP", "annotation": {"bgee.gene": "ENSG00000149089", "biogrid": "119265", "brenda": "4.2.1.109", "ccds": "CCDS7895.1", "dbsnp": ["rs2956114", "rs17850326", "rs1977420", "rs17850327"], "ec-code": "4.2.1.109", "eggnog": "KOG2631", "ena.embl": ["AF132963", "AK292648", "AC107928", "BC008440", "BC009077", "BC017594"], "ensembl": "ENSG00000149089", "genecards": "APIP", "genetree": "ENSGT00390000001680", "genewiki": "APIP", "go": ["0005737", "0005829", "0006915", "0008270", "0019284", "0019509", "0042802", "0043066", "0046570", "0051289", "0070269", "0070372"], "hamap": "MF_03116", "hgnc": "17581", "hgnc.symbol": "APIP", "hogenom": "CLU_006033_4_0_1", "hpa": "ENSG00000149089", "interpro": ["IPR001303", "IPR036409", "IPR017714", "IPR027514"], "kegg.genes": "hsa:51074", "mgi": "MGI:1926788", "mim": "612491", "ncbigene": "51074", "nextprot": "NX_Q96GX9", "oma.grp": "IRGHGLY", "orthodb": "275419at2759", "panther.family": ["PTHR10640", "PTHR10640:SF7"], "pdb": "4M6R", "pfam": "PF00596", "pharmgkb.gene": "PA142672601", "proteomicsdb.protein": "76681", "reactome": ["R-HSA-111458", "R-HSA-1237112", "R-HSA-9627069"], "refseq": "NP_057041.2", "sbo": "SBO:0000243", "smart": "SM01007", "smr": "Q96GX9", "supfam": "SSF53639", "taxonomy": "9606", "treefam": "TF105632", "uniparc": "UPI00000411D1", "uniprot": "Q96GX9", "uniprot.chain": "PRO_0000239022"}, "bigg_id": "APIP"}], "metabolites": [{"bigg_id": "5mdru1p_c", "coefficient": -1}, {"bigg_id": "dkmpp_c", "coefficient": 1}, {"bigg_id": "h2o_c", "coefficient": 1}], "segments": {"2031": {"from_node_id": "2133", "to_node_id": "2134", "b1": null, "b2": null}, "2032": {"from_node_id": "2135", "to_node_id": "2134", "b1": null, "b2": null}, "2033": {"from_node_id": "2133", "to_node_id": "2159", "b1": {"x": -126.39310939169309, "y": -3655.9933159722223}, "b2": {"x": -115.38969142294309, "y": -3655.9933159722223}}, "2034": {"from_node_id": "2135", "to_node_id": "2129", "b1": {"x": -42.39310939169309, "y": -3655.9933159722223}, "b2": {"x": 31.11556257168195, "y": -3655.9933159722223}}, "2035": {"from_node_id": "2135", "to_node_id": "2137", "b1": {"x": -38.39310939169309, "y": -3655.9933159722223}, "b2": {"x": -33.55924708700559, "y": -3656.4177788628467}}}}, "290": {"name": "5-methylthioribose-1-phosphate isomerase", "bigg_id": "MTRI", "reversibility": true, "label_x": -317.33577452349436, "label_y": -3607.086819118924, "gene_reaction_rule": "MRI1", "genes": [{"name": "G_MRI1", "annotation": {"bgee.gene": "ENSG00000037757", "biogrid": "123973", "brenda": "5.3.1.23", "ccds": ["CCDS12297.1", "CCDS32923.1"], "dbsnp": ["rs35098252", "rs10402855"], "ec-code": "5.3.1.23", "eggnog": "KOG1468", "ena.embl": ["AY358176", "AL834276", "CH471106", "BC001703"], "ensembl": "ENSG00000037757", "genecards": "MRI1", "genetree": "ENSGT00390000013732", "genewiki": "MGC3207", "go": ["0001650", "0005654", "0005829", "0019284", "0019509", "0042802", "0042995", "0046523"], "hamap": "MF_01678", "hgnc": "28469", "hgnc.symbol": "MRI1", "hogenom": "CLU_016218_1_3_1", "hpa": "ENSG00000037757", "interpro": ["IPR000649", "IPR005251", "IPR042529", "IPR011559", "IPR027363", "IPR037171"], "kegg.genes": "hsa:84245", "mgi": "MGI:1915123", "mim": "615105", "ncbigene": "84245", "nextprot": "NX_Q9BV20", "oma.grp": "RLWVDET", "orthodb": "4853at2759", "panther.family": ["PTHR43475", "PTHR43475:SF1"], "pdb": ["4LDQ", "4LDR"], "pfam": "PF01008", "pharmgkb.gene": "PA164723110", "proteomicsdb.protein": ["79152", "79153"], "reactome": "R-HSA-1237112", "refseq": ["NP_001026897.1", "NP_001316501.1", "NP_115661.1"], "sbo": "SBO:0000243", "smr": "Q9BV20", "supfam": "SSF100950", "taxonomy": "9606", "treefam": "TF300852", "uniparc": "UPI0000051F79", "uniprot": "Q9BV20", "uniprot.chain": "PRO_0000317325"}, "bigg_id": "MRI1"}], "metabolites": [{"bigg_id": "5mdr1p_c", "coefficient": -1}, {"bigg_id": "5mdru1p_c", "coefficient": 1}], "segments": {"2054": {"from_node_id": "2156", "to_node_id": "2157", "b1": null, "b2": null}, "2055": {"from_node_id": "2158", "to_node_id": "2157", "b1": null, "b2": null}, "2056": {"from_node_id": "2156", "to_node_id": "1871", "b1": {"x": -317.44319639849436, "y": -3658.0691189236113}, "b2": {"x": -310.6482745234939, "y": -3658.0691189236113}}, "2057": {"from_node_id": "2158", "to_node_id": "2159", "b1": {"x": -233.44319639849436, "y": -3658.0691189236113}, "b2": {"x": -229.0164385859939, "y": -3658.0691189236113}}}}, "321": {"name": "Methionine adenosyltransferase", "bigg_id": "METAT", "reversibility": false, "label_x": 106.73397077480695, "label_y": -4575.228942871094, "gene_reaction_rule": "MAT2A and MAT2B", "genes": [{"name": "G_4144_AT1", "annotation": {"bgee.gene": "ENSG00000168906", "biocyc": "MetaCyc:HS09847-MONOMER", "biogrid": "110314", "brenda": "2.5.1.6", "ccds": "CCDS1977.1", "cdd": "cd18079", "chembl.target": "CHEMBL3313835", "complexportal": "CPX-948", "disprot": "DP02825", "drugbank": ["DB00118", "DB00134"], "ec-code": "2.5.1.6", "eggnog": "KOG1506", "ena.embl": ["X68836", "DQ083239", "AK291126", "AK297758", "AK316411", "AC016753", "CH471053", "BC001686", "BC001854"], "ensembl": "ENSG00000168906", "genecards": "MAT2A", "genetree": "ENSGT00950000183185", "go": ["0004478", "0005524", "0005829", "0006556", "0006730", "0034214", "0036094", "0042802", "0046872", "0048269", "0051291", "1990830"], "hamap": "MF_00086", "hgnc": "6904", "hgnc.symbol": "MAT2A", "hogenom": "CLU_041802_0_1_1", "hpa": "ENSG00000168906", "interpro": ["IPR022631", "IPR022630", "IPR022629", "IPR022628", "IPR002133", "IPR022636"], "kegg.genes": "hsa:4144", "mgi": "MGI:2443731", "mim": "601468", "ncbigene": "4144", "nextprot": "NX_P31153", "oma.grp": "MPYLRPD", "orphanet": "91387", "orthodb": "446435at2759", "panther.family": ["PTHR11964:SF73", "PTHR11964"], "pdb": ["2P02", "4KTT", "4KTV", "4NDN", "5A19", "5A1G", "5A1I", "5UGH", "6FAJ", "6FBN", "6FBO", "6FBP", "6FCB", "6FCD", "6FWB", "6G6R", "6P9V", "6WKB", "7BHR", "7BHS", "7BHT", "7BHU", "7BHV", "7BHW", "7BHX", "7KCC", "7KCE", "7KCF", "7KDA", "7KDB", "7L1A", "7LNH", "7RW5", "7RW7", "7RWG", "7RWH", "7RXV", "7RXW", "7RXX", "8AXZ", "8OOG", "8P1T", "8P1V", "8P1W", "8P4H"], "pfam": ["PF02773", "PF02772", "PF00438"], "pharmgkb.gene": "PA30647", "pirsf": "PIRSF000497", "prosite": ["PS00376", "PS00377"], "proteomicsdb.protein": ["4670", "54763"], "pubchem.compound": ["34755", "876"], "reactome": "R-HSA-156581", "references": ["pubmed:25075345", "pubmed:6871179"], "refseq": "NP_005902.1", "sbo": "SBO:0000243", "smpdb": ["SMP0000029", "SMP0000033", "SMP0000123", "SMP0000177", "SMP0000214", "SMP0000221", "SMP0000222", "SMP0000340", "SMP0000341", "SMP0000445", "SMP0000570", "SMP0002313"], "smr": "P31153", "supfam": "SSF55973", "taxonomy": "9606", "treefam": "TF300511", "uniparc": "UPI0000000C32", "uniprot": "P31153", "uniprot.chain": "PRO_0000174435", "uniprot.isoform": "P31153-1"}, "bigg_id": "MAT2A"}, {"name": "G_27430_AT1", "annotation": {"bgee.gene": "ENSG00000038274", "biocyc": "MetaCyc:HS00531-MONOMER", "biogrid": "118166", "brenda": "2.5.1.6", "ccds": ["CCDS4364.1", "CCDS4365.1"], "cdd": "cd05254", "complexportal": "CPX-948", "dbsnp": "rs17849948", "drugbank": "DB00134", "eggnog": "KOG1430", "ena.embl": ["AF182814", "AJ243721", "DQ395260", "DQ413183", "AL136664", "AB073390", "AY358695", "AK312365", "CH471062", "BC005218", "BC066645", "BC093030", "AF113225"], "ensembl": "ENSG00000038274", "genecards": "MAT2B", "genetree": "ENSGT00390000006721", "go": ["0005634", "0005829", "0006556", "0006730", "0019899", "0048269", "0048270", "0070062"], "hgnc": "6905", "hgnc.symbol": "MAT2B", "hogenom": "CLU_045518_0_0_1", "hpa": "ENSG00000038274", "interpro": ["IPR005913", "IPR036291", "IPR029903"], "kegg.genes": "hsa:27430", "mgi": "MGI:1913667", "mim": "605527", "ncbigene": "27430", "nextprot": "NX_Q9NZL9", "oma.grp": "AGETTWH", "orthodb": "3080056at2759", "panther.family": ["PTHR10491", "PTHR10491:SF4"], "pdb": ["2YDX", "2YDY", "4KTT", "4KTV", "4NDN"], "pfam": "PF04321", "pharmgkb.gene": "PA30648", "proteomicsdb.protein": ["83432", "83433", "83434", "83435", "83436"], "pubchem.compound": "876", "reactome": ["R-HSA-156581", "R-HSA-5689880"], "references": ["pubmed:25075345", "pubmed:6871179"], "refseq": ["NP_037415.1", "NP_877725.1"], "sbo": "SBO:0000243", "smpdb": ["SMP0000029", "SMP0000033", "SMP0000123", "SMP0000177", "SMP0000214", "SMP0000221", "SMP0000222", "SMP0000340", "SMP0000341", "SMP0000445", "SMP0000570", "SMP0002313"], "smr": "Q9NZL9", "supfam": "SSF51735", "taxonomy": "9606", "treefam": "TF332849", "uniparc": "UPI0000037B81", "uniprot": "Q9NZL9", "uniprot.chain": "PRO_0000287520", "uniprot.isoform": "Q9NZL9-1"}, "bigg_id": "MAT2B"}], "metabolites": [{"bigg_id": "amet__L_c", "coefficient": 1}, {"bigg_id": "atp_c", "coefficient": -1}, {"bigg_id": "h2o_c", "coefficient": -1}, {"bigg_id": "met__L_c", "coefficient": -1}, {"bigg_id": "pi_c", "coefficient": 1}, {"bigg_id": "ppi_c", "coefficient": 1}], "segments": {"2254": {"from_node_id": "2363", "to_node_id": "2364", "b1": null, "b2": null}, "2255": {"from_node_id": "2365", "to_node_id": "2364", "b1": null, "b2": null}, "2256": {"from_node_id": "2365", "to_node_id": "2366", "b1": {"x": 91.73397077480695, "y": -4627.228942871094}, "b2": {"x": 91.73397077480695, "y": -4742.393990371304}}, "2257": {"from_node_id": "2363", "to_node_id": "2367", "b1": {"x": 91.73397077480695, "y": -4539.228942871094}, "b2": {"x": 73.73397077480695, "y": -4513.978942871094}}, "2258": {"from_node_id": "2363", "to_node_id": "2368", "b1": {"x": 91.73397077480695, "y": -4539.228942871094}, "b2": {"x": 109.73397077480695, "y": -4513.978942871094}}, "2259": {"from_node_id": "2363", "to_node_id": "2094", "b1": {"x": 91.73397077480695, "y": -4543.228942871094}, "b2": {"x": 91.73397077480695, "y": -4468.978942871094}}, "2260": {"from_node_id": "2365", "to_node_id": "2369", "b1": {"x": 91.73397077480695, "y": -4631.228942871094}, "b2": {"x": 73.73397077480695, "y": -4656.478942871094}}, "2261": {"from_node_id": "2365", "to_node_id": "2370", "b1": {"x": 91.73397077480695, "y": -4631.228942871094}, "b2": {"x": 109.73397077480695, "y": -4656.478942871094}}}}, "323": {"name": "Adenosylmethionine decarboxylase", "bigg_id": "ADMDC", "reversibility": false, "label_x": -131.2691646721155, "label_y": -4841.143990371304, "gene_reaction_rule": "", "genes": [], "metabolites": [{"bigg_id": "amet__L_c", "coefficient": -1}, {"bigg_id": "ametam_c", "coefficient": 1}, {"bigg_id": "co2_c", "coefficient": 1}, {"bigg_id": "h_c", "coefficient": -1}], "segments": {"2268": {"from_node_id": "2377", "to_node_id": "2378", "b1": null, "b2": null}, "2269": {"from_node_id": "2379", "to_node_id": "2378", "b1": null, "b2": null}, "2270": {"from_node_id": "2377", "to_node_id": "2366", "b1": {"x": -39.269164672115494, "y": -4801.143990371304}, "b2": {"x": 32.98397077480695, "y": -4801.143990371304}}, "2271": {"from_node_id": "2379", "to_node_id": "771", "b1": {"x": -123.2691646721155, "y": -4801.143990371304}, "b2": {"x": -264.90982805331805, "y": -4801.143990371304}}, "2272": {"from_node_id": "2379", "to_node_id": "2381", "b1": {"x": -127.2691646721155, "y": -4801.143990371304}, "b2": {"x": -154.51602922519305, "y": -4819.61155498356}}, "2273": {"from_node_id": "2377", "to_node_id": "2382", "b1": {"x": -35.269164672115494, "y": -4801.143990371304}, "b2": {"x": -12.016029225193051, "y": -4819.61155498356}}}}, "326": {"name": "Guanidinoacetate N-methyltransferase", "bigg_id": "GACMTR", "reversibility": true, "label_x": -271.806567801857, "label_y": -5370.3670381336315, "gene_reaction_rule": "", "genes": [], "metabolites": [{"bigg_id": "ahcys__L_c", "coefficient": 1}, {"bigg_id": "amet__L_c", "coefficient": -1}, {"bigg_id": "creat_c", "coefficient": 1}, {"bigg_id": "gudac_c", "coefficient": -1}, {"bigg_id": "h_c", "coefficient": 1}], "segments": {"2288": {"from_node_id": "2397", "to_node_id": "2398", "b1": null, "b2": null}, "2289": {"from_node_id": "2399", "to_node_id": "2398", "b1": null, "b2": null}, "2290": {"from_node_id": "2399", "to_node_id": "2354", "b1": {"x": -286.806567801857, "y": -5311.996386888514}, "b2": {"x": -286.806567801857, "y": -5269.132248493355}}, "2291": {"from_node_id": "2397", "to_node_id": "2401", "b1": {"x": -286.806567801857, "y": -5426.3670381336315}, "b2": {"x": -286.88684719408093, "y": -5494.497206897436}}, "2292": {"from_node_id": "2399", "to_node_id": "2015", "b1": {"x": -287.5066410440445, "y": -5273.593898180018}, "b2": {"x": -283.06490218964063, "y": -5266.73935536373}}, "2293": {"from_node_id": "2397", "to_node_id": "1375", "b1": {"x": -286.806567801857, "y": -5422.3670381336315}, "b2": {"x": -286.806567801857, "y": -5476.678784255773}}, "2294": {"from_node_id": "2399", "to_node_id": "2403", "b1": {"x": -287.5132328409195, "y": -5341.193499925624}, "b2": {"x": -288.94759261932813, "y": -5340.662504472617}}}}, "352": {"name": "6-Lactoyl-5,6,7,8-tetrahydropterin:NADP+ 2'-oxidoreductase", "bigg_id": "6PTHPDH", "reversibility": false, "label_x": 5812.2452636718735, "label_y": -8243.451972113715, "gene_reaction_rule": "CBR1 or AKR1B1", "genes": [{"name": "G_CBR1", "annotation": {"bgee.gene": "ENSG00000159228", "biocyc": "MetaCyc:HS08378-MONOMER", "biogrid": "107319", "brenda": "1.1.1.184", "ccds": ["CCDS13641.1", "CCDS68202.1"], "cdd": "cd05324", "chembl.target": "CHEMBL5586", "dbsnp": ["rs1143663", "rs41557318"], "dip": "DIP-33136N", "drugbank": ["DB00414", "DB00502", "DB00694", "DB00776", "DB00997", "DB01039", "DB01046", "DB01698", "DB02709", "DB03394", "DB03556", "DB04216", "DB04463", "DB04844", "DB05197", "DB06263", "DB09212", "DB11672", "DB12161", "DB14635"], "drugcentral": "3631", "ec-code": ["1.1.1.184", "1.1.1.189", "1.1.1.196", "1.1.1.197", "1.1.1.71"], "eggnog": "KOG1208", "ena.embl": ["J04056", "M62420", "AB003151", "AP000688", "AB124848", "BT019843", "CR541708", "AK294142", "AK314879", "EF141836", "AP001724", "CH471079", "BC002511", "BC015640"], "ensembl": "ENSG00000159228", "genecards": "CBR1", "genetree": "ENSGT00510000046499", "genewiki": "CBR1", "go": ["0004090", "0005829", "0006805", "0008106", "0008211", "0016616", "0016655", "0019371", "0030855", "0042373", "0047020", "0047021", "0050221", "0070062", "1903561", "2000379"], "hgnc": "1548", "hgnc.symbol": "CBR1", "hogenom": "CLU_010194_9_0_1", "hpa": "ENSG00000159228", "interpro": ["IPR045313", "IPR036291", "IPR020904", "IPR002347"], "iuphar.receptor": "1383", "kegg.genes": "hsa:873", "mgi": ["MGI:3646098", "MGI:88284"], "mim": "114830", "ncbigene": "873", "nextprot": "NX_P16152", "oma.grp": "LALQYPK", "orthodb": "3346557at2759", "panther.family": ["PTHR43963", "PTHR43963:SF2"], "pdb": ["1WMA", "2PFG", "3BHI", "3BHJ", "3BHM", "4Z3D"], "pfam": "PF00106", "pharmgkb.gene": "PA26121", "prints": ["PR00081", "PR00080"], "prosite": "PS00061", "proteomicsdb.protein": ["4051", "53298"], "pubchem.compound": ["114897", "157920", "23663407", "30323", "3035016", "31703", "3339", "34312", "3559", "3965", "445154", "5280343", "5280805", "52919", "6018", "62770", "969516"], "reactome": "R-HSA-2162123", "references": "pubmed:8070312", "refseq": ["NP_001273718.1", "NP_001748.1"], "sbo": "SBO:0000243", "smpdb": ["SMP0000005", "SMP0000075", "SMP0000077", "SMP0000083", "SMP0000084", "SMP0000085", "SMP0000086", "SMP0000087", "SMP0000093", "SMP0000094", "SMP0000096", "SMP0000098", "SMP0000101", "SMP0000102", "SMP0000104", "SMP0000106", "SMP0000109", "SMP0000113", "SMP0000114", "SMP0000116", "SMP0000120", "SMP0000289", "SMP0000353", "SMP0000486", "SMP0000487", "SMP0000488", "SMP0000489", "SMP0000490", "SMP0000491", "SMP0000650", "SMP0000692", "SMP0000693", "SMP0000694", "SMP0000695", "SMP0000696", "SMP0000697", "SMP0000698", "SMP0000699", "SMP0000700", "SMP0000701", "SMP0000702", "SMP0000703", "SMP0000704", "SMP0000705", "SMP0000706", "SMP0000707", "SMP0000708", "SMP0000709", "SMP0000710"], "smr": "P16152", "supfam": "SSF51735", "taxonomy": "9606", "treefam": "TF329359", "uniparc": "UPI000004C784", "uniprot": "P16152", "uniprot.chain": "PRO_0000054602"}, "bigg_id": "CBR1"}, {"name": "AKR1B1", "annotation": {"bgee.gene": "ENSG00000085662", "biocyc": "MetaCyc:HS01502-MONOMER", "biogrid": "106732", "brenda": ["1.1.1.188", "1.1.1.21"], "ccds": "CCDS5831.1", "cdd": "cd19107", "chembl.target": "CHEMBL1900", "dbsnp": ["rs5054", "rs5056", "rs5057", "rs2229542", "rs5061", "rs5062"], "drugbank": ["DB00143", "DB00157", "DB00605", "DB00694", "DB00997", "DB01039", "DB01689", "DB02007", "DB02020", "DB02021", "DB02101", "DB02132", "DB02383", "DB02518", "DB02712", "DB02834", "DB02994", "DB03461", "DB04272", "DB05327", "DB05383", "DB05533", "DB06077", "DB06246", "DB07028", "DB07030", "DB07063", "DB07093", "DB07139", "DB07187", "DB07450", "DB07498", "DB07999", "DB08000", "DB08084", "DB08098", "DB08449", "DB08772", "DB11859", "DB16707"], "drugcentral": ["24", "1021", "1193", "1328", "1401", "1440", "1663", "1795", "1943", "2534", "2699", "2704", "2767", "3514", "4624"], "ec-code": ["1.1.1.21", "1.1.1.300", "1.1.1.372", "1.1.1.54"], "eggnog": "KOG1577", "ena.embl": ["J04795", "J05017", "X15414", "M34720", "M34721", "J05474", "M59783", "M59856", "AF032455", "AF328729", "AK313439", "CR450351", "CR542203", "BT019859", "CH236950", "CH471070", "BC000260", "BC005387", "BC010391"], "ensembl": "ENSG00000085662", "genecards": "AKR1B1", "genetree": "ENSGT00940000153272", "genewiki": "AKR1B1", "go": ["0001523", "0001758", "0002070", "0003091", "0004032", "0005615", "0005654", "0005829", "0005975", "0006700", "0009055", "0019853", "0035809", "0036130", "0043066", "0043795", "0044597", "0044598", "0046370", "0047655", "0047939", "0047956", "0052650", "0070062", "0071475", "0072205"], "hgnc": "381", "hgnc.symbol": "AKR1B1", "hogenom": "CLU_023205_0_0_1", "hpa": "ENSG00000085662", "hprd": "00071", "interpro": ["IPR020471", "IPR018170", "IPR023210", "IPR036812"], "iuphar.receptor": "2768", "kegg.genes": "hsa:231", "mgi": "MGI:1353494", "mim": "103880", "ncbigene": "231", "ncbigi": ["530385669", "4502049"], "nextprot": "NX_P15121", "oma.grp": "LWNSQHH", "orthodb": "890110at2759", "panther.family": ["PTHR11732:SF294", "PTHR11732"], "pdb": ["1ABN", "1ADS", "1AZ1", "1AZ2", "1EF3", "1EL3", "1IEI", "1MAR", "1PWL", "1PWM", "1T40", "1T41", "1US0", "1X96", "1X97", "1X98", "1XGD", "1Z3N", "1Z89", "1Z8A", "2ACQ", "2ACR", "2ACS", "2ACU", "2AGT", "2DUX", "2DUZ", "2DV0", "2F2K", "2FZ8", "2FZ9", "2FZB", "2FZD", "2HV5", "2HVN", "2HVO", "2I16", "2I17", "2IKG", "2IKH", "2IKI", "2IKJ", "2INE", "2INZ", "2IPW", "2IQ0", "2IQD", "2IS7", "2ISF", "2J8T", "2NVC", "2NVD", "2PD5", "2PD9", "2PDB", "2PDC", "2PDF", "2PDG", "2PDH", "2PDI", "2PDJ", "2PDK", "2PDL", "2PDM", "2PDN", "2PDP", "2PDQ", "2PDU", "2PDW", "2PDX", "2PDY", "2PEV", "2PF8", "2PFH", "2PZN", "2QXW", "2R24", "3BCJ", "3DN5", "3G5E", "3GHR", "3GHS", "3GHT", "3GHU", "3LBO", "3LD5", "3LEN", "3LEP", "3LQG", "3LQL", "3LZ3", "3LZ5", "3M0I", "3M4H", "3M64", "3MB9", "3MC5", "3ONB", "3ONC", "3P2V", "3Q65", "3Q67", "3RX2", "3RX3", "3RX4", "3S3G", "3T42", "3U2C", "3V35", "3V36", "4GCA", "4GQ0", "4IGS", "4JIR", "4LAU", "4LAZ", "4LB3", "4LB4", "4LBR", "4LBS", "4NKC", "4PR4", "4PRR", "4PRT", "4PUU", "4PUW", "4Q7B", "4QBX", "4QR6", "4QX4", "4QXI", "4RPQ", "4XZH", "4XZI", "4YS1", "4YU1", "5HA7", "5OU0", "5OUJ", "5OUK", "6F7R", "6F81", "6F82", "6F84", "6F8O", "6SYW", "6T27", "6T3P", "6T5G", "6T7Q", "6TD8", "6TUC", "6TUF", "6TXP", "6XUM", "6Y03", "6Y1P", "8A4N", "8AE9", "8AQG", "8AQP", "8AUU", "8B34", "8B3N", "8B3R", "8B66"], "pfam": "PF00248", "pharmgkb.gene": "PA24675", "pirsf": "PIRSF000097", "prints": "PR00069", "prosite": ["PS00798", "PS00062", "PS00063"], "proteomicsdb.protein": "53108", "pubchem.compound": ["124886", "153948", "1548887", "2146", "262961", "30323", "311", "31703", "3339", "44241743", "5472495", "62770"], "reactome": ["R-HSA-196108", "R-HSA-5652227"], "references": ["pubmed:18494517", "pubmed:18614565", "pubmed:26474164", "pubmed:27006477", "pubmed:28263177", "pubmed:28689405", "pubmed:35858567", "pubmed:36346805"], "refseq": "NP_001619.1", "sasbdb": "P15121", "sbo": "SBO:0000243", "smpdb": ["SMP0000005", "SMP0000039", "SMP0000043", "SMP0000060", "SMP0000064", "SMP0000182", "SMP0000187", "SMP0000196", "SMP0000212", "SMP0000334", "SMP0000486", "SMP0000487", "SMP0000488", "SMP0000489", "SMP0000490", "SMP0000491", "SMP0000529", "SMP0000558", "SMP0000559", "SMP0000561", "SMP0000725"], "smr": "P15121", "supfam": "SSF51430", "taxonomy": "9606", "treefam": "TF106492", "uniparc": "UPI000000D78E", "uniprot": "P15121", "uniprot.chain": "PRO_0000124623", "uniprot.isoform": "P15121-1"}, "bigg_id": "AKR1B1"}], "metabolites": [{"bigg_id": "6lthp_c", "coefficient": 1}, {"bigg_id": "6pthp_c", "coefficient": -1}, {"bigg_id": "h_c", "coefficient": -1}, {"bigg_id": "nadp_c", "coefficient": 1}, {"bigg_id": "nadph_c", "coefficient": -1}], "segments": {"2443": {"from_node_id": "2558", "to_node_id": "2559", "b1": null, "b2": null}, "2444": {"from_node_id": "2560", "to_node_id": "2559", "b1": null, "b2": null}, "2445": {"from_node_id": "2560", "to_node_id": "2561", "b1": {"x": 5904.2452636718735, "y": -8203.451972113715}, "b2": {"x": 5968.222862830531, "y": -8203.451972113715}}, "2446": {"from_node_id": "2558", "to_node_id": "2468", "b1": {"x": 5820.2452636718735, "y": -8203.451972113715}, "b2": {"x": 5674.661767578125, "y": -8203.451972113715}}, "2447": {"from_node_id": "2558", "to_node_id": "2562", "b1": {"x": 5816.2452636718735, "y": -8203.451972113715}, "b2": {"x": 5780.270263671875, "y": -8220.634643554688}}, "2448": {"from_node_id": "2560", "to_node_id": "2563", "b1": {"x": 5908.2452636718735, "y": -8203.451972113715}, "b2": {"x": 5922.770263671875, "y": -8184.6346435546875}}, "2449": {"from_node_id": "2558", "to_node_id": "2564", "b1": {"x": 5816.2452636718735, "y": -8203.451972113715}, "b2": {"x": 5781.739990234375, "y": -8186.104248046875}}}}, "353": {"name": "Nonenzymatic formation of sepiapterin", "bigg_id": "6LTHPI", "reversibility": false, "label_x": 6041.972862830531, "label_y": -8018.3702392578125, "gene_reaction_rule": "", "genes": [], "metabolites": [{"bigg_id": "6lthp_c", "coefficient": -1}, {"bigg_id": "h_c", "coefficient": 1}, {"bigg_id": "sppt_c", "coefficient": 1}], "segments": {"2450": {"from_node_id": "2565", "to_node_id": "2566", "b1": null, "b2": null}, "2451": {"from_node_id": "2567", "to_node_id": "2566", "b1": null, "b2": null}, "2452": {"from_node_id": "2565", "to_node_id": "2561", "b1": {"x": 6026.972862830531, "y": -8070.3702392578125}, "b2": {"x": 6026.972862830531, "y": -8144.701972113715}}, "2453": {"from_node_id": "2567", "to_node_id": "2568", "b1": {"x": 6026.972862830531, "y": -7982.3702392578125}, "b2": {"x": 6017.346923828125, "y": -7977.71533203125}}, "2454": {"from_node_id": "2567", "to_node_id": "2569", "b1": {"x": 6026.972862830531, "y": -7986.3702392578125}, "b2": {"x": 6026.972862830531, "y": -7966.550048828125}}}}, "356": {"name": "7,8-Dihydrobiopterin:NADP+ oxidoreductase", "bigg_id": "SPPTDH", "reversibility": true, "label_x": 6041.972862830531, "label_y": -7678.543657028506, "gene_reaction_rule": "CBR1", "genes": [{"name": "G_CBR1", "annotation": {"bgee.gene": "ENSG00000159228", "biocyc": "MetaCyc:HS08378-MONOMER", "biogrid": "107319", "brenda": "1.1.1.184", "ccds": ["CCDS13641.1", "CCDS68202.1"], "cdd": "cd05324", "chembl.target": "CHEMBL5586", "dbsnp": ["rs1143663", "rs41557318"], "dip": "DIP-33136N", "drugbank": ["DB00414", "DB00502", "DB00694", "DB00776", "DB00997", "DB01039", "DB01046", "DB01698", "DB02709", "DB03394", "DB03556", "DB04216", "DB04463", "DB04844", "DB05197", "DB06263", "DB09212", "DB11672", "DB12161", "DB14635"], "drugcentral": "3631", "ec-code": ["1.1.1.184", "1.1.1.189", "1.1.1.196", "1.1.1.197", "1.1.1.71"], "eggnog": "KOG1208", "ena.embl": ["J04056", "M62420", "AB003151", "AP000688", "AB124848", "BT019843", "CR541708", "AK294142", "AK314879", "EF141836", "AP001724", "CH471079", "BC002511", "BC015640"], "ensembl": "ENSG00000159228", "genecards": "CBR1", "genetree": "ENSGT00510000046499", "genewiki": "CBR1", "go": ["0004090", "0005829", "0006805", "0008106", "0008211", "0016616", "0016655", "0019371", "0030855", "0042373", "0047020", "0047021", "0050221", "0070062", "1903561", "2000379"], "hgnc": "1548", "hgnc.symbol": "CBR1", "hogenom": "CLU_010194_9_0_1", "hpa": "ENSG00000159228", "interpro": ["IPR045313", "IPR036291", "IPR020904", "IPR002347"], "iuphar.receptor": "1383", "kegg.genes": "hsa:873", "mgi": ["MGI:3646098", "MGI:88284"], "mim": "114830", "ncbigene": "873", "nextprot": "NX_P16152", "oma.grp": "LALQYPK", "orthodb": "3346557at2759", "panther.family": ["PTHR43963", "PTHR43963:SF2"], "pdb": ["1WMA", "2PFG", "3BHI", "3BHJ", "3BHM", "4Z3D"], "pfam": "PF00106", "pharmgkb.gene": "PA26121", "prints": ["PR00081", "PR00080"], "prosite": "PS00061", "proteomicsdb.protein": ["4051", "53298"], "pubchem.compound": ["114897", "157920", "23663407", "30323", "3035016", "31703", "3339", "34312", "3559", "3965", "445154", "5280343", "5280805", "52919", "6018", "62770", "969516"], "reactome": "R-HSA-2162123", "references": "pubmed:8070312", "refseq": ["NP_001273718.1", "NP_001748.1"], "sbo": "SBO:0000243", "smpdb": ["SMP0000005", "SMP0000075", "SMP0000077", "SMP0000083", "SMP0000084", "SMP0000085", "SMP0000086", "SMP0000087", "SMP0000093", "SMP0000094", "SMP0000096", "SMP0000098", "SMP0000101", "SMP0000102", "SMP0000104", "SMP0000106", "SMP0000109", "SMP0000113", "SMP0000114", "SMP0000116", "SMP0000120", "SMP0000289", "SMP0000353", "SMP0000486", "SMP0000487", "SMP0000488", "SMP0000489", "SMP0000490", "SMP0000491", "SMP0000650", "SMP0000692", "SMP0000693", "SMP0000694", "SMP0000695", "SMP0000696", "SMP0000697", "SMP0000698", "SMP0000699", "SMP0000700", "SMP0000701", "SMP0000702", "SMP0000703", "SMP0000704", "SMP0000705", "SMP0000706", "SMP0000707", "SMP0000708", "SMP0000709", "SMP0000710"], "smr": "P16152", "supfam": "SSF51735", "taxonomy": "9606", "treefam": "TF329359", "uniparc": "UPI000004C784", "uniprot": "P16152", "uniprot.chain": "PRO_0000054602"}, "bigg_id": "CBR1"}], "metabolites": [{"bigg_id": "78dhbpt_c", "coefficient": 1}, {"bigg_id": "h_c", "coefficient": -1}, {"bigg_id": "nadp_c", "coefficient": 1}, {"bigg_id": "nadph_c", "coefficient": -1}, {"bigg_id": "sppt_c", "coefficient": -1}], "segments": {"2469": {"from_node_id": "2584", "to_node_id": "2585", "b1": null, "b2": null}, "2470": {"from_node_id": "2586", "to_node_id": "2585", "b1": null, "b2": null}, "2471": {"from_node_id": "2586", "to_node_id": "2587", "b1": {"x": 6026.972862830531, "y": -7646.543657028506}, "b2": {"x": 6026.972862830531, "y": -7561.3846435546875}}, "2472": {"from_node_id": "2584", "to_node_id": "2588", "b1": {"x": 6026.972862830531, "y": -7734.543657028506}, "b2": {"x": 6044.520263671875, "y": -7748.8846435546875}}, "2473": {"from_node_id": "2586", "to_node_id": "2589", "b1": {"x": 6026.972862830531, "y": -7642.543657028506}, "b2": {"x": 6008.520263671875, "y": -7606.3846435546875}}, "2474": {"from_node_id": "2584", "to_node_id": "2590", "b1": {"x": 6026.972862830531, "y": -7734.543657028506}, "b2": {"x": 6008.520263671875, "y": -7748.8846435546875}}, "2475": {"from_node_id": "2584", "to_node_id": "2569", "b1": {"x": 6026.972862830531, "y": -7730.543657028506}, "b2": {"x": 6026.972862830531, "y": -7849.050048828125}}}}, "359": {"name": "Nonenzymatic formation of 7,8-dihydrobiopterin", "bigg_id": "DHBPTT", "reversibility": false, "label_x": 6041.972862830531, "label_y": -7405.8992919921875, "gene_reaction_rule": "", "genes": [], "metabolites": [{"bigg_id": "67dhbpt_c", "coefficient": -1}, {"bigg_id": "78dhbpt_c", "coefficient": 1}, {"bigg_id": "h_c", "coefficient": -1}], "segments": {"2488": {"from_node_id": "2603", "to_node_id": "2604", "b1": null, "b2": null}, "2489": {"from_node_id": "2605", "to_node_id": "2604", "b1": null, "b2": null}, "2490": {"from_node_id": "2603", "to_node_id": "2606", "b1": {"x": 6026.972862830531, "y": -7373.8992919921875}, "b2": {"x": 6026.972862830531, "y": -7388.751712375217}}, "2491": {"from_node_id": "2605", "to_node_id": "2587", "b1": {"x": 6026.972862830531, "y": -7457.8992919921875}, "b2": {"x": 6026.972862830531, "y": -7443.8846435546875}}, "2492": {"from_node_id": "2603", "to_node_id": "2607", "b1": {"x": 6026.972862830531, "y": -7369.8992919921875}, "b2": {"x": 6029.095458984375, "y": -7366.7169189453125}}}}, "362": {"name": "6-(1'-hydroxy-2'-oxopropyl)-tetrahydropterin:NADP+ oxidoreductase", "bigg_id": "6PTHPDH2", "reversibility": false, "label_x": 5326.478759765625, "label_y": -8152.24518500434, "gene_reaction_rule": "AKR1C3", "genes": [{"name": "G_AKR1C3", "annotation": {"bgee.gene": "ENSG00000196139", "biocyc": "MetaCyc:HS03054-MONOMER", "biogrid": "114196", "brenda": ["1.1.1.188", "1.1.1.21", "1.1.1.213", "1.1.1.239", "1.1.1.357", "1.1.1.51", "1.1.1.62", "1.1.1.64", "1.3.1.20"], "ccds": "CCDS7063.1", "cdd": "cd19108", "chembl.target": "CHEMBL4681", "dbsnp": ["rs12529", "rs35961894", "rs11551177", "rs35575889", "rs1131132", "rs34186955"], "drugbank": ["DB00157", "DB00328", "DB00776", "DB00959", "DB00997", "DB01039", "DB01536", "DB01561", "DB01698", "DB02056", "DB02266", "DB02901", "DB03461", "DB06077", "DB07700", "DB09074", "DB13751"], "drugcentral": ["371", "721", "852", "865", "1193", "1219", "1407", "1440", "1650", "1659", "1663", "1795", "1883", "2698", "3851"], "ec-code": ["1.1.1.-", "1.1.1.188", "1.1.1.210", "1.1.1.239", "1.1.1.357", "1.1.1.53", "1.1.1.62", "1.1.1.64"], "eggnog": "KOG1577", "ena.embl": ["S68288", "L43839", "L43831", "L43832", "L43833", "L43834", "L43835", "L43836", "L43837", "L43838", "AB018580", "AB028065", "AF149416", "AB032157", "D17793", "BT007286", "AK290365", "AK296829", "AL391427", "CH471072", "BC001479", "BC019230"], "ensembl": "ENSG00000196139", "genecards": "AKR1C3", "genetree": "ENSGT00940000163208", "genewiki": "AKR1C3", "go": ["0001523", "0001758", "0004032", "0004033", "0004303", "0004745", "0005634", "0005737", "0005829", "0006693", "0007186", "0007584", "0008202", "0008284", "0008584", "0009267", "0016488", "0016655", "0018636", "0019371", "0030216", "0032052", "0035410", "0036130", "0036131", "0042448", "0042574", "0043170", "0044597", "0044598", "0045550", "0045703", "0047017", "0047020", "0047023", "0047024", "0047035", "0047044", "0047045", "0047086", "0047787", "0048385", "0051897", "0052650", "0061370", "0070062", "0070293", "0071277", "0071379", "0071384", "0071395", "0071799", "1900053", "2000224", "2000353", "2000379"], "hgnc": "386", "hgnc.symbol": "AKR1C3", "hogenom": "CLU_023205_0_0_1", "hpa": "ENSG00000196139", "interpro": ["IPR020471", "IPR044482", "IPR018170", "IPR023210", "IPR036812"], "iuphar.receptor": "1382", "kegg.genes": "hsa:8644", "mgi": ["MGI:1918111", "MGI:1933427", "MGI:2145420", "MGI:2145458", "MGI:2151104"], "mim": "603966", "ncbigene": "8644", "nextprot": "NX_P42330", "oma.grp": "TWHHRVQ", "orthodb": "890110at2759", "panther.family": ["PTHR11732:SF165", "PTHR11732"], "pdb": ["1RY0", "1RY8", "1S1P", "1S1R", "1S2A", "1S2C", "1XF0", "1ZQ5", "2F38", "2FGB", "3R43", "3R58", "3R6I", "3R7M", "3R8G", "3R8H", "3R94", "3UFY", "3UG8", "3UGR", "3UWE", "4DBS", "4DBU", "4DBW", "4DZ5", "4FA3", "4FAL", "4FAM", "4H7C", "4HMN", "4WDT", "4WDU", "4WDW", "4WDX", "4WRH", "4XVD", "4XVE", "4YVV", "4YVX", "4ZFC", "5HNT", "5HNU", "6A7B", "6F2U", "6F78", "6GXK", "7C7F", "7C7G", "7C7H", "7WQM", "7WQR", "7WQS", "7X3L", "7X3M", "7X3O", "8BBS", "8I0C"], "pfam": "PF00248", "pharmgkb.gene": "PA24679", "pirsf": "PIRSF000097", "prints": "PR00069", "prosite": ["PS00798", "PS00062", "PS00063"], "proteomicsdb.protein": ["4506", "55504"], "pubchem.compound": ["10635", "14982", "23725625", "31703", "3339", "34312", "3715", "44241743", "5280805", "5877", "6741"], "reactome": ["R-HSA-193368", "R-HSA-193775", "R-HSA-193807", "R-HSA-2162123", "R-HSA-5365859", "R-HSA-975634"], "references": ["pubmed:4405572", "pubmed:6932280"], "refseq": ["NP_001240837.1", "NP_003730.4"], "sbo": "SBO:0000243", "smpdb": ["SMP0000075", "SMP0000077", "SMP0000083", "SMP0000084", "SMP0000085", "SMP0000086", "SMP0000087", "SMP0000093", "SMP0000094", "SMP0000096", "SMP0000098", "SMP0000101", "SMP0000102", "SMP0000104", "SMP0000106", "SMP0000109", "SMP0000113", "SMP0000114", "SMP0000116", "SMP0000120", "SMP0000289", "SMP0000353", "SMP0000650", "SMP0000692", "SMP0000693", "SMP0000694", "SMP0000695", "SMP0000696", "SMP0000697", "SMP0000698", "SMP0000699", "SMP0000700", "SMP0000701", "SMP0000702", "SMP0000703", "SMP0000704", "SMP0000705", "SMP0000706", "SMP0000707", "SMP0000708", "SMP0000709", "SMP0000710"], "smr": "P42330", "supfam": "SSF51430", "taxonomy": "9606", "treefam": "TF106492", "uniparc": "UPI0000140951", "uniprot": "P42330", "uniprot.chain": "PRO_0000124638"}, "bigg_id": "AKR1C3"}], "metabolites": [{"bigg_id": "6hopthp_c", "coefficient": 1}, {"bigg_id": "6pthp_c", "coefficient": -1}, {"bigg_id": "h_c", "coefficient": -1}, {"bigg_id": "nadp_c", "coefficient": 1}, {"bigg_id": "nadph_c", "coefficient": -1}], "segments": {"2505": {"from_node_id": "2620", "to_node_id": "2621", "b1": null, "b2": null}, "2506": {"from_node_id": "2622", "to_node_id": "2621", "b1": null, "b2": null}, "2507": {"from_node_id": "2622", "to_node_id": "2623", "b1": {"x": 5378.611083984375, "y": -8203.451972113715}, "b2": {"x": 5333.100775824652, "y": -8203.451972113715}}, "2508": {"from_node_id": "2620", "to_node_id": "2468", "b1": {"x": 5462.611083984375, "y": -8203.451972113715}, "b2": {"x": 5557.161767578125, "y": -8203.451972113715}}, "2509": {"from_node_id": "2620", "to_node_id": "2624", "b1": {"x": 5466.611083984375, "y": -8203.451972113715}, "b2": {"x": 5527.166748046875, "y": -8208.171875}}, "2510": {"from_node_id": "2622", "to_node_id": "2625", "b1": {"x": 5374.611083984375, "y": -8203.451972113715}, "b2": {"x": 5367.013916015625, "y": -8222.105834960938}}, "2511": {"from_node_id": "2620", "to_node_id": "2626", "b1": {"x": 5466.611083984375, "y": -8203.451972113715}, "b2": {"x": 5490.389404296875, "y": -8205.924072265625}}}}, "363": {"name": "Tetrahydrobiopterin:NADP+ oxidoreductase [6-(1'-Hydroxy-2'-oxopropyl)-tetrahydropterin-forming]", "bigg_id": "6HOPTHPDH", "reversibility": true, "label_x": 5289.350775824652, "label_y": -8018.3702392578125, "gene_reaction_rule": "AKR1B1", "genes": [{"name": "AKR1B1", "annotation": {"bgee.gene": "ENSG00000085662", "biocyc": "MetaCyc:HS01502-MONOMER", "biogrid": "106732", "brenda": ["1.1.1.188", "1.1.1.21"], "ccds": "CCDS5831.1", "cdd": "cd19107", "chembl.target": "CHEMBL1900", "dbsnp": ["rs5054", "rs5056", "rs5057", "rs2229542", "rs5061", "rs5062"], "drugbank": ["DB00143", "DB00157", "DB00605", "DB00694", "DB00997", "DB01039", "DB01689", "DB02007", "DB02020", "DB02021", "DB02101", "DB02132", "DB02383", "DB02518", "DB02712", "DB02834", "DB02994", "DB03461", "DB04272", "DB05327", "DB05383", "DB05533", "DB06077", "DB06246", "DB07028", "DB07030", "DB07063", "DB07093", "DB07139", "DB07187", "DB07450", "DB07498", "DB07999", "DB08000", "DB08084", "DB08098", "DB08449", "DB08772", "DB11859", "DB16707"], "drugcentral": ["24", "1021", "1193", "1328", "1401", "1440", "1663", "1795", "1943", "2534", "2699", "2704", "2767", "3514", "4624"], "ec-code": ["1.1.1.21", "1.1.1.300", "1.1.1.372", "1.1.1.54"], "eggnog": "KOG1577", "ena.embl": ["J04795", "J05017", "X15414", "M34720", "M34721", "J05474", "M59783", "M59856", "AF032455", "AF328729", "AK313439", "CR450351", "CR542203", "BT019859", "CH236950", "CH471070", "BC000260", "BC005387", "BC010391"], "ensembl": "ENSG00000085662", "genecards": "AKR1B1", "genetree": "ENSGT00940000153272", "genewiki": "AKR1B1", "go": ["0001523", "0001758", "0002070", "0003091", "0004032", "0005615", "0005654", "0005829", "0005975", "0006700", "0009055", "0019853", "0035809", "0036130", "0043066", "0043795", "0044597", "0044598", "0046370", "0047655", "0047939", "0047956", "0052650", "0070062", "0071475", "0072205"], "hgnc": "381", "hgnc.symbol": "AKR1B1", "hogenom": "CLU_023205_0_0_1", "hpa": "ENSG00000085662", "hprd": "00071", "interpro": ["IPR020471", "IPR018170", "IPR023210", "IPR036812"], "iuphar.receptor": "2768", "kegg.genes": "hsa:231", "mgi": "MGI:1353494", "mim": "103880", "ncbigene": "231", "ncbigi": ["530385669", "4502049"], "nextprot": "NX_P15121", "oma.grp": "LWNSQHH", "orthodb": "890110at2759", "panther.family": ["PTHR11732:SF294", "PTHR11732"], "pdb": ["1ABN", "1ADS", "1AZ1", "1AZ2", "1EF3", "1EL3", "1IEI", "1MAR", "1PWL", "1PWM", "1T40", "1T41", "1US0", "1X96", "1X97", "1X98", "1XGD", "1Z3N", "1Z89", "1Z8A", "2ACQ", "2ACR", "2ACS", "2ACU", "2AGT", "2DUX", "2DUZ", "2DV0", "2F2K", "2FZ8", "2FZ9", "2FZB", "2FZD", "2HV5", "2HVN", "2HVO", "2I16", "2I17", "2IKG", "2IKH", "2IKI", "2IKJ", "2INE", "2INZ", "2IPW", "2IQ0", "2IQD", "2IS7", "2ISF", "2J8T", "2NVC", "2NVD", "2PD5", "2PD9", "2PDB", "2PDC", "2PDF", "2PDG", "2PDH", "2PDI", "2PDJ", "2PDK", "2PDL", "2PDM", "2PDN", "2PDP", "2PDQ", "2PDU", "2PDW", "2PDX", "2PDY", "2PEV", "2PF8", "2PFH", "2PZN", "2QXW", "2R24", "3BCJ", "3DN5", "3G5E", "3GHR", "3GHS", "3GHT", "3GHU", "3LBO", "3LD5", "3LEN", "3LEP", "3LQG", "3LQL", "3LZ3", "3LZ5", "3M0I", "3M4H", "3M64", "3MB9", "3MC5", "3ONB", "3ONC", "3P2V", "3Q65", "3Q67", "3RX2", "3RX3", "3RX4", "3S3G", "3T42", "3U2C", "3V35", "3V36", "4GCA", "4GQ0", "4IGS", "4JIR", "4LAU", "4LAZ", "4LB3", "4LB4", "4LBR", "4LBS", "4NKC", "4PR4", "4PRR", "4PRT", "4PUU", "4PUW", "4Q7B", "4QBX", "4QR6", "4QX4", "4QXI", "4RPQ", "4XZH", "4XZI", "4YS1", "4YU1", "5HA7", "5OU0", "5OUJ", "5OUK", "6F7R", "6F81", "6F82", "6F84", "6F8O", "6SYW", "6T27", "6T3P", "6T5G", "6T7Q", "6TD8", "6TUC", "6TUF", "6TXP", "6XUM", "6Y03", "6Y1P", "8A4N", "8AE9", "8AQG", "8AQP", "8AUU", "8B34", "8B3N", "8B3R", "8B66"], "pfam": "PF00248", "pharmgkb.gene": "PA24675", "pirsf": "PIRSF000097", "prints": "PR00069", "prosite": ["PS00798", "PS00062", "PS00063"], "proteomicsdb.protein": "53108", "pubchem.compound": ["124886", "153948", "1548887", "2146", "262961", "30323", "311", "31703", "3339", "44241743", "5472495", "62770"], "reactome": ["R-HSA-196108", "R-HSA-5652227"], "references": ["pubmed:18494517", "pubmed:18614565", "pubmed:26474164", "pubmed:27006477", "pubmed:28263177", "pubmed:28689405", "pubmed:35858567", "pubmed:36346805"], "refseq": "NP_001619.1", "sasbdb": "P15121", "sbo": "SBO:0000243", "smpdb": ["SMP0000005", "SMP0000039", "SMP0000043", "SMP0000060", "SMP0000064", "SMP0000182", "SMP0000187", "SMP0000196", "SMP0000212", "SMP0000334", "SMP0000486", "SMP0000487", "SMP0000488", "SMP0000489", "SMP0000490", "SMP0000491", "SMP0000529", "SMP0000558", "SMP0000559", "SMP0000561", "SMP0000725"], "smr": "P15121", "supfam": "SSF51430", "taxonomy": "9606", "treefam": "TF106492", "uniparc": "UPI000000D78E", "uniprot": "P15121", "uniprot.chain": "PRO_0000124623", "uniprot.isoform": "P15121-1"}, "bigg_id": "AKR1B1"}], "metabolites": [{"bigg_id": "6hopthp_c", "coefficient": -1}, {"bigg_id": "h_c", "coefficient": -1}, {"bigg_id": "nadp_c", "coefficient": 1}, {"bigg_id": "nadph_c", "coefficient": -1}, {"bigg_id": "thbpt_c", "coefficient": 1}], "segments": {"2512": {"from_node_id": "2627", "to_node_id": "2628", "b1": null, "b2": null}, "2513": {"from_node_id": "2629", "to_node_id": "2628", "b1": null, "b2": null}, "2514": {"from_node_id": "2627", "to_node_id": "2623", "b1": {"x": 5274.350775824652, "y": -8070.3702392578125}, "b2": {"x": 5274.350775824652, "y": -8144.701972113715}}, "2515": {"from_node_id": "2627", "to_node_id": "2630", "b1": {"x": 5274.350775824652, "y": -8074.3702392578125}, "b2": {"x": 5272.669026692707, "y": -8079.7608642578125}}, "2516": {"from_node_id": "2629", "to_node_id": "2631", "b1": {"x": 5274.350775824652, "y": -7982.3702392578125}, "b2": {"x": 5277.511311848957, "y": -7979.1864013671875}}, "2517": {"from_node_id": "2627", "to_node_id": "2632", "b1": {"x": 5274.350775824652, "y": -8074.3702392578125}, "b2": {"x": 5268.685139973957, "y": -8093.0003662109375}}, "2518": {"from_node_id": "2629", "to_node_id": "2633", "b1": {"x": 5274.350775824652, "y": -7986.3702392578125}, "b2": {"x": 5274.350775824652, "y": -7966.550048828125}}}}, "375": {"name": "Tetrahydrobiopterin-4a-carbinolamine dehydratase", "bigg_id": "THBPT4ACAMDASE", "reversibility": false, "label_x": 5415.843447300693, "label_y": -7231.764590793186, "gene_reaction_rule": "PCBD1 or PCBD2", "genes": [{"name": "G_PCBD1", "annotation": {"bgee.gene": "ENSG00000166228", "biocyc": "MetaCyc:HS09360-MONOMER", "biogrid": "111125", "ccds": "CCDS31217.1", "cdd": "cd00914", "dbsnp": ["rs727505360", "rs121913014", "rs104894177", "rs104894172", "rs115117837", "rs397518416", "rs121913015"], "drugbank": "DB04400", "ec-code": "4.2.1.96", "eggnog": "KOG4073", "ena.embl": ["M83742", "L41560", "L41559", "AF082858", "BC006324"], "ensembl": "ENSG00000166228", "genecards": "PCBD1", "genetree": "ENSGT00390000007221", "genewiki": "PCBD1", "go": ["0003713", "0004505", "0005654", "0005829", "0006729", "0008124", "0042802", "0070062"], "hamap": "MF_00434", "hgnc": "8646", "hgnc.symbol": "PCBD1", "hogenom": "CLU_081974_3_2_1", "hpa": "ENSG00000166228", "interpro": ["IPR036428", "IPR001533"], "kegg.genes": "hsa:5092", "mgi": "MGI:94873", "mim": ["126090", "264070"], "ncbigene": "5092", "nextprot": "NX_P61457", "oma.grp": "WAEKWNH", "orphanet": "1578", "orthodb": "117067at2759", "panther.family": ["PTHR12599", "PTHR12599:SF13"], "pfam": "PF01329", "pharmgkb.gene": "PA32985", "proteomicsdb.protein": "57301", "reactome": "R-HSA-8964208", "refseq": ["NP_000272.1", "NP_001276726.1"], "sbo": "SBO:0000243", "smr": "P61457", "supfam": "SSF55248", "taxonomy": "9606", "treefam": "TF300188", "uniparc": "UPI0000110F51", "uniprot": "P61457", "uniprot.chain": "PRO_0000063052"}, "bigg_id": "PCBD1"}, {"name": "G_PCBD2", "annotation": {"bgee.gene": "ENSG00000132570", "biocyc": "MetaCyc:HS13433-MONOMER", "biogrid": "123893", "brenda": "4.2.1.96", "ccds": "CCDS43364.1", "cdd": "cd00914", "ec-code": "4.2.1.96", "eggnog": "KOG4073", "ena.embl": ["AL136721", "AC006077", "AC008670", "BC054021", "AF499009"], "ensembl": "ENSG00000132570", "genecards": "PCBD2", "genetree": "ENSGT00390000007221", "genewiki": "PCBD2", "go": ["0004505", "0005634", "0006729", "0008124", "0042802", "0045893"], "hamap": "MF_00434", "hgnc": "24474", "hgnc.symbol": "PCBD2", "hpa": "ENSG00000132570", "interpro": ["IPR036428", "IPR001533"], "kegg.genes": "hsa:84105", "mgi": "MGI:1919812", "mim": "609836", "ncbigene": "84105", "nextprot": "NX_Q9H0N5", "oma.grp": "SHDCGGV", "orthodb": "117067at2759", "panther.family": ["PTHR12599", "PTHR12599:SF15"], "pdb": "4C45", "pfam": "PF01329", "pharmgkb.gene": "PA142671197", "proteomicsdb.protein": "80304", "refseq": "NP_115527.3", "sbo": "SBO:0000243", "smr": "Q9H0N5", "supfam": "SSF55248", "taxonomy": "9606", "treefam": "TF300188", "uniparc": "UPI000013F545", "uniprot": "Q9H0N5", "uniprot.chain": "PRO_0000063057"}, "bigg_id": "PCBD2"}], "metabolites": [{"bigg_id": "67dhbpt_c", "coefficient": 1}, {"bigg_id": "h2o_c", "coefficient": 1}, {"bigg_id": "thbpt4acam_c", "coefficient": -1}], "segments": {"2594": {"from_node_id": "2711", "to_node_id": "2712", "b1": null, "b2": null}, "2595": {"from_node_id": "2713", "to_node_id": "2712", "b1": null, "b2": null}, "2596": {"from_node_id": "2713", "to_node_id": "2606", "b1": {"x": 5626.998232456943, "y": -7288.811648898654}, "b2": {"x": 5944.959679236781, "y": -7288.811648898654}}, "2597": {"from_node_id": "2713", "to_node_id": "2715", "b1": {"x": 5630.998232456943, "y": -7288.811648898654}, "b2": {"x": 5633.493408203125, "y": -7295.4022216796875}}, "2598": {"from_node_id": "2711", "to_node_id": "2742", "b1": {"x": 5542.998232456943, "y": -7288.811648898654}, "b2": {"x": 5330.890814887152, "y": -7288.811648898654}}}}, "377": {"name": "L-tyrosine,tetrahydrobiopterin:oxygen oxidoreductase(3-hydroxylating)", "bigg_id": "TYR3MO2", "reversibility": false, "label_x": 5050.284637451172, "label_y": -7391.865478515625, "gene_reaction_rule": "", "genes": [], "metabolites": [{"bigg_id": "dopa__L_c", "coefficient": 1}, {"bigg_id": "o2_c", "coefficient": -1}, {"bigg_id": "thbpt4acam_c", "coefficient": 1}, {"bigg_id": "thbpt_c", "coefficient": -1}, {"bigg_id": "tyr__L_c", "coefficient": -1}], "segments": {"2606": {"from_node_id": "2723", "to_node_id": "2724", "b1": null, "b2": null}, "2607": {"from_node_id": "2725", "to_node_id": "2724", "b1": null, "b2": null}, "2608": {"from_node_id": "2725", "to_node_id": "2726", "b1": {"x": 5034.763153076172, "y": -7283.223876953125}, "b2": {"x": 5037.247528076172, "y": -7286.166446261936}}, "2609": {"from_node_id": "2723", "to_node_id": "2727", "b1": {"x": 5030.871551513672, "y": -7447.865478515625}, "b2": {"x": 5024.382568359375, "y": -7446.4937744140625}}, "2610": {"from_node_id": "2725", "to_node_id": "2742", "b1": {"x": 5033.813934326172, "y": -7343.8642578125}, "b2": {"x": 5035.794257269965, "y": -7284.209964328342}}, "2611": {"from_node_id": "2723", "to_node_id": "2633", "b1": {"x": 5026.641082763672, "y": -7908.6507568359375}, "b2": {"x": 5025.518256293402, "y": -7905.495849609375}}, "2612": {"from_node_id": "2723", "to_node_id": "2729", "b1": {"x": 5030.871551513672, "y": -7447.865478515625}, "b2": {"x": 5027.878173828125, "y": -7449.71923828125}}}}, "379": {"name": "L-Phenylalanine,tetrahydrobiopterin:oxygen oxidoreductase (4-hydroxylating)", "bigg_id": "PHETHPTOX2", "reversibility": false, "label_x": 5051.540228949652, "label_y": -7621.9169921875, "gene_reaction_rule": "", "genes": [], "metabolites": [{"bigg_id": "o2_c", "coefficient": -1}, {"bigg_id": "phe__L_c", "coefficient": -1}, {"bigg_id": "thbpt4acam_c", "coefficient": 1}, {"bigg_id": "thbpt_c", "coefficient": -1}, {"bigg_id": "tyr__L_c", "coefficient": 1}], "segments": {"2620": {"from_node_id": "2737", "to_node_id": "2738", "b1": null, "b2": null}, "2621": {"from_node_id": "2739", "to_node_id": "2738", "b1": null, "b2": null}, "2622": {"from_node_id": "2737", "to_node_id": "2740", "b1": {"x": 5274.350775824652, "y": -7673.481689453125}, "b2": {"x": 5269.463623046875, "y": -7707.5672607421875}}, "2623": {"from_node_id": "2737", "to_node_id": "2741", "b1": {"x": 5274.350775824652, "y": -7673.481689453125}, "b2": {"x": 5268.567138671875, "y": -7687.8243408203125}}, "2624": {"from_node_id": "2739", "to_node_id": "2742", "b1": {"x": 5274.350775824652, "y": -7603.081787109375}, "b2": {"x": 5274.350775824652, "y": -7347.561648898654}}, "2625": {"from_node_id": "2737", "to_node_id": "2633", "b1": {"x": 5274.350775824652, "y": -7669.481689453125}, "b2": {"x": 5274.350775824652, "y": -7849.050048828125}}, "2626": {"from_node_id": "2739", "to_node_id": "2729", "b1": {"x": 5272.883978949652, "y": -7597.6151123046875}, "b2": {"x": 5273.227783203125, "y": -7592.8985595703125}}}}, "381": {"name": "6,7-dihydropteridine reductase (NADPH)", "bigg_id": "DHPRy", "reversibility": false, "label_x": 5592.42008075412, "label_y": -7530.834479408091, "gene_reaction_rule": "QDPR", "genes": [{"name": "G_QDPR", "annotation": {"bgee.gene": "ENSG00000151552", "biocyc": "MetaCyc:HS07746-MONOMER", "biogrid": "111798", "brenda": "1.5.1.34", "ccds": ["CCDS3421.1", "CCDS77904.1"], "cdd": "cd05334", "chembl.target": "CHEMBL3730", "dbsnp": ["rs756639609", "rs757483045", "rs1278371188", "rs104893863", "rs104893865", "rs1252488251", "rs1158304986", "rs104893864", "rs1560312943", "rs1028029163", "rs104893866", "rs750201480", "rs769460415", "rs777797545"], "drugbank": ["DB00157", "DB03814"], "ec-code": "1.5.1.34", "eggnog": "KOG4022", "ena.embl": ["X04882", "M16447", "AJ006239", "AJ006240", "AJ006241", "AJ006242", "AJ006243", "AJ006244", "AJ006245", "AB053170", "AK124382", "AK289773", "AK223437", "AC093600", "CH471069", "BC000576"], "ensembl": "ENSG00000151552", "genecards": "QDPR", "genetree": "ENSGT00390000000470", "genewiki": "QDPR", "go": ["0004155", "0005737", "0005829", "0006520", "0006559", "0006729", "0009055", "0051066", "0070062", "0070402", "0070404"], "hgnc": "9752", "hgnc.symbol": "QDPR", "hogenom": "CLU_010194_22_0_1", "hpa": "ENSG00000151552", "interpro": ["IPR036291", "IPR020904", "IPR002347"], "kegg.genes": "hsa:5860", "mgi": "MGI:97836", "mim": ["261630", "612676"], "ncbigene": "5860", "nextprot": "NX_P09417", "oma.grp": "TEMNRKW", "orphanet": "226", "orthodb": "276282at2759", "panther.family": ["PTHR15104", "PTHR15104:SF0"], "pdb": "1HDR", "pfam": "PF00106", "pharmgkb.gene": "PA34094", "prosite": "PS00061", "proteomicsdb.protein": ["3780", "52216"], "reactome": "R-HSA-8964208", "references": "pubmed:3732224", "refseq": ["NP_000311.2", "NP_001293069.1"], "sbo": "SBO:0000243", "smpdb": ["SMP0000005", "SMP0000486", "SMP0000487", "SMP0000488", "SMP0000489", "SMP0000490", "SMP0000491"], "smr": "P09417", "supfam": "SSF51735", "taxonomy": "9606", "treefam": "TF105932", "uniparc": "UPI0000111B0A", "uniprot": "P09417", "uniprot.chain": "PRO_0000054636"}, "bigg_id": "QDPR"}], "metabolites": [{"bigg_id": "67dhbpt_c", "coefficient": -1}, {"bigg_id": "h_c", "coefficient": -1}, {"bigg_id": "nadp_c", "coefficient": 1}, {"bigg_id": "nadph_c", "coefficient": -1}, {"bigg_id": "thbpt_c", "coefficient": 1}], "segments": {"2634": {"from_node_id": "2751", "to_node_id": "2752", "b1": null, "b2": null}, "2635": {"from_node_id": "2753", "to_node_id": "2752", "b1": null, "b2": null}, "2636": {"from_node_id": "2751", "to_node_id": "2606", "b1": {"x": 5614.938773189031, "y": -7471.700930134508}, "b2": {"x": 5604.6895171259675, "y": -7428.4185915735325}}, "2637": {"from_node_id": "2751", "to_node_id": "2755", "b1": {"x": 5617.790253258754, "y": -7468.895745396923}, "b2": {"x": 5639.210786002059, "y": -7464.019677054679}}, "2638": {"from_node_id": "2753", "to_node_id": "2756", "b1": {"x": 5552.2062116551315, "y": -7533.414994361356}, "b2": {"x": 5512.380145879932, "y": -7538.291062703602}}, "2639": {"from_node_id": "2751", "to_node_id": "2757", "b1": {"x": 5639.401064488193, "y": -7448.310906529736}, "b2": {"x": 5623.166889879751, "y": -7438.3563564271735}}, "2640": {"from_node_id": "2753", "to_node_id": "2633", "b1": {"x": 5555.057691724851, "y": -7530.609809623771}, "b2": {"x": 5316.231889348706, "y": -7866.59889799486}}}}, "382": {"name": "6,7-dihydropteridine reductase (NADH)", "bigg_id": "DHPRx", "reversibility": false, "label_x": 5595.896319739106, "label_y": -7705.82292513864, "gene_reaction_rule": "QDPR", "genes": [{"name": "G_QDPR", "annotation": {"bgee.gene": "ENSG00000151552", "biocyc": "MetaCyc:HS07746-MONOMER", "biogrid": "111798", "brenda": "1.5.1.34", "ccds": ["CCDS3421.1", "CCDS77904.1"], "cdd": "cd05334", "chembl.target": "CHEMBL3730", "dbsnp": ["rs756639609", "rs757483045", "rs1278371188", "rs104893863", "rs104893865", "rs1252488251", "rs1158304986", "rs104893864", "rs1560312943", "rs1028029163", "rs104893866", "rs750201480", "rs769460415", "rs777797545"], "drugbank": ["DB00157", "DB03814"], "ec-code": "1.5.1.34", "eggnog": "KOG4022", "ena.embl": ["X04882", "M16447", "AJ006239", "AJ006240", "AJ006241", "AJ006242", "AJ006243", "AJ006244", "AJ006245", "AB053170", "AK124382", "AK289773", "AK223437", "AC093600", "CH471069", "BC000576"], "ensembl": "ENSG00000151552", "genecards": "QDPR", "genetree": "ENSGT00390000000470", "genewiki": "QDPR", "go": ["0004155", "0005737", "0005829", "0006520", "0006559", "0006729", "0009055", "0051066", "0070062", "0070402", "0070404"], "hgnc": "9752", "hgnc.symbol": "QDPR", "hogenom": "CLU_010194_22_0_1", "hpa": "ENSG00000151552", "interpro": ["IPR036291", "IPR020904", "IPR002347"], "kegg.genes": "hsa:5860", "mgi": "MGI:97836", "mim": ["261630", "612676"], "ncbigene": "5860", "nextprot": "NX_P09417", "oma.grp": "TEMNRKW", "orphanet": "226", "orthodb": "276282at2759", "panther.family": ["PTHR15104", "PTHR15104:SF0"], "pdb": "1HDR", "pfam": "PF00106", "pharmgkb.gene": "PA34094", "prosite": "PS00061", "proteomicsdb.protein": ["3780", "52216"], "reactome": "R-HSA-8964208", "references": "pubmed:3732224", "refseq": ["NP_000311.2", "NP_001293069.1"], "sbo": "SBO:0000243", "smpdb": ["SMP0000005", "SMP0000486", "SMP0000487", "SMP0000488", "SMP0000489", "SMP0000490", "SMP0000491"], "smr": "P09417", "supfam": "SSF51735", "taxonomy": "9606", "treefam": "TF105932", "uniparc": "UPI0000111B0A", "uniprot": "P09417", "uniprot.chain": "PRO_0000054636"}, "bigg_id": "QDPR"}], "metabolites": [{"bigg_id": "67dhbpt_c", "coefficient": -1}, {"bigg_id": "h_c", "coefficient": -1}, {"bigg_id": "nad_c", "coefficient": 1}, {"bigg_id": "nadh_c", "coefficient": -1}, {"bigg_id": "thbpt_c", "coefficient": 1}], "segments": {"2641": {"from_node_id": "2758", "to_node_id": "2759", "b1": null, "b2": null}, "2642": {"from_node_id": "2760", "to_node_id": "2759", "b1": null, "b2": null}, "2643": {"from_node_id": "2758", "to_node_id": "2606", "b1": {"x": 5621.3408917501, "y": -7667.491077245937}, "b2": {"x": 5683.938713904201, "y": -7619.078340110687}}, "2644": {"from_node_id": "2758", "to_node_id": "2762", "b1": {"x": 5621.860202865817, "y": -7663.535234176943}, "b2": {"x": 5646.667215818343, "y": -7666.933815258495}}, "2645": {"from_node_id": "2760", "to_node_id": "2763", "b1": {"x": 5526.184755894443, "y": -7732.1860832766}, "b2": {"x": 5529.033910177801, "y": -7731.360119694209}}, "2646": {"from_node_id": "2758", "to_node_id": "2764", "b1": {"x": 5620.286318394443, "y": -7664.015732733536}, "b2": {"x": 5644.96436135102, "y": -7649.639121464294}}, "2647": {"from_node_id": "2760", "to_node_id": "2633", "b1": {"x": 5548.655573163782, "y": -7709.596236811072}, "b2": {"x": 5325.187233764489, "y": -7878.351499727509}}}}, "383": {"name": "6-pyruvoyltetrahydropterin synthase", "bigg_id": "PTHPS", "reversibility": false, "label_x": 5494.911767578125, "label_y": -8435.549750434027, "gene_reaction_rule": "PTS", "genes": [{"name": "G_PTS", "annotation": {"bgee.gene": "ENSG00000150787", "biocyc": "MetaCyc:HS07692-MONOMER", "biogrid": "111769", "brenda": "4.2.3.12", "ccds": "CCDS8359.1", "cdd": "cd00470", "chembl.target": "CHEMBL4630823", "dbsnp": ["rs104894274", "rs1167104933", "rs104894273", "rs1317230624", "rs1328320990", "rs1449216377", "rs104894278", "rs104894275", "rs104894277", "rs770387277", "rs370340361", "rs1592880489", "rs765406631", "rs104894276", "rs104894280", "rs750455879", "rs1555198458", "rs200712908", "rs1555198495", "rs104894279", "rs150726932", "rs1040441824", "rs1859972447"], "drugbank": ["DB00688", "DB03886"], "ec-code": "4.2.3.12", "eggnog": "KOG4105", "ena.embl": ["M97655", "D17400", "D25234", "L76259", "U63383", "U63380", "U63381", "U63382", "AB042297", "EF445018", "CH471065", "BC009686", "BC018029"], "ensembl": "ENSG00000150787", "genecards": "PTS", "genetree": "ENSGT00390000002752", "genewiki": "PTS_(gene)", "go": ["0003874", "0005737", "0005739", "0005829", "0006520", "0006729", "0007417", "0042802", "0046872"], "hgnc": "9689", "hgnc.symbol": "PTS", "hogenom": "CLU_111016_2_0_1", "hpa": "ENSG00000150787", "interpro": ["IPR007115", "IPR038418", "IPR022470", "IPR022469"], "kegg.genes": "hsa:5805", "mgi": "MGI:1338783", "mim": ["261640", "612719"], "ncbigene": "5805", "nextprot": "NX_Q03393", "oma.grp": "VHETEQN", "orphanet": "13", "orthodb": "5539at2759", "panther.family": ["PTHR12589:SF7", "PTHR12589"], "pdb": "3I2B", "pfam": "PF01242", "pharmgkb.gene": "PA34032", "pirsf": "PIRSF006113", "prosite": ["PS00987", "PS00988"], "proteomicsdb.protein": "58205", "pubchem.compound": ["5281078", "6918995"], "reactome": "R-HSA-1474151", "references": ["pubmed:3276524", "pubmed:3308682"], "refseq": "NP_000308.1", "sbo": "SBO:0000243", "smpdb": ["SMP0000005", "SMP0000486", "SMP0000487", "SMP0000488", "SMP0000489", "SMP0000490", "SMP0000491"], "smr": "Q03393", "supfam": "SSF55620", "taxonomy": "9606", "treefam": "TF105796", "uniparc": "UPI000013299F", "uniprot": "Q03393", "uniprot.chain": "PRO_0000057914"}, "bigg_id": "PTS"}], "metabolites": [{"bigg_id": "6pthp_c", "coefficient": 1}, {"bigg_id": "ahdt_c", "coefficient": -1}, {"bigg_id": "pppi_c", "coefficient": 1}], "segments": {"2648": {"from_node_id": "2765", "to_node_id": "2766", "b1": null, "b2": null}, "2649": {"from_node_id": "2767", "to_node_id": "2766", "b1": null, "b2": null}, "2650": {"from_node_id": "2767", "to_node_id": "2468", "b1": {"x": 5615.911767578125, "y": -8455.549750434027}, "b2": {"x": 5615.911767578125, "y": -8262.201972113715}}, "2651": {"from_node_id": "2765", "to_node_id": "2768", "b1": {"x": 5615.911767578125, "y": -8539.549750434027}, "b2": {"x": 5615.911767578125, "y": -8552.04547797309}}, "2652": {"from_node_id": "2767", "to_node_id": "2769", "b1": {"x": 5615.911767578125, "y": -8451.549750434027}, "b2": {"x": 5610.994189453126, "y": -8451.262396918402}}}}, "385": {"name": "2-amino-4-hydroxy-6-(erythro-1,2,3-trihydroxypropyl) dihydropteridine triphosphate hydrolase", "bigg_id": "GTPCH4", "reversibility": false, "label_x": 5378.204638671876, "label_y": -8558.29059516059, "gene_reaction_rule": "", "genes": [], "metabolites": [{"bigg_id": "ahdt_c", "coefficient": 1}, {"bigg_id": "diam6tpop4oxpyr_c", "coefficient": -1}, {"bigg_id": "h2o_c", "coefficient": 1}], "segments": {"2660": {"from_node_id": "2777", "to_node_id": "2778", "b1": null, "b2": null}, "2661": {"from_node_id": "2779", "to_node_id": "2778", "b1": null, "b2": null}, "2662": {"from_node_id": "2779", "to_node_id": "2768", "b1": {"x": 5508.456103515626, "y": -8610.79547797309}, "b2": {"x": 5557.161767578125, "y": -8610.79547797309}}, "2663": {"from_node_id": "2777", "to_node_id": "2780", "b1": {"x": 5424.456103515626, "y": -8610.79547797309}, "b2": {"x": 5404.526904296876, "y": -8610.79547797309}}, "2664": {"from_node_id": "2779", "to_node_id": "2781", "b1": {"x": 5512.456103515626, "y": -8610.79547797309}, "b2": {"x": 5517.449267578126, "y": -8611.349433051215}}}}, "386": {"name": "2,5-diaminopyrimidine nucleoside triphosphate mutase", "bigg_id": "GTPCH3", "reversibility": false, "label_x": 5191.259326171876, "label_y": -8565.64655219184, "gene_reaction_rule": "", "genes": [], "metabolites": [{"bigg_id": "diam6tpop4oxpyr_c", "coefficient": 1}, {"bigg_id": "diampyrntp_c", "coefficient": -1}], "segments": {"2665": {"from_node_id": "2782", "to_node_id": "2783", "b1": null, "b2": null}, "2666": {"from_node_id": "2784", "to_node_id": "2783", "b1": null, "b2": null}, "2667": {"from_node_id": "2784", "to_node_id": "2780", "b1": {"x": 5289.120166015626, "y": -8610.79547797309}, "b2": {"x": 5287.026904296876, "y": -8610.79547797309}}, "2668": {"from_node_id": "2782", "to_node_id": "2785", "b1": {"x": 5205.120166015626, "y": -8610.79547797309}, "b2": {"x": 5220.426806640626, "y": -8610.79547797309}}}}, "388": {"name": "formamidopyrimidine nucleoside triphosphate amidohydrolase", "bigg_id": "GTPCH2", "reversibility": false, "label_x": 4933.646533203126, "label_y": -8565.516913519965, "gene_reaction_rule": "", "genes": [], "metabolites": [{"bigg_id": "diampyrntp_c", "coefficient": 1}, {"bigg_id": "for_c", "coefficient": 1}, {"bigg_id": "forapyrntp_c", "coefficient": -1}, {"bigg_id": "h2o_c", "coefficient": -1}, {"bigg_id": "h_c", "coefficient": 1}], "segments": {"2676": {"from_node_id": "2793", "to_node_id": "2794", "b1": null, "b2": null}, "2677": {"from_node_id": "2795", "to_node_id": "2794", "b1": null, "b2": null}, "2678": {"from_node_id": "2795", "to_node_id": "2785", "b1": {"x": 5053.635302734376, "y": -8610.79547797309}, "b2": {"x": 5102.926806640626, "y": -8610.79547797309}}, "2679": {"from_node_id": "2795", "to_node_id": "2796", "b1": {"x": 5057.635302734376, "y": -8610.79547797309}, "b2": {"x": 5060.800341796876, "y": -8617.40827094184}}, "2680": {"from_node_id": "2793", "to_node_id": "2797", "b1": {"x": 4969.635302734376, "y": -8610.79547797309}, "b2": {"x": 4956.165478515624, "y": -8609.327338324652}}, "2681": {"from_node_id": "2793", "to_node_id": "2798", "b1": {"x": 4965.635302734376, "y": -8610.79547797309}, "b2": {"x": 4958.008837890626, "y": -8615.219061957465}}, "2682": {"from_node_id": "2795", "to_node_id": "2799", "b1": {"x": 5057.635302734376, "y": -8610.79547797309}, "b2": {"x": 5068.171435546876, "y": -8612.288397894965}}}}, "389": {"name": "GTP 8,9-hydrolase", "bigg_id": "GTPCH1", "reversibility": false, "label_x": 4753.856396484374, "label_y": -8515.351874457465, "gene_reaction_rule": "", "genes": [], "metabolites": [{"bigg_id": "forapyrntp_c", "coefficient": 1}, {"bigg_id": "gtp_c", "coefficient": -1}, {"bigg_id": "h2o_c", "coefficient": -1}], "segments": {"2683": {"from_node_id": "2800", "to_node_id": "2801", "b1": null, "b2": null}, "2684": {"from_node_id": "2802", "to_node_id": "2801", "b1": null, "b2": null}, "2685": {"from_node_id": "2802", "to_node_id": "2797", "b1": {"x": 4897.415478515624, "y": -8567.351874457465}, "b2": {"x": 4897.415478515624, "y": -8550.577338324652}}, "2686": {"from_node_id": "2800", "to_node_id": "2803", "b1": {"x": 4897.415478515624, "y": -8483.351874457465}, "b2": {"x": 4897.415478515624, "y": -8447.243964301215}}, "2687": {"from_node_id": "2800", "to_node_id": "2804", "b1": {"x": 4897.415478515624, "y": -8479.351874457465}, "b2": {"x": 4905.255908203126, "y": -8459.948065863715}}}}, "424": {"name": "Oxidation of of 5,6-dihydroxyindole via superoxide", "bigg_id": "56DHIO2SX", "reversibility": false, "label_x": 4747.416384656193, "label_y": -3970.0203946431475, "gene_reaction_rule": "", "genes": [], "metabolites": [{"bigg_id": "56dhi_c", "coefficient": -1}, {"bigg_id": "h2o2_c", "coefficient": 1}, {"bigg_id": "h_c", "coefficient": -1}, {"bigg_id": "ind56sqn_c", "coefficient": 1}, {"bigg_id": "o2s_c", "coefficient": -1}], "segments": {"2941": {"from_node_id": "3076", "to_node_id": "3077", "b1": null, "b2": null}, "2942": {"from_node_id": "3078", "to_node_id": "3077", "b1": null, "b2": null}, "2943": {"from_node_id": "3076", "to_node_id": "3542", "b1": {"x": 4735.834841687443, "y": -4063.04395421346}, "b2": {"x": 4735.834841687443, "y": -4112.740955088463}}, "2944": {"from_node_id": "3078", "to_node_id": "3099", "b1": {"x": 4734.695681531193, "y": -3978.462655385335}, "b2": {"x": 4742.269573495549, "y": -3987.8824221293125}}, "2945": {"from_node_id": "3076", "to_node_id": "3080", "b1": {"x": 4735.834841687443, "y": -4067.04395421346}, "b2": {"x": 4748.64892578125, "y": -4068.3593851725254}}, "2946": {"from_node_id": "3078", "to_node_id": "3081", "b1": {"x": 4735.834841687443, "y": -3979.04395421346}, "b2": {"x": 4735.834841687443, "y": -3803.495011186571}}, "2947": {"from_node_id": "3076", "to_node_id": "3082", "b1": {"x": 4735.834841687443, "y": -4067.04395421346}, "b2": {"x": 4738.24566209775, "y": -4074.354197184244}}}}, "425": {"name": "Oxidation of indole-5,6-o-semiquinone via O2", "bigg_id": "IND56SQOX", "reversibility": false, "label_x": 4750.834841687443, "label_y": -3598.287193921441, "gene_reaction_rule": "", "genes": [], "metabolites": [{"bigg_id": "h_c", "coefficient": 1}, {"bigg_id": "ind56qn_c", "coefficient": 1}, {"bigg_id": "ind56sqn_c", "coefficient": -1}, {"bigg_id": "o2_c", "coefficient": -1}, {"bigg_id": "o2s_c", "coefficient": 1}], "segments": {"2948": {"from_node_id": "3083", "to_node_id": "3084", "b1": null, "b2": null}, "2949": {"from_node_id": "3085", "to_node_id": "3084", "b1": null, "b2": null}, "2950": {"from_node_id": "3085", "to_node_id": "3086", "b1": {"x": 4735.834841687443, "y": -3562.287193921441}, "b2": {"x": 4727.897014901799, "y": -3557.465921537808}}, "2951": {"from_node_id": "3085", "to_node_id": "3087", "b1": {"x": 4735.834841687443, "y": -3566.287193921441}, "b2": {"x": 4735.834841687443, "y": -3431.172731218143}}, "2952": {"from_node_id": "3083", "to_node_id": "3081", "b1": {"x": 4735.834841687443, "y": -3650.287193921441}, "b2": {"x": 4735.834841687443, "y": -3685.995011186571}}, "2953": {"from_node_id": "3083", "to_node_id": "3088", "b1": {"x": 4735.834841687443, "y": -3654.287193921441}, "b2": {"x": 4725.8968505859375, "y": -3675.6798374686623}}, "2954": {"from_node_id": "3085", "to_node_id": "3089", "b1": {"x": 4735.834841687443, "y": -3562.287193921441}, "b2": {"x": 4735.6483154296875, "y": -3556.315042631558}}}}, "426": {"name": "Disproportionation of indole-5,6-o-semiquinone", "bigg_id": "56DHISQDP", "reversibility": false, "label_x": 4929.118695746527, "label_y": -3738.9712074756335, "gene_reaction_rule": "", "genes": [], "metabolites": [{"bigg_id": "56dhi_c", "coefficient": 1}, {"bigg_id": "ind56qn_c", "coefficient": 1}, {"bigg_id": "ind56sqn_c", "coefficient": -2}], "segments": {"2955": {"from_node_id": "3090", "to_node_id": "3091", "b1": null, "b2": null}, "2956": {"from_node_id": "3092", "to_node_id": "3091", "b1": null, "b2": null}, "2957": {"from_node_id": "3092", "to_node_id": "3542", "b1": {"x": 5063.188519965277, "y": -3747.6760414600085}, "b2": {"x": 4967.141482312443, "y": -4107.402332041587}}, "2958": {"from_node_id": "3092", "to_node_id": "3087", "b1": {"x": 5065.769574652777, "y": -3746.548722124071}, "b2": {"x": 4933.519900281193, "y": -3414.568727311893}}, "2959": {"from_node_id": "3090", "to_node_id": "3081", "b1": {"x": 4805.647504340277, "y": -3744.745011186571}, "b2": {"x": 4794.584841687443, "y": -3744.745011186571}}}}, "427": {"name": "Oxidation of of 5,6-dihydroxyindole via hydrogen peroxide", "bigg_id": "56DHIPX", "reversibility": false, "label_x": 4581.8883749126, "label_y": -3902.8061574300127, "gene_reaction_rule": "PRDX6 or CAT", "genes": [{"name": "G_PRDX6", "annotation": {"bgee.gene": "ENSG00000117592", "biocyc": "MetaCyc:HS04152-MONOMER", "biogrid": "114956", "bmrb": "P30041", "brenda": ["1.11.1.27", "2.3.1.23", "3.1.1.4"], "ccds": "CCDS1307.1", "cdd": "cd03016", "chembl.target": "CHEMBL4295741", "drugbank": ["DB03814", "DB09130"], "ec-code": ["1.11.1.27", "2.3.1.23", "3.1.1.4"], "eggnog": "KOG0854", "ena.embl": ["D14662", "DQ230990", "AL139142", "AK289352", "CH471067", "BC035857", "BC053550", "AJ844621"], "ensembl": "ENSG00000117592", "genecards": "PRDX6", "genetree": "ENSGT00550000074794", "genewiki": "PRDX6", "go": ["0004602", "0004623", "0005576", "0005615", "0005634", "0005737", "0005739", "0005829", "0006979", "0016020", "0031625", "0035578", "0042802", "0045296", "0045454", "0046475", "0047184", "0047499", "0048026", "0048471", "0051920", "0070062", "0098869"], "hgnc": "16753", "hgnc.symbol": "PRDX6", "hogenom": "CLU_042529_4_1_1", "hpa": "ENSG00000117592", "interpro": ["IPR000866", "IPR024706", "IPR019479", "IPR045020", "IPR036249", "IPR013766"], "kegg.genes": "hsa:9588", "mgi": ["MGI:1336888", "MGI:894320"], "mim": "602316", "ncbigene": "9588", "nextprot": "NX_P30041", "oma.grp": "IPLTCRA", "orthodb": "103042at2759", "panther.family": ["PTHR43503", "PTHR43503:SF11"], "pdb": ["1PRX", "5B6M", "5B6N"], "peroxibase": "4426", "pfam": ["PF10417", "PF00578"], "pharmgkb.gene": "PA134992760", "pirsf": "PIRSF000239", "prosite": "PS51352", "proteomicsdb.protein": "54620", "reactome": ["R-HSA-3299685", "R-HSA-6798695"], "references": ["pubmed:35705035", "pubmed:8313871"], "refseq": "NP_004896.1", "sbo": "SBO:0000243", "smr": "P30041", "supfam": "SSF52833", "taxonomy": "9606", "tcdb": "8.A.147.1.3", "treefam": "TF105183", "uniparc": "UPI0000001C4B", "uniprot": "P30041", "uniprot.chain": "PRO_0000135102"}, "bigg_id": "PRDX6"}, {"name": "CAT", "annotation": {"bgee.gene": "ENSG00000121691", "biocyc": "MetaCyc:MONOMER66-341", "biogrid": "107297", "brenda": "1.11.1.6", "ccds": "CCDS7891.1", "cdd": "cd08156", "chembl.target": "CHEMBL3627594", "complexportal": "CPX-4742", "drugbank": ["DB01213", "DB09061", "DB09096", "DB09116", "DB11091", "DB14009", "DB14011"], "ec-code": "1.11.1.6", "eggnog": "KOG0047", "ena.embl": ["X04085", "X04086", "X04087", "X04088", "X04089", "X04090", "X04091", "X04092", "X04093", "X04094", "X04095", "X04096", "X04076", "AY028632", "AK291585", "AK315350", "AY545477", "AL035079", "CH471064", "BC110398", "BC112217", "BC112219", "L13609", "K02400"], "ensembl": "ENSG00000121691", "genecards": "CAT", "genetree": "ENSGT00390000018100", "genewiki": "Catalase", "go": ["0000302", "0001649", "0001657", "0001666", "0004046", "0004096", "0005576", "0005737", "0005739", "0005777", "0005778", "0005782", "0005829", "0005925", "0006641", "0008203", "0009060", "0009410", "0009642", "0009650", "0010193", "0010288", "0014823", "0014854", "0016020", "0016209", "0016684", "0019899", "0020027", "0020037", "0032355", "0032868", "0032991", "0033189", "0033197", "0033591", "0034774", "0042542", "0042744", "0042802", "0042803", "0043066", "0043231", "0045471", "0046686", "0046872", "0050661", "0051781", "0051897", "0055093", "0061692", "0062151", "0070062", "0070542", "0071363", "0080184", "1904813"], "hgnc": "1516", "hgnc.symbol": "CAT", "hogenom": "CLU_010645_2_0_1", "hpa": "ENSG00000121691", "hprd": "00282", "interpro": ["IPR018028", "IPR040333", "IPR024708", "IPR024711", "IPR011614", "IPR002226", "IPR010582", "IPR020835"], "kegg.genes": "hsa:847", "mgi": "MGI:88271", "mim": ["115500", "614097"], "ncbigene": "847", "ncbigi": "4557014", "nextprot": "NX_P04040", "oma.grp": "NPSWTCY", "orphanet": "926", "orthodb": "3198922at2759", "panther.family": ["PTHR11465", "PTHR11465:SF9"], "pdb": ["1DGB", "1DGF", "1DGG", "1DGH", "1F4J", "1QQW", "7P8W", "7VD9", "8EL9", "8HID"], "peroxibase": "5282", "pfam": ["PF00199", "PF06628"], "pharmgkb.gene": "PA26099", "pirsf": "PIRSF038928", "prints": "PR00067", "prosite": ["PS00437", "PS00438", "PS51402"], "proteomicsdb.protein": "51636", "pubchem.compound": ["3406", "44148067", "644019", "7187"], "reactome": ["R-HSA-3299685", "R-HSA-6798695", "R-HSA-9033241", "R-HSA-9615017"], "references": ["pubmed:16748387", "pubmed:901548"], "refseq": "NP_001743.1", "sbo": "SBO:0000243", "smart": "SM01060", "smpdb": ["SMP0000063", "SMP0000429", "SMP0000449"], "smr": "P04040", "supfam": "SSF56634", "taxonomy": "9606", "treefam": "TF300540", "uniparc": "UPI000002F090", "uniprot": "P04040", "uniprot.chain": "PRO_0000084901", "uniprot.isoform": "P04040-1"}, "bigg_id": "CAT"}], "metabolites": [{"bigg_id": "56dhi_c", "coefficient": -2}, {"bigg_id": "h2o2_c", "coefficient": -1}, {"bigg_id": "h2o_c", "coefficient": 2}, {"bigg_id": "ind56sqn_c", "coefficient": 2}], "segments": {"2960": {"from_node_id": "3096", "to_node_id": "3097", "b1": null, "b2": null}, "2961": {"from_node_id": "3098", "to_node_id": "3097", "b1": null, "b2": null}, "2962": {"from_node_id": "3096", "to_node_id": "3542", "b1": {"x": 4565.7516561626, "y": -3956.0026906331377}, "b2": {"x": 4589.532595593693, "y": -4059.1897160747903}}, "2963": {"from_node_id": "3096", "to_node_id": "3099", "b1": {"x": 4565.7477499126, "y": -3941.6958058675127}, "b2": {"x": 4594.160198495549, "y": -3950.050268809}}, "2964": {"from_node_id": "3098", "to_node_id": "3100", "b1": {"x": 4566.8883749126, "y": -3887.866338094075}, "b2": {"x": 4579.058309443586, "y": -3857.496256510417}}, "2965": {"from_node_id": "3098", "to_node_id": "3081", "b1": {"x": 4564.61151944385, "y": -3890.15906270345}, "b2": {"x": 4576.940310437443, "y": -3803.634415483446}}}}, "434": {"name": "Indole 5,6-quinone:NADH reductase (1e-)", "bigg_id": "IND56Q1ERx", "reversibility": false, "label_x": 4363.026070225098, "label_y": -3598.287193921441, "gene_reaction_rule": "CYB5R3 or (CYB5R3 and CYB5B) or (CYB5R3 and CYB5A)", "genes": [{"name": "G_CYB5R3", "annotation": {"bgee.gene": "ENSG00000100243", "biocyc": "MetaCyc:HS02015-MONOMER", "biogrid": "108071", "brenda": "1.6.2.2", "ccds": ["CCDS14040.1", "CCDS33658.1", "CCDS54535.1"], "cdd": "cd06183", "chembl.target": "CHEMBL2146", "dbsnp": ["rs121965007", "rs1130706", "rs121965013", "rs121965009", "rs1800457", "rs121965006", "rs121965008", "rs201232518", "rs121965011", "rs121965015", "rs121965017", "rs794728012", "rs121965016", "rs121965012"], "dip": "DIP-50463N", "drugbank": ["DB00157", "DB03147", "DB09130"], "ec-code": "1.6.2.2", "eggnog": "KOG0534", "ena.embl": ["M28713", "M28705", "M28706", "M28707", "M28708", "M28709", "M28710", "M28711", "Y09501", "AF361370", "AJ010116", "AJ010117", "AJ010118", "AY341030", "BT009821", "CR456435", "AF061830", "AF061831", "AK302204", "Z93241", "BC004821", "AJ310899", "AJ310900", "M16461", "M16462"], "ensembl": "ENSG00000100243", "genecards": "CYB5R3", "genetree": "ENSGT00940000153962", "genewiki": "CYB5R3", "go": ["0004128", "0005576", "0005737", "0005739", "0005741", "0005783", "0005789", "0005811", "0005829", "0005833", "0006695", "0006809", "0008015", "0016020", "0016208", "0031966", "0035578", "0043531", "0051287", "0071949", "1903958"], "hgnc": "2873", "hgnc.symbol": "CYB5R3", "hogenom": "CLU_003827_9_2_1", "hpa": "ENSG00000100243", "interpro": ["IPR001834", "IPR008333", "IPR017927", "IPR001709", "IPR039261", "IPR001433", "IPR017938"], "kegg.genes": "hsa:1727", "mgi": "MGI:94893", "mim": ["250800", "613213"], "ncbigene": "1727", "nextprot": "NX_P00387", "oma.grp": "KGPEMQK", "orphanet": "621", "orthodb": "979728at2759", "panther.family": ["PTHR19370", "PTHR19370:SF121"], "pdb": ["1UMK", "7THG", "7TNV", "7TSW", "7W3O"], "pfam": ["PF00970", "PF00175"], "pharmgkb.gene": "PA27331", "prints": ["PR00406", "PR00371"], "prosite": "PS51384", "proteomicsdb.protein": ["51238", "51239", "51240"], "reactome": ["R-HSA-196836", "R-HSA-211945", "R-HSA-6798695"], "references": ["pubmed:13449071", "pubmed:4401234", "pubmed:4403130"], "refseq": ["NP_000389.1", "NP_001123291.1", "NP_001165131.1", "NP_001165132.1", "NP_015565.1"], "sbo": "SBO:0000243", "smr": "P00387", "supfam": ["SSF52343", "SSF63380"], "taxonomy": "9606", "tcdb": "5.B.1.2.11", "treefam": "TF314333", "uniparc": "UPI0000167B09", "uniprot": "P00387", "uniprot.chain": "PRO_0000019392"}, "bigg_id": "CYB5R3"}, {"name": "G_CYB5B", "annotation": {"bgee.gene": "ENSG00000103018", "biogrid": "123309", "ccds": "CCDS10880.2", "chembl.target": "CHEMBL4523134", "drugbank": "DB12695", "eggnog": "KOG0537", "ena.embl": ["AB009282", "AK291576", "AC009032", "AC026464", "CH471092", "BC004373", "BC014431"], "genecards": "CYB5B", "genetree": "ENSGT00940000155584", "go": ["0005741", "0006805", "0006809", "0006979", "0008047", "0016020", "0020037", "0043231", "0046872", "1903958"], "hgnc": "24374", "hgnc.symbol": "CYB5B", "hogenom": "CLU_102602_3_3_1", "hpa": "ENSG00000103018", "interpro": ["IPR001199", "IPR036400", "IPR018506"], "kegg.genes": "hsa:80777", "mgi": "MGI:1913677", "mim": "611964", "ncbigene": "80777", "nextprot": "NX_O43169", "oma.grp": "NTCKSYW", "orthodb": "2712490at2759", "panther.family": ["PTHR19359", "PTHR19359:SF132"], "pdb": "3NER", "pfam": "PF00173", "pharmgkb.gene": "PA143485445", "prints": "PR00363", "prosite": ["PS00191", "PS50255"], "proteomicsdb.protein": "48787", "pubchem.compound": "16741", "reactome": "R-HSA-211945", "refseq": "NP_085056.2", "sbo": "SBO:0000243", "smart": "SM01117", "smr": "O43169", "supfam": "SSF55856", "taxonomy": "9606", "treefam": "TF314537", "uniparc": "UPI00000710AB", "uniprot": "O43169", "uniprot.chain": "PRO_0000006472"}, "bigg_id": "CYB5B"}, {"name": "G_CYB5A", "annotation": {"bgee.gene": "ENSG00000166347", "biocyc": "MetaCyc:ENSG00000166347-MONOMER", "biogrid": "107908", "ccds": ["CCDS12004.1", "CCDS12005.1", "CCDS54188.1"], "chembl.target": "CHEMBL6170", "dbsnp": "rs1555688659", "drugbank": ["DB04009", "DB11136", "DB14526", "DB14527", "DB14528", "DB14529", "DB14530"], "eggnog": "KOG0537", "ena.embl": ["M22865", "M60174", "L39945", "L39792", "L39941", "L39942", "L39943", "L39944", "CA771478", "CR456990", "AC090398", "CH471117", "BC015182"], "genecards": "CYB5A", "genetree": "ENSGT00940000156770", "genewiki": "Cytochrome_b5,_type_A", "go": ["0004129", "0005741", "0005789", "0005829", "0016020", "0019899", "0020037", "0043231", "0046872"], "hgnc": "2570", "hgnc.symbol": "CYB5A", "hogenom": "CLU_102602_4_2_1", "hpa": "ENSG00000166347", "interpro": ["IPR001199", "IPR036400", "IPR018506"], "kegg.genes": "hsa:1528", "mgi": "MGI:1926952", "mim": ["250790", "613218"], "ncbigene": "1528", "nextprot": "NX_P00167", "oma.grp": "NDSYRAC", "orphanet": ["90796", "621"], "orthodb": "2712490at2759", "panther.family": ["PTHR19359", "PTHR19359:SF126"], "pdb": "2I96", "pfam": "PF00173", "pharmgkb.gene": "PA27068", "prints": "PR00363", "prosite": ["PS00191", "PS50255"], "proteomicsdb.protein": ["31960", "51226", "51227"], "reactome": ["R-HSA-196836", "R-HSA-9609523"], "references": ["pubmed:1712589", "pubmed:4030743", "pubmed:4403130"], "refseq": ["NP_001177736.1", "NP_001905.1", "NP_683725.1", "XP_011524137.1"], "sbo": "SBO:0000243", "smart": "SM01117", "smr": "P00167", "supfam": "SSF55856", "taxonomy": "9606", "treefam": "TF314537", "uniparc": "UPI0000000DF0", "uniprot": "P00167", "uniprot.chain": "PRO_0000166010"}, "bigg_id": "CYB5A"}], "metabolites": [{"bigg_id": "h_c", "coefficient": -1}, {"bigg_id": "ind56qn_c", "coefficient": -2}, {"bigg_id": "ind56sqn_c", "coefficient": 2}, {"bigg_id": "nad_c", "coefficient": 1}, {"bigg_id": "nadh_c", "coefficient": -1}], "segments": {"2999": {"from_node_id": "3137", "to_node_id": "3138", "b1": null, "b2": null}, "3000": {"from_node_id": "3139", "to_node_id": "3138", "b1": null, "b2": null}, "3001": {"from_node_id": "3137", "to_node_id": "3086", "b1": {"x": 4566.8883749126, "y": -3562.287193921441}, "b2": {"x": 4591.019573495549, "y": -3556.3481236862453}}, "3002": {"from_node_id": "3137", "to_node_id": "3087", "b1": {"x": 4566.8883749126, "y": -3562.287193921441}, "b2": {"x": 4592.1379141033085, "y": -3485.155885515018}}, "3003": {"from_node_id": "3139", "to_node_id": "3081", "b1": {"x": 4566.8883749126, "y": -3654.287193921441}, "b2": {"x": 4566.7985586345585, "y": -3686.079483842821}}, "3004": {"from_node_id": "3139", "to_node_id": "3142", "b1": {"x": 4566.8883749126, "y": -3651.748619702691}, "b2": {"x": 4566.8883749126, "y": -3685.995011186571}}, "3005": {"from_node_id": "3137", "to_node_id": "3143", "b1": {"x": 4566.8883749126, "y": -3566.287193921441}, "b2": {"x": 4566.8883749126, "y": -3476.6153824997273}}}}, "497": {"name": "3-methoxy-4-hydroxyphenylacetaldehyde:NAD+ oxidoreductase", "bigg_id": "3M4HDXPACx", "reversibility": false, "label_x": 5514.130371093757, "label_y": -6059.214567184444, "gene_reaction_rule": "ALDH3B1", "genes": [{"name": "G_ALDH3B1", "annotation": {"bgee.gene": "ENSG00000006534", "biogrid": "106723", "brenda": "1.2.1.5", "ccds": ["CCDS73335.1", "CCDS73336.1"], "cdd": "cd07132", "chembl.target": "CHEMBL3542434", "drugbank": "DB00157", "ec-code": ["1.2.1.28", "1.2.1.5", "1.2.1.7"], "eggnog": "KOG2456", "ena.embl": ["U10868", "EF411198", "BT009832", "AK291505", "CH471076", "BC013584", "BC014168", "BC033099"], "ensembl": "ENSG00000006534", "genecards": "ALDH3B1", "genetree": "ENSGT00940000162915", "genewiki": "ALDH3B1", "go": ["0004028", "0004029", "0004030", "0005737", "0005829", "0005886", "0006066", "0006068", "0006081", "0006629", "0006979", "0018477", "0018479", "0030148", "0030667", "0031982", "0034599", "0035579", "0046185", "0070062"], "hgnc": "410", "hgnc.symbol": "ALDH3B1", "hogenom": "CLU_005391_3_1_1", "hpa": "ENSG00000006534", "interpro": ["IPR016161", "IPR016163", "IPR016160", "IPR029510", "IPR016162", "IPR015590", "IPR012394"], "kegg.genes": "hsa:221", "mgi": "MGI:1914939", "mim": "600466", "ncbigene": "221", "nextprot": "NX_P43353", "oma.grp": "AWMKDQK", "orthodb": "606537at2759", "panther.family": ["PTHR43570", "PTHR43570:SF2"], "pfam": "PF00171", "pharmgkb.gene": "PA24699", "pirsf": "PIRSF036492", "prosite": ["PS00070", "PS00687"], "proteomicsdb.protein": ["55614", "55615"], "reactome": ["R-HSA-428157", "R-HSA-6798695"], "refseq": ["NP_000685.1", "NP_001025181.1", "NP_001154945.1", "NP_001276987.1", "NP_001276988.1"], "sbo": "SBO:0000243", "smr": "P43353", "supfam": "SSF53720", "taxonomy": "9606", "uniparc": "UPI0000129266", "uniprot": "P43353", "uniprot.chain": "PRO_0000056481"}, "bigg_id": "ALDH3B1"}], "metabolites": [{"bigg_id": "3mox4hpac_c", "coefficient": -1}, {"bigg_id": "h2o_c", "coefficient": -1}, {"bigg_id": "h_c", "coefficient": 2}, {"bigg_id": "homoval_c", "coefficient": 1}, {"bigg_id": "nad_c", "coefficient": -1}, {"bigg_id": "nadh_c", "coefficient": 1}], "segments": {"3386": {"from_node_id": "3560", "to_node_id": "3561", "b1": null, "b2": null}, "3387": {"from_node_id": "3562", "to_node_id": "3561", "b1": null, "b2": null}, "3388": {"from_node_id": "3560", "to_node_id": "3579", "b1": {"x": 5731.341308593754, "y": -6119.412443161009}, "b2": {"x": 5731.083496093746, "y": -6151.436370372772}}, "3389": {"from_node_id": "3560", "to_node_id": "3563", "b1": {"x": 5731.3413085937555, "y": -6123.412443161008}, "b2": {"x": 5734.76904296875, "y": -6126.56730969747}}, "3390": {"from_node_id": "3562", "to_node_id": "3564", "b1": {"x": 5731.341308593757, "y": -6031.412443161009}, "b2": {"x": 5730.46142578125, "y": -6033.773842493692}}, "3391": {"from_node_id": "3562", "to_node_id": "3565", "b1": {"x": 5731.341308593746, "y": -6035.412443161013}, "b2": {"x": 5732.89208984375, "y": -6037.892753051575}}, "3392": {"from_node_id": "3560", "to_node_id": "3566", "b1": {"x": 5731.3413085937555, "y": -6123.412443161008}, "b2": {"x": 5734.5712890625055, "y": -6121.54790051778}}, "3393": {"from_node_id": "3562", "to_node_id": "3567", "b1": {"x": 5733.995117187504, "y": -6038.0469036102295}, "b2": {"x": 5733.24462890625, "y": -6036.124123255411}}}}, "499": {"name": "3-methoxy-4-hydroxyphenylacetaldehyde:NADP+ oxidoreductase", "bigg_id": "3M4HDXPACy", "reversibility": false, "label_x": 5945.88427734375, "label_y": -6074.236051559451, "gene_reaction_rule": "ALDH3B1", "genes": [{"name": "G_ALDH3B1", "annotation": {"bgee.gene": "ENSG00000006534", "biogrid": "106723", "brenda": "1.2.1.5", "ccds": ["CCDS73335.1", "CCDS73336.1"], "cdd": "cd07132", "chembl.target": "CHEMBL3542434", "drugbank": "DB00157", "ec-code": ["1.2.1.28", "1.2.1.5", "1.2.1.7"], "eggnog": "KOG2456", "ena.embl": ["U10868", "EF411198", "BT009832", "AK291505", "CH471076", "BC013584", "BC014168", "BC033099"], "ensembl": "ENSG00000006534", "genecards": "ALDH3B1", "genetree": "ENSGT00940000162915", "genewiki": "ALDH3B1", "go": ["0004028", "0004029", "0004030", "0005737", "0005829", "0005886", "0006066", "0006068", "0006081", "0006629", "0006979", "0018477", "0018479", "0030148", "0030667", "0031982", "0034599", "0035579", "0046185", "0070062"], "hgnc": "410", "hgnc.symbol": "ALDH3B1", "hogenom": "CLU_005391_3_1_1", "hpa": "ENSG00000006534", "interpro": ["IPR016161", "IPR016163", "IPR016160", "IPR029510", "IPR016162", "IPR015590", "IPR012394"], "kegg.genes": "hsa:221", "mgi": "MGI:1914939", "mim": "600466", "ncbigene": "221", "nextprot": "NX_P43353", "oma.grp": "AWMKDQK", "orthodb": "606537at2759", "panther.family": ["PTHR43570", "PTHR43570:SF2"], "pfam": "PF00171", "pharmgkb.gene": "PA24699", "pirsf": "PIRSF036492", "prosite": ["PS00070", "PS00687"], "proteomicsdb.protein": ["55614", "55615"], "reactome": ["R-HSA-428157", "R-HSA-6798695"], "refseq": ["NP_000685.1", "NP_001025181.1", "NP_001154945.1", "NP_001276987.1", "NP_001276988.1"], "sbo": "SBO:0000243", "smr": "P43353", "supfam": "SSF53720", "taxonomy": "9606", "uniparc": "UPI0000129266", "uniprot": "P43353", "uniprot.chain": "PRO_0000056481"}, "bigg_id": "ALDH3B1"}], "metabolites": [{"bigg_id": "3mox4hpac_c", "coefficient": -1}, {"bigg_id": "h2o_c", "coefficient": -1}, {"bigg_id": "h_c", "coefficient": 2}, {"bigg_id": "homoval_c", "coefficient": 1}, {"bigg_id": "nadp_c", "coefficient": -1}, {"bigg_id": "nadph_c", "coefficient": 1}], "segments": {"3401": {"from_node_id": "3576", "to_node_id": "3577", "b1": null, "b2": null}, "3402": {"from_node_id": "3578", "to_node_id": "3577", "b1": null, "b2": null}, "3403": {"from_node_id": "3576", "to_node_id": "3579", "b1": {"x": 5930.884277343759, "y": -6126.236051559445}, "b2": {"x": 5930.866699218757, "y": -6154.496551036829}}, "3404": {"from_node_id": "3576", "to_node_id": "3563", "b1": {"x": 5930.884277343754, "y": -6130.23605155945}, "b2": {"x": 5932.965332031243, "y": -6129.794970830281}}, "3405": {"from_node_id": "3578", "to_node_id": "3564", "b1": {"x": 5930.884277343746, "y": -6038.236051559454}, "b2": {"x": 5933.810058593748, "y": -6037.718361536659}}, "3406": {"from_node_id": "3578", "to_node_id": "3565", "b1": {"x": 5930.8842773437555, "y": -6042.236051559445}, "b2": {"x": 5931.061035156254, "y": -6038.833182739072}}, "3407": {"from_node_id": "3576", "to_node_id": "3582", "b1": {"x": 5930.884277343754, "y": -6130.23605155945}, "b2": {"x": 5931.634277343748, "y": -6129.509326299032}}, "3408": {"from_node_id": "3578", "to_node_id": "3583", "b1": {"x": 5930.884277343746, "y": -6038.236051559454}, "b2": {"x": 5928.980957031246, "y": -6040.10483614604}}}}, "506": {"name": "3,4-dihydroxyphenylacetaldehyde:NAD+ oxidoreductase", "bigg_id": "34DHALDDx", "reversibility": false, "label_x": 5037.965820312502, "label_y": -6226.670560836792, "gene_reaction_rule": "ALDH3B1", "genes": [{"name": "G_ALDH3B1", "annotation": {"bgee.gene": "ENSG00000006534", "biogrid": "106723", "brenda": "1.2.1.5", "ccds": ["CCDS73335.1", "CCDS73336.1"], "cdd": "cd07132", "chembl.target": "CHEMBL3542434", "drugbank": "DB00157", "ec-code": ["1.2.1.28", "1.2.1.5", "1.2.1.7"], "eggnog": "KOG2456", "ena.embl": ["U10868", "EF411198", "BT009832", "AK291505", "CH471076", "BC013584", "BC014168", "BC033099"], "ensembl": "ENSG00000006534", "genecards": "ALDH3B1", "genetree": "ENSGT00940000162915", "genewiki": "ALDH3B1", "go": ["0004028", "0004029", "0004030", "0005737", "0005829", "0005886", "0006066", "0006068", "0006081", "0006629", "0006979", "0018477", "0018479", "0030148", "0030667", "0031982", "0034599", "0035579", "0046185", "0070062"], "hgnc": "410", "hgnc.symbol": "ALDH3B1", "hogenom": "CLU_005391_3_1_1", "hpa": "ENSG00000006534", "interpro": ["IPR016161", "IPR016163", "IPR016160", "IPR029510", "IPR016162", "IPR015590", "IPR012394"], "kegg.genes": "hsa:221", "mgi": "MGI:1914939", "mim": "600466", "ncbigene": "221", "nextprot": "NX_P43353", "oma.grp": "AWMKDQK", "orthodb": "606537at2759", "panther.family": ["PTHR43570", "PTHR43570:SF2"], "pfam": "PF00171", "pharmgkb.gene": "PA24699", "pirsf": "PIRSF036492", "prosite": ["PS00070", "PS00687"], "proteomicsdb.protein": ["55614", "55615"], "reactome": ["R-HSA-428157", "R-HSA-6798695"], "refseq": ["NP_000685.1", "NP_001025181.1", "NP_001154945.1", "NP_001276987.1", "NP_001276988.1"], "sbo": "SBO:0000243", "smr": "P43353", "supfam": "SSF53720", "taxonomy": "9606", "uniparc": "UPI0000129266", "uniprot": "P43353", "uniprot.chain": "PRO_0000056481"}, "bigg_id": "ALDH3B1"}], "metabolites": [{"bigg_id": "34dhpac_c", "coefficient": -1}, {"bigg_id": "34dhpha_c", "coefficient": 1}, {"bigg_id": "h2o_c", "coefficient": -1}, {"bigg_id": "h_c", "coefficient": 2}, {"bigg_id": "nad_c", "coefficient": -1}, {"bigg_id": "nadh_c", "coefficient": 1}], "segments": {"3455": {"from_node_id": "3635", "to_node_id": "3636", "b1": null, "b2": null}, "3456": {"from_node_id": "3637", "to_node_id": "3636", "b1": null, "b2": null}, "3457": {"from_node_id": "3635", "to_node_id": "4579", "b1": {"x": 5235.074707031246, "y": -6277.533231735231}, "b2": {"x": 5234.043790528554, "y": -6287.472330652992}}, "3458": {"from_node_id": "3637", "to_node_id": "3638", "b1": {"x": 5235.074707031246, "y": -6193.533231735231}, "b2": {"x": 5233.546763834229, "y": -6199.343880523749}}, "3459": {"from_node_id": "3635", "to_node_id": "3639", "b1": {"x": 5235.07470703125, "y": -6281.533231735228}, "b2": {"x": 5235.726451334229, "y": -6281.237536748251}}, "3460": {"from_node_id": "3637", "to_node_id": "3648", "b1": {"x": 5235.074707031252, "y": -6189.533231735228}, "b2": {"x": 5236.207408365484, "y": -6193.18631807963}}, "3461": {"from_node_id": "3635", "to_node_id": "3641", "b1": {"x": 5235.07470703125, "y": -6281.533231735228}, "b2": {"x": 5234.323730468754, "y": -6280.617297490437}}, "3462": {"from_node_id": "3637", "to_node_id": "3642", "b1": {"x": 5235.074707031252, "y": -6189.533231735228}, "b2": {"x": 5235.651367187496, "y": -6191.212929407757}}}}, "507": {"name": "3,4-dihydroxyphenylacetaldehyde:NADP+ oxidoreductase", "bigg_id": "34DHALDDy", "reversibility": false, "label_x": 5430.184570312496, "label_y": -6229.513700485235, "gene_reaction_rule": "ALDH3B1", "genes": [{"name": "G_ALDH3B1", "annotation": {"bgee.gene": "ENSG00000006534", "biogrid": "106723", "brenda": "1.2.1.5", "ccds": ["CCDS73335.1", "CCDS73336.1"], "cdd": "cd07132", "chembl.target": "CHEMBL3542434", "drugbank": "DB00157", "ec-code": ["1.2.1.28", "1.2.1.5", "1.2.1.7"], "eggnog": "KOG2456", "ena.embl": ["U10868", "EF411198", "BT009832", "AK291505", "CH471076", "BC013584", "BC014168", "BC033099"], "ensembl": "ENSG00000006534", "genecards": "ALDH3B1", "genetree": "ENSGT00940000162915", "genewiki": "ALDH3B1", "go": ["0004028", "0004029", "0004030", "0005737", "0005829", "0005886", "0006066", "0006068", "0006081", "0006629", "0006979", "0018477", "0018479", "0030148", "0030667", "0031982", "0034599", "0035579", "0046185", "0070062"], "hgnc": "410", "hgnc.symbol": "ALDH3B1", "hogenom": "CLU_005391_3_1_1", "hpa": "ENSG00000006534", "interpro": ["IPR016161", "IPR016163", "IPR016160", "IPR029510", "IPR016162", "IPR015590", "IPR012394"], "kegg.genes": "hsa:221", "mgi": "MGI:1914939", "mim": "600466", "ncbigene": "221", "nextprot": "NX_P43353", "oma.grp": "AWMKDQK", "orthodb": "606537at2759", "panther.family": ["PTHR43570", "PTHR43570:SF2"], "pfam": "PF00171", "pharmgkb.gene": "PA24699", "pirsf": "PIRSF036492", "prosite": ["PS00070", "PS00687"], "proteomicsdb.protein": ["55614", "55615"], "reactome": ["R-HSA-428157", "R-HSA-6798695"], "refseq": ["NP_000685.1", "NP_001025181.1", "NP_001154945.1", "NP_001276987.1", "NP_001276988.1"], "sbo": "SBO:0000243", "smr": "P43353", "supfam": "SSF53720", "taxonomy": "9606", "uniparc": "UPI0000129266", "uniprot": "P43353", "uniprot.chain": "PRO_0000056481"}, "bigg_id": "ALDH3B1"}], "metabolites": [{"bigg_id": "34dhpac_c", "coefficient": -1}, {"bigg_id": "34dhpha_c", "coefficient": 1}, {"bigg_id": "h2o_c", "coefficient": -1}, {"bigg_id": "h_c", "coefficient": 2}, {"bigg_id": "nadp_c", "coefficient": -1}, {"bigg_id": "nadph_c", "coefficient": 1}], "segments": {"3463": {"from_node_id": "3643", "to_node_id": "3644", "b1": null, "b2": null}, "3464": {"from_node_id": "3645", "to_node_id": "3644", "b1": null, "b2": null}, "3465": {"from_node_id": "3643", "to_node_id": "4579", "b1": {"x": 5415.184570312502, "y": -6281.513700485227}, "b2": {"x": 5417.588712403551, "y": -6291.769327723309}}, "3466": {"from_node_id": "3645", "to_node_id": "3638", "b1": {"x": 5415.184570312498, "y": -6197.513700485231}, "b2": {"x": 5417.0428575842325, "y": -6201.59662710578}}, "3467": {"from_node_id": "3643", "to_node_id": "3639", "b1": {"x": 5415.184570312498, "y": -6285.513700485228}, "b2": {"x": 5413.994517740481, "y": -6282.936145146688}}, "3468": {"from_node_id": "3645", "to_node_id": "3648", "b1": {"x": 5415.184570312504, "y": -6193.513700485226}, "b2": {"x": 5416.122447427977, "y": -6194.083046595257}}, "3469": {"from_node_id": "3643", "to_node_id": "3649", "b1": {"x": 5415.184570312498, "y": -6285.513700485228}, "b2": {"x": 5418.58837890625, "y": -6280.6172974904375}}, "3470": {"from_node_id": "3645", "to_node_id": "3650", "b1": {"x": 5415.184570312504, "y": -6193.513700485226}, "b2": {"x": 5414.6083984375, "y": -6193.866738001505}}}}, "510": {"name": "S-Adenosyl-L-methionine:3,4-Dihydroxyphenylacetate O-methyltransferase", "bigg_id": "34DHPHAMT", "reversibility": false, "label_x": 5369.0445556640625, "label_y": -5853.08479444867, "gene_reaction_rule": "COMT", "genes": [{"name": "COMT", "annotation": {"bgee.gene": "ENSG00000093010", "biocyc": "MetaCyc:HS01791-MONOMER", "biogrid": "107707", "brenda": "2.1.1.6", "ccds": ["CCDS13770.1", "CCDS46663.1"], "cdd": "cd02440", "chembl.target": "CHEMBL2023", "dbsnp": ["rs6270", "rs6267", "rs5031015", "rs4986871", "rs4680"], "drugbank": ["DB00118", "DB00252", "DB00255", "DB00286", "DB00323", "DB00494", "DB00668", "DB00714", "DB00783", "DB00841", "DB00968", "DB00977", "DB00988", "DB01064", "DB01141", "DB01420", "DB02105", "DB02342", "DB03336", "DB03907", "DB04820", "DB06152", "DB07462", "DB08049", "DB11632", "DB15488"], "drugcentral": ["547", "937", "1018", "1180", "2697", "3290", "5143"], "ec-code": "2.1.1.6", "eggnog": "KOG1663", "ena.embl": ["M65212", "M65213", "M58525", "Z26491", "FJ224345", "AK290440", "CR456422", "CR456997", "AY341246", "AC000080", "AC000090", "AC005663", "CH471176", "BC000419", "BC005867", "BC011935", "BC100018"], "ensembl": "ENSG00000093010", "genecards": "COMT", "genetree": "ENSGT00940000155317", "genewiki": "Catechol-O-methyl_transferase", "go": ["0000287", "0001666", "0001963", "0005829", "0005886", "0006629", "0008168", "0008171", "0009410", "0010035", "0010467", "0014046", "0016020", "0016036", "0016206", "0030424", "0030425", "0032259", "0032502", "0035640", "0035812", "0042415", "0042417", "0042420", "0042424", "0043231", "0045202", "0046959", "0048243", "0050965", "0070062", "0071314", "0071626", "0102084", "0102938"], "hgnc": "2228", "hgnc.symbol": "COMT", "hogenom": "CLU_050461_5_0_1", "hpa": "ENSG00000093010", "hprd": "00284", "interpro": ["IPR017128", "IPR029063", "IPR002935"], "iuphar.receptor": "2472", "kegg.genes": "hsa:1312", "mgi": "MGI:88470", "mim": ["116790", "167870", "181500"], "ncbigene": "1312", "nextprot": "NX_P21964", "oma.grp": "WNELVLQ", "orphanet": "567", "orthodb": "4040098at2759", "panther.family": ["PTHR43836:SF3", "PTHR43836"], "pdb": ["3A7E", "3BWM", "3BWY", "4PYI", "4PYJ", "4PYK", "4XUC", "4XUD", "4XUE", "5LSA", "6I3C", "6I3D"], "pfam": "PF01596", "pharmgkb.gene": "PA117", "pirsf": "PIRSF037177", "prosite": "PS51682", "proteomicsdb.protein": ["53945", "53946"], "pubchem.compound": ["13791", "1775", "23666118", "23667301", "34755", "36811", "3779", "38853", "441411", "448537", "4659569", "477468", "5281081", "5757", "5807", "5815", "5816", "5991", "5995", "66414", "681", "76966913", "9410"], "reactome": ["R-HSA-156581", "R-HSA-379397", "R-HSA-379398", "R-HSA-9679191"], "references": ["pubmed:10410961", "pubmed:30312994"], "refseq": ["NP_000745.1", "NP_001128633.1", "NP_001128634.1", "NP_009294.1", "XP_016884083.1", "XP_016884084.1"], "sbo": "SBO:0000243", "smpdb": ["SMP0000006", "SMP0000169", "SMP0000190", "SMP0000218", "SMP0000327", "SMP0000429", "SMP0000494", "SMP0000498", "SMP0000533", "SMP0030880"], "smr": "P21964", "supfam": "SSF53335", "taxonomy": "9606", "treefam": "TF329140", "uniparc": "UPI0000000CBF", "uniprot": "P21964", "uniprot.chain": "PRO_0000020971", "uniprot.isoform": "P21964-1"}, "bigg_id": "COMT"}], "metabolites": [{"bigg_id": "34dhpha_c", "coefficient": -1}, {"bigg_id": "ahcys__L_c", "coefficient": 1}, {"bigg_id": "amet__L_c", "coefficient": -1}, {"bigg_id": "h_c", "coefficient": 1}, {"bigg_id": "homoval_c", "coefficient": 1}], "segments": {"3487": {"from_node_id": "3668", "to_node_id": "3669", "b1": null, "b2": null}, "3488": {"from_node_id": "3670", "to_node_id": "3669", "b1": null, "b2": null}, "3489": {"from_node_id": "3668", "to_node_id": "3638", "b1": {"x": 5338.2496337890625, "y": -5827.27458898908}, "b2": {"x": 5338.010142740481, "y": -5837.121723999093}}, "3490": {"from_node_id": "3670", "to_node_id": "3671", "b1": {"x": 5487.355102539059, "y": -5827.27458898908}, "b2": {"x": 5488.08203125, "y": -5819.401906967163}}, "3491": {"from_node_id": "3668", "to_node_id": "3672", "b1": {"x": 5335.9459228515625, "y": -5827.274588989076}, "b2": {"x": 5365.062988281252, "y": -5825.8048341978165}}, "3492": {"from_node_id": "3670", "to_node_id": "3673", "b1": {"x": 5483.355102539061, "y": -5827.274588989079}, "b2": {"x": 5493.623535156254, "y": -5819.4599528312665}}, "3493": {"from_node_id": "3670", "to_node_id": "3565", "b1": {"x": 5487.355102539059, "y": -5827.274588989076}, "b2": {"x": 5679.524658203125, "y": -5827.274588989076}}}}, "545": {"name": "N-ribosyldihydronicotinamide:L-dopa-o-quinone reductase (2e-)", "bigg_id": "DOPAQ2ERy_L", "reversibility": false, "label_x": 3032.661083984377, "label_y": -6267.160529136658, "gene_reaction_rule": "CBR1 or CBR3", "genes": [{"name": "G_CBR1", "annotation": {"bgee.gene": "ENSG00000159228", "biocyc": "MetaCyc:HS08378-MONOMER", "biogrid": "107319", "brenda": "1.1.1.184", "ccds": ["CCDS13641.1", "CCDS68202.1"], "cdd": "cd05324", "chembl.target": "CHEMBL5586", "dbsnp": ["rs1143663", "rs41557318"], "dip": "DIP-33136N", "drugbank": ["DB00414", "DB00502", "DB00694", "DB00776", "DB00997", "DB01039", "DB01046", "DB01698", "DB02709", "DB03394", "DB03556", "DB04216", "DB04463", "DB04844", "DB05197", "DB06263", "DB09212", "DB11672", "DB12161", "DB14635"], "drugcentral": "3631", "ec-code": ["1.1.1.184", "1.1.1.189", "1.1.1.196", "1.1.1.197", "1.1.1.71"], "eggnog": "KOG1208", "ena.embl": ["J04056", "M62420", "AB003151", "AP000688", "AB124848", "BT019843", "CR541708", "AK294142", "AK314879", "EF141836", "AP001724", "CH471079", "BC002511", "BC015640"], "ensembl": "ENSG00000159228", "genecards": "CBR1", "genetree": "ENSGT00510000046499", "genewiki": "CBR1", "go": ["0004090", "0005829", "0006805", "0008106", "0008211", "0016616", "0016655", "0019371", "0030855", "0042373", "0047020", "0047021", "0050221", "0070062", "1903561", "2000379"], "hgnc": "1548", "hgnc.symbol": "CBR1", "hogenom": "CLU_010194_9_0_1", "hpa": "ENSG00000159228", "interpro": ["IPR045313", "IPR036291", "IPR020904", "IPR002347"], "iuphar.receptor": "1383", "kegg.genes": "hsa:873", "mgi": ["MGI:3646098", "MGI:88284"], "mim": "114830", "ncbigene": "873", "nextprot": "NX_P16152", "oma.grp": "LALQYPK", "orthodb": "3346557at2759", "panther.family": ["PTHR43963", "PTHR43963:SF2"], "pdb": ["1WMA", "2PFG", "3BHI", "3BHJ", "3BHM", "4Z3D"], "pfam": "PF00106", "pharmgkb.gene": "PA26121", "prints": ["PR00081", "PR00080"], "prosite": "PS00061", "proteomicsdb.protein": ["4051", "53298"], "pubchem.compound": ["114897", "157920", "23663407", "30323", "3035016", "31703", "3339", "34312", "3559", "3965", "445154", "5280343", "5280805", "52919", "6018", "62770", "969516"], "reactome": "R-HSA-2162123", "references": "pubmed:8070312", "refseq": ["NP_001273718.1", "NP_001748.1"], "sbo": "SBO:0000243", "smpdb": ["SMP0000005", "SMP0000075", "SMP0000077", "SMP0000083", "SMP0000084", "SMP0000085", "SMP0000086", "SMP0000087", "SMP0000093", "SMP0000094", "SMP0000096", "SMP0000098", "SMP0000101", "SMP0000102", "SMP0000104", "SMP0000106", "SMP0000109", "SMP0000113", "SMP0000114", "SMP0000116", "SMP0000120", "SMP0000289", "SMP0000353", "SMP0000486", "SMP0000487", "SMP0000488", "SMP0000489", "SMP0000490", "SMP0000491", "SMP0000650", "SMP0000692", "SMP0000693", "SMP0000694", "SMP0000695", "SMP0000696", "SMP0000697", "SMP0000698", "SMP0000699", "SMP0000700", "SMP0000701", "SMP0000702", "SMP0000703", "SMP0000704", "SMP0000705", "SMP0000706", "SMP0000707", "SMP0000708", "SMP0000709", "SMP0000710"], "smr": "P16152", "supfam": "SSF51735", "taxonomy": "9606", "treefam": "TF329359", "uniparc": "UPI000004C784", "uniprot": "P16152", "uniprot.chain": "PRO_0000054602"}, "bigg_id": "CBR1"}, {"name": "G_CBR3", "annotation": {"bgee.gene": "ENSG00000159231", "biogrid": "107320", "brenda": "1.1.1.184", "ccds": "CCDS13642.1", "cdd": "cd05324", "chembl.target": "CHEMBL6008", "dbsnp": ["rs8133052", "rs9282628", "rs2835285", "rs16993929", "rs4987121", "rs1056892"], "drugbank": ["DB00694", "DB00776", "DB00997", "DB12161"], "ec-code": ["1.1.1.184", "1.6.5.10"], "eggnog": "KOG1208", "ena.embl": ["AB004854", "AB003151", "AB041012", "AB124847", "CR541709", "EF462915", "AP000689", "AP001725", "CH471079", "BC002812"], "ensembl": "ENSG00000159231", "genecards": "CBR3", "genetree": "ENSGT00940000162541", "genewiki": "CBR3", "go": ["0000253", "0004090", "0005615", "0005654", "0005829", "0006805", "0008753", "0042376", "0050890", "0070402"], "hgnc": "1549", "hgnc.symbol": "CBR3", "hogenom": "CLU_010194_9_0_1", "hpa": "ENSG00000159231", "interpro": ["IPR045313", "IPR036291", "IPR020904", "IPR002347"], "mgi": "MGI:1309992", "mim": "603608", "ncbigene": "874", "nextprot": "NX_O75828", "oma.grp": "YWANDSV", "orthodb": "3346557at2759", "panther.family": ["PTHR43963", "PTHR43963:SF3"], "pdb": "2HRB", "pfam": "PF00106", "pharmgkb.gene": "PA26122", "prints": ["PR00081", "PR00080"], "prosite": "PS00061", "proteomicsdb.protein": "50216", "pubchem.compound": ["30323", "31703", "34312", "62770"], "reactome": "R-HSA-211945", "refseq": "NP_001227.1", "sbo": "SBO:0000243", "smpdb": "SMP0000650", "smr": "O75828", "supfam": "SSF51735", "taxonomy": "9606", "treefam": "TF329359", "uniparc": "UPI000004C785", "uniprot": "O75828", "uniprot.chain": "PRO_0000054608"}, "bigg_id": "CBR3"}], "metabolites": [{"bigg_id": "dopa__L_c", "coefficient": 1}, {"bigg_id": "dopaqn__L_c", "coefficient": -1}, {"bigg_id": "h_c", "coefficient": -1}, {"bigg_id": "nadp_c", "coefficient": 1}, {"bigg_id": "nadph_c", "coefficient": -1}], "segments": {"3724": {"from_node_id": "3928", "to_node_id": "3929", "b1": null, "b2": null}, "3725": {"from_node_id": "3930", "to_node_id": "3929", "b1": null, "b2": null}, "3726": {"from_node_id": "3930", "to_node_id": "3931", "b1": {"x": 3017.661083984377, "y": -6319.160529136658}, "b2": {"x": 3017.661083984377, "y": -6390.4227476119995}}, "3727": {"from_node_id": "3928", "to_node_id": "3927", "b1": {"x": 3017.661083984377, "y": -6235.160529136658}, "b2": {"x": 3017.661083984377, "y": -6157.9227476119995}}, "3728": {"from_node_id": "3928", "to_node_id": "3932", "b1": {"x": 3017.661083984377, "y": -6231.160529136658}, "b2": {"x": 2999.661083984375, "y": -6209.187804222107}}, "3729": {"from_node_id": "3930", "to_node_id": "3933", "b1": {"x": 3017.661083984377, "y": -6323.160529136658}, "b2": {"x": 3035.661083984375, "y": -6352.11003780365}}, "3730": {"from_node_id": "3928", "to_node_id": "3934", "b1": {"x": 3017.661083984377, "y": -6231.160529136658}, "b2": {"x": 3035.661083984375, "y": -6209.187804222107}}}}, "547": {"name": "N-ribosyldihydronicotinamide:dopaminochrome reductase (2e-)", "bigg_id": "DPAMCHR2ERy", "reversibility": false, "label_x": 3032.661083984377, "label_y": -4548.913702726364, "gene_reaction_rule": "CBR1 or CBR3", "genes": [{"name": "G_CBR1", "annotation": {"bgee.gene": "ENSG00000159228", "biocyc": "MetaCyc:HS08378-MONOMER", "biogrid": "107319", "brenda": "1.1.1.184", "ccds": ["CCDS13641.1", "CCDS68202.1"], "cdd": "cd05324", "chembl.target": "CHEMBL5586", "dbsnp": ["rs1143663", "rs41557318"], "dip": "DIP-33136N", "drugbank": ["DB00414", "DB00502", "DB00694", "DB00776", "DB00997", "DB01039", "DB01046", "DB01698", "DB02709", "DB03394", "DB03556", "DB04216", "DB04463", "DB04844", "DB05197", "DB06263", "DB09212", "DB11672", "DB12161", "DB14635"], "drugcentral": "3631", "ec-code": ["1.1.1.184", "1.1.1.189", "1.1.1.196", "1.1.1.197", "1.1.1.71"], "eggnog": "KOG1208", "ena.embl": ["J04056", "M62420", "AB003151", "AP000688", "AB124848", "BT019843", "CR541708", "AK294142", "AK314879", "EF141836", "AP001724", "CH471079", "BC002511", "BC015640"], "ensembl": "ENSG00000159228", "genecards": "CBR1", "genetree": "ENSGT00510000046499", "genewiki": "CBR1", "go": ["0004090", "0005829", "0006805", "0008106", "0008211", "0016616", "0016655", "0019371", "0030855", "0042373", "0047020", "0047021", "0050221", "0070062", "1903561", "2000379"], "hgnc": "1548", "hgnc.symbol": "CBR1", "hogenom": "CLU_010194_9_0_1", "hpa": "ENSG00000159228", "interpro": ["IPR045313", "IPR036291", "IPR020904", "IPR002347"], "iuphar.receptor": "1383", "kegg.genes": "hsa:873", "mgi": ["MGI:3646098", "MGI:88284"], "mim": "114830", "ncbigene": "873", "nextprot": "NX_P16152", "oma.grp": "LALQYPK", "orthodb": "3346557at2759", "panther.family": ["PTHR43963", "PTHR43963:SF2"], "pdb": ["1WMA", "2PFG", "3BHI", "3BHJ", "3BHM", "4Z3D"], "pfam": "PF00106", "pharmgkb.gene": "PA26121", "prints": ["PR00081", "PR00080"], "prosite": "PS00061", "proteomicsdb.protein": ["4051", "53298"], "pubchem.compound": ["114897", "157920", "23663407", "30323", "3035016", "31703", "3339", "34312", "3559", "3965", "445154", "5280343", "5280805", "52919", "6018", "62770", "969516"], "reactome": "R-HSA-2162123", "references": "pubmed:8070312", "refseq": ["NP_001273718.1", "NP_001748.1"], "sbo": "SBO:0000243", "smpdb": ["SMP0000005", "SMP0000075", "SMP0000077", "SMP0000083", "SMP0000084", "SMP0000085", "SMP0000086", "SMP0000087", "SMP0000093", "SMP0000094", "SMP0000096", "SMP0000098", "SMP0000101", "SMP0000102", "SMP0000104", "SMP0000106", "SMP0000109", "SMP0000113", "SMP0000114", "SMP0000116", "SMP0000120", "SMP0000289", "SMP0000353", "SMP0000486", "SMP0000487", "SMP0000488", "SMP0000489", "SMP0000490", "SMP0000491", "SMP0000650", "SMP0000692", "SMP0000693", "SMP0000694", "SMP0000695", "SMP0000696", "SMP0000697", "SMP0000698", "SMP0000699", "SMP0000700", "SMP0000701", "SMP0000702", "SMP0000703", "SMP0000704", "SMP0000705", "SMP0000706", "SMP0000707", "SMP0000708", "SMP0000709", "SMP0000710"], "smr": "P16152", "supfam": "SSF51735", "taxonomy": "9606", "treefam": "TF329359", "uniparc": "UPI000004C784", "uniprot": "P16152", "uniprot.chain": "PRO_0000054602"}, "bigg_id": "CBR1"}, {"name": "G_CBR3", "annotation": {"bgee.gene": "ENSG00000159231", "biogrid": "107320", "brenda": "1.1.1.184", "ccds": "CCDS13642.1", "cdd": "cd05324", "chembl.target": "CHEMBL6008", "dbsnp": ["rs8133052", "rs9282628", "rs2835285", "rs16993929", "rs4987121", "rs1056892"], "drugbank": ["DB00694", "DB00776", "DB00997", "DB12161"], "ec-code": ["1.1.1.184", "1.6.5.10"], "eggnog": "KOG1208", "ena.embl": ["AB004854", "AB003151", "AB041012", "AB124847", "CR541709", "EF462915", "AP000689", "AP001725", "CH471079", "BC002812"], "ensembl": "ENSG00000159231", "genecards": "CBR3", "genetree": "ENSGT00940000162541", "genewiki": "CBR3", "go": ["0000253", "0004090", "0005615", "0005654", "0005829", "0006805", "0008753", "0042376", "0050890", "0070402"], "hgnc": "1549", "hgnc.symbol": "CBR3", "hogenom": "CLU_010194_9_0_1", "hpa": "ENSG00000159231", "interpro": ["IPR045313", "IPR036291", "IPR020904", "IPR002347"], "mgi": "MGI:1309992", "mim": "603608", "ncbigene": "874", "nextprot": "NX_O75828", "oma.grp": "YWANDSV", "orthodb": "3346557at2759", "panther.family": ["PTHR43963", "PTHR43963:SF3"], "pdb": "2HRB", "pfam": "PF00106", "pharmgkb.gene": "PA26122", "prints": ["PR00081", "PR00080"], "prosite": "PS00061", "proteomicsdb.protein": "50216", "pubchem.compound": ["30323", "31703", "34312", "62770"], "reactome": "R-HSA-211945", "refseq": "NP_001227.1", "sbo": "SBO:0000243", "smpdb": "SMP0000650", "smr": "O75828", "supfam": "SSF51735", "taxonomy": "9606", "treefam": "TF329359", "uniparc": "UPI000004C785", "uniprot": "O75828", "uniprot.chain": "PRO_0000054608"}, "bigg_id": "CBR3"}], "metabolites": [{"bigg_id": "dpamchrm_c", "coefficient": -1}, {"bigg_id": "h_c", "coefficient": -1}, {"bigg_id": "leudpamchrm_c", "coefficient": 1}, {"bigg_id": "nadp_c", "coefficient": 1}, {"bigg_id": "nadph_c", "coefficient": -1}], "segments": {"3737": {"from_node_id": "3943", "to_node_id": "3944", "b1": null, "b2": null}, "3738": {"from_node_id": "3945", "to_node_id": "3944", "b1": null, "b2": null}, "3739": {"from_node_id": "3943", "to_node_id": "3942", "b1": {"x": 3017.661083984377, "y": -4516.913702726364}, "b2": {"x": 3017.661083984377, "y": -4432.531659603119}}, "3740": {"from_node_id": "3943", "to_node_id": "3946", "b1": {"x": 3017.661083984377, "y": -4512.913702726364}, "b2": {"x": 2999.661083984375, "y": -4487.452585935593}}, "3741": {"from_node_id": "3945", "to_node_id": "3947", "b1": {"x": 3017.661083984377, "y": -4600.913702726364}, "b2": {"x": 3017.661083984377, "y": -4675.163702726364}}, "3742": {"from_node_id": "3945", "to_node_id": "3948", "b1": {"x": 3017.661083984377, "y": -4604.913702726364}, "b2": {"x": 3035.661083984375, "y": -4630.163702726364}}, "3743": {"from_node_id": "3943", "to_node_id": "3949", "b1": {"x": 3017.661083984377, "y": -4512.913702726364}, "b2": {"x": 3035.661083984375, "y": -4487.452585935593}}}}, "548": {"name": "N-ribosyldihydronicotinamide:L-dopachrome reductase (2e-)", "bigg_id": "DPCHR2ERy_L", "reversibility": false, "label_x": 3032.661083984377, "label_y": -5768.229159116745, "gene_reaction_rule": "CBR1 or CBR3", "genes": [{"name": "G_CBR1", "annotation": {"bgee.gene": "ENSG00000159228", "biocyc": "MetaCyc:HS08378-MONOMER", "biogrid": "107319", "brenda": "1.1.1.184", "ccds": ["CCDS13641.1", "CCDS68202.1"], "cdd": "cd05324", "chembl.target": "CHEMBL5586", "dbsnp": ["rs1143663", "rs41557318"], "dip": "DIP-33136N", "drugbank": ["DB00414", "DB00502", "DB00694", "DB00776", "DB00997", "DB01039", "DB01046", "DB01698", "DB02709", "DB03394", "DB03556", "DB04216", "DB04463", "DB04844", "DB05197", "DB06263", "DB09212", "DB11672", "DB12161", "DB14635"], "drugcentral": "3631", "ec-code": ["1.1.1.184", "1.1.1.189", "1.1.1.196", "1.1.1.197", "1.1.1.71"], "eggnog": "KOG1208", "ena.embl": ["J04056", "M62420", "AB003151", "AP000688", "AB124848", "BT019843", "CR541708", "AK294142", "AK314879", "EF141836", "AP001724", "CH471079", "BC002511", "BC015640"], "ensembl": "ENSG00000159228", "genecards": "CBR1", "genetree": "ENSGT00510000046499", "genewiki": "CBR1", "go": ["0004090", "0005829", "0006805", "0008106", "0008211", "0016616", "0016655", "0019371", "0030855", "0042373", "0047020", "0047021", "0050221", "0070062", "1903561", "2000379"], "hgnc": "1548", "hgnc.symbol": "CBR1", "hogenom": "CLU_010194_9_0_1", "hpa": "ENSG00000159228", "interpro": ["IPR045313", "IPR036291", "IPR020904", "IPR002347"], "iuphar.receptor": "1383", "kegg.genes": "hsa:873", "mgi": ["MGI:3646098", "MGI:88284"], "mim": "114830", "ncbigene": "873", "nextprot": "NX_P16152", "oma.grp": "LALQYPK", "orthodb": "3346557at2759", "panther.family": ["PTHR43963", "PTHR43963:SF2"], "pdb": ["1WMA", "2PFG", "3BHI", "3BHJ", "3BHM", "4Z3D"], "pfam": "PF00106", "pharmgkb.gene": "PA26121", "prints": ["PR00081", "PR00080"], "prosite": "PS00061", "proteomicsdb.protein": ["4051", "53298"], "pubchem.compound": ["114897", "157920", "23663407", "30323", "3035016", "31703", "3339", "34312", "3559", "3965", "445154", "5280343", "5280805", "52919", "6018", "62770", "969516"], "reactome": "R-HSA-2162123", "references": "pubmed:8070312", "refseq": ["NP_001273718.1", "NP_001748.1"], "sbo": "SBO:0000243", "smpdb": ["SMP0000005", "SMP0000075", "SMP0000077", "SMP0000083", "SMP0000084", "SMP0000085", "SMP0000086", "SMP0000087", "SMP0000093", "SMP0000094", "SMP0000096", "SMP0000098", "SMP0000101", "SMP0000102", "SMP0000104", "SMP0000106", "SMP0000109", "SMP0000113", "SMP0000114", "SMP0000116", "SMP0000120", "SMP0000289", "SMP0000353", "SMP0000486", "SMP0000487", "SMP0000488", "SMP0000489", "SMP0000490", "SMP0000491", "SMP0000650", "SMP0000692", "SMP0000693", "SMP0000694", "SMP0000695", "SMP0000696", "SMP0000697", "SMP0000698", "SMP0000699", "SMP0000700", "SMP0000701", "SMP0000702", "SMP0000703", "SMP0000704", "SMP0000705", "SMP0000706", "SMP0000707", "SMP0000708", "SMP0000709", "SMP0000710"], "smr": "P16152", "supfam": "SSF51735", "taxonomy": "9606", "treefam": "TF329359", "uniparc": "UPI000004C784", "uniprot": "P16152", "uniprot.chain": "PRO_0000054602"}, "bigg_id": "CBR1"}, {"name": "G_CBR3", "annotation": {"bgee.gene": "ENSG00000159231", "biogrid": "107320", "brenda": "1.1.1.184", "ccds": "CCDS13642.1", "cdd": "cd05324", "chembl.target": "CHEMBL6008", "dbsnp": ["rs8133052", "rs9282628", "rs2835285", "rs16993929", "rs4987121", "rs1056892"], "drugbank": ["DB00694", "DB00776", "DB00997", "DB12161"], "ec-code": ["1.1.1.184", "1.6.5.10"], "eggnog": "KOG1208", "ena.embl": ["AB004854", "AB003151", "AB041012", "AB124847", "CR541709", "EF462915", "AP000689", "AP001725", "CH471079", "BC002812"], "ensembl": "ENSG00000159231", "genecards": "CBR3", "genetree": "ENSGT00940000162541", "genewiki": "CBR3", "go": ["0000253", "0004090", "0005615", "0005654", "0005829", "0006805", "0008753", "0042376", "0050890", "0070402"], "hgnc": "1549", "hgnc.symbol": "CBR3", "hogenom": "CLU_010194_9_0_1", "hpa": "ENSG00000159231", "interpro": ["IPR045313", "IPR036291", "IPR020904", "IPR002347"], "mgi": "MGI:1309992", "mim": "603608", "ncbigene": "874", "nextprot": "NX_O75828", "oma.grp": "YWANDSV", "orthodb": "3346557at2759", "panther.family": ["PTHR43963", "PTHR43963:SF3"], "pdb": "2HRB", "pfam": "PF00106", "pharmgkb.gene": "PA26122", "prints": ["PR00081", "PR00080"], "prosite": "PS00061", "proteomicsdb.protein": "50216", "pubchem.compound": ["30323", "31703", "34312", "62770"], "reactome": "R-HSA-211945", "refseq": "NP_001227.1", "sbo": "SBO:0000243", "smpdb": "SMP0000650", "smr": "O75828", "supfam": "SSF51735", "taxonomy": "9606", "treefam": "TF329359", "uniparc": "UPI000004C785", "uniprot": "O75828", "uniprot.chain": "PRO_0000054608"}, "bigg_id": "CBR3"}], "metabolites": [{"bigg_id": "dpchrm__L_c", "coefficient": -1}, {"bigg_id": "h_c", "coefficient": -1}, {"bigg_id": "leudpchrm__L_c", "coefficient": 1}, {"bigg_id": "nadp_c", "coefficient": 1}, {"bigg_id": "nadph_c", "coefficient": -1}], "segments": {"3744": {"from_node_id": "3951", "to_node_id": "3952", "b1": null, "b2": null}, "3745": {"from_node_id": "3953", "to_node_id": "3952", "b1": null, "b2": null}, "3746": {"from_node_id": "3951", "to_node_id": "3950", "b1": {"x": 3017.661083984377, "y": -5736.229159116745}, "b2": {"x": 3017.661083984377, "y": -5651.8471159935}}, "3747": {"from_node_id": "3951", "to_node_id": "3954", "b1": {"x": 3017.661083984377, "y": -5732.229159116745}, "b2": {"x": 2999.661083984375, "y": -5713.455332517624}}, "3748": {"from_node_id": "3953", "to_node_id": "3955", "b1": {"x": 3017.661083984377, "y": -5820.229159116745}, "b2": {"x": 3017.661083984377, "y": -5901.166449308395}}, "3749": {"from_node_id": "3953", "to_node_id": "3956", "b1": {"x": 3017.661083984377, "y": -5824.229159116745}, "b2": {"x": 3035.661083984375, "y": -5856.166449308395}}, "3750": {"from_node_id": "3951", "to_node_id": "3957", "b1": {"x": 3017.661083984377, "y": -5732.229159116745}, "b2": {"x": 3035.661083984375, "y": -5713.455332517624}}}}, "549": {"name": "N-ribosyldihydronicotinamide:L-dopamine-o-quinone reductase (2e-)", "bigg_id": "DPAMQ2ERy_L", "reversibility": false, "label_x": 3404.911865234375, "label_y": -6267.160529136658, "gene_reaction_rule": "CBR1 or CBR3", "genes": [{"name": "G_CBR1", "annotation": {"bgee.gene": "ENSG00000159228", "biocyc": "MetaCyc:HS08378-MONOMER", "biogrid": "107319", "brenda": "1.1.1.184", "ccds": ["CCDS13641.1", "CCDS68202.1"], "cdd": "cd05324", "chembl.target": "CHEMBL5586", "dbsnp": ["rs1143663", "rs41557318"], "dip": "DIP-33136N", "drugbank": ["DB00414", "DB00502", "DB00694", "DB00776", "DB00997", "DB01039", "DB01046", "DB01698", "DB02709", "DB03394", "DB03556", "DB04216", "DB04463", "DB04844", "DB05197", "DB06263", "DB09212", "DB11672", "DB12161", "DB14635"], "drugcentral": "3631", "ec-code": ["1.1.1.184", "1.1.1.189", "1.1.1.196", "1.1.1.197", "1.1.1.71"], "eggnog": "KOG1208", "ena.embl": ["J04056", "M62420", "AB003151", "AP000688", "AB124848", "BT019843", "CR541708", "AK294142", "AK314879", "EF141836", "AP001724", "CH471079", "BC002511", "BC015640"], "ensembl": "ENSG00000159228", "genecards": "CBR1", "genetree": "ENSGT00510000046499", "genewiki": "CBR1", "go": ["0004090", "0005829", "0006805", "0008106", "0008211", "0016616", "0016655", "0019371", "0030855", "0042373", "0047020", "0047021", "0050221", "0070062", "1903561", "2000379"], "hgnc": "1548", "hgnc.symbol": "CBR1", "hogenom": "CLU_010194_9_0_1", "hpa": "ENSG00000159228", "interpro": ["IPR045313", "IPR036291", "IPR020904", "IPR002347"], "iuphar.receptor": "1383", "kegg.genes": "hsa:873", "mgi": ["MGI:3646098", "MGI:88284"], "mim": "114830", "ncbigene": "873", "nextprot": "NX_P16152", "oma.grp": "LALQYPK", "orthodb": "3346557at2759", "panther.family": ["PTHR43963", "PTHR43963:SF2"], "pdb": ["1WMA", "2PFG", "3BHI", "3BHJ", "3BHM", "4Z3D"], "pfam": "PF00106", "pharmgkb.gene": "PA26121", "prints": ["PR00081", "PR00080"], "prosite": "PS00061", "proteomicsdb.protein": ["4051", "53298"], "pubchem.compound": ["114897", "157920", "23663407", "30323", "3035016", "31703", "3339", "34312", "3559", "3965", "445154", "5280343", "5280805", "52919", "6018", "62770", "969516"], "reactome": "R-HSA-2162123", "references": "pubmed:8070312", "refseq": ["NP_001273718.1", "NP_001748.1"], "sbo": "SBO:0000243", "smpdb": ["SMP0000005", "SMP0000075", "SMP0000077", "SMP0000083", "SMP0000084", "SMP0000085", "SMP0000086", "SMP0000087", "SMP0000093", "SMP0000094", "SMP0000096", "SMP0000098", "SMP0000101", "SMP0000102", "SMP0000104", "SMP0000106", "SMP0000109", "SMP0000113", "SMP0000114", "SMP0000116", "SMP0000120", "SMP0000289", "SMP0000353", "SMP0000486", "SMP0000487", "SMP0000488", "SMP0000489", "SMP0000490", "SMP0000491", "SMP0000650", "SMP0000692", "SMP0000693", "SMP0000694", "SMP0000695", "SMP0000696", "SMP0000697", "SMP0000698", "SMP0000699", "SMP0000700", "SMP0000701", "SMP0000702", "SMP0000703", "SMP0000704", "SMP0000705", "SMP0000706", "SMP0000707", "SMP0000708", "SMP0000709", "SMP0000710"], "smr": "P16152", "supfam": "SSF51735", "taxonomy": "9606", "treefam": "TF329359", "uniparc": "UPI000004C784", "uniprot": "P16152", "uniprot.chain": "PRO_0000054602"}, "bigg_id": "CBR1"}, {"name": "G_CBR3", "annotation": {"bgee.gene": "ENSG00000159231", "biogrid": "107320", "brenda": "1.1.1.184", "ccds": "CCDS13642.1", "cdd": "cd05324", "chembl.target": "CHEMBL6008", "dbsnp": ["rs8133052", "rs9282628", "rs2835285", "rs16993929", "rs4987121", "rs1056892"], "drugbank": ["DB00694", "DB00776", "DB00997", "DB12161"], "ec-code": ["1.1.1.184", "1.6.5.10"], "eggnog": "KOG1208", "ena.embl": ["AB004854", "AB003151", "AB041012", "AB124847", "CR541709", "EF462915", "AP000689", "AP001725", "CH471079", "BC002812"], "ensembl": "ENSG00000159231", "genecards": "CBR3", "genetree": "ENSGT00940000162541", "genewiki": "CBR3", "go": ["0000253", "0004090", "0005615", "0005654", "0005829", "0006805", "0008753", "0042376", "0050890", "0070402"], "hgnc": "1549", "hgnc.symbol": "CBR3", "hogenom": "CLU_010194_9_0_1", "hpa": "ENSG00000159231", "interpro": ["IPR045313", "IPR036291", "IPR020904", "IPR002347"], "mgi": "MGI:1309992", "mim": "603608", "ncbigene": "874", "nextprot": "NX_O75828", "oma.grp": "YWANDSV", "orthodb": "3346557at2759", "panther.family": ["PTHR43963", "PTHR43963:SF3"], "pdb": "2HRB", "pfam": "PF00106", "pharmgkb.gene": "PA26122", "prints": ["PR00081", "PR00080"], "prosite": "PS00061", "proteomicsdb.protein": "50216", "pubchem.compound": ["30323", "31703", "34312", "62770"], "reactome": "R-HSA-211945", "refseq": "NP_001227.1", "sbo": "SBO:0000243", "smpdb": "SMP0000650", "smr": "O75828", "supfam": "SSF51735", "taxonomy": "9606", "treefam": "TF329359", "uniparc": "UPI000004C785", "uniprot": "O75828", "uniprot.chain": "PRO_0000054608"}, "bigg_id": "CBR3"}], "metabolites": [{"bigg_id": "dpam__L_c", "coefficient": 1}, {"bigg_id": "dpamqn__L_c", "coefficient": -1}, {"bigg_id": "h_c", "coefficient": -1}, {"bigg_id": "nadp_c", "coefficient": 1}, {"bigg_id": "nadph_c", "coefficient": -1}], "segments": {"3751": {"from_node_id": "3959", "to_node_id": "3960", "b1": null, "b2": null}, "3752": {"from_node_id": "3961", "to_node_id": "3960", "b1": null, "b2": null}, "3753": {"from_node_id": "3961", "to_node_id": "3962", "b1": {"x": 3389.911865234375, "y": -6319.160529136658}, "b2": {"x": 3389.911865234375, "y": -6390.4227476119995}}, "3754": {"from_node_id": "3959", "to_node_id": "3958", "b1": {"x": 3389.911865234375, "y": -6235.160529136658}, "b2": {"x": 3389.911865234375, "y": -6157.9227476119995}}, "3755": {"from_node_id": "3959", "to_node_id": "3963", "b1": {"x": 3389.911865234375, "y": -6231.160529136658}, "b2": {"x": 3371.911865234375, "y": -6195.813223838806}}, "3756": {"from_node_id": "3961", "to_node_id": "3964", "b1": {"x": 3389.911865234375, "y": -6323.160529136658}, "b2": {"x": 3407.911865234375, "y": -6338.735457420349}}, "3757": {"from_node_id": "3959", "to_node_id": "3965", "b1": {"x": 3389.911865234375, "y": -6231.160529136658}, "b2": {"x": 3407.911865234375, "y": -6195.813223838806}}}}, "550": {"name": "N-ribosyldihydronicotinamide:Indole-5,6-quinone reductase (2e-)", "bigg_id": "IND56Q2ERy", "reversibility": false, "label_x": 3032.661083984377, "label_y": -4033.60990190506, "gene_reaction_rule": "CBR1 or CBR3", "genes": [{"name": "G_CBR1", "annotation": {"bgee.gene": "ENSG00000159228", "biocyc": "MetaCyc:HS08378-MONOMER", "biogrid": "107319", "brenda": "1.1.1.184", "ccds": ["CCDS13641.1", "CCDS68202.1"], "cdd": "cd05324", "chembl.target": "CHEMBL5586", "dbsnp": ["rs1143663", "rs41557318"], "dip": "DIP-33136N", "drugbank": ["DB00414", "DB00502", "DB00694", "DB00776", "DB00997", "DB01039", "DB01046", "DB01698", "DB02709", "DB03394", "DB03556", "DB04216", "DB04463", "DB04844", "DB05197", "DB06263", "DB09212", "DB11672", "DB12161", "DB14635"], "drugcentral": "3631", "ec-code": ["1.1.1.184", "1.1.1.189", "1.1.1.196", "1.1.1.197", "1.1.1.71"], "eggnog": "KOG1208", "ena.embl": ["J04056", "M62420", "AB003151", "AP000688", "AB124848", "BT019843", "CR541708", "AK294142", "AK314879", "EF141836", "AP001724", "CH471079", "BC002511", "BC015640"], "ensembl": "ENSG00000159228", "genecards": "CBR1", "genetree": "ENSGT00510000046499", "genewiki": "CBR1", "go": ["0004090", "0005829", "0006805", "0008106", "0008211", "0016616", "0016655", "0019371", "0030855", "0042373", "0047020", "0047021", "0050221", "0070062", "1903561", "2000379"], "hgnc": "1548", "hgnc.symbol": "CBR1", "hogenom": "CLU_010194_9_0_1", "hpa": "ENSG00000159228", "interpro": ["IPR045313", "IPR036291", "IPR020904", "IPR002347"], "iuphar.receptor": "1383", "kegg.genes": "hsa:873", "mgi": ["MGI:3646098", "MGI:88284"], "mim": "114830", "ncbigene": "873", "nextprot": "NX_P16152", "oma.grp": "LALQYPK", "orthodb": "3346557at2759", "panther.family": ["PTHR43963", "PTHR43963:SF2"], "pdb": ["1WMA", "2PFG", "3BHI", "3BHJ", "3BHM", "4Z3D"], "pfam": "PF00106", "pharmgkb.gene": "PA26121", "prints": ["PR00081", "PR00080"], "prosite": "PS00061", "proteomicsdb.protein": ["4051", "53298"], "pubchem.compound": ["114897", "157920", "23663407", "30323", "3035016", "31703", "3339", "34312", "3559", "3965", "445154", "5280343", "5280805", "52919", "6018", "62770", "969516"], "reactome": "R-HSA-2162123", "references": "pubmed:8070312", "refseq": ["NP_001273718.1", "NP_001748.1"], "sbo": "SBO:0000243", "smpdb": ["SMP0000005", "SMP0000075", "SMP0000077", "SMP0000083", "SMP0000084", "SMP0000085", "SMP0000086", "SMP0000087", "SMP0000093", "SMP0000094", "SMP0000096", "SMP0000098", "SMP0000101", "SMP0000102", "SMP0000104", "SMP0000106", "SMP0000109", "SMP0000113", "SMP0000114", "SMP0000116", "SMP0000120", "SMP0000289", "SMP0000353", "SMP0000486", "SMP0000487", "SMP0000488", "SMP0000489", "SMP0000490", "SMP0000491", "SMP0000650", "SMP0000692", "SMP0000693", "SMP0000694", "SMP0000695", "SMP0000696", "SMP0000697", "SMP0000698", "SMP0000699", "SMP0000700", "SMP0000701", "SMP0000702", "SMP0000703", "SMP0000704", "SMP0000705", "SMP0000706", "SMP0000707", "SMP0000708", "SMP0000709", "SMP0000710"], "smr": "P16152", "supfam": "SSF51735", "taxonomy": "9606", "treefam": "TF329359", "uniparc": "UPI000004C784", "uniprot": "P16152", "uniprot.chain": "PRO_0000054602"}, "bigg_id": "CBR1"}, {"name": "G_CBR3", "annotation": {"bgee.gene": "ENSG00000159231", "biogrid": "107320", "brenda": "1.1.1.184", "ccds": "CCDS13642.1", "cdd": "cd05324", "chembl.target": "CHEMBL6008", "dbsnp": ["rs8133052", "rs9282628", "rs2835285", "rs16993929", "rs4987121", "rs1056892"], "drugbank": ["DB00694", "DB00776", "DB00997", "DB12161"], "ec-code": ["1.1.1.184", "1.6.5.10"], "eggnog": "KOG1208", "ena.embl": ["AB004854", "AB003151", "AB041012", "AB124847", "CR541709", "EF462915", "AP000689", "AP001725", "CH471079", "BC002812"], "ensembl": "ENSG00000159231", "genecards": "CBR3", "genetree": "ENSGT00940000162541", "genewiki": "CBR3", "go": ["0000253", "0004090", "0005615", "0005654", "0005829", "0006805", "0008753", "0042376", "0050890", "0070402"], "hgnc": "1549", "hgnc.symbol": "CBR3", "hogenom": "CLU_010194_9_0_1", "hpa": "ENSG00000159231", "interpro": ["IPR045313", "IPR036291", "IPR020904", "IPR002347"], "mgi": "MGI:1309992", "mim": "603608", "ncbigene": "874", "nextprot": "NX_O75828", "oma.grp": "YWANDSV", "orthodb": "3346557at2759", "panther.family": ["PTHR43963", "PTHR43963:SF3"], "pdb": "2HRB", "pfam": "PF00106", "pharmgkb.gene": "PA26122", "prints": ["PR00081", "PR00080"], "prosite": "PS00061", "proteomicsdb.protein": "50216", "pubchem.compound": ["30323", "31703", "34312", "62770"], "reactome": "R-HSA-211945", "refseq": "NP_001227.1", "sbo": "SBO:0000243", "smpdb": "SMP0000650", "smr": "O75828", "supfam": "SSF51735", "taxonomy": "9606", "treefam": "TF329359", "uniparc": "UPI000004C785", "uniprot": "O75828", "uniprot.chain": "PRO_0000054608"}, "bigg_id": "CBR3"}], "metabolites": [{"bigg_id": "56dhi_c", "coefficient": 1}, {"bigg_id": "h_c", "coefficient": -1}, {"bigg_id": "ind56qn_c", "coefficient": -1}, {"bigg_id": "nadp_c", "coefficient": 1}, {"bigg_id": "nadph_c", "coefficient": -1}], "segments": {"3758": {"from_node_id": "3967", "to_node_id": "3968", "b1": null, "b2": null}, "3759": {"from_node_id": "3969", "to_node_id": "3968", "b1": null, "b2": null}, "3760": {"from_node_id": "3969", "to_node_id": "3970", "b1": {"x": 3017.661083984377, "y": -4085.60990190506}, "b2": {"x": 3017.661083984377, "y": -4136.703870296478}}, "3761": {"from_node_id": "3967", "to_node_id": "3966", "b1": {"x": 3017.661083984377, "y": -3997.60990190506}, "b2": {"x": 3035.661083984375, "y": -3972.9967427253723}}, "3762": {"from_node_id": "3967", "to_node_id": "3971", "b1": {"x": 3017.661083984377, "y": -4001.60990190506}, "b2": {"x": 3017.661083984377, "y": -3927.35990190506}}, "3763": {"from_node_id": "3969", "to_node_id": "3972", "b1": {"x": 3017.661083984377, "y": -4089.60990190506}, "b2": {"x": 3035.661083984375, "y": -4114.85990190506}}, "3764": {"from_node_id": "3967", "to_node_id": "3973", "b1": {"x": 3017.661083984377, "y": -3997.60990190506}, "b2": {"x": 2999.661083984375, "y": -3972.9967427253723}}}}, "551": {"name": "N-ribosyldihydronicotinamide:dopaminochrome reductase (2e-)", "bigg_id": "DPAMCHR2ERz", "reversibility": false, "label_x": 3404.911865234375, "label_y": -4548.913702726364, "gene_reaction_rule": "NQO2", "genes": [{"name": "G_NQO2", "annotation": {"bgee.gene": "ENSG00000124588", "biogrid": "110898", "brenda": "1.10.5.1", "ccds": "CCDS4481.1", "chembl.target": "CHEMBL3959", "dbsnp": ["rs28383623", "rs17136117", "rs1143684", "rs17300141", "rs28383651"], "dip": "DIP-39704N", "drugbank": ["DB00157", "DB00170", "DB01065", "DB01087", "DB02709", "DB03147", "DB03541", "DB04216", "DB04253", "DB06695", "DB07339", "DB08190", "DB08228", "DB08744"], "drugcentral": ["160", "429", "607", "776", "1423", "1672", "1932", "2266", "3584", "4209"], "ec-code": "1.10.5.1", "eggnog": "ENOG502QWY5", "ena.embl": ["J02888", "AY299456", "AB050248", "AY855291", "AK311746", "AL133351", "CH471087", "BC006096"], "ensembl": "ENSG00000124588", "genecards": "NQO2", "genetree": "ENSGT00940000156563", "genewiki": "NAD(P)H_dehydrogenase,_quinone_2", "go": ["0001512", "0003955", "0005654", "0005829", "0008270", "0009055", "0016491", "0016661", "0031404", "0042803", "0070062", "0071949", "1901662", "1904408", "1905594"], "hgnc": "7856", "hgnc.symbol": "NQO2", "hogenom": "CLU_058643_2_0_1", "hpa": "ENSG00000124588", "interpro": ["IPR003680", "IPR029039"], "mgi": "MGI:104513", "mim": ["114480", "160998"], "ncbigene": "4835", "nextprot": "NX_P16083", "oma.grp": "LFPIHHG", "orthodb": "5471423at2759", "panther.family": ["PTHR10204", "PTHR10204:SF33"], "pdb": ["1QR2", "1SG0", "1XI2", "1ZX1", "2BZS", "2QMY", "2QMZ", "2QR2", "2QWX", "2QX4", "2QX6", "2QX8", "2QX9", "3FW1", "3G5M", "3GAM", "3NFR", "3NHF", "3NHJ", "3NHK", "3NHL", "3NHP", "3NHR", "3NHS", "3NHU", "3NHW", "3NHY", "3O2N", "3O73", "3OVM", "3OWH", "3OWX", "3OX1", "3OX2", "3OX3", "3TE7", "3TEM", "3TZB", "3UXE", "3UXH", "4FGJ", "4FGK", "4FGL", "4GQI", "4GR9", "4QOD", "4QOE", "4QOF", "4QOG", "4QOH", "4QOI", "4QOJ", "4U7F", "4U7G", "4U7H", "4XDG", "4XDH", "4ZVK", "4ZVL", "4ZVM", "4ZVN", "5BUC", "5LBT", "5LBU", "5LBW", "5LBY", "5LBZ", "7O4D"], "pfam": "PF02525", "pharmgkb.gene": "PA31745", "proteomicsdb.protein": "53285", "pubchem.compound": ["4055", "445154", "5280343", "6135", "896"], "reactome": "R-HSA-211945", "references": ["pubmed:12435804", "pubmed:15078100"], "refseq": ["NP_000895.2", "NP_001277150.1", "NP_001305869.1"], "sbo": "SBO:0000243", "smr": "P16083", "supfam": "SSF52218", "taxonomy": "9606", "treefam": "TF300296", "uniparc": "UPI000020E40D", "uniprot": "P16083", "uniprot.chain": "PRO_0000071626"}, "bigg_id": "NQO2"}], "metabolites": [{"bigg_id": "dpamchrm_c", "coefficient": -1}, {"bigg_id": "h_c", "coefficient": -1}, {"bigg_id": "leudpamchrm_c", "coefficient": 1}, {"bigg_id": "rnam_c", "coefficient": 1}, {"bigg_id": "rnamh_c", "coefficient": -1}], "segments": {"3765": {"from_node_id": "3975", "to_node_id": "3976", "b1": null, "b2": null}, "3766": {"from_node_id": "3977", "to_node_id": "3976", "b1": null, "b2": null}, "3767": {"from_node_id": "3975", "to_node_id": "3974", "b1": {"x": 3389.911865234375, "y": -4516.913702726364}, "b2": {"x": 3389.911865234375, "y": -4432.531659603119}}, "3768": {"from_node_id": "3975", "to_node_id": "3978", "b1": {"x": 3389.911865234375, "y": -4512.913702726364}, "b2": {"x": 3371.911865234375, "y": -4487.452585935593}}, "3769": {"from_node_id": "3977", "to_node_id": "3979", "b1": {"x": 3389.911865234375, "y": -4600.913702726364}, "b2": {"x": 3389.911865234375, "y": -4675.163702726364}}, "3770": {"from_node_id": "3977", "to_node_id": "3980", "b1": {"x": 3389.911865234375, "y": -4604.913702726364}, "b2": {"x": 3407.911865234375, "y": -4630.163702726364}}, "3771": {"from_node_id": "3975", "to_node_id": "3981", "b1": {"x": 3389.911865234375, "y": -4512.913702726364}, "b2": {"x": 3407.911865234375, "y": -4487.452585935593}}}}, "552": {"name": "N-ribosyldihydronicotinamide:L-dopachrome reductase (2e-)", "bigg_id": "DPCHR2ERz_L", "reversibility": false, "label_x": 3404.911865234375, "label_y": -5768.229159116745, "gene_reaction_rule": "NQO2", "genes": [{"name": "G_NQO2", "annotation": {"bgee.gene": "ENSG00000124588", "biogrid": "110898", "brenda": "1.10.5.1", "ccds": "CCDS4481.1", "chembl.target": "CHEMBL3959", "dbsnp": ["rs28383623", "rs17136117", "rs1143684", "rs17300141", "rs28383651"], "dip": "DIP-39704N", "drugbank": ["DB00157", "DB00170", "DB01065", "DB01087", "DB02709", "DB03147", "DB03541", "DB04216", "DB04253", "DB06695", "DB07339", "DB08190", "DB08228", "DB08744"], "drugcentral": ["160", "429", "607", "776", "1423", "1672", "1932", "2266", "3584", "4209"], "ec-code": "1.10.5.1", "eggnog": "ENOG502QWY5", "ena.embl": ["J02888", "AY299456", "AB050248", "AY855291", "AK311746", "AL133351", "CH471087", "BC006096"], "ensembl": "ENSG00000124588", "genecards": "NQO2", "genetree": "ENSGT00940000156563", "genewiki": "NAD(P)H_dehydrogenase,_quinone_2", "go": ["0001512", "0003955", "0005654", "0005829", "0008270", "0009055", "0016491", "0016661", "0031404", "0042803", "0070062", "0071949", "1901662", "1904408", "1905594"], "hgnc": "7856", "hgnc.symbol": "NQO2", "hogenom": "CLU_058643_2_0_1", "hpa": "ENSG00000124588", "interpro": ["IPR003680", "IPR029039"], "mgi": "MGI:104513", "mim": ["114480", "160998"], "ncbigene": "4835", "nextprot": "NX_P16083", "oma.grp": "LFPIHHG", "orthodb": "5471423at2759", "panther.family": ["PTHR10204", "PTHR10204:SF33"], "pdb": ["1QR2", "1SG0", "1XI2", "1ZX1", "2BZS", "2QMY", "2QMZ", "2QR2", "2QWX", "2QX4", "2QX6", "2QX8", "2QX9", "3FW1", "3G5M", "3GAM", "3NFR", "3NHF", "3NHJ", "3NHK", "3NHL", "3NHP", "3NHR", "3NHS", "3NHU", "3NHW", "3NHY", "3O2N", "3O73", "3OVM", "3OWH", "3OWX", "3OX1", "3OX2", "3OX3", "3TE7", "3TEM", "3TZB", "3UXE", "3UXH", "4FGJ", "4FGK", "4FGL", "4GQI", "4GR9", "4QOD", "4QOE", "4QOF", "4QOG", "4QOH", "4QOI", "4QOJ", "4U7F", "4U7G", "4U7H", "4XDG", "4XDH", "4ZVK", "4ZVL", "4ZVM", "4ZVN", "5BUC", "5LBT", "5LBU", "5LBW", "5LBY", "5LBZ", "7O4D"], "pfam": "PF02525", "pharmgkb.gene": "PA31745", "proteomicsdb.protein": "53285", "pubchem.compound": ["4055", "445154", "5280343", "6135", "896"], "reactome": "R-HSA-211945", "references": ["pubmed:12435804", "pubmed:15078100"], "refseq": ["NP_000895.2", "NP_001277150.1", "NP_001305869.1"], "sbo": "SBO:0000243", "smr": "P16083", "supfam": "SSF52218", "taxonomy": "9606", "treefam": "TF300296", "uniparc": "UPI000020E40D", "uniprot": "P16083", "uniprot.chain": "PRO_0000071626"}, "bigg_id": "NQO2"}], "metabolites": [{"bigg_id": "dpchrm__L_c", "coefficient": -1}, {"bigg_id": "h_c", "coefficient": -1}, {"bigg_id": "leudpchrm__L_c", "coefficient": 1}, {"bigg_id": "rnam_c", "coefficient": 1}, {"bigg_id": "rnamh_c", "coefficient": -1}], "segments": {"3772": {"from_node_id": "3983", "to_node_id": "3984", "b1": null, "b2": null}, "3773": {"from_node_id": "3985", "to_node_id": "3984", "b1": null, "b2": null}, "3774": {"from_node_id": "3983", "to_node_id": "3982", "b1": {"x": 3389.911865234375, "y": -5736.229159116745}, "b2": {"x": 3389.911865234375, "y": -5651.8471159935}}, "3775": {"from_node_id": "3983", "to_node_id": "3986", "b1": {"x": 3389.911865234375, "y": -5732.229159116745}, "b2": {"x": 3371.911865234375, "y": -5700.080752134323}}, "3776": {"from_node_id": "3985", "to_node_id": "3987", "b1": {"x": 3389.911865234375, "y": -5820.229159116745}, "b2": {"x": 3389.911865234375, "y": -5887.791868925095}}, "3777": {"from_node_id": "3985", "to_node_id": "3988", "b1": {"x": 3389.911865234375, "y": -5824.229159116745}, "b2": {"x": 3407.911865234375, "y": -5842.791868925095}}, "3778": {"from_node_id": "3983", "to_node_id": "3989", "b1": {"x": 3389.911865234375, "y": -5732.229159116745}, "b2": {"x": 3407.911865234375, "y": -5700.080752134323}}}}, "553": {"name": "N-ribosyldihydronicotinamide:L-dopa-o-quinone reductase (2e-)", "bigg_id": "DOPAQ2ERz_L", "reversibility": false, "label_x": 3032.661083984377, "label_y": -5041.86950969696, "gene_reaction_rule": "NQO2", "genes": [{"name": "G_NQO2", "annotation": {"bgee.gene": "ENSG00000124588", "biogrid": "110898", "brenda": "1.10.5.1", "ccds": "CCDS4481.1", "chembl.target": "CHEMBL3959", "dbsnp": ["rs28383623", "rs17136117", "rs1143684", "rs17300141", "rs28383651"], "dip": "DIP-39704N", "drugbank": ["DB00157", "DB00170", "DB01065", "DB01087", "DB02709", "DB03147", "DB03541", "DB04216", "DB04253", "DB06695", "DB07339", "DB08190", "DB08228", "DB08744"], "drugcentral": ["160", "429", "607", "776", "1423", "1672", "1932", "2266", "3584", "4209"], "ec-code": "1.10.5.1", "eggnog": "ENOG502QWY5", "ena.embl": ["J02888", "AY299456", "AB050248", "AY855291", "AK311746", "AL133351", "CH471087", "BC006096"], "ensembl": "ENSG00000124588", "genecards": "NQO2", "genetree": "ENSGT00940000156563", "genewiki": "NAD(P)H_dehydrogenase,_quinone_2", "go": ["0001512", "0003955", "0005654", "0005829", "0008270", "0009055", "0016491", "0016661", "0031404", "0042803", "0070062", "0071949", "1901662", "1904408", "1905594"], "hgnc": "7856", "hgnc.symbol": "NQO2", "hogenom": "CLU_058643_2_0_1", "hpa": "ENSG00000124588", "interpro": ["IPR003680", "IPR029039"], "mgi": "MGI:104513", "mim": ["114480", "160998"], "ncbigene": "4835", "nextprot": "NX_P16083", "oma.grp": "LFPIHHG", "orthodb": "5471423at2759", "panther.family": ["PTHR10204", "PTHR10204:SF33"], "pdb": ["1QR2", "1SG0", "1XI2", "1ZX1", "2BZS", "2QMY", "2QMZ", "2QR2", "2QWX", "2QX4", "2QX6", "2QX8", "2QX9", "3FW1", "3G5M", "3GAM", "3NFR", "3NHF", "3NHJ", "3NHK", "3NHL", "3NHP", "3NHR", "3NHS", "3NHU", "3NHW", "3NHY", "3O2N", "3O73", "3OVM", "3OWH", "3OWX", "3OX1", "3OX2", "3OX3", "3TE7", "3TEM", "3TZB", "3UXE", "3UXH", "4FGJ", "4FGK", "4FGL", "4GQI", "4GR9", "4QOD", "4QOE", "4QOF", "4QOG", "4QOH", "4QOI", "4QOJ", "4U7F", "4U7G", "4U7H", "4XDG", "4XDH", "4ZVK", "4ZVL", "4ZVM", "4ZVN", "5BUC", "5LBT", "5LBU", "5LBW", "5LBY", "5LBZ", "7O4D"], "pfam": "PF02525", "pharmgkb.gene": "PA31745", "proteomicsdb.protein": "53285", "pubchem.compound": ["4055", "445154", "5280343", "6135", "896"], "reactome": "R-HSA-211945", "references": ["pubmed:12435804", "pubmed:15078100"], "refseq": ["NP_000895.2", "NP_001277150.1", "NP_001305869.1"], "sbo": "SBO:0000243", "smr": "P16083", "supfam": "SSF52218", "taxonomy": "9606", "treefam": "TF300296", "uniparc": "UPI000020E40D", "uniprot": "P16083", "uniprot.chain": "PRO_0000071626"}, "bigg_id": "NQO2"}], "metabolites": [{"bigg_id": "dopa__L_c", "coefficient": 1}, {"bigg_id": "dopaqn__L_c", "coefficient": -1}, {"bigg_id": "h_c", "coefficient": -1}, {"bigg_id": "rnam_c", "coefficient": 1}, {"bigg_id": "rnamh_c", "coefficient": -1}], "segments": {"3779": {"from_node_id": "3991", "to_node_id": "3992", "b1": null, "b2": null}, "3780": {"from_node_id": "3993", "to_node_id": "3992", "b1": null, "b2": null}, "3781": {"from_node_id": "3993", "to_node_id": "3994", "b1": {"x": 3017.661083984377, "y": -5093.86950969696}, "b2": {"x": 3017.661083984377, "y": -5171.107291221619}}, "3782": {"from_node_id": "3991", "to_node_id": "3990", "b1": {"x": 3017.661083984377, "y": -5009.86950969696}, "b2": {"x": 3017.661083984377, "y": -4938.607291221619}}, "3783": {"from_node_id": "3991", "to_node_id": "3995", "b1": {"x": 3017.661083984377, "y": -5005.86950969696}, "b2": {"x": 2999.661083984375, "y": -4983.185057640076}}, "3784": {"from_node_id": "3993", "to_node_id": "3996", "b1": {"x": 3017.661083984377, "y": -5097.86950969696}, "b2": {"x": 3035.661083984375, "y": -5126.107291221619}}, "3785": {"from_node_id": "3991", "to_node_id": "3997", "b1": {"x": 3017.661083984377, "y": -5005.86950969696}, "b2": {"x": 3035.661083984375, "y": -4983.185057640076}}}}, "554": {"name": "N-ribosyldihydronicotinamide:L-dopamine-o-quinone reductase (2e-)", "bigg_id": "DPAMQ2ERz_L", "reversibility": false, "label_x": 3404.911865234375, "label_y": -5041.86950969696, "gene_reaction_rule": "NQO2", "genes": [{"name": "G_NQO2", "annotation": {"bgee.gene": "ENSG00000124588", "biogrid": "110898", "brenda": "1.10.5.1", "ccds": "CCDS4481.1", "chembl.target": "CHEMBL3959", "dbsnp": ["rs28383623", "rs17136117", "rs1143684", "rs17300141", "rs28383651"], "dip": "DIP-39704N", "drugbank": ["DB00157", "DB00170", "DB01065", "DB01087", "DB02709", "DB03147", "DB03541", "DB04216", "DB04253", "DB06695", "DB07339", "DB08190", "DB08228", "DB08744"], "drugcentral": ["160", "429", "607", "776", "1423", "1672", "1932", "2266", "3584", "4209"], "ec-code": "1.10.5.1", "eggnog": "ENOG502QWY5", "ena.embl": ["J02888", "AY299456", "AB050248", "AY855291", "AK311746", "AL133351", "CH471087", "BC006096"], "ensembl": "ENSG00000124588", "genecards": "NQO2", "genetree": "ENSGT00940000156563", "genewiki": "NAD(P)H_dehydrogenase,_quinone_2", "go": ["0001512", "0003955", "0005654", "0005829", "0008270", "0009055", "0016491", "0016661", "0031404", "0042803", "0070062", "0071949", "1901662", "1904408", "1905594"], "hgnc": "7856", "hgnc.symbol": "NQO2", "hogenom": "CLU_058643_2_0_1", "hpa": "ENSG00000124588", "interpro": ["IPR003680", "IPR029039"], "mgi": "MGI:104513", "mim": ["114480", "160998"], "ncbigene": "4835", "nextprot": "NX_P16083", "oma.grp": "LFPIHHG", "orthodb": "5471423at2759", "panther.family": ["PTHR10204", "PTHR10204:SF33"], "pdb": ["1QR2", "1SG0", "1XI2", "1ZX1", "2BZS", "2QMY", "2QMZ", "2QR2", "2QWX", "2QX4", "2QX6", "2QX8", "2QX9", "3FW1", "3G5M", "3GAM", "3NFR", "3NHF", "3NHJ", "3NHK", "3NHL", "3NHP", "3NHR", "3NHS", "3NHU", "3NHW", "3NHY", "3O2N", "3O73", "3OVM", "3OWH", "3OWX", "3OX1", "3OX2", "3OX3", "3TE7", "3TEM", "3TZB", "3UXE", "3UXH", "4FGJ", "4FGK", "4FGL", "4GQI", "4GR9", "4QOD", "4QOE", "4QOF", "4QOG", "4QOH", "4QOI", "4QOJ", "4U7F", "4U7G", "4U7H", "4XDG", "4XDH", "4ZVK", "4ZVL", "4ZVM", "4ZVN", "5BUC", "5LBT", "5LBU", "5LBW", "5LBY", "5LBZ", "7O4D"], "pfam": "PF02525", "pharmgkb.gene": "PA31745", "proteomicsdb.protein": "53285", "pubchem.compound": ["4055", "445154", "5280343", "6135", "896"], "reactome": "R-HSA-211945", "references": ["pubmed:12435804", "pubmed:15078100"], "refseq": ["NP_000895.2", "NP_001277150.1", "NP_001305869.1"], "sbo": "SBO:0000243", "smr": "P16083", "supfam": "SSF52218", "taxonomy": "9606", "treefam": "TF300296", "uniparc": "UPI000020E40D", "uniprot": "P16083", "uniprot.chain": "PRO_0000071626"}, "bigg_id": "NQO2"}], "metabolites": [{"bigg_id": "dpam__L_c", "coefficient": 1}, {"bigg_id": "dpamqn__L_c", "coefficient": -1}, {"bigg_id": "h_c", "coefficient": -1}, {"bigg_id": "rnam_c", "coefficient": 1}, {"bigg_id": "rnamh_c", "coefficient": -1}], "segments": {"3786": {"from_node_id": "3999", "to_node_id": "4000", "b1": null, "b2": null}, "3787": {"from_node_id": "4001", "to_node_id": "4000", "b1": null, "b2": null}, "3788": {"from_node_id": "4001", "to_node_id": "4002", "b1": {"x": 3389.911865234375, "y": -5093.86950969696}, "b2": {"x": 3389.911865234375, "y": -5171.107291221619}}, "3789": {"from_node_id": "3999", "to_node_id": "3998", "b1": {"x": 3389.911865234375, "y": -5009.86950969696}, "b2": {"x": 3389.911865234375, "y": -4938.607291221619}}, "3790": {"from_node_id": "3999", "to_node_id": "4003", "b1": {"x": 3389.911865234375, "y": -5005.86950969696}, "b2": {"x": 3371.911865234375, "y": -4983.185057640076}}, "3791": {"from_node_id": "4001", "to_node_id": "4004", "b1": {"x": 3389.911865234375, "y": -5097.86950969696}, "b2": {"x": 3407.911865234375, "y": -5126.107291221619}}, "3792": {"from_node_id": "3999", "to_node_id": "4005", "b1": {"x": 3389.911865234375, "y": -5005.86950969696}, "b2": {"x": 3407.911865234375, "y": -4983.185057640076}}}}, "555": {"name": "N-ribosyldihydronicotinamide:Indole-5,6-quinone reductase (2e-)", "bigg_id": "IND56Q2ERz", "reversibility": false, "label_x": 3404.911865234375, "label_y": -4033.60990190506, "gene_reaction_rule": "NQO2", "genes": [{"name": "G_NQO2", "annotation": {"bgee.gene": "ENSG00000124588", "biogrid": "110898", "brenda": "1.10.5.1", "ccds": "CCDS4481.1", "chembl.target": "CHEMBL3959", "dbsnp": ["rs28383623", "rs17136117", "rs1143684", "rs17300141", "rs28383651"], "dip": "DIP-39704N", "drugbank": ["DB00157", "DB00170", "DB01065", "DB01087", "DB02709", "DB03147", "DB03541", "DB04216", "DB04253", "DB06695", "DB07339", "DB08190", "DB08228", "DB08744"], "drugcentral": ["160", "429", "607", "776", "1423", "1672", "1932", "2266", "3584", "4209"], "ec-code": "1.10.5.1", "eggnog": "ENOG502QWY5", "ena.embl": ["J02888", "AY299456", "AB050248", "AY855291", "AK311746", "AL133351", "CH471087", "BC006096"], "ensembl": "ENSG00000124588", "genecards": "NQO2", "genetree": "ENSGT00940000156563", "genewiki": "NAD(P)H_dehydrogenase,_quinone_2", "go": ["0001512", "0003955", "0005654", "0005829", "0008270", "0009055", "0016491", "0016661", "0031404", "0042803", "0070062", "0071949", "1901662", "1904408", "1905594"], "hgnc": "7856", "hgnc.symbol": "NQO2", "hogenom": "CLU_058643_2_0_1", "hpa": "ENSG00000124588", "interpro": ["IPR003680", "IPR029039"], "mgi": "MGI:104513", "mim": ["114480", "160998"], "ncbigene": "4835", "nextprot": "NX_P16083", "oma.grp": "LFPIHHG", "orthodb": "5471423at2759", "panther.family": ["PTHR10204", "PTHR10204:SF33"], "pdb": ["1QR2", "1SG0", "1XI2", "1ZX1", "2BZS", "2QMY", "2QMZ", "2QR2", "2QWX", "2QX4", "2QX6", "2QX8", "2QX9", "3FW1", "3G5M", "3GAM", "3NFR", "3NHF", "3NHJ", "3NHK", "3NHL", "3NHP", "3NHR", "3NHS", "3NHU", "3NHW", "3NHY", "3O2N", "3O73", "3OVM", "3OWH", "3OWX", "3OX1", "3OX2", "3OX3", "3TE7", "3TEM", "3TZB", "3UXE", "3UXH", "4FGJ", "4FGK", "4FGL", "4GQI", "4GR9", "4QOD", "4QOE", "4QOF", "4QOG", "4QOH", "4QOI", "4QOJ", "4U7F", "4U7G", "4U7H", "4XDG", "4XDH", "4ZVK", "4ZVL", "4ZVM", "4ZVN", "5BUC", "5LBT", "5LBU", "5LBW", "5LBY", "5LBZ", "7O4D"], "pfam": "PF02525", "pharmgkb.gene": "PA31745", "proteomicsdb.protein": "53285", "pubchem.compound": ["4055", "445154", "5280343", "6135", "896"], "reactome": "R-HSA-211945", "references": ["pubmed:12435804", "pubmed:15078100"], "refseq": ["NP_000895.2", "NP_001277150.1", "NP_001305869.1"], "sbo": "SBO:0000243", "smr": "P16083", "supfam": "SSF52218", "taxonomy": "9606", "treefam": "TF300296", "uniparc": "UPI000020E40D", "uniprot": "P16083", "uniprot.chain": "PRO_0000071626"}, "bigg_id": "NQO2"}], "metabolites": [{"bigg_id": "56dhi_c", "coefficient": 1}, {"bigg_id": "h_c", "coefficient": -1}, {"bigg_id": "ind56qn_c", "coefficient": -1}, {"bigg_id": "rnam_c", "coefficient": 1}, {"bigg_id": "rnamh_c", "coefficient": -1}], "segments": {"3793": {"from_node_id": "4007", "to_node_id": "4008", "b1": null, "b2": null}, "3794": {"from_node_id": "4009", "to_node_id": "4008", "b1": null, "b2": null}, "3795": {"from_node_id": "4009", "to_node_id": "4010", "b1": {"x": 3389.911865234375, "y": -4085.60990190506}, "b2": {"x": 3389.911865234375, "y": -4136.703870296478}}, "3796": {"from_node_id": "4007", "to_node_id": "4006", "b1": {"x": 3389.911865234375, "y": -3997.60990190506}, "b2": {"x": 3407.911865234375, "y": -3972.9967427253723}}, "3797": {"from_node_id": "4007", "to_node_id": "4011", "b1": {"x": 3389.911865234375, "y": -4001.60990190506}, "b2": {"x": 3389.911865234375, "y": -3927.35990190506}}, "3798": {"from_node_id": "4009", "to_node_id": "4012", "b1": {"x": 3389.911865234375, "y": -4089.60990190506}, "b2": {"x": 3407.911865234375, "y": -4114.85990190506}}, "3799": {"from_node_id": "4007", "to_node_id": "4013", "b1": {"x": 3389.911865234375, "y": -3997.60990190506}, "b2": {"x": 3371.911865234375, "y": -3972.9967427253723}}}}, "556": {"name": "Redox exchange of L-dopa-o-quinone and L-leucodopachrome", "bigg_id": "DOPAQNRE1_L", "reversibility": false, "label_x": 3189.8241210937504, "label_y": -3313.41357421875, "gene_reaction_rule": "", "genes": [], "metabolites": [{"bigg_id": "dopa__L_c", "coefficient": 1}, {"bigg_id": "dopaqn__L_c", "coefficient": -1}, {"bigg_id": "dpchrm__L_c", "coefficient": 1}, {"bigg_id": "leudpchrm__L_c", "coefficient": -1}], "segments": {"3800": {"from_node_id": "4015", "to_node_id": "4016", "b1": null, "b2": null}, "3801": {"from_node_id": "4017", "to_node_id": "4016", "b1": null, "b2": null}, "3802": {"from_node_id": "4017", "to_node_id": "4046", "b1": {"x": 3434.2655273437504, "y": -3373.0443115234375}, "b2": {"x": 3435.1980468750007, "y": -3370.4496948242195}}, "3803": {"from_node_id": "4015", "to_node_id": "4047", "b1": {"x": 3434.2655273437504, "y": -3285.0443115234375}, "b2": {"x": 3435.2761718750007, "y": -3281.5283569335934}}, "3804": {"from_node_id": "4017", "to_node_id": "4019", "b1": {"x": 3434.2655273437504, "y": -3377.0443115234375}, "b2": {"x": 3434.2655273437504, "y": -3370.7190429687507}}, "3805": {"from_node_id": "4015", "to_node_id": "4020", "b1": {"x": 3434.2655273437504, "y": -3289.0443115234375}, "b2": {"x": 3434.2655273437504, "y": -3285.675756835937}}}}, "557": {"name": "Redox exchange of L-dopamine-o-quinone and L-leucodopaminochrome", "bigg_id": "DPAMQNRE1_L", "reversibility": false, "label_x": 4204.16318359375, "label_y": -3318.3851318359375, "gene_reaction_rule": "", "genes": [], "metabolites": [{"bigg_id": "dpam__L_c", "coefficient": 1}, {"bigg_id": "dpamchrm_c", "coefficient": 1}, {"bigg_id": "dpamqn__L_c", "coefficient": -1}, {"bigg_id": "leudpamchrm_c", "coefficient": -1}], "segments": {"3806": {"from_node_id": "4022", "to_node_id": "4023", "b1": null, "b2": null}, "3807": {"from_node_id": "4024", "to_node_id": "4023", "b1": null, "b2": null}, "3808": {"from_node_id": "4024", "to_node_id": "4039", "b1": {"x": 4189.16318359375, "y": -3370.3851318359375}, "b2": {"x": 4186.09970703125, "y": -3372.128771972657}}, "3809": {"from_node_id": "4024", "to_node_id": "4026", "b1": {"x": 4189.16318359375, "y": -3374.3851318359375}, "b2": {"x": 4189.16318359375, "y": -3374.0715209960945}}, "3810": {"from_node_id": "4022", "to_node_id": "4059", "b1": {"x": 4189.16318359375, "y": -3286.3851318359375}, "b2": {"x": 4187.6587890625, "y": -3283.5288452148434}}, "3811": {"from_node_id": "4022", "to_node_id": "4027", "b1": {"x": 4189.16318359375, "y": -3282.3851318359375}, "b2": {"x": 4189.16318359375, "y": -3276.2071289062496}}}}, "560": {"name": "Redox exchange of L-dopa-o-quinone and 5,6-dihydroxyindole", "bigg_id": "DOPAQNRE2_L", "reversibility": false, "label_x": 3462.2102539062507, "label_y": -3322.739990234375, "gene_reaction_rule": "", "genes": [], "metabolites": [{"bigg_id": "56dhi_c", "coefficient": -1}, {"bigg_id": "dopa__L_c", "coefficient": 1}, {"bigg_id": "dopaqn__L_c", "coefficient": -1}, {"bigg_id": "ind56qn_c", "coefficient": 1}], "segments": {"3824": {"from_node_id": "4043", "to_node_id": "4044", "b1": null, "b2": null}, "3825": {"from_node_id": "4045", "to_node_id": "4044", "b1": null, "b2": null}, "3826": {"from_node_id": "4043", "to_node_id": "4042", "b1": {"x": 3703.2610351562507, "y": -3285.0443115234375}, "b2": {"x": 3702.78271484375, "y": -3282.507055664062}}, "3827": {"from_node_id": "4045", "to_node_id": "4046", "b1": {"x": 3703.2610351562507, "y": -3373.0443115234375}, "b2": {"x": 3703.2610351562507, "y": -3368.9577514648445}}, "3828": {"from_node_id": "4043", "to_node_id": "4047", "b1": {"x": 3703.2610351562507, "y": -3289.0443115234375}, "b2": {"x": 3700.6018554687507, "y": -3283.652807617187}}, "3829": {"from_node_id": "4045", "to_node_id": "4048", "b1": {"x": 3700.6018554687507, "y": -3370.9310302734375}, "b2": {"x": 3701.45263671875, "y": -3367.838977050782}}}}, "562": {"name": "Redox exchange of L-dopamine-o-quinone and 5,6-dihydroxyindole", "bigg_id": "DPAMQNRE2_L", "reversibility": false, "label_x": 3920.8721679687496, "label_y": -3318.3851318359375, "gene_reaction_rule": "", "genes": [], "metabolites": [{"bigg_id": "56dhi_c", "coefficient": -1}, {"bigg_id": "dpam__L_c", "coefficient": 1}, {"bigg_id": "dpamqn__L_c", "coefficient": -1}, {"bigg_id": "ind56qn_c", "coefficient": 1}], "segments": {"3836": {"from_node_id": "4055", "to_node_id": "4056", "b1": null, "b2": null}, "3837": {"from_node_id": "4057", "to_node_id": "4056", "b1": null, "b2": null}, "3838": {"from_node_id": "4055", "to_node_id": "4042", "b1": {"x": 3905.8721679687496, "y": -3282.3851318359375}, "b2": {"x": 3905.7490234375, "y": -3283.836889648437}}, "3839": {"from_node_id": "4057", "to_node_id": "4039", "b1": {"x": 3905.8721679687496, "y": -3370.3851318359375}, "b2": {"x": 3905.8721679687496, "y": -3371.385607910157}}, "3840": {"from_node_id": "4055", "to_node_id": "4059", "b1": {"x": 3905.8721679687496, "y": -3286.3851318359375}, "b2": {"x": 3904.5430664062496, "y": -3281.6871093749996}}, "3841": {"from_node_id": "4057", "to_node_id": "4048", "b1": {"x": 3905.8721679687496, "y": -3368.2718505859375}, "b2": {"x": 3907.6875, "y": -3368.802111816407}}}}, "563": {"name": "N-ribosyldihydronicotinamide:adrenochrome reductase (2e-)", "bigg_id": "ADRNCHR2ERy", "reversibility": false, "label_x": 7860.4765625, "label_y": -4021.9088504314423, "gene_reaction_rule": "CBR1 or CBR3", "genes": [{"name": "G_CBR1", "annotation": {"bgee.gene": "ENSG00000159228", "biocyc": "MetaCyc:HS08378-MONOMER", "biogrid": "107319", "brenda": "1.1.1.184", "ccds": ["CCDS13641.1", "CCDS68202.1"], "cdd": "cd05324", "chembl.target": "CHEMBL5586", "dbsnp": ["rs1143663", "rs41557318"], "dip": "DIP-33136N", "drugbank": ["DB00414", "DB00502", "DB00694", "DB00776", "DB00997", "DB01039", "DB01046", "DB01698", "DB02709", "DB03394", "DB03556", "DB04216", "DB04463", "DB04844", "DB05197", "DB06263", "DB09212", "DB11672", "DB12161", "DB14635"], "drugcentral": "3631", "ec-code": ["1.1.1.184", "1.1.1.189", "1.1.1.196", "1.1.1.197", "1.1.1.71"], "eggnog": "KOG1208", "ena.embl": ["J04056", "M62420", "AB003151", "AP000688", "AB124848", "BT019843", "CR541708", "AK294142", "AK314879", "EF141836", "AP001724", "CH471079", "BC002511", "BC015640"], "ensembl": "ENSG00000159228", "genecards": "CBR1", "genetree": "ENSGT00510000046499", "genewiki": "CBR1", "go": ["0004090", "0005829", "0006805", "0008106", "0008211", "0016616", "0016655", "0019371", "0030855", "0042373", "0047020", "0047021", "0050221", "0070062", "1903561", "2000379"], "hgnc": "1548", "hgnc.symbol": "CBR1", "hogenom": "CLU_010194_9_0_1", "hpa": "ENSG00000159228", "interpro": ["IPR045313", "IPR036291", "IPR020904", "IPR002347"], "iuphar.receptor": "1383", "kegg.genes": "hsa:873", "mgi": ["MGI:3646098", "MGI:88284"], "mim": "114830", "ncbigene": "873", "nextprot": "NX_P16152", "oma.grp": "LALQYPK", "orthodb": "3346557at2759", "panther.family": ["PTHR43963", "PTHR43963:SF2"], "pdb": ["1WMA", "2PFG", "3BHI", "3BHJ", "3BHM", "4Z3D"], "pfam": "PF00106", "pharmgkb.gene": "PA26121", "prints": ["PR00081", "PR00080"], "prosite": "PS00061", "proteomicsdb.protein": ["4051", "53298"], "pubchem.compound": ["114897", "157920", "23663407", "30323", "3035016", "31703", "3339", "34312", "3559", "3965", "445154", "5280343", "5280805", "52919", "6018", "62770", "969516"], "reactome": "R-HSA-2162123", "references": "pubmed:8070312", "refseq": ["NP_001273718.1", "NP_001748.1"], "sbo": "SBO:0000243", "smpdb": ["SMP0000005", "SMP0000075", "SMP0000077", "SMP0000083", "SMP0000084", "SMP0000085", "SMP0000086", "SMP0000087", "SMP0000093", "SMP0000094", "SMP0000096", "SMP0000098", "SMP0000101", "SMP0000102", "SMP0000104", "SMP0000106", "SMP0000109", "SMP0000113", "SMP0000114", "SMP0000116", "SMP0000120", "SMP0000289", "SMP0000353", "SMP0000486", "SMP0000487", "SMP0000488", "SMP0000489", "SMP0000490", "SMP0000491", "SMP0000650", "SMP0000692", "SMP0000693", "SMP0000694", "SMP0000695", "SMP0000696", "SMP0000697", "SMP0000698", "SMP0000699", "SMP0000700", "SMP0000701", "SMP0000702", "SMP0000703", "SMP0000704", "SMP0000705", "SMP0000706", "SMP0000707", "SMP0000708", "SMP0000709", "SMP0000710"], "smr": "P16152", "supfam": "SSF51735", "taxonomy": "9606", "treefam": "TF329359", "uniparc": "UPI000004C784", "uniprot": "P16152", "uniprot.chain": "PRO_0000054602"}, "bigg_id": "CBR1"}, {"name": "G_CBR3", "annotation": {"bgee.gene": "ENSG00000159231", "biogrid": "107320", "brenda": "1.1.1.184", "ccds": "CCDS13642.1", "cdd": "cd05324", "chembl.target": "CHEMBL6008", "dbsnp": ["rs8133052", "rs9282628", "rs2835285", "rs16993929", "rs4987121", "rs1056892"], "drugbank": ["DB00694", "DB00776", "DB00997", "DB12161"], "ec-code": ["1.1.1.184", "1.6.5.10"], "eggnog": "KOG1208", "ena.embl": ["AB004854", "AB003151", "AB041012", "AB124847", "CR541709", "EF462915", "AP000689", "AP001725", "CH471079", "BC002812"], "ensembl": "ENSG00000159231", "genecards": "CBR3", "genetree": "ENSGT00940000162541", "genewiki": "CBR3", "go": ["0000253", "0004090", "0005615", "0005654", "0005829", "0006805", "0008753", "0042376", "0050890", "0070402"], "hgnc": "1549", "hgnc.symbol": "CBR3", "hogenom": "CLU_010194_9_0_1", "hpa": "ENSG00000159231", "interpro": ["IPR045313", "IPR036291", "IPR020904", "IPR002347"], "mgi": "MGI:1309992", "mim": "603608", "ncbigene": "874", "nextprot": "NX_O75828", "oma.grp": "YWANDSV", "orthodb": "3346557at2759", "panther.family": ["PTHR43963", "PTHR43963:SF3"], "pdb": "2HRB", "pfam": "PF00106", "pharmgkb.gene": "PA26122", "prints": ["PR00081", "PR00080"], "prosite": "PS00061", "proteomicsdb.protein": "50216", "pubchem.compound": ["30323", "31703", "34312", "62770"], "reactome": "R-HSA-211945", "refseq": "NP_001227.1", "sbo": "SBO:0000243", "smpdb": "SMP0000650", "smr": "O75828", "supfam": "SSF51735", "taxonomy": "9606", "treefam": "TF329359", "uniparc": "UPI000004C785", "uniprot": "O75828", "uniprot.chain": "PRO_0000054608"}, "bigg_id": "CBR3"}], "metabolites": [{"bigg_id": "adrnchrm_c", "coefficient": -1}, {"bigg_id": "h_c", "coefficient": -1}, {"bigg_id": "leuadrnchrm_c", "coefficient": 1}, {"bigg_id": "nadp_c", "coefficient": 1}, {"bigg_id": "nadph_c", "coefficient": -1}], "segments": {"3842": {"from_node_id": "4062", "to_node_id": "4063", "b1": null, "b2": null}, "3843": {"from_node_id": "4064", "to_node_id": "4063", "b1": null, "b2": null}, "3844": {"from_node_id": "4062", "to_node_id": "4061", "b1": {"x": 7845.4765625, "y": -3989.9088504314423}, "b2": {"x": 7845.4765625, "y": -3905.526807308197}}, "3845": {"from_node_id": "4062", "to_node_id": "4065", "b1": {"x": 7845.4765625, "y": -3985.9088504314423}, "b2": {"x": 7827.4765625, "y": -3963.4197947978973}}, "3846": {"from_node_id": "4064", "to_node_id": "4066", "b1": {"x": 7845.4765625, "y": -4073.9088504314423}, "b2": {"x": 7845.4765625, "y": -4151.130911588669}}, "3847": {"from_node_id": "4064", "to_node_id": "4067", "b1": {"x": 7845.4765625, "y": -4077.9088504314423}, "b2": {"x": 7863.4765625, "y": -4103.158850431442}}, "3848": {"from_node_id": "4062", "to_node_id": "4068", "b1": {"x": 7845.4765625, "y": -3985.9088504314423}, "b2": {"x": 7863.4765625, "y": -3963.4197947978973}}}}, "564": {"name": "N-ribosyldihydronicotinamide:L-adrenaline-o-quinone reductase (2e-)", "bigg_id": "ADRNLQ2ERy_L", "reversibility": false, "label_x": 7843.392578125, "label_y": -4560.302026748657, "gene_reaction_rule": "CBR1 or CBR3", "genes": [{"name": "G_CBR1", "annotation": {"bgee.gene": "ENSG00000159228", "biocyc": "MetaCyc:HS08378-MONOMER", "biogrid": "107319", "brenda": "1.1.1.184", "ccds": ["CCDS13641.1", "CCDS68202.1"], "cdd": "cd05324", "chembl.target": "CHEMBL5586", "dbsnp": ["rs1143663", "rs41557318"], "dip": "DIP-33136N", "drugbank": ["DB00414", "DB00502", "DB00694", "DB00776", "DB00997", "DB01039", "DB01046", "DB01698", "DB02709", "DB03394", "DB03556", "DB04216", "DB04463", "DB04844", "DB05197", "DB06263", "DB09212", "DB11672", "DB12161", "DB14635"], "drugcentral": "3631", "ec-code": ["1.1.1.184", "1.1.1.189", "1.1.1.196", "1.1.1.197", "1.1.1.71"], "eggnog": "KOG1208", "ena.embl": ["J04056", "M62420", "AB003151", "AP000688", "AB124848", "BT019843", "CR541708", "AK294142", "AK314879", "EF141836", "AP001724", "CH471079", "BC002511", "BC015640"], "ensembl": "ENSG00000159228", "genecards": "CBR1", "genetree": "ENSGT00510000046499", "genewiki": "CBR1", "go": ["0004090", "0005829", "0006805", "0008106", "0008211", "0016616", "0016655", "0019371", "0030855", "0042373", "0047020", "0047021", "0050221", "0070062", "1903561", "2000379"], "hgnc": "1548", "hgnc.symbol": "CBR1", "hogenom": "CLU_010194_9_0_1", "hpa": "ENSG00000159228", "interpro": ["IPR045313", "IPR036291", "IPR020904", "IPR002347"], "iuphar.receptor": "1383", "kegg.genes": "hsa:873", "mgi": ["MGI:3646098", "MGI:88284"], "mim": "114830", "ncbigene": "873", "nextprot": "NX_P16152", "oma.grp": "LALQYPK", "orthodb": "3346557at2759", "panther.family": ["PTHR43963", "PTHR43963:SF2"], "pdb": ["1WMA", "2PFG", "3BHI", "3BHJ", "3BHM", "4Z3D"], "pfam": "PF00106", "pharmgkb.gene": "PA26121", "prints": ["PR00081", "PR00080"], "prosite": "PS00061", "proteomicsdb.protein": ["4051", "53298"], "pubchem.compound": ["114897", "157920", "23663407", "30323", "3035016", "31703", "3339", "34312", "3559", "3965", "445154", "5280343", "5280805", "52919", "6018", "62770", "969516"], "reactome": "R-HSA-2162123", "references": "pubmed:8070312", "refseq": ["NP_001273718.1", "NP_001748.1"], "sbo": "SBO:0000243", "smpdb": ["SMP0000005", "SMP0000075", "SMP0000077", "SMP0000083", "SMP0000084", "SMP0000085", "SMP0000086", "SMP0000087", "SMP0000093", "SMP0000094", "SMP0000096", "SMP0000098", "SMP0000101", "SMP0000102", "SMP0000104", "SMP0000106", "SMP0000109", "SMP0000113", "SMP0000114", "SMP0000116", "SMP0000120", "SMP0000289", "SMP0000353", "SMP0000486", "SMP0000487", "SMP0000488", "SMP0000489", "SMP0000490", "SMP0000491", "SMP0000650", "SMP0000692", "SMP0000693", "SMP0000694", "SMP0000695", "SMP0000696", "SMP0000697", "SMP0000698", "SMP0000699", "SMP0000700", "SMP0000701", "SMP0000702", "SMP0000703", "SMP0000704", "SMP0000705", "SMP0000706", "SMP0000707", "SMP0000708", "SMP0000709", "SMP0000710"], "smr": "P16152", "supfam": "SSF51735", "taxonomy": "9606", "treefam": "TF329359", "uniparc": "UPI000004C784", "uniprot": "P16152", "uniprot.chain": "PRO_0000054602"}, "bigg_id": "CBR1"}, {"name": "G_CBR3", "annotation": {"bgee.gene": "ENSG00000159231", "biogrid": "107320", "brenda": "1.1.1.184", "ccds": "CCDS13642.1", "cdd": "cd05324", "chembl.target": "CHEMBL6008", "dbsnp": ["rs8133052", "rs9282628", "rs2835285", "rs16993929", "rs4987121", "rs1056892"], "drugbank": ["DB00694", "DB00776", "DB00997", "DB12161"], "ec-code": ["1.1.1.184", "1.6.5.10"], "eggnog": "KOG1208", "ena.embl": ["AB004854", "AB003151", "AB041012", "AB124847", "CR541709", "EF462915", "AP000689", "AP001725", "CH471079", "BC002812"], "ensembl": "ENSG00000159231", "genecards": "CBR3", "genetree": "ENSGT00940000162541", "genewiki": "CBR3", "go": ["0000253", "0004090", "0005615", "0005654", "0005829", "0006805", "0008753", "0042376", "0050890", "0070402"], "hgnc": "1549", "hgnc.symbol": "CBR3", "hogenom": "CLU_010194_9_0_1", "hpa": "ENSG00000159231", "interpro": ["IPR045313", "IPR036291", "IPR020904", "IPR002347"], "mgi": "MGI:1309992", "mim": "603608", "ncbigene": "874", "nextprot": "NX_O75828", "oma.grp": "YWANDSV", "orthodb": "3346557at2759", "panther.family": ["PTHR43963", "PTHR43963:SF3"], "pdb": "2HRB", "pfam": "PF00106", "pharmgkb.gene": "PA26122", "prints": ["PR00081", "PR00080"], "prosite": "PS00061", "proteomicsdb.protein": "50216", "pubchem.compound": ["30323", "31703", "34312", "62770"], "reactome": "R-HSA-211945", "refseq": "NP_001227.1", "sbo": "SBO:0000243", "smpdb": "SMP0000650", "smr": "O75828", "supfam": "SSF51735", "taxonomy": "9606", "treefam": "TF329359", "uniparc": "UPI000004C785", "uniprot": "O75828", "uniprot.chain": "PRO_0000054608"}, "bigg_id": "CBR3"}], "metabolites": [{"bigg_id": "adrnl__L_c", "coefficient": 1}, {"bigg_id": "adrnlqn__L_c", "coefficient": -1}, {"bigg_id": "h_c", "coefficient": -1}, {"bigg_id": "nadp_c", "coefficient": 1}, {"bigg_id": "nadph_c", "coefficient": -1}], "segments": {"3849": {"from_node_id": "4070", "to_node_id": "4071", "b1": null, "b2": null}, "3850": {"from_node_id": "4072", "to_node_id": "4071", "b1": null, "b2": null}, "3851": {"from_node_id": "4072", "to_node_id": "4073", "b1": {"x": 7828.392578125, "y": -4612.302026748657}, "b2": {"x": 7828.392578125, "y": -4686.552026748657}}, "3852": {"from_node_id": "4070", "to_node_id": "4069", "b1": {"x": 7828.392578125, "y": -4528.302026748657}, "b2": {"x": 7828.392578125, "y": -4454.052026748657}}, "3853": {"from_node_id": "4070", "to_node_id": "4074", "b1": {"x": 7828.392578125, "y": -4524.302026748657}, "b2": {"x": 7810.392578125, "y": -4498.629793167114}}, "3854": {"from_node_id": "4072", "to_node_id": "4075", "b1": {"x": 7828.392578125, "y": -4616.302026748657}, "b2": {"x": 7846.392578125, "y": -4641.552026748657}}, "3855": {"from_node_id": "4070", "to_node_id": "4076", "b1": {"x": 7828.392578125, "y": -4524.302026748657}, "b2": {"x": 7846.392578125, "y": -4498.629793167114}}}}, "565": {"name": "N-ribosyldihydronicotinamide:L-noradrenaline-o-quinone reductase (2e-)", "bigg_id": "NRPPHRQ2ERy_L", "reversibility": false, "label_x": 7050.119140625, "label_y": -4566.246240615845, "gene_reaction_rule": "CBR1 or CBR3", "genes": [{"name": "G_CBR1", "annotation": {"bgee.gene": "ENSG00000159228", "biocyc": "MetaCyc:HS08378-MONOMER", "biogrid": "107319", "brenda": "1.1.1.184", "ccds": ["CCDS13641.1", "CCDS68202.1"], "cdd": "cd05324", "chembl.target": "CHEMBL5586", "dbsnp": ["rs1143663", "rs41557318"], "dip": "DIP-33136N", "drugbank": ["DB00414", "DB00502", "DB00694", "DB00776", "DB00997", "DB01039", "DB01046", "DB01698", "DB02709", "DB03394", "DB03556", "DB04216", "DB04463", "DB04844", "DB05197", "DB06263", "DB09212", "DB11672", "DB12161", "DB14635"], "drugcentral": "3631", "ec-code": ["1.1.1.184", "1.1.1.189", "1.1.1.196", "1.1.1.197", "1.1.1.71"], "eggnog": "KOG1208", "ena.embl": ["J04056", "M62420", "AB003151", "AP000688", "AB124848", "BT019843", "CR541708", "AK294142", "AK314879", "EF141836", "AP001724", "CH471079", "BC002511", "BC015640"], "ensembl": "ENSG00000159228", "genecards": "CBR1", "genetree": "ENSGT00510000046499", "genewiki": "CBR1", "go": ["0004090", "0005829", "0006805", "0008106", "0008211", "0016616", "0016655", "0019371", "0030855", "0042373", "0047020", "0047021", "0050221", "0070062", "1903561", "2000379"], "hgnc": "1548", "hgnc.symbol": "CBR1", "hogenom": "CLU_010194_9_0_1", "hpa": "ENSG00000159228", "interpro": ["IPR045313", "IPR036291", "IPR020904", "IPR002347"], "iuphar.receptor": "1383", "kegg.genes": "hsa:873", "mgi": ["MGI:3646098", "MGI:88284"], "mim": "114830", "ncbigene": "873", "nextprot": "NX_P16152", "oma.grp": "LALQYPK", "orthodb": "3346557at2759", "panther.family": ["PTHR43963", "PTHR43963:SF2"], "pdb": ["1WMA", "2PFG", "3BHI", "3BHJ", "3BHM", "4Z3D"], "pfam": "PF00106", "pharmgkb.gene": "PA26121", "prints": ["PR00081", "PR00080"], "prosite": "PS00061", "proteomicsdb.protein": ["4051", "53298"], "pubchem.compound": ["114897", "157920", "23663407", "30323", "3035016", "31703", "3339", "34312", "3559", "3965", "445154", "5280343", "5280805", "52919", "6018", "62770", "969516"], "reactome": "R-HSA-2162123", "references": "pubmed:8070312", "refseq": ["NP_001273718.1", "NP_001748.1"], "sbo": "SBO:0000243", "smpdb": ["SMP0000005", "SMP0000075", "SMP0000077", "SMP0000083", "SMP0000084", "SMP0000085", "SMP0000086", "SMP0000087", "SMP0000093", "SMP0000094", "SMP0000096", "SMP0000098", "SMP0000101", "SMP0000102", "SMP0000104", "SMP0000106", "SMP0000109", "SMP0000113", "SMP0000114", "SMP0000116", "SMP0000120", "SMP0000289", "SMP0000353", "SMP0000486", "SMP0000487", "SMP0000488", "SMP0000489", "SMP0000490", "SMP0000491", "SMP0000650", "SMP0000692", "SMP0000693", "SMP0000694", "SMP0000695", "SMP0000696", "SMP0000697", "SMP0000698", "SMP0000699", "SMP0000700", "SMP0000701", "SMP0000702", "SMP0000703", "SMP0000704", "SMP0000705", "SMP0000706", "SMP0000707", "SMP0000708", "SMP0000709", "SMP0000710"], "smr": "P16152", "supfam": "SSF51735", "taxonomy": "9606", "treefam": "TF329359", "uniparc": "UPI000004C784", "uniprot": "P16152", "uniprot.chain": "PRO_0000054602"}, "bigg_id": "CBR1"}, {"name": "G_CBR3", "annotation": {"bgee.gene": "ENSG00000159231", "biogrid": "107320", "brenda": "1.1.1.184", "ccds": "CCDS13642.1", "cdd": "cd05324", "chembl.target": "CHEMBL6008", "dbsnp": ["rs8133052", "rs9282628", "rs2835285", "rs16993929", "rs4987121", "rs1056892"], "drugbank": ["DB00694", "DB00776", "DB00997", "DB12161"], "ec-code": ["1.1.1.184", "1.6.5.10"], "eggnog": "KOG1208", "ena.embl": ["AB004854", "AB003151", "AB041012", "AB124847", "CR541709", "EF462915", "AP000689", "AP001725", "CH471079", "BC002812"], "ensembl": "ENSG00000159231", "genecards": "CBR3", "genetree": "ENSGT00940000162541", "genewiki": "CBR3", "go": ["0000253", "0004090", "0005615", "0005654", "0005829", "0006805", "0008753", "0042376", "0050890", "0070402"], "hgnc": "1549", "hgnc.symbol": "CBR3", "hogenom": "CLU_010194_9_0_1", "hpa": "ENSG00000159231", "interpro": ["IPR045313", "IPR036291", "IPR020904", "IPR002347"], "mgi": "MGI:1309992", "mim": "603608", "ncbigene": "874", "nextprot": "NX_O75828", "oma.grp": "YWANDSV", "orthodb": "3346557at2759", "panther.family": ["PTHR43963", "PTHR43963:SF3"], "pdb": "2HRB", "pfam": "PF00106", "pharmgkb.gene": "PA26122", "prints": ["PR00081", "PR00080"], "prosite": "PS00061", "proteomicsdb.protein": "50216", "pubchem.compound": ["30323", "31703", "34312", "62770"], "reactome": "R-HSA-211945", "refseq": "NP_001227.1", "sbo": "SBO:0000243", "smpdb": "SMP0000650", "smr": "O75828", "supfam": "SSF51735", "taxonomy": "9606", "treefam": "TF329359", "uniparc": "UPI000004C785", "uniprot": "O75828", "uniprot.chain": "PRO_0000054608"}, "bigg_id": "CBR3"}], "metabolites": [{"bigg_id": "h_c", "coefficient": -1}, {"bigg_id": "nadp_c", "coefficient": 1}, {"bigg_id": "nadph_c", "coefficient": -1}, {"bigg_id": "nrpphr__L_c", "coefficient": 1}, {"bigg_id": "nrpphrqn__L_c", "coefficient": -1}], "segments": {"3856": {"from_node_id": "4078", "to_node_id": "4079", "b1": null, "b2": null}, "3857": {"from_node_id": "4080", "to_node_id": "4079", "b1": null, "b2": null}, "3858": {"from_node_id": "4078", "to_node_id": "4077", "b1": {"x": 7035.119140625, "y": -4530.246240615845}, "b2": {"x": 7017.119140625, "y": -4498.629793167114}}, "3859": {"from_node_id": "4080", "to_node_id": "4081", "b1": {"x": 7035.119140625, "y": -4622.246240615845}, "b2": {"x": 7053.119140625, "y": -4641.552026748657}}, "3860": {"from_node_id": "4078", "to_node_id": "4082", "b1": {"x": 7035.119140625, "y": -4530.246240615845}, "b2": {"x": 7053.119140625, "y": -4498.629793167114}}, "3861": {"from_node_id": "4080", "to_node_id": "4083", "b1": {"x": 7035.119140625, "y": -4618.246240615845}, "b2": {"x": 7035.119140625, "y": -4686.552026748657}}, "3862": {"from_node_id": "4078", "to_node_id": "4084", "b1": {"x": 7035.119140625, "y": -4534.246240615845}, "b2": {"x": 7035.119140625, "y": -4454.052026748657}}}}, "567": {"name": "N-ribosyldihydronicotinamide:noradrenochrome reductase (2e-)", "bigg_id": "NRPPHRCHR2ERy", "reversibility": false, "label_x": 7067.203125, "label_y": -4024.8808963298798, "gene_reaction_rule": "CBR1 or CBR3", "genes": [{"name": "G_CBR1", "annotation": {"bgee.gene": "ENSG00000159228", "biocyc": "MetaCyc:HS08378-MONOMER", "biogrid": "107319", "brenda": "1.1.1.184", "ccds": ["CCDS13641.1", "CCDS68202.1"], "cdd": "cd05324", "chembl.target": "CHEMBL5586", "dbsnp": ["rs1143663", "rs41557318"], "dip": "DIP-33136N", "drugbank": ["DB00414", "DB00502", "DB00694", "DB00776", "DB00997", "DB01039", "DB01046", "DB01698", "DB02709", "DB03394", "DB03556", "DB04216", "DB04463", "DB04844", "DB05197", "DB06263", "DB09212", "DB11672", "DB12161", "DB14635"], "drugcentral": "3631", "ec-code": ["1.1.1.184", "1.1.1.189", "1.1.1.196", "1.1.1.197", "1.1.1.71"], "eggnog": "KOG1208", "ena.embl": ["J04056", "M62420", "AB003151", "AP000688", "AB124848", "BT019843", "CR541708", "AK294142", "AK314879", "EF141836", "AP001724", "CH471079", "BC002511", "BC015640"], "ensembl": "ENSG00000159228", "genecards": "CBR1", "genetree": "ENSGT00510000046499", "genewiki": "CBR1", "go": ["0004090", "0005829", "0006805", "0008106", "0008211", "0016616", "0016655", "0019371", "0030855", "0042373", "0047020", "0047021", "0050221", "0070062", "1903561", "2000379"], "hgnc": "1548", "hgnc.symbol": "CBR1", "hogenom": "CLU_010194_9_0_1", "hpa": "ENSG00000159228", "interpro": ["IPR045313", "IPR036291", "IPR020904", "IPR002347"], "iuphar.receptor": "1383", "kegg.genes": "hsa:873", "mgi": ["MGI:3646098", "MGI:88284"], "mim": "114830", "ncbigene": "873", "nextprot": "NX_P16152", "oma.grp": "LALQYPK", "orthodb": "3346557at2759", "panther.family": ["PTHR43963", "PTHR43963:SF2"], "pdb": ["1WMA", "2PFG", "3BHI", "3BHJ", "3BHM", "4Z3D"], "pfam": "PF00106", "pharmgkb.gene": "PA26121", "prints": ["PR00081", "PR00080"], "prosite": "PS00061", "proteomicsdb.protein": ["4051", "53298"], "pubchem.compound": ["114897", "157920", "23663407", "30323", "3035016", "31703", "3339", "34312", "3559", "3965", "445154", "5280343", "5280805", "52919", "6018", "62770", "969516"], "reactome": "R-HSA-2162123", "references": "pubmed:8070312", "refseq": ["NP_001273718.1", "NP_001748.1"], "sbo": "SBO:0000243", "smpdb": ["SMP0000005", "SMP0000075", "SMP0000077", "SMP0000083", "SMP0000084", "SMP0000085", "SMP0000086", "SMP0000087", "SMP0000093", "SMP0000094", "SMP0000096", "SMP0000098", "SMP0000101", "SMP0000102", "SMP0000104", "SMP0000106", "SMP0000109", "SMP0000113", "SMP0000114", "SMP0000116", "SMP0000120", "SMP0000289", "SMP0000353", "SMP0000486", "SMP0000487", "SMP0000488", "SMP0000489", "SMP0000490", "SMP0000491", "SMP0000650", "SMP0000692", "SMP0000693", "SMP0000694", "SMP0000695", "SMP0000696", "SMP0000697", "SMP0000698", "SMP0000699", "SMP0000700", "SMP0000701", "SMP0000702", "SMP0000703", "SMP0000704", "SMP0000705", "SMP0000706", "SMP0000707", "SMP0000708", "SMP0000709", "SMP0000710"], "smr": "P16152", "supfam": "SSF51735", "taxonomy": "9606", "treefam": "TF329359", "uniparc": "UPI000004C784", "uniprot": "P16152", "uniprot.chain": "PRO_0000054602"}, "bigg_id": "CBR1"}, {"name": "G_CBR3", "annotation": {"bgee.gene": "ENSG00000159231", "biogrid": "107320", "brenda": "1.1.1.184", "ccds": "CCDS13642.1", "cdd": "cd05324", "chembl.target": "CHEMBL6008", "dbsnp": ["rs8133052", "rs9282628", "rs2835285", "rs16993929", "rs4987121", "rs1056892"], "drugbank": ["DB00694", "DB00776", "DB00997", "DB12161"], "ec-code": ["1.1.1.184", "1.6.5.10"], "eggnog": "KOG1208", "ena.embl": ["AB004854", "AB003151", "AB041012", "AB124847", "CR541709", "EF462915", "AP000689", "AP001725", "CH471079", "BC002812"], "ensembl": "ENSG00000159231", "genecards": "CBR3", "genetree": "ENSGT00940000162541", "genewiki": "CBR3", "go": ["0000253", "0004090", "0005615", "0005654", "0005829", "0006805", "0008753", "0042376", "0050890", "0070402"], "hgnc": "1549", "hgnc.symbol": "CBR3", "hogenom": "CLU_010194_9_0_1", "hpa": "ENSG00000159231", "interpro": ["IPR045313", "IPR036291", "IPR020904", "IPR002347"], "mgi": "MGI:1309992", "mim": "603608", "ncbigene": "874", "nextprot": "NX_O75828", "oma.grp": "YWANDSV", "orthodb": "3346557at2759", "panther.family": ["PTHR43963", "PTHR43963:SF3"], "pdb": "2HRB", "pfam": "PF00106", "pharmgkb.gene": "PA26122", "prints": ["PR00081", "PR00080"], "prosite": "PS00061", "proteomicsdb.protein": "50216", "pubchem.compound": ["30323", "31703", "34312", "62770"], "reactome": "R-HSA-211945", "refseq": "NP_001227.1", "sbo": "SBO:0000243", "smpdb": "SMP0000650", "smr": "O75828", "supfam": "SSF51735", "taxonomy": "9606", "treefam": "TF329359", "uniparc": "UPI000004C785", "uniprot": "O75828", "uniprot.chain": "PRO_0000054608"}, "bigg_id": "CBR3"}], "metabolites": [{"bigg_id": "h_c", "coefficient": -1}, {"bigg_id": "leunrpphrchrm_c", "coefficient": 1}, {"bigg_id": "nadp_c", "coefficient": 1}, {"bigg_id": "nadph_c", "coefficient": -1}, {"bigg_id": "nrpphrchrm_c", "coefficient": -1}], "segments": {"3870": {"from_node_id": "4094", "to_node_id": "4095", "b1": null, "b2": null}, "3871": {"from_node_id": "4096", "to_node_id": "4095", "b1": null, "b2": null}, "3872": {"from_node_id": "4094", "to_node_id": "4093", "b1": {"x": 7052.203125, "y": -3988.8808963298798}, "b2": {"x": 7034.203125, "y": -3963.4197947978973}}, "3873": {"from_node_id": "4096", "to_node_id": "4097", "b1": {"x": 7052.203125, "y": -4076.8808963298798}, "b2": {"x": 7052.203125, "y": -4151.130911588669}}, "3874": {"from_node_id": "4096", "to_node_id": "4098", "b1": {"x": 7052.203125, "y": -4080.8808963298798}, "b2": {"x": 7070.203125, "y": -4106.13089632988}}, "3875": {"from_node_id": "4094", "to_node_id": "4099", "b1": {"x": 7052.203125, "y": -3988.8808963298798}, "b2": {"x": 7070.203125, "y": -3963.4197947978973}}, "3876": {"from_node_id": "4094", "to_node_id": "4100", "b1": {"x": 7052.203125, "y": -3992.8808963298798}, "b2": {"x": 7052.203125, "y": -3908.4988532066345}}}}, "568": {"name": "N-ribosyldihydronicotinamide:L-adrenaline-o-quinone reductase (2e-)", "bigg_id": "ADRNLQ2ERz_L", "reversibility": false, "label_x": 8176.19677734375, "label_y": -4554.35781288147, "gene_reaction_rule": "NQO2", "genes": [{"name": "G_NQO2", "annotation": {"bgee.gene": "ENSG00000124588", "biogrid": "110898", "brenda": "1.10.5.1", "ccds": "CCDS4481.1", "chembl.target": "CHEMBL3959", "dbsnp": ["rs28383623", "rs17136117", "rs1143684", "rs17300141", "rs28383651"], "dip": "DIP-39704N", "drugbank": ["DB00157", "DB00170", "DB01065", "DB01087", "DB02709", "DB03147", "DB03541", "DB04216", "DB04253", "DB06695", "DB07339", "DB08190", "DB08228", "DB08744"], "drugcentral": ["160", "429", "607", "776", "1423", "1672", "1932", "2266", "3584", "4209"], "ec-code": "1.10.5.1", "eggnog": "ENOG502QWY5", "ena.embl": ["J02888", "AY299456", "AB050248", "AY855291", "AK311746", "AL133351", "CH471087", "BC006096"], "ensembl": "ENSG00000124588", "genecards": "NQO2", "genetree": "ENSGT00940000156563", "genewiki": "NAD(P)H_dehydrogenase,_quinone_2", "go": ["0001512", "0003955", "0005654", "0005829", "0008270", "0009055", "0016491", "0016661", "0031404", "0042803", "0070062", "0071949", "1901662", "1904408", "1905594"], "hgnc": "7856", "hgnc.symbol": "NQO2", "hogenom": "CLU_058643_2_0_1", "hpa": "ENSG00000124588", "interpro": ["IPR003680", "IPR029039"], "mgi": "MGI:104513", "mim": ["114480", "160998"], "ncbigene": "4835", "nextprot": "NX_P16083", "oma.grp": "LFPIHHG", "orthodb": "5471423at2759", "panther.family": ["PTHR10204", "PTHR10204:SF33"], "pdb": ["1QR2", "1SG0", "1XI2", "1ZX1", "2BZS", "2QMY", "2QMZ", "2QR2", "2QWX", "2QX4", "2QX6", "2QX8", "2QX9", "3FW1", "3G5M", "3GAM", "3NFR", "3NHF", "3NHJ", "3NHK", "3NHL", "3NHP", "3NHR", "3NHS", "3NHU", "3NHW", "3NHY", "3O2N", "3O73", "3OVM", "3OWH", "3OWX", "3OX1", "3OX2", "3OX3", "3TE7", "3TEM", "3TZB", "3UXE", "3UXH", "4FGJ", "4FGK", "4FGL", "4GQI", "4GR9", "4QOD", "4QOE", "4QOF", "4QOG", "4QOH", "4QOI", "4QOJ", "4U7F", "4U7G", "4U7H", "4XDG", "4XDH", "4ZVK", "4ZVL", "4ZVM", "4ZVN", "5BUC", "5LBT", "5LBU", "5LBW", "5LBY", "5LBZ", "7O4D"], "pfam": "PF02525", "pharmgkb.gene": "PA31745", "proteomicsdb.protein": "53285", "pubchem.compound": ["4055", "445154", "5280343", "6135", "896"], "reactome": "R-HSA-211945", "references": ["pubmed:12435804", "pubmed:15078100"], "refseq": ["NP_000895.2", "NP_001277150.1", "NP_001305869.1"], "sbo": "SBO:0000243", "smr": "P16083", "supfam": "SSF52218", "taxonomy": "9606", "treefam": "TF300296", "uniparc": "UPI000020E40D", "uniprot": "P16083", "uniprot.chain": "PRO_0000071626"}, "bigg_id": "NQO2"}], "metabolites": [{"bigg_id": "adrnl__L_c", "coefficient": 1}, {"bigg_id": "adrnlqn__L_c", "coefficient": -1}, {"bigg_id": "h_c", "coefficient": -1}, {"bigg_id": "rnam_c", "coefficient": 1}, {"bigg_id": "rnamh_c", "coefficient": -1}], "segments": {"3877": {"from_node_id": "4102", "to_node_id": "4103", "b1": null, "b2": null}, "3878": {"from_node_id": "4104", "to_node_id": "4103", "b1": null, "b2": null}, "3879": {"from_node_id": "4104", "to_node_id": "4105", "b1": {"x": 8161.19677734375, "y": -4606.35781288147}, "b2": {"x": 8161.19677734375, "y": -4686.552026748657}}, "3880": {"from_node_id": "4102", "to_node_id": "4101", "b1": {"x": 8161.19677734375, "y": -4522.35781288147}, "b2": {"x": 8161.19677734375, "y": -4454.052026748657}}, "3881": {"from_node_id": "4102", "to_node_id": "4106", "b1": {"x": 8161.19677734375, "y": -4518.35781288147}, "b2": {"x": 8143.19677734375, "y": -4498.629793167114}}, "3882": {"from_node_id": "4104", "to_node_id": "4107", "b1": {"x": 8161.19677734375, "y": -4610.35781288147}, "b2": {"x": 8179.19677734375, "y": -4641.552026748657}}, "3883": {"from_node_id": "4102", "to_node_id": "4108", "b1": {"x": 8161.19677734375, "y": -4518.35781288147}, "b2": {"x": 8179.19677734375, "y": -4498.629793167114}}}}, "569": {"name": "N-ribosyldihydronicotinamide:L-noradrenaline-o-quinone reductase (2e-)", "bigg_id": "NRPPHRQ2ERz_L", "reversibility": false, "label_x": 7404.2060546875, "label_y": -4560.302026748657, "gene_reaction_rule": "NQO2", "genes": [{"name": "G_NQO2", "annotation": {"bgee.gene": "ENSG00000124588", "biogrid": "110898", "brenda": "1.10.5.1", "ccds": "CCDS4481.1", "chembl.target": "CHEMBL3959", "dbsnp": ["rs28383623", "rs17136117", "rs1143684", "rs17300141", "rs28383651"], "dip": "DIP-39704N", "drugbank": ["DB00157", "DB00170", "DB01065", "DB01087", "DB02709", "DB03147", "DB03541", "DB04216", "DB04253", "DB06695", "DB07339", "DB08190", "DB08228", "DB08744"], "drugcentral": ["160", "429", "607", "776", "1423", "1672", "1932", "2266", "3584", "4209"], "ec-code": "1.10.5.1", "eggnog": "ENOG502QWY5", "ena.embl": ["J02888", "AY299456", "AB050248", "AY855291", "AK311746", "AL133351", "CH471087", "BC006096"], "ensembl": "ENSG00000124588", "genecards": "NQO2", "genetree": "ENSGT00940000156563", "genewiki": "NAD(P)H_dehydrogenase,_quinone_2", "go": ["0001512", "0003955", "0005654", "0005829", "0008270", "0009055", "0016491", "0016661", "0031404", "0042803", "0070062", "0071949", "1901662", "1904408", "1905594"], "hgnc": "7856", "hgnc.symbol": "NQO2", "hogenom": "CLU_058643_2_0_1", "hpa": "ENSG00000124588", "interpro": ["IPR003680", "IPR029039"], "mgi": "MGI:104513", "mim": ["114480", "160998"], "ncbigene": "4835", "nextprot": "NX_P16083", "oma.grp": "LFPIHHG", "orthodb": "5471423at2759", "panther.family": ["PTHR10204", "PTHR10204:SF33"], "pdb": ["1QR2", "1SG0", "1XI2", "1ZX1", "2BZS", "2QMY", "2QMZ", "2QR2", "2QWX", "2QX4", "2QX6", "2QX8", "2QX9", "3FW1", "3G5M", "3GAM", "3NFR", "3NHF", "3NHJ", "3NHK", "3NHL", "3NHP", "3NHR", "3NHS", "3NHU", "3NHW", "3NHY", "3O2N", "3O73", "3OVM", "3OWH", "3OWX", "3OX1", "3OX2", "3OX3", "3TE7", "3TEM", "3TZB", "3UXE", "3UXH", "4FGJ", "4FGK", "4FGL", "4GQI", "4GR9", "4QOD", "4QOE", "4QOF", "4QOG", "4QOH", "4QOI", "4QOJ", "4U7F", "4U7G", "4U7H", "4XDG", "4XDH", "4ZVK", "4ZVL", "4ZVM", "4ZVN", "5BUC", "5LBT", "5LBU", "5LBW", "5LBY", "5LBZ", "7O4D"], "pfam": "PF02525", "pharmgkb.gene": "PA31745", "proteomicsdb.protein": "53285", "pubchem.compound": ["4055", "445154", "5280343", "6135", "896"], "reactome": "R-HSA-211945", "references": ["pubmed:12435804", "pubmed:15078100"], "refseq": ["NP_000895.2", "NP_001277150.1", "NP_001305869.1"], "sbo": "SBO:0000243", "smr": "P16083", "supfam": "SSF52218", "taxonomy": "9606", "treefam": "TF300296", "uniparc": "UPI000020E40D", "uniprot": "P16083", "uniprot.chain": "PRO_0000071626"}, "bigg_id": "NQO2"}], "metabolites": [{"bigg_id": "h_c", "coefficient": -1}, {"bigg_id": "nrpphr__L_c", "coefficient": 1}, {"bigg_id": "nrpphrqn__L_c", "coefficient": -1}, {"bigg_id": "rnam_c", "coefficient": 1}, {"bigg_id": "rnamh_c", "coefficient": -1}], "segments": {"3884": {"from_node_id": "4110", "to_node_id": "4111", "b1": null, "b2": null}, "3885": {"from_node_id": "4112", "to_node_id": "4111", "b1": null, "b2": null}, "3886": {"from_node_id": "4110", "to_node_id": "4109", "b1": {"x": 7389.2060546875, "y": -4524.302026748657}, "b2": {"x": 7360.76025390625, "y": -4502.007661819458}}, "3887": {"from_node_id": "4112", "to_node_id": "4113", "b1": {"x": 7389.2060546875, "y": -4612.302026748657}, "b2": {"x": 7389.2060546875, "y": -4686.552026748657}}, "3888": {"from_node_id": "4110", "to_node_id": "4114", "b1": {"x": 7389.2060546875, "y": -4528.302026748657}, "b2": {"x": 7389.2060546875, "y": -4454.052026748657}}, "3889": {"from_node_id": "4112", "to_node_id": "4115", "b1": {"x": 7389.2060546875, "y": -4616.302026748657}, "b2": {"x": 7419.67529296875, "y": -4641.552026748657}}, "3890": {"from_node_id": "4110", "to_node_id": "4116", "b1": {"x": 7389.2060546875, "y": -4524.302026748657}, "b2": {"x": 7400.11572265625, "y": -4476.67364692688}}}}, "570": {"name": "N-ribosyldihydronicotinamide:adrenochrome reductase (2e-)", "bigg_id": "ADRNCHR2ERz", "reversibility": false, "label_x": 8193.28076171875, "label_y": -4030.8251712322235, "gene_reaction_rule": "NQO2", "genes": [{"name": "G_NQO2", "annotation": {"bgee.gene": "ENSG00000124588", "biogrid": "110898", "brenda": "1.10.5.1", "ccds": "CCDS4481.1", "chembl.target": "CHEMBL3959", "dbsnp": ["rs28383623", "rs17136117", "rs1143684", "rs17300141", "rs28383651"], "dip": "DIP-39704N", "drugbank": ["DB00157", "DB00170", "DB01065", "DB01087", "DB02709", "DB03147", "DB03541", "DB04216", "DB04253", "DB06695", "DB07339", "DB08190", "DB08228", "DB08744"], "drugcentral": ["160", "429", "607", "776", "1423", "1672", "1932", "2266", "3584", "4209"], "ec-code": "1.10.5.1", "eggnog": "ENOG502QWY5", "ena.embl": ["J02888", "AY299456", "AB050248", "AY855291", "AK311746", "AL133351", "CH471087", "BC006096"], "ensembl": "ENSG00000124588", "genecards": "NQO2", "genetree": "ENSGT00940000156563", "genewiki": "NAD(P)H_dehydrogenase,_quinone_2", "go": ["0001512", "0003955", "0005654", "0005829", "0008270", "0009055", "0016491", "0016661", "0031404", "0042803", "0070062", "0071949", "1901662", "1904408", "1905594"], "hgnc": "7856", "hgnc.symbol": "NQO2", "hogenom": "CLU_058643_2_0_1", "hpa": "ENSG00000124588", "interpro": ["IPR003680", "IPR029039"], "mgi": "MGI:104513", "mim": ["114480", "160998"], "ncbigene": "4835", "nextprot": "NX_P16083", "oma.grp": "LFPIHHG", "orthodb": "5471423at2759", "panther.family": ["PTHR10204", "PTHR10204:SF33"], "pdb": ["1QR2", "1SG0", "1XI2", "1ZX1", "2BZS", "2QMY", "2QMZ", "2QR2", "2QWX", "2QX4", "2QX6", "2QX8", "2QX9", "3FW1", "3G5M", "3GAM", "3NFR", "3NHF", "3NHJ", "3NHK", "3NHL", "3NHP", "3NHR", "3NHS", "3NHU", "3NHW", "3NHY", "3O2N", "3O73", "3OVM", "3OWH", "3OWX", "3OX1", "3OX2", "3OX3", "3TE7", "3TEM", "3TZB", "3UXE", "3UXH", "4FGJ", "4FGK", "4FGL", "4GQI", "4GR9", "4QOD", "4QOE", "4QOF", "4QOG", "4QOH", "4QOI", "4QOJ", "4U7F", "4U7G", "4U7H", "4XDG", "4XDH", "4ZVK", "4ZVL", "4ZVM", "4ZVN", "5BUC", "5LBT", "5LBU", "5LBW", "5LBY", "5LBZ", "7O4D"], "pfam": "PF02525", "pharmgkb.gene": "PA31745", "proteomicsdb.protein": "53285", "pubchem.compound": ["4055", "445154", "5280343", "6135", "896"], "reactome": "R-HSA-211945", "references": ["pubmed:12435804", "pubmed:15078100"], "refseq": ["NP_000895.2", "NP_001277150.1", "NP_001305869.1"], "sbo": "SBO:0000243", "smr": "P16083", "supfam": "SSF52218", "taxonomy": "9606", "treefam": "TF300296", "uniparc": "UPI000020E40D", "uniprot": "P16083", "uniprot.chain": "PRO_0000071626"}, "bigg_id": "NQO2"}], "metabolites": [{"bigg_id": "adrnchrm_c", "coefficient": -1}, {"bigg_id": "h_c", "coefficient": -1}, {"bigg_id": "leuadrnchrm_c", "coefficient": 1}, {"bigg_id": "rnam_c", "coefficient": 1}, {"bigg_id": "rnamh_c", "coefficient": -1}], "segments": {"3891": {"from_node_id": "4118", "to_node_id": "4119", "b1": null, "b2": null}, "3892": {"from_node_id": "4120", "to_node_id": "4119", "b1": null, "b2": null}, "3893": {"from_node_id": "4118", "to_node_id": "4117", "b1": {"x": 8178.28076171875, "y": -3998.8251712322235}, "b2": {"x": 8178.28076171875, "y": -3914.4431281089783}}, "3894": {"from_node_id": "4118", "to_node_id": "4121", "b1": {"x": 8178.28076171875, "y": -3994.8251712322235}, "b2": {"x": 8160.28076171875, "y": -3963.4197947978973}}, "3895": {"from_node_id": "4120", "to_node_id": "4122", "b1": {"x": 8178.28076171875, "y": -4082.8251712322235}, "b2": {"x": 8178.28076171875, "y": -4151.130911588669}}, "3896": {"from_node_id": "4120", "to_node_id": "4123", "b1": {"x": 8178.28076171875, "y": -4086.8251712322235}, "b2": {"x": 8196.28076171875, "y": -4112.0751712322235}}, "3897": {"from_node_id": "4118", "to_node_id": "4124", "b1": {"x": 8178.28076171875, "y": -3994.8251712322235}, "b2": {"x": 8196.28076171875, "y": -3963.4197947978973}}}}, "571": {"name": "N-ribosyldihydronicotinamide:noradrenochrome reductase (2e-)", "bigg_id": "NRPPHRCHR2ERz", "reversibility": false, "label_x": 7421.2900390625, "label_y": -4021.9087283611298, "gene_reaction_rule": "NQO2", "genes": [{"name": "G_NQO2", "annotation": {"bgee.gene": "ENSG00000124588", "biogrid": "110898", "brenda": "1.10.5.1", "ccds": "CCDS4481.1", "chembl.target": "CHEMBL3959", "dbsnp": ["rs28383623", "rs17136117", "rs1143684", "rs17300141", "rs28383651"], "dip": "DIP-39704N", "drugbank": ["DB00157", "DB00170", "DB01065", "DB01087", "DB02709", "DB03147", "DB03541", "DB04216", "DB04253", "DB06695", "DB07339", "DB08190", "DB08228", "DB08744"], "drugcentral": ["160", "429", "607", "776", "1423", "1672", "1932", "2266", "3584", "4209"], "ec-code": "1.10.5.1", "eggnog": "ENOG502QWY5", "ena.embl": ["J02888", "AY299456", "AB050248", "AY855291", "AK311746", "AL133351", "CH471087", "BC006096"], "ensembl": "ENSG00000124588", "genecards": "NQO2", "genetree": "ENSGT00940000156563", "genewiki": "NAD(P)H_dehydrogenase,_quinone_2", "go": ["0001512", "0003955", "0005654", "0005829", "0008270", "0009055", "0016491", "0016661", "0031404", "0042803", "0070062", "0071949", "1901662", "1904408", "1905594"], "hgnc": "7856", "hgnc.symbol": "NQO2", "hogenom": "CLU_058643_2_0_1", "hpa": "ENSG00000124588", "interpro": ["IPR003680", "IPR029039"], "mgi": "MGI:104513", "mim": ["114480", "160998"], "ncbigene": "4835", "nextprot": "NX_P16083", "oma.grp": "LFPIHHG", "orthodb": "5471423at2759", "panther.family": ["PTHR10204", "PTHR10204:SF33"], "pdb": ["1QR2", "1SG0", "1XI2", "1ZX1", "2BZS", "2QMY", "2QMZ", "2QR2", "2QWX", "2QX4", "2QX6", "2QX8", "2QX9", "3FW1", "3G5M", "3GAM", "3NFR", "3NHF", "3NHJ", "3NHK", "3NHL", "3NHP", "3NHR", "3NHS", "3NHU", "3NHW", "3NHY", "3O2N", "3O73", "3OVM", "3OWH", "3OWX", "3OX1", "3OX2", "3OX3", "3TE7", "3TEM", "3TZB", "3UXE", "3UXH", "4FGJ", "4FGK", "4FGL", "4GQI", "4GR9", "4QOD", "4QOE", "4QOF", "4QOG", "4QOH", "4QOI", "4QOJ", "4U7F", "4U7G", "4U7H", "4XDG", "4XDH", "4ZVK", "4ZVL", "4ZVM", "4ZVN", "5BUC", "5LBT", "5LBU", "5LBW", "5LBY", "5LBZ", "7O4D"], "pfam": "PF02525", "pharmgkb.gene": "PA31745", "proteomicsdb.protein": "53285", "pubchem.compound": ["4055", "445154", "5280343", "6135", "896"], "reactome": "R-HSA-211945", "references": ["pubmed:12435804", "pubmed:15078100"], "refseq": ["NP_000895.2", "NP_001277150.1", "NP_001305869.1"], "sbo": "SBO:0000243", "smr": "P16083", "supfam": "SSF52218", "taxonomy": "9606", "treefam": "TF300296", "uniparc": "UPI000020E40D", "uniprot": "P16083", "uniprot.chain": "PRO_0000071626"}, "bigg_id": "NQO2"}], "metabolites": [{"bigg_id": "h_c", "coefficient": -1}, {"bigg_id": "leunrpphrchrm_c", "coefficient": 1}, {"bigg_id": "nrpphrchrm_c", "coefficient": -1}, {"bigg_id": "rnam_c", "coefficient": 1}, {"bigg_id": "rnamh_c", "coefficient": -1}], "segments": {"3898": {"from_node_id": "4126", "to_node_id": "4127", "b1": null, "b2": null}, "3899": {"from_node_id": "4128", "to_node_id": "4127", "b1": null, "b2": null}, "3900": {"from_node_id": "4126", "to_node_id": "4125", "b1": {"x": 7406.2900390625, "y": -3985.9087283611298}, "b2": {"x": 7386.28857421875, "y": -3966.797663450241}}, "3901": {"from_node_id": "4128", "to_node_id": "4129", "b1": {"x": 7406.2900390625, "y": -4073.9087283611298}, "b2": {"x": 7406.2900390625, "y": -4151.130911588669}}, "3902": {"from_node_id": "4126", "to_node_id": "4130", "b1": {"x": 7406.2900390625, "y": -3989.9087283611298}, "b2": {"x": 7406.2900390625, "y": -3905.5266852378845}}, "3903": {"from_node_id": "4128", "to_node_id": "4131", "b1": {"x": 7406.2900390625, "y": -4077.9087283611298}, "b2": {"x": 7436.75927734375, "y": -4103.15872836113}}, "3904": {"from_node_id": "4126", "to_node_id": "4132", "b1": {"x": 7406.2900390625, "y": -3985.9087283611298}, "b2": {"x": 7420.57763671875, "y": -3956.66405749321}}}}, "593": {"name": "Glutathione:indole 5,6-quinone S-transferase", "bigg_id": "IND56QNGST", "reversibility": true, "label_x": 4750.834841687443, "label_y": -3211.1756283900186, "gene_reaction_rule": "GSTM3 or GSTM1 or GSTT1 or GSTP1 or GSTA2 or GSTO1 or LANCL1 or GSTM4 or MGST2 or GSTM2", "genes": [{"name": "G_GSTM3", "annotation": {"bgee.gene": "ENSG00000134202", "biogrid": "109202", "brenda": "2.5.1.18", "ccds": "CCDS812.1", "cdd": ["cd03209", "cd03075"], "chembl.target": "CHEMBL2242", "dbsnp": "rs7483", "drugbank": ["DB00143", "DB00163", "DB00291", "DB00321", "DB03310", "DB03619", "DB14001", "DB14002", "DB14924"], "ec-code": "2.5.1.18", "eggnog": "KOG1695", "ena.embl": ["J05459", "AF043105", "BT019945", "BC000088", "BC008790"], "ensembl": "ENSG00000134202", "genecards": "GSTM3", "genetree": "ENSGT00940000157663", "genewiki": "GSTM3", "go": ["0004364", "0005634", "0005737", "0005829", "0006749", "0008065", "0018916", "0019899", "0035686", "0042178", "0042802", "0042803", "0043295", "0043627", "0045171", "0070062", "0070458"], "hgnc": "4635", "hgnc.symbol": "GSTM3", "hogenom": "CLU_039475_2_0_1", "hpa": "ENSG00000134202", "interpro": ["IPR010987", "IPR036282", "IPR040079", "IPR004045", "IPR004046", "IPR003081", "IPR036249"], "kegg.genes": "hsa:2947", "mgi": "MGI:1309466", "mim": "138390", "ncbigene": "2947", "nextprot": "NX_P21266", "oma.grp": "KWANKRA", "orphanet": "586", "orthodb": "5488107at2759", "panther.family": ["PTHR11571", "PTHR11571:SF133"], "pdb": "3GTU", "pfam": ["PF00043", "PF02798"], "pharmgkb.gene": "PA29024", "prints": "PR01267", "prosite": ["PS50405", "PS50404"], "proteomicsdb.protein": "53855", "pubchem.compound": ["11065", "124886", "14985", "2160", "222528", "2708", "65359"], "reactome": "R-HSA-156590", "refseq": "NP_000840.2", "sbo": "SBO:0000243", "smr": "P21266", "supfam": ["SSF47616", "SSF52833"], "taxonomy": "9606", "treefam": "TF353040", "uniparc": "UPI000013CF17", "uniprot": "P21266", "uniprot.chain": "PRO_0000185822"}, "bigg_id": "GSTM3"}, {"name": "G_GSTM1", "annotation": {"bgee.gene": "ENSG00000134184", "biogrid": "109199", "brenda": "2.5.1.18", "ccds": ["CCDS809.1", "CCDS810.1"], "cdd": ["cd03209", "cd03075"], "chembl.target": "CHEMBL2081", "dbsnp": ["rs1065411", "rs449856"], "drugbank": ["DB00143", "DB00291", "DB00316", "DB00321", "DB00515", "DB00526", "DB00608", "DB00958", "DB00993", "DB01008", "DB01020", "DB01834", "DB02165", "DB02458", "DB03310", "DB03314", "DB03619", "DB04187", "DB11672", "DB14924"], "ec-code": "2.5.1.18", "eggnog": "KOG1695", "ena.embl": ["X08020", "J03817", "AY510272", "AY532926", "AY532927", "CR541868", "BC024005", "X68676", "X51451"], "ensembl": "ENSG00000134184", "genecards": "GSTM1", "genetree": "ENSGT00940000160258", "genewiki": "Glutathione_S-transferase_Mu_1", "go": ["0004364", "0005737", "0005829", "0006693", "0006749", "0018916", "0019899", "0042178", "0042803", "0043295", "0045171", "0051122", "0070458", "1901687"], "hgnc": "4632", "hgnc.symbol": "GSTM1", "hpa": "ENSG00000134184", "interpro": ["IPR010987", "IPR036282", "IPR040079", "IPR004045", "IPR004046", "IPR003081", "IPR036249"], "kegg.genes": "hsa:2944", "mgi": ["MGI:106026", "MGI:1309467", "MGI:95860", "MGI:95861"], "mim": "138350", "ncbigene": "2944", "nextprot": "NX_P09488", "oma.grp": "SIDPHAN", "panther.family": ["PTHR11571", "PTHR11571:SF247"], "pdb": ["1GTU", "1XW6", "1XWK", "1YJ6", "2F3M", "7BEU"], "pfam": ["PF00043", "PF02798"], "pharmgkb.gene": "PA182", "prints": "PR01267", "prosite": ["PS50405", "PS50404"], "proteomicsdb.protein": ["52227", "52228"], "pubchem.compound": ["10339178", "11065", "11947679", "124886", "1983", "2160", "222528", "2265", "2478", "2708", "2719", "27661", "5702198", "64927", "65359", "969516"], "reactome": ["R-HSA-156590", "R-HSA-9748787", "R-HSA-9753281"], "refseq": ["NP_000552.2", "NP_666533.1"], "sbo": "SBO:0000243", "smpdb": ["SMP0000447", "SMP0000604"], "smr": "P09488", "supfam": ["SSF47616", "SSF52833"], "taxonomy": "9606", "treefam": "TF353040", "uniparc": "UPI000013C9C1", "uniprot": "P09488", "uniprot.chain": "PRO_0000185816"}, "bigg_id": "GSTM1"}, {"name": "G_GSTT1", "annotation": {"bgee.gene": "ENSG00000277656", "biogrid": "109207", "brenda": "2.5.1.18", "cdd": ["cd03183", "cd03050"], "chembl.target": "CHEMBL2141", "dbsnp": ["rs1601976480", "rs1601989145", "rs2266637", "rs1601989046"], "drugbank": ["DB00143", "DB00291", "DB00321", "DB00515", "DB00526", "DB00773", "DB00958", "DB03310", "DB03619", "DB09221"], "ec-code": "2.5.1.18", "ena.embl": ["X79389", "AF435971", "AF240786", "AB057594", "CR456499", "BT019951", "AP000351", "Z84718", "BC007065"], "genecards": "GSTT1", "genewiki": "GSTT1", "go": ["0004364", "0004602", "0005737", "0005829", "0006749", "0070062"], "hgnc": "4641", "hgnc.symbol": "GSTT1", "interpro": ["IPR010987", "IPR036282", "IPR040079", "IPR004045", "IPR004046", "IPR040077", "IPR040075", "IPR036249"], "kegg.genes": "hsa:2952", "mgi": "MGI:107379", "mim": "600436", "ncbigene": "2952", "nextprot": "NX_P30711", "orthodb": "1199296at2759", "panther.family": ["PTHR43917", "PTHR43917:SF9"], "pdb": ["2C3N", "2C3Q", "2C3T"], "pfam": ["PF00043", "PF13417"], "pharmgkb.gene": "PA183", "prosite": ["PS50405", "PS50404"], "proteomicsdb.protein": ["54733", "66376"], "pubchem.compound": ["10339178", "11065", "11947679", "124886", "2160", "222528", "2708", "36462", "5702198", "65359", "6918092"], "reactome": ["R-HSA-156590", "R-HSA-9753281"], "references": ["pubmed:18614565", "pubmed:26474164", "pubmed:28263177", "pubmed:28689405", "pubmed:30327373", "pubmed:35858567", "pubmed:36346805"], "refseq": ["NP_000844.2", "NP_001280736.1", "NP_001280737.1", "NP_001280738.1", "NP_001280739.1", "NP_001280740.1", "NP_001280741.1"], "sbo": "SBO:0000243", "smpdb": "SMP0000640", "smr": "P30711", "supfam": ["SSF47616", "SSF52833"], "taxonomy": "9606", "treefam": "TF325759", "uniparc": "UPI000004A942", "uniprot": "P30711", "uniprot.chain": "PRO_0000185938"}, "bigg_id": "GSTT1"}, {"name": "G_GSTP1", "annotation": {"bgee.gene": "ENSG00000084207", "biogrid": "109205", "brenda": "2.5.1.18", "ccds": "CCDS41679.1", "cdd": ["cd03210", "cd03076"], "chembl.target": "CHEMBL3902", "dbsnp": ["rs1695", "rs1138272", "rs41462048"], "drugbank": ["DB00143", "DB00163", "DB00197", "DB00291", "DB00316", "DB00321", "DB00363", "DB00515", "DB00526", "DB00773", "DB00903", "DB00958", "DB01008", "DB01242", "DB01834", "DB01915", "DB02633", "DB03003", "DB03310", "DB03619", "DB03686", "DB03814", "DB04132", "DB04972", "DB05460", "DB06246", "DB07849", "DB08370", "DB11672", "DB11831", "DB13014", "DB14001", "DB14002", "DB14635", "DB14924"], "drugcentral": ["701", "1071", "3613"], "ec-code": "2.5.1.18", "eggnog": "KOG1695", "ena.embl": ["X06547", "M24485", "X08058", "X08094", "X08095", "X08096", "X15480", "U12472", "U30897", "U62589", "U21689", "BT019949", "BT019950", "CR450361", "AY324387", "BC010915"], "ensembl": "ENSG00000084207", "genecards": "GSTP1", "genetree": "ENSGT00940000162460", "genewiki": "GSTP1", "go": ["0000302", "0002674", "0004364", "0004602", "0005504", "0005576", "0005615", "0005634", "0005737", "0005739", "0005829", "0006469", "0006693", "0006749", "0006805", "0007417", "0008432", "0009890", "0010804", "0019207", "0031982", "0032691", "0032720", "0032872", "0032873", "0032930", "0034774", "0035726", "0035730", "0035731", "0035732", "0043066", "0043124", "0043407", "0043409", "0043508", "0043651", "0048147", "0051122", "0051771", "0070026", "0070062", "0070372", "0070373", "0070664", "0071222", "0071638", "0097057", "1901687", "1904813", "2001237"], "hgnc": "4638", "hgnc.symbol": "GSTP1", "hpa": "ENSG00000084207", "interpro": ["IPR010987", "IPR036282", "IPR040079", "IPR004045", "IPR004046", "IPR003082", "IPR036249"], "kegg.genes": "hsa:2950", "mgi": ["MGI:2385078", "MGI:3782108", "MGI:95864", "MGI:95865"], "mim": "134660", "ncbigene": "2950", "nextprot": "NX_P09211", "oma.grp": "IKPKMIF", "orthodb": "5302341at2759", "panther.family": ["PTHR11571", "PTHR11571:SF255"], "pdb": ["10GS", "11GS", "12GS", "13GS", "14GS", "16GS", "17GS", "18GS", "19GS", "1AQV", "1AQW", "1AQX", "1EOG", "1EOH", "1GSS", "1KBN", "1LBK", "1MD3", "1MD4", "1PGT", "1PX6", "1PX7", "1ZGN", "20GS", "22GS", "2A2R", "2A2S", "2GSS", "2J9H", "2PGT", "3CSH", "3CSI", "3CSJ", "3DD3", "3DGQ", "3GSS", "3GUS", "3HJM", "3HJO", "3HKR", "3IE3", "3KM6", "3KMN", "3KMO", "3N9J", "3PGT", "4GSS", "4PGT", "5DAK", "5DAL", "5DCG", "5DDL", "5DJL", "5DJM", "5GSS", "5J41", "5JCW", "5L6X", "5X79", "6AP9", "6GSS", "6LLX", "6Y1E", "7BIA", "7GSS", "7XBA", "8GSS", "9GSS"], "pfam": ["PF14497", "PF02798"], "pharmgkb.gene": "PA29028", "prints": "PR01268", "prosite": ["PS50405", "PS50404"], "proteomicsdb.protein": "52207", "pubchem.compound": ["10339178", "11065", "11947679", "124886", "14985", "1983", "2160", "222528", "2478", "2708", "2801", "2818", "3278", "36462", "5281051", "5472495", "5591", "5702198", "65359", "68539", "6918092", "969516"], "reactome": ["R-HSA-156590", "R-HSA-3299685", "R-HSA-6798695", "R-HSA-9753281"], "references": "pubmed:21377322", "refseq": "NP_000843.1", "sbo": "SBO:0000243", "smpdb": "SMP0000640", "smr": "P09211", "supfam": ["SSF47616", "SSF52833"], "taxonomy": "9606", "treefam": "TF105321", "uniparc": "UPI000011028B", "uniprot": "P09211", "uniprot.chain": "PRO_0000185900"}, "bigg_id": "GSTP1"}, {"name": "G_GSTA2", "annotation": {"bgee.gene": "ENSG00000244067", "biocyc": "MetaCyc:HS01846-MONOMER", "biogrid": "109194", "brenda": "2.5.1.18", "ccds": "CCDS4944.1", "cdd": ["cd03208", "cd03077"], "chembl.target": "CHEMBL2241", "dbsnp": ["rs2234951", "rs2180314", "rs2266631", "rs6577"], "drugbank": ["DB00143", "DB00163", "DB00291", "DB00321", "DB00608", "DB00636", "DB00903", "DB00993", "DB01008", "DB03310", "DB03619", "DB14001", "DB14002"], "ec-code": "2.5.1.18", "eggnog": "KOG1695", "ena.embl": ["M16594", "S45640", "S45627", "S45629", "S45636", "S45637", "S45639", "X65727", "X65728", "X65729", "X65730", "X65731", "X65732", "AL109918", "BC002895"], "ensembl": "ENSG00000244067", "genecards": "GSTA2", "genetree": "ENSGT00940000164034", "genewiki": "GSTA2", "go": ["0004364", "0005829", "0006749", "0006805", "0030855", "0070062"], "hgnc": "4627", "hgnc.symbol": "GSTA2", "hogenom": "CLU_039475_4_0_1", "hpa": "ENSG00000244067", "interpro": ["IPR010987", "IPR036282", "IPR040079", "IPR004045", "IPR003080", "IPR004046", "IPR036249"], "kegg.genes": "hsa:2939", "mgi": ["MGI:1095417", "MGI:3704339", "MGI:3826440", "MGI:95863"], "mim": "138360", "ncbigene": "2939", "nextprot": "NX_P09210", "oma.grp": "EMIMQLP", "orthodb": "3412208at2759", "panther.family": ["PTHR11571", "PTHR11571:SF107"], "pdb": ["1AGS", "2VCT", "2WJU", "4ACS"], "pfam": ["PF00043", "PF02798"], "pharmgkb.gene": "PA29017", "prints": "PR01266", "prosite": ["PS50405", "PS50404"], "proteomicsdb.protein": "52206", "pubchem.compound": ["11065", "124886", "14985", "2160", "222528", "2265", "2478", "2708", "2719", "2796", "3278", "64927", "65359"], "reactome": ["R-HSA-156590", "R-HSA-8950505", "R-HSA-9748787"], "refseq": ["NP_000837.3", "XP_011512834.1"], "sbo": "SBO:0000243", "smr": "P09210", "supfam": ["SSF47616", "SSF52833"], "taxonomy": "9606", "treefam": "TF105321", "uniparc": "UPI0000072E13", "uniprot": "P09210", "uniprot.chain": "PRO_0000185784"}, "bigg_id": "GSTA2"}, {"name": "G_GSTO1", "annotation": {"bgee.gene": "ENSG00000148834", "biocyc": "MetaCyc:HS07564-MONOMER", "biogrid": "114836", "brenda": ["1.20.4.2", "1.8.5.1", "2.5.1.18"], "ccds": ["CCDS53572.1", "CCDS53573.1", "CCDS7555.1"], "cdd": ["cd03184", "cd03055"], "chembl.target": "CHEMBL3174", "dbsnp": ["rs45529437", "rs11509436", "rs4925", "rs11509438", "rs11509439"], "drugbank": ["DB00143", "DB00163", "DB14001", "DB14002"], "drugcentral": ["1071", "1990", "2377", "4483"], "ec-code": ["1.20.4.2", "1.8.5.1", "2.5.1.18"], "eggnog": "KOG0406", "ena.embl": ["U90313", "AF212303", "AY817669", "BX537431", "AL139341", "CH471066", "BC000127"], "ensembl": "ENSG00000148834", "genecards": "GSTO1", "genetree": "ENSGT00940000155351", "genewiki": "GSTO1", "go": ["0004364", "0005737", "0005829", "0006749", "0010880", "0010881", "0014810", "0016491", "0019852", "0042178", "0045174", "0050610", "0060315", "0060316", "0070062", "0071243"], "hgnc": "13312", "hgnc.symbol": "GSTO1", "hpa": "ENSG00000148834", "interpro": ["IPR010987", "IPR036282", "IPR004045", "IPR004046", "IPR005442", "IPR045073", "IPR036249"], "iuphar.receptor": "3110", "kegg.genes": "hsa:9446", "mgi": "MGI:1342273", "mim": "605482", "ncbigene": "9446", "nextprot": "NX_P78417", "oma.grp": "ADHYSHR", "orthodb": "103277at2759", "panther.family": ["PTHR43968", "PTHR43968:SF5"], "pdb": ["1EEM", "3LFL", "3VLN", "4IS0", "4YQM", "4YQU", "4YQV", "5UEH", "5V3Q", "5YVN", "5YVO", "6MHB", "6MHC", "6MHD", "6PNM", "6PNN", "6PNO"], "pfam": ["PF14497", "PF13409"], "pharmgkb.gene": "PA133787054", "prints": "PR01625", "prosite": ["PS50405", "PS50404"], "proteomicsdb.protein": ["12755", "27484", "57621"], "pubchem.compound": ["124886", "14985"], "reactome": ["R-HSA-156581", "R-HSA-156590", "R-HSA-196836", "R-HSA-8950505"], "references": ["pubmed:10783391", "pubmed:8660320"], "refseq": ["NP_001177931.1", "NP_001177932.1", "NP_004823.1"], "sbo": "SBO:0000243", "smr": "P78417", "supfam": ["SSF47616", "SSF52833"], "taxonomy": "9606", "treefam": "TF105325", "uniparc": "UPI00000465CE", "uniprot": "P78417", "uniprot.chain": "PRO_0000185884"}, "bigg_id": "GSTO1"}, {"name": "G_LANCL1", "annotation": {"bgee.gene": "ENSG00000115365", "biogrid": "115599", "ccds": "CCDS2392.1", "cdd": "cd04794", "ec-code": "2.5.1.18", "eggnog": "KOG2787", "ena.embl": ["Y11395", "AJ289236", "AJ289237", "AJ289238", "AJ289239", "BC028685"], "genecards": "LANCL1", "genetree": "ENSGT00530000063186", "go": ["0004364", "0004930", "0005737", "0005886", "0005975", "0007186", "0008270", "0017124", "0031179", "0043295", "0050750", "1990748"], "hgnc": "6508", "hgnc.symbol": "LANCL1", "hogenom": "CLU_036244_0_0_1", "hpa": "ENSG00000115365", "interpro": ["IPR012341", "IPR007822", "IPR020464"], "kegg.genes": "hsa:10314", "mgi": "MGI:1336997", "mim": "604155", "ncbigene": "10314", "nextprot": "NX_O43813", "oma.grp": "YSLVFIN", "orthodb": "1377744at2759", "panther.family": ["PTHR12736:SF5", "PTHR12736"], "pdb": ["3E6U", "3E73", "8CZK", "8CZL", "8D0V", "8D19"], "pfam": "PF05147", "pharmgkb.gene": "PA30293", "prints": ["PR01951", "PR01950"], "proteomicsdb.protein": "49178", "references": ["pubmed:15811525", "pubmed:9512664"], "refseq": ["NP_001130046.1", "NP_001130047.1", "NP_006046.1"], "sbo": "SBO:0000243", "smart": "SM01260", "smr": "O43813", "supfam": "SSF158745", "taxonomy": "9606", "treefam": "TF300068", "uniparc": "UPI0000073D7C", "uniprot": "O43813", "uniprot.chain": "PRO_0000191268"}, "bigg_id": "LANCL1"}, {"name": "G_GSTM4", "annotation": {"bgee.gene": "ENSG00000168765", "biocyc": "MetaCyc:HS09817-MONOMER", "biogrid": "109203", "brenda": "2.5.1.18", "ccds": ["CCDS806.1", "CCDS807.1"], "cdd": ["cd03209", "cd03075"], "chembl.target": "CHEMBL2100", "dbsnp": ["rs3211190", "rs17838158", "rs112611763", "rs112330158", "rs200675176", "rs149370166"], "drugbank": ["DB00143", "DB00291", "DB00321", "DB03003", "DB03032", "DB03310", "DB03597", "DB03619", "DB03706", "DB04132"], "ec-code": ["2.5.1.18", "4.4.1.20"], "eggnog": "KOG1695", "ena.embl": ["M96234", "M96233", "X68677", "M99422", "DQ062813", "CR541869", "AK291880", "AC000031", "CH471122", "BC015513", "BC108729", "X56837"], "ensembl": "ENSG00000168765", "genecards": "GSTM4", "genetree": "ENSGT00940000154679", "genewiki": "GSTM4", "go": ["0004364", "0004464", "0005737", "0005829", "0006749", "0018916", "0019899", "0042178", "0042759", "0042803", "0043295", "0045171"], "hgnc": "4636", "hgnc.symbol": "GSTM4", "hpa": "ENSG00000168765", "interpro": ["IPR010987", "IPR036282", "IPR040079", "IPR004045", "IPR004046", "IPR003081", "IPR036249"], "kegg.genes": "hsa:2948", "mgi": "MGI:95862", "mim": "138333", "ncbigene": "2948", "nextprot": "NX_Q03013", "oma.grp": "WRTAQWC", "orthodb": "5488107at2759", "panther.family": ["PTHR11571", "PTHR11571:SF137"], "pdb": "4GTU", "pfam": ["PF00043", "PF02798"], "pharmgkb.gene": "PA29026", "prints": "PR01267", "prosite": ["PS50405", "PS50404"], "proteomicsdb.protein": ["58159", "58160", "62190"], "pubchem.compound": ["11065", "124886", "2160", "222528", "2708", "65359"], "reactome": ["R-HSA-156590", "R-HSA-9026762"], "refseq": ["NP_000841.1", "NP_671489.1"], "sbo": "SBO:0000243", "smr": "Q03013", "supfam": ["SSF47616", "SSF52833"], "taxonomy": "9606", "treefam": "TF353040", "uniparc": "UPI000012BCE8", "uniprot": "Q03013", "uniprot.chain": "PRO_0000185824"}, "bigg_id": "GSTM4"}, {"name": "G_MGST2", "annotation": {"bgee.gene": "ENSG00000085871", "biogrid": "110414", "ccds": ["CCDS3749.1", "CCDS56339.1"], "chembl.target": "CHEMBL1743185", "dbsnp": "rs8192111", "drugbank": ["DB00143", "DB01008", "DB14924"], "ec-code": ["1.11.1.-", "2.5.1.18", "4.4.1.20"], "eggnog": "ENOG502S082", "ena.embl": ["U77604", "CR407640", "AY341028", "AC108053", "AC112236", "BC025416", "BG519599"], "ensembl": "ENSG00000085871", "genecards": "MGST2", "genetree": "ENSGT00940000160288", "genewiki": "MGST2", "go": ["0004364", "0004464", "0004602", "0005635", "0005783", "0005789", "0005886", "0006629", "0006750", "0008047", "0010243", "0016020", "0019370", "0032496", "0042802", "0043231", "0043295", "0046466", "0050729"], "hgnc": "7063", "hgnc.symbol": "MGST2", "hogenom": "CLU_110291_3_0_1", "hpa": "ENSG00000085871", "interpro": ["IPR001446", "IPR018295", "IPR023352", "IPR001129"], "kegg.genes": "hsa:4258", "mgi": "MGI:2448481", "mim": "601733", "ncbigene": "4258", "nextprot": "NX_Q99735", "oma.grp": "HKYFWGY", "orthodb": "5396066at2759", "panther.family": ["PTHR10250", "PTHR10250:SF13"], "pdb": ["6SSR", "6SSS", "6SSU", "6SSW"], "pfam": "PF01124", "pharmgkb.gene": "PA30792", "prints": "PR00488", "prosite": "PS01297", "proteomicsdb.protein": ["13587", "78451"], "pubchem.compound": ["124886", "2478"], "reactome": ["R-HSA-156590", "R-HSA-5423646"], "refseq": ["NP_001191295.1", "NP_001191297.1", "NP_002404.1", "XP_016863700.1", "XP_016863701.1", "XP_016863702.1"], "sbo": "SBO:0000243", "smr": "Q99735", "supfam": "SSF161084", "taxonomy": "9606", "treefam": "TF105328", "uniparc": "UPI000000128A", "uniprot": "Q99735", "uniprot.chain": "PRO_0000217740"}, "bigg_id": "MGST2"}, {"name": "G_GSTM2", "annotation": {"bgee.gene": "ENSG00000213366", "biogrid": "109201", "bmrb": "P28161", "brenda": "2.5.1.18", "ccds": ["CCDS44192.1", "CCDS808.1"], "cdd": ["cd03209", "cd03075"], "chembl.target": "CHEMBL4589", "dbsnp": "rs2229050", "drugbank": ["DB00143", "DB00291", "DB00321", "DB02458", "DB03310", "DB03619", "DB04701"], "ec-code": "2.5.1.18", "eggnog": "KOG1695", "ena.embl": ["M63509", "AK299482", "BT019947", "AC000031", "AC000032", "BC105038", "BC105066"], "ensembl": "ENSG00000213366", "genecards": "GSTM2", "genetree": "ENSGT00940000155416", "genewiki": "GSTM2", "go": ["0004364", "0004602", "0005102", "0005504", "0005737", "0005829", "0006749", "0010880", "0010881", "0014809", "0016529", "0018916", "0019899", "0042178", "0042803", "0043295", "0043651", "0045171", "0051122", "0055119", "0060315", "0060316", "0070062", "0070458", "0071313"], "hgnc": "4634", "hgnc.symbol": "GSTM2", "hpa": "ENSG00000213366", "interpro": ["IPR010987", "IPR036282", "IPR040079", "IPR004045", "IPR004046", "IPR003081", "IPR036249"], "kegg.genes": "hsa:2946", "mgi": "MGI:1915562", "mim": "138380", "ncbigene": "2946", "nextprot": "NX_P28161", "oma.grp": "WIFESGA", "orthodb": "5488107at2759", "panther.family": ["PTHR11571", "PTHR11571:SF254"], "pdb": ["1HNA", "1HNB", "1HNC", "1XW5", "1YKC", "2AB6", "2C4J", "2GTU", "3GTU", "3GUR", "5HWL"], "pfam": ["PF00043", "PF02798"], "pharmgkb.gene": "PA29023", "prints": "PR01267", "prosite": ["PS50405", "PS50404"], "proteomicsdb.protein": ["19925", "54450"], "pubchem.compound": ["11065", "124886", "2160", "222528", "2708", "65359"], "reactome": "R-HSA-156590", "refseq": ["NP_000839.1", "NP_001135840.1"], "sbo": "SBO:0000243", "smr": "P28161", "supfam": ["SSF47616", "SSF52833"], "taxonomy": "9606", "treefam": "TF353040", "uniparc": "UPI000013CAC9", "uniprot": "P28161", "uniprot.chain": "PRO_0000185818"}, "bigg_id": "GSTM2"}], "metabolites": [{"bigg_id": "4sgth56dhi_c", "coefficient": 1}, {"bigg_id": "gthrd_c", "coefficient": -1}, {"bigg_id": "ind56qn_c", "coefficient": -1}], "segments": {"4033": {"from_node_id": "4272", "to_node_id": "4273", "b1": null, "b2": null}, "4034": {"from_node_id": "4274", "to_node_id": "4273", "b1": null, "b2": null}, "4035": {"from_node_id": "4274", "to_node_id": "4275", "b1": {"x": 4735.834841687443, "y": -3179.1756283900186}, "b2": {"x": 4735.834841687443, "y": -3190.685063407923}}, "4036": {"from_node_id": "4272", "to_node_id": "4276", "b1": {"x": 4735.834841687443, "y": -3267.1756283900186}, "b2": {"x": 4735.223459416786, "y": -3272.7688265304805}}, "4037": {"from_node_id": "4272", "to_node_id": "3087", "b1": {"x": 4735.834841687443, "y": -3263.1756283900186}, "b2": {"x": 4735.834841687443, "y": -3313.672731218143}}}}, "597": {"name": "Oxidation of dopaminochrome-o-semiquinone via O2", "bigg_id": "DPAMCHRSQOX", "reversibility": false, "label_x": 4750.834841687443, "label_y": -4638.186048012529, "gene_reaction_rule": "", "genes": [], "metabolites": [{"bigg_id": "dpamchrm_c", "coefficient": 1}, {"bigg_id": "dpamchrmsqn_c", "coefficient": -1}, {"bigg_id": "h_c", "coefficient": 1}, {"bigg_id": "o2_c", "coefficient": -1}, {"bigg_id": "o2s_c", "coefficient": 1}], "segments": {"4054": {"from_node_id": "4295", "to_node_id": "4296", "b1": null, "b2": null}, "4055": {"from_node_id": "4297", "to_node_id": "4296", "b1": null, "b2": null}, "4056": {"from_node_id": "4297", "to_node_id": "4353", "b1": {"x": 4735.834841687443, "y": -4606.186048012529}, "b2": {"x": 4735.834841687443, "y": -4454.202966520415}}, "4057": {"from_node_id": "4295", "to_node_id": "4298", "b1": {"x": 4735.834841687443, "y": -4690.186048012529}, "b2": {"x": 4735.834841687443, "y": -4725.016148672021}}, "4058": {"from_node_id": "4297", "to_node_id": "4299", "b1": {"x": 4735.834841687443, "y": -4602.186048012529}, "b2": {"x": 4724.524618037336, "y": -4599.857598198785}}, "4059": {"from_node_id": "4295", "to_node_id": "4300", "b1": {"x": 4735.834841687443, "y": -4694.186048012529}, "b2": {"x": 4741.4266357421875, "y": -4689.8970947265625}}, "4060": {"from_node_id": "4297", "to_node_id": "4301", "b1": {"x": 4735.834841687443, "y": -4602.186048012529}, "b2": {"x": 4741.4266357421875, "y": -4599.857598198785}}}}, "600": {"name": "Oxidation of leucodopaminochrome via superoxide", "bigg_id": "LDPAMCHRO2SX", "reversibility": false, "label_x": 4742.283572156193, "label_y": -5018.646265252481, "gene_reaction_rule": "", "genes": [], "metabolites": [{"bigg_id": "dpamchrmsqn_c", "coefficient": 1}, {"bigg_id": "h2o2_c", "coefficient": 1}, {"bigg_id": "h_c", "coefficient": -1}, {"bigg_id": "leudpamchrm_c", "coefficient": -1}, {"bigg_id": "o2s_c", "coefficient": -1}], "segments": {"4072": {"from_node_id": "4313", "to_node_id": "4314", "b1": null, "b2": null}, "4073": {"from_node_id": "4315", "to_node_id": "4314", "b1": null, "b2": null}, "4074": {"from_node_id": "4315", "to_node_id": "4298", "b1": {"x": 4735.834841687443, "y": -5012.298731072793}, "b2": {"x": 4735.834841687443, "y": -4842.516148672021}}, "4075": {"from_node_id": "4315", "to_node_id": "4316", "b1": {"x": 4737.545290906193, "y": -5030.531030877481}, "b2": {"x": 4742.163778193586, "y": -5047.591361369052}}, "4076": {"from_node_id": "4313", "to_node_id": "4317", "b1": {"x": 4735.834841687443, "y": -5100.298731072793}, "b2": {"x": 4739.6226806640625, "y": -5111.33908589681}}, "4077": {"from_node_id": "4313", "to_node_id": "4318", "b1": {"x": 4735.834841687443, "y": -5096.298731072793}, "b2": {"x": 4735.834841687443, "y": -5275.814683809689}}, "4078": {"from_node_id": "4313", "to_node_id": "4319", "b1": {"x": 4735.834841687443, "y": -5100.298731072793}, "b2": {"x": 4731.471888441618, "y": -5110.358998616536}}}}, "601": {"name": "Oxidation of leucodopaminochrome via hydrogen peroxide", "bigg_id": "LDPAMCHRPX", "reversibility": false, "label_x": 4344.735054600098, "label_y": -4914.062981181674, "gene_reaction_rule": "PRDX6 or CAT", "genes": [{"name": "G_PRDX6", "annotation": {"bgee.gene": "ENSG00000117592", "biocyc": "MetaCyc:HS04152-MONOMER", "biogrid": "114956", "bmrb": "P30041", "brenda": ["1.11.1.27", "2.3.1.23", "3.1.1.4"], "ccds": "CCDS1307.1", "cdd": "cd03016", "chembl.target": "CHEMBL4295741", "drugbank": ["DB03814", "DB09130"], "ec-code": ["1.11.1.27", "2.3.1.23", "3.1.1.4"], "eggnog": "KOG0854", "ena.embl": ["D14662", "DQ230990", "AL139142", "AK289352", "CH471067", "BC035857", "BC053550", "AJ844621"], "ensembl": "ENSG00000117592", "genecards": "PRDX6", "genetree": "ENSGT00550000074794", "genewiki": "PRDX6", "go": ["0004602", "0004623", "0005576", "0005615", "0005634", "0005737", "0005739", "0005829", "0006979", "0016020", "0031625", "0035578", "0042802", "0045296", "0045454", "0046475", "0047184", "0047499", "0048026", "0048471", "0051920", "0070062", "0098869"], "hgnc": "16753", "hgnc.symbol": "PRDX6", "hogenom": "CLU_042529_4_1_1", "hpa": "ENSG00000117592", "interpro": ["IPR000866", "IPR024706", "IPR019479", "IPR045020", "IPR036249", "IPR013766"], "kegg.genes": "hsa:9588", "mgi": ["MGI:1336888", "MGI:894320"], "mim": "602316", "ncbigene": "9588", "nextprot": "NX_P30041", "oma.grp": "IPLTCRA", "orthodb": "103042at2759", "panther.family": ["PTHR43503", "PTHR43503:SF11"], "pdb": ["1PRX", "5B6M", "5B6N"], "peroxibase": "4426", "pfam": ["PF10417", "PF00578"], "pharmgkb.gene": "PA134992760", "pirsf": "PIRSF000239", "prosite": "PS51352", "proteomicsdb.protein": "54620", "reactome": ["R-HSA-3299685", "R-HSA-6798695"], "references": ["pubmed:35705035", "pubmed:8313871"], "refseq": "NP_004896.1", "sbo": "SBO:0000243", "smr": "P30041", "supfam": "SSF52833", "taxonomy": "9606", "tcdb": "8.A.147.1.3", "treefam": "TF105183", "uniparc": "UPI0000001C4B", "uniprot": "P30041", "uniprot.chain": "PRO_0000135102"}, "bigg_id": "PRDX6"}, {"name": "CAT", "annotation": {"bgee.gene": "ENSG00000121691", "biocyc": "MetaCyc:MONOMER66-341", "biogrid": "107297", "brenda": "1.11.1.6", "ccds": "CCDS7891.1", "cdd": "cd08156", "chembl.target": "CHEMBL3627594", "complexportal": "CPX-4742", "drugbank": ["DB01213", "DB09061", "DB09096", "DB09116", "DB11091", "DB14009", "DB14011"], "ec-code": "1.11.1.6", "eggnog": "KOG0047", "ena.embl": ["X04085", "X04086", "X04087", "X04088", "X04089", "X04090", "X04091", "X04092", "X04093", "X04094", "X04095", "X04096", "X04076", "AY028632", "AK291585", "AK315350", "AY545477", "AL035079", "CH471064", "BC110398", "BC112217", "BC112219", "L13609", "K02400"], "ensembl": "ENSG00000121691", "genecards": "CAT", "genetree": "ENSGT00390000018100", "genewiki": "Catalase", "go": ["0000302", "0001649", "0001657", "0001666", "0004046", "0004096", "0005576", "0005737", "0005739", "0005777", "0005778", "0005782", "0005829", "0005925", "0006641", "0008203", "0009060", "0009410", "0009642", "0009650", "0010193", "0010288", "0014823", "0014854", "0016020", "0016209", "0016684", "0019899", "0020027", "0020037", "0032355", "0032868", "0032991", "0033189", "0033197", "0033591", "0034774", "0042542", "0042744", "0042802", "0042803", "0043066", "0043231", "0045471", "0046686", "0046872", "0050661", "0051781", "0051897", "0055093", "0061692", "0062151", "0070062", "0070542", "0071363", "0080184", "1904813"], "hgnc": "1516", "hgnc.symbol": "CAT", "hogenom": "CLU_010645_2_0_1", "hpa": "ENSG00000121691", "hprd": "00282", "interpro": ["IPR018028", "IPR040333", "IPR024708", "IPR024711", "IPR011614", "IPR002226", "IPR010582", "IPR020835"], "kegg.genes": "hsa:847", "mgi": "MGI:88271", "mim": ["115500", "614097"], "ncbigene": "847", "ncbigi": "4557014", "nextprot": "NX_P04040", "oma.grp": "NPSWTCY", "orphanet": "926", "orthodb": "3198922at2759", "panther.family": ["PTHR11465", "PTHR11465:SF9"], "pdb": ["1DGB", "1DGF", "1DGG", "1DGH", "1F4J", "1QQW", "7P8W", "7VD9", "8EL9", "8HID"], "peroxibase": "5282", "pfam": ["PF00199", "PF06628"], "pharmgkb.gene": "PA26099", "pirsf": "PIRSF038928", "prints": "PR00067", "prosite": ["PS00437", "PS00438", "PS51402"], "proteomicsdb.protein": "51636", "pubchem.compound": ["3406", "44148067", "644019", "7187"], "reactome": ["R-HSA-3299685", "R-HSA-6798695", "R-HSA-9033241", "R-HSA-9615017"], "references": ["pubmed:16748387", "pubmed:901548"], "refseq": "NP_001743.1", "sbo": "SBO:0000243", "smart": "SM01060", "smpdb": ["SMP0000063", "SMP0000429", "SMP0000449"], "smr": "P04040", "supfam": "SSF56634", "taxonomy": "9606", "treefam": "TF300540", "uniparc": "UPI000002F090", "uniprot": "P04040", "uniprot.chain": "PRO_0000084901", "uniprot.isoform": "P04040-1"}, "bigg_id": "CAT"}], "metabolites": [{"bigg_id": "dpamchrmsqn_c", "coefficient": 2}, {"bigg_id": "h2o2_c", "coefficient": -1}, {"bigg_id": "h2o_c", "coefficient": 2}, {"bigg_id": "leudpamchrm_c", "coefficient": -2}], "segments": {"4079": {"from_node_id": "4321", "to_node_id": "4322", "b1": null, "b2": null}, "4080": {"from_node_id": "4323", "to_node_id": "4322", "b1": null, "b2": null}, "4081": {"from_node_id": "4323", "to_node_id": "4298", "b1": {"x": 4566.8883749126, "y": -4908.217705302768}, "b2": {"x": 4561.851606010359, "y": -4869.513035879052}}, "4082": {"from_node_id": "4321", "to_node_id": "4316", "b1": {"x": 4566.8883749126, "y": -4996.217705302768}, "b2": {"x": 4570.659058141504, "y": -5036.454514190911}}, "4083": {"from_node_id": "4323", "to_node_id": "4325", "b1": {"x": 4566.8883749126, "y": -4950.217705302768}, "b2": {"x": 4557.572469599836, "y": -4894.822313520644}}, "4084": {"from_node_id": "4321", "to_node_id": "4318", "b1": {"x": 4566.8883749126, "y": -4992.217705302768}, "b2": {"x": 4583.439984916609, "y": -5239.255138804112}}}}, "602": {"name": "Disproportionation of dopaminochrome-o-semiquinone", "bigg_id": "LDPAMCHRSQDP", "reversibility": false, "label_x": 4990.994184027777, "label_y": -4737.238682851708, "gene_reaction_rule": "", "genes": [], "metabolites": [{"bigg_id": "dpamchrm_c", "coefficient": 1}, {"bigg_id": "dpamchrmsqn_c", "coefficient": -2}, {"bigg_id": "leudpamchrm_c", "coefficient": 1}], "segments": {"4085": {"from_node_id": "4327", "to_node_id": "4328", "b1": null, "b2": null}, "4086": {"from_node_id": "4329", "to_node_id": "4328", "b1": null, "b2": null}, "4087": {"from_node_id": "4329", "to_node_id": "4353", "b1": {"x": 5103.998578559027, "y": -4783.766148672021}, "b2": {"x": 5036.574110135241, "y": -4495.245019743072}}, "4088": {"from_node_id": "4327", "to_node_id": "4298", "b1": {"x": 4805.647504340277, "y": -4783.766148672021}, "b2": {"x": 4794.584841687443, "y": -4783.766148672021}}, "4089": {"from_node_id": "4329", "to_node_id": "4318", "b1": {"x": 5105.128949652777, "y": -4785.476231679833}, "b2": {"x": 5081.810427624943, "y": -5253.525463511143}}}}, "603": {"name": "Dopaminochrome:NADH reductase (1e-)", "bigg_id": "DPAMCHR1ERx", "reversibility": false, "label_x": 4318.899605381348, "label_y": -4582.075574379716, "gene_reaction_rule": "CYB5R3 or (CYB5R3 and CYB5B) or (CYB5R3 and CYB5A)", "genes": [{"name": "G_CYB5R3", "annotation": {"bgee.gene": "ENSG00000100243", "biocyc": "MetaCyc:HS02015-MONOMER", "biogrid": "108071", "brenda": "1.6.2.2", "ccds": ["CCDS14040.1", "CCDS33658.1", "CCDS54535.1"], "cdd": "cd06183", "chembl.target": "CHEMBL2146", "dbsnp": ["rs121965007", "rs1130706", "rs121965013", "rs121965009", "rs1800457", "rs121965006", "rs121965008", "rs201232518", "rs121965011", "rs121965015", "rs121965017", "rs794728012", "rs121965016", "rs121965012"], "dip": "DIP-50463N", "drugbank": ["DB00157", "DB03147", "DB09130"], "ec-code": "1.6.2.2", "eggnog": "KOG0534", "ena.embl": ["M28713", "M28705", "M28706", "M28707", "M28708", "M28709", "M28710", "M28711", "Y09501", "AF361370", "AJ010116", "AJ010117", "AJ010118", "AY341030", "BT009821", "CR456435", "AF061830", "AF061831", "AK302204", "Z93241", "BC004821", "AJ310899", "AJ310900", "M16461", "M16462"], "ensembl": "ENSG00000100243", "genecards": "CYB5R3", "genetree": "ENSGT00940000153962", "genewiki": "CYB5R3", "go": ["0004128", "0005576", "0005737", "0005739", "0005741", "0005783", "0005789", "0005811", "0005829", "0005833", "0006695", "0006809", "0008015", "0016020", "0016208", "0031966", "0035578", "0043531", "0051287", "0071949", "1903958"], "hgnc": "2873", "hgnc.symbol": "CYB5R3", "hogenom": "CLU_003827_9_2_1", "hpa": "ENSG00000100243", "interpro": ["IPR001834", "IPR008333", "IPR017927", "IPR001709", "IPR039261", "IPR001433", "IPR017938"], "kegg.genes": "hsa:1727", "mgi": "MGI:94893", "mim": ["250800", "613213"], "ncbigene": "1727", "nextprot": "NX_P00387", "oma.grp": "KGPEMQK", "orphanet": "621", "orthodb": "979728at2759", "panther.family": ["PTHR19370", "PTHR19370:SF121"], "pdb": ["1UMK", "7THG", "7TNV", "7TSW", "7W3O"], "pfam": ["PF00970", "PF00175"], "pharmgkb.gene": "PA27331", "prints": ["PR00406", "PR00371"], "prosite": "PS51384", "proteomicsdb.protein": ["51238", "51239", "51240"], "reactome": ["R-HSA-196836", "R-HSA-211945", "R-HSA-6798695"], "references": ["pubmed:13449071", "pubmed:4401234", "pubmed:4403130"], "refseq": ["NP_000389.1", "NP_001123291.1", "NP_001165131.1", "NP_001165132.1", "NP_015565.1"], "sbo": "SBO:0000243", "smr": "P00387", "supfam": ["SSF52343", "SSF63380"], "taxonomy": "9606", "tcdb": "5.B.1.2.11", "treefam": "TF314333", "uniparc": "UPI0000167B09", "uniprot": "P00387", "uniprot.chain": "PRO_0000019392"}, "bigg_id": "CYB5R3"}, {"name": "G_CYB5B", "annotation": {"bgee.gene": "ENSG00000103018", "biogrid": "123309", "ccds": "CCDS10880.2", "chembl.target": "CHEMBL4523134", "drugbank": "DB12695", "eggnog": "KOG0537", "ena.embl": ["AB009282", "AK291576", "AC009032", "AC026464", "CH471092", "BC004373", "BC014431"], "genecards": "CYB5B", "genetree": "ENSGT00940000155584", "go": ["0005741", "0006805", "0006809", "0006979", "0008047", "0016020", "0020037", "0043231", "0046872", "1903958"], "hgnc": "24374", "hgnc.symbol": "CYB5B", "hogenom": "CLU_102602_3_3_1", "hpa": "ENSG00000103018", "interpro": ["IPR001199", "IPR036400", "IPR018506"], "kegg.genes": "hsa:80777", "mgi": "MGI:1913677", "mim": "611964", "ncbigene": "80777", "nextprot": "NX_O43169", "oma.grp": "NTCKSYW", "orthodb": "2712490at2759", "panther.family": ["PTHR19359", "PTHR19359:SF132"], "pdb": "3NER", "pfam": "PF00173", "pharmgkb.gene": "PA143485445", "prints": "PR00363", "prosite": ["PS00191", "PS50255"], "proteomicsdb.protein": "48787", "pubchem.compound": "16741", "reactome": "R-HSA-211945", "refseq": "NP_085056.2", "sbo": "SBO:0000243", "smart": "SM01117", "smr": "O43169", "supfam": "SSF55856", "taxonomy": "9606", "treefam": "TF314537", "uniparc": "UPI00000710AB", "uniprot": "O43169", "uniprot.chain": "PRO_0000006472"}, "bigg_id": "CYB5B"}, {"name": "G_CYB5A", "annotation": {"bgee.gene": "ENSG00000166347", "biocyc": "MetaCyc:ENSG00000166347-MONOMER", "biogrid": "107908", "ccds": ["CCDS12004.1", "CCDS12005.1", "CCDS54188.1"], "chembl.target": "CHEMBL6170", "dbsnp": "rs1555688659", "drugbank": ["DB04009", "DB11136", "DB14526", "DB14527", "DB14528", "DB14529", "DB14530"], "eggnog": "KOG0537", "ena.embl": ["M22865", "M60174", "L39945", "L39792", "L39941", "L39942", "L39943", "L39944", "CA771478", "CR456990", "AC090398", "CH471117", "BC015182"], "genecards": "CYB5A", "genetree": "ENSGT00940000156770", "genewiki": "Cytochrome_b5,_type_A", "go": ["0004129", "0005741", "0005789", "0005829", "0016020", "0019899", "0020037", "0043231", "0046872"], "hgnc": "2570", "hgnc.symbol": "CYB5A", "hogenom": "CLU_102602_4_2_1", "hpa": "ENSG00000166347", "interpro": ["IPR001199", "IPR036400", "IPR018506"], "kegg.genes": "hsa:1528", "mgi": "MGI:1926952", "mim": ["250790", "613218"], "ncbigene": "1528", "nextprot": "NX_P00167", "oma.grp": "NDSYRAC", "orphanet": ["90796", "621"], "orthodb": "2712490at2759", "panther.family": ["PTHR19359", "PTHR19359:SF126"], "pdb": "2I96", "pfam": "PF00173", "pharmgkb.gene": "PA27068", "prints": "PR00363", "prosite": ["PS00191", "PS50255"], "proteomicsdb.protein": ["31960", "51226", "51227"], "reactome": ["R-HSA-196836", "R-HSA-9609523"], "references": ["pubmed:1712589", "pubmed:4030743", "pubmed:4403130"], "refseq": ["NP_001177736.1", "NP_001905.1", "NP_683725.1", "XP_011524137.1"], "sbo": "SBO:0000243", "smart": "SM01117", "smr": "P00167", "supfam": "SSF55856", "taxonomy": "9606", "treefam": "TF314537", "uniparc": "UPI0000000DF0", "uniprot": "P00167", "uniprot.chain": "PRO_0000166010"}, "bigg_id": "CYB5A"}], "metabolites": [{"bigg_id": "dpamchrm_c", "coefficient": -2}, {"bigg_id": "dpamchrmsqn_c", "coefficient": 2}, {"bigg_id": "h_c", "coefficient": -1}, {"bigg_id": "nad_c", "coefficient": 1}, {"bigg_id": "nadh_c", "coefficient": -1}], "segments": {"4090": {"from_node_id": "4333", "to_node_id": "4334", "b1": null, "b2": null}, "4091": {"from_node_id": "4335", "to_node_id": "4334", "b1": null, "b2": null}, "4092": {"from_node_id": "4333", "to_node_id": "4353", "b1": {"x": 4566.8883749126, "y": -4602.186048012529}, "b2": {"x": 4578.678765083159, "y": -4459.699914762603}}, "4093": {"from_node_id": "4335", "to_node_id": "4298", "b1": {"x": 4566.8883749126, "y": -4694.186048012529}, "b2": {"x": 4581.205121635359, "y": -4731.351231679833}}, "4094": {"from_node_id": "4333", "to_node_id": "4299", "b1": {"x": 4566.8883749126, "y": -4606.186048012529}, "b2": {"x": 4586.898641474836, "y": -4583.989301893446}}, "4095": {"from_node_id": "4335", "to_node_id": "4338", "b1": {"x": 4566.8883749126, "y": -4690.186048012529}, "b2": {"x": 4566.8883749126, "y": -4725.016148672021}}, "4096": {"from_node_id": "4333", "to_node_id": "4339", "b1": {"x": 4566.8883749126, "y": -4602.186048012529}, "b2": {"x": 4566.8883749126, "y": -4496.865821361542}}}}, "607": {"name": "L-dopachrome tautomerase", "bigg_id": "DCT", "reversibility": true, "label_x": 4002.3831266878815, "label_y": -4269.400329303404, "gene_reaction_rule": "MIF", "genes": [{"name": "G_MIF", "annotation": {"bgee.gene": "ENSG00000240972", "biogrid": "110428", "brenda": ["5.3.2.1", "5.3.3.12"], "ccds": "CCDS13819.1", "chembl.target": "CHEMBL2085", "dip": "DIP-31137N", "drugbank": ["DB01880", "DB02728", "DB07718", "DB07888", "DB08333", "DB08334", "DB08335", "DB08765"], "drugcentral": ["1364", "2646", "4894"], "ec-code": ["5.3.2.1", "5.3.3.12"], "eggnog": "KOG1759", "ena.embl": ["M25639", "L10612", "Z23063", "L19686", "AF469046", "EF611126", "CR456520", "AK311929", "CR407644", "CR541651", "BT007148", "DQ307455", "CH471095", "BC000447", "BC007676", "BC008914", "BC013976", "BC022414", "BC053376", "M95775"], "ensembl": "ENSG00000240972", "genecards": "MIF", "genetree": "ENSGT00940000155608", "genewiki": "Macrophage_migration_inhibitory_factor", "go": ["0001516", "0001819", "0002020", "0002906", "0004167", "0005125", "0005126", "0005576", "0005615", "0005654", "0005737", "0005829", "0005886", "0006954", "0007166", "0008284", "0009986", "0010629", "0010739", "0010760", "0019752", "0030330", "0030336", "0030890", "0031666", "0031982", "0032760", "0033033", "0033138", "0034774", "0042056", "0042327", "0042802", "0043030", "0043066", "0043518", "0045087", "0048146", "0050178", "0050731", "0051248", "0061078", "0061081", "0070062", "0070207", "0070374", "0090238", "0090398", "1902166", "1904813", "2000343", "2000773"], "hgnc": "7097", "hgnc.symbol": "MIF", "hogenom": "CLU_129906_1_1_1", "hpa": "ENSG00000240972", "interpro": ["IPR001398", "IPR019829", "IPR014347"], "kegg.genes": "hsa:4282", "mgi": "MGI:96982", "mim": ["153620", "604302"], "ncbigene": "4282", "nextprot": "NX_P14174", "oma.grp": "YINFFDM", "orphanet": ["586", "85414"], "orthodb": "296050at2759", "panther.family": ["PTHR11954", "PTHR11954:SF6"], "pdb": ["1CA7", "1CGQ", "1GCZ", "1GD0", "1GIF", "1LJT", "1MIF", "1P1G", "2OOH", "2OOW", "2OOZ", "3B9S", "3CE4", "3DJH", "3DJI", "3HOF", "3IJG", "3IJJ", "3JSF", "3JSG", "3JTU", "3L5P", "3L5R", "3L5S", "3L5T", "3L5U", "3L5V", "3SMB", "3SMC", "3U18", "3WNR", "3WNS", "3WNT", "4ETG", "4EUI", "4EVG", "4F2K", "4GRN", "4GRO", "4GRP", "4GRQ", "4GRR", "4GRU", "4GUM", "4K9G", "4OSF", "4OYQ", "4P01", "4P0H", "4PKK", "4PKZ", "4PLU", "4TRF", "4TRU", "4WR8", "4WRB", "4XX7", "4XX8", "4Z15", "4Z1T", "4Z1U", "5B4O", "5BS9", "5BSC", "5BSI", "5BSJ", "5EIZ", "5HVS", "5HVT", "5HVV", "5J7P", "5J7Q", "5UMJ", "5UMK", "5UZY", "5V70", "5V73", "5XEJ", "6B1C", "6B1K", "6B2C", "6BG6", "6BG7", "6CB5", "6CBF", "6CBG", "6CBH", "6FVE", "6FVH", "6OY8", "6OYB", "6OYE", "6OYG", "6PEG", "7E45", "7E47", "7E49", "7E4A", "7E4B", "7E4C", "7KQX", "7XTX", "7XVX"], "pfam": "PF01187", "pharmgkb.gene": "PA30819", "prosite": "PS01158", "proteomicsdb.protein": "53030", "pubchem.compound": "689043", "reactome": ["R-HSA-202733", "R-HSA-6798695", "R-HSA-8950505"], "references": ["pubmed:29275011", "pubmed:31812320"], "refseq": "NP_002406.1", "sasbdb": "P14174", "sbo": "SBO:0000243", "smpdb": ["SMP0000006", "SMP0000169", "SMP0000190", "SMP0000218", "SMP0000429", "SMP0000494", "SMP0000498", "SMP0000533"], "smr": "P14174", "supfam": "SSF55331", "taxonomy": "9606", "treefam": "TF313853", "uniparc": "UPI000005273C", "uniprot": "P14174", "uniprot.chain": "PRO_0000158062"}, "bigg_id": "MIF"}], "metabolites": [{"bigg_id": "56dhica_c", "coefficient": 1}, {"bigg_id": "dpchrm__L_c", "coefficient": -1}], "segments": {"4111": {"from_node_id": "4354", "to_node_id": "4355", "b1": null, "b2": null}, "4112": {"from_node_id": "4356", "to_node_id": "4355", "b1": null, "b2": null}, "4113": {"from_node_id": "4356", "to_node_id": "4357", "b1": {"x": 3987.3831266878815, "y": -4237.400329303404}, "b2": {"x": 3987.3831266878815, "y": -4245.190004495823}}, "4114": {"from_node_id": "4354", "to_node_id": "3280", "b1": {"x": 3987.3831266878815, "y": -4321.400329303404}, "b2": {"x": 3987.3831266878815, "y": -4328.2714840754315}}}}, "608": {"name": "Dopaminochrome tautomerization", "bigg_id": "DPAMCHRT", "reversibility": false, "label_x": 4547.514040906193, "label_y": -4268.40820283856, "gene_reaction_rule": "", "genes": [], "metabolites": [{"bigg_id": "56dhi_c", "coefficient": 1}, {"bigg_id": "dpamchrm_c", "coefficient": -1}], "segments": {"4115": {"from_node_id": "4358", "to_node_id": "4359", "b1": null, "b2": null}, "4116": {"from_node_id": "4360", "to_node_id": "4359", "b1": null, "b2": null}, "4117": {"from_node_id": "4360", "to_node_id": "3542", "b1": {"x": 4735.834841687443, "y": -4234.414794635435}, "b2": {"x": 4735.834841687443, "y": -4245.190004495823}}, "4118": {"from_node_id": "4358", "to_node_id": "4353", "b1": {"x": 4735.834841687443, "y": -4318.414794635435}, "b2": {"x": 4735.834841687443, "y": -4326.0402218684}}}}, "613": {"name": "Glutathione:dopaminochrome S-transferase", "bigg_id": "DPAMCHRGST", "reversibility": true, "label_x": 4884.338313029628, "label_y": -4301.184998725284, "gene_reaction_rule": "GSTM3 or GSTM1 or GSTT1 or GSTP1 or GSTA2 or GSTO1 or LANCL1 or GSTM4 or MGST2 or GSTM2", "genes": [{"name": "G_GSTM3", "annotation": {"bgee.gene": "ENSG00000134202", "biogrid": "109202", "brenda": "2.5.1.18", "ccds": "CCDS812.1", "cdd": ["cd03209", "cd03075"], "chembl.target": "CHEMBL2242", "dbsnp": "rs7483", "drugbank": ["DB00143", "DB00163", "DB00291", "DB00321", "DB03310", "DB03619", "DB14001", "DB14002", "DB14924"], "ec-code": "2.5.1.18", "eggnog": "KOG1695", "ena.embl": ["J05459", "AF043105", "BT019945", "BC000088", "BC008790"], "ensembl": "ENSG00000134202", "genecards": "GSTM3", "genetree": "ENSGT00940000157663", "genewiki": "GSTM3", "go": ["0004364", "0005634", "0005737", "0005829", "0006749", "0008065", "0018916", "0019899", "0035686", "0042178", "0042802", "0042803", "0043295", "0043627", "0045171", "0070062", "0070458"], "hgnc": "4635", "hgnc.symbol": "GSTM3", "hogenom": "CLU_039475_2_0_1", "hpa": "ENSG00000134202", "interpro": ["IPR010987", "IPR036282", "IPR040079", "IPR004045", "IPR004046", "IPR003081", "IPR036249"], "kegg.genes": "hsa:2947", "mgi": "MGI:1309466", "mim": "138390", "ncbigene": "2947", "nextprot": "NX_P21266", "oma.grp": "KWANKRA", "orphanet": "586", "orthodb": "5488107at2759", "panther.family": ["PTHR11571", "PTHR11571:SF133"], "pdb": "3GTU", "pfam": ["PF00043", "PF02798"], "pharmgkb.gene": "PA29024", "prints": "PR01267", "prosite": ["PS50405", "PS50404"], "proteomicsdb.protein": "53855", "pubchem.compound": ["11065", "124886", "14985", "2160", "222528", "2708", "65359"], "reactome": "R-HSA-156590", "refseq": "NP_000840.2", "sbo": "SBO:0000243", "smr": "P21266", "supfam": ["SSF47616", "SSF52833"], "taxonomy": "9606", "treefam": "TF353040", "uniparc": "UPI000013CF17", "uniprot": "P21266", "uniprot.chain": "PRO_0000185822"}, "bigg_id": "GSTM3"}, {"name": "G_GSTM1", "annotation": {"bgee.gene": "ENSG00000134184", "biogrid": "109199", "brenda": "2.5.1.18", "ccds": ["CCDS809.1", "CCDS810.1"], "cdd": ["cd03209", "cd03075"], "chembl.target": "CHEMBL2081", "dbsnp": ["rs1065411", "rs449856"], "drugbank": ["DB00143", "DB00291", "DB00316", "DB00321", "DB00515", "DB00526", "DB00608", "DB00958", "DB00993", "DB01008", "DB01020", "DB01834", "DB02165", "DB02458", "DB03310", "DB03314", "DB03619", "DB04187", "DB11672", "DB14924"], "ec-code": "2.5.1.18", "eggnog": "KOG1695", "ena.embl": ["X08020", "J03817", "AY510272", "AY532926", "AY532927", "CR541868", "BC024005", "X68676", "X51451"], "ensembl": "ENSG00000134184", "genecards": "GSTM1", "genetree": "ENSGT00940000160258", "genewiki": "Glutathione_S-transferase_Mu_1", "go": ["0004364", "0005737", "0005829", "0006693", "0006749", "0018916", "0019899", "0042178", "0042803", "0043295", "0045171", "0051122", "0070458", "1901687"], "hgnc": "4632", "hgnc.symbol": "GSTM1", "hpa": "ENSG00000134184", "interpro": ["IPR010987", "IPR036282", "IPR040079", "IPR004045", "IPR004046", "IPR003081", "IPR036249"], "kegg.genes": "hsa:2944", "mgi": ["MGI:106026", "MGI:1309467", "MGI:95860", "MGI:95861"], "mim": "138350", "ncbigene": "2944", "nextprot": "NX_P09488", "oma.grp": "SIDPHAN", "panther.family": ["PTHR11571", "PTHR11571:SF247"], "pdb": ["1GTU", "1XW6", "1XWK", "1YJ6", "2F3M", "7BEU"], "pfam": ["PF00043", "PF02798"], "pharmgkb.gene": "PA182", "prints": "PR01267", "prosite": ["PS50405", "PS50404"], "proteomicsdb.protein": ["52227", "52228"], "pubchem.compound": ["10339178", "11065", "11947679", "124886", "1983", "2160", "222528", "2265", "2478", "2708", "2719", "27661", "5702198", "64927", "65359", "969516"], "reactome": ["R-HSA-156590", "R-HSA-9748787", "R-HSA-9753281"], "refseq": ["NP_000552.2", "NP_666533.1"], "sbo": "SBO:0000243", "smpdb": ["SMP0000447", "SMP0000604"], "smr": "P09488", "supfam": ["SSF47616", "SSF52833"], "taxonomy": "9606", "treefam": "TF353040", "uniparc": "UPI000013C9C1", "uniprot": "P09488", "uniprot.chain": "PRO_0000185816"}, "bigg_id": "GSTM1"}, {"name": "G_GSTT1", "annotation": {"bgee.gene": "ENSG00000277656", "biogrid": "109207", "brenda": "2.5.1.18", "cdd": ["cd03183", "cd03050"], "chembl.target": "CHEMBL2141", "dbsnp": ["rs1601976480", "rs1601989145", "rs2266637", "rs1601989046"], "drugbank": ["DB00143", "DB00291", "DB00321", "DB00515", "DB00526", "DB00773", "DB00958", "DB03310", "DB03619", "DB09221"], "ec-code": "2.5.1.18", "ena.embl": ["X79389", "AF435971", "AF240786", "AB057594", "CR456499", "BT019951", "AP000351", "Z84718", "BC007065"], "genecards": "GSTT1", "genewiki": "GSTT1", "go": ["0004364", "0004602", "0005737", "0005829", "0006749", "0070062"], "hgnc": "4641", "hgnc.symbol": "GSTT1", "interpro": ["IPR010987", "IPR036282", "IPR040079", "IPR004045", "IPR004046", "IPR040077", "IPR040075", "IPR036249"], "kegg.genes": "hsa:2952", "mgi": "MGI:107379", "mim": "600436", "ncbigene": "2952", "nextprot": "NX_P30711", "orthodb": "1199296at2759", "panther.family": ["PTHR43917", "PTHR43917:SF9"], "pdb": ["2C3N", "2C3Q", "2C3T"], "pfam": ["PF00043", "PF13417"], "pharmgkb.gene": "PA183", "prosite": ["PS50405", "PS50404"], "proteomicsdb.protein": ["54733", "66376"], "pubchem.compound": ["10339178", "11065", "11947679", "124886", "2160", "222528", "2708", "36462", "5702198", "65359", "6918092"], "reactome": ["R-HSA-156590", "R-HSA-9753281"], "references": ["pubmed:18614565", "pubmed:26474164", "pubmed:28263177", "pubmed:28689405", "pubmed:30327373", "pubmed:35858567", "pubmed:36346805"], "refseq": ["NP_000844.2", "NP_001280736.1", "NP_001280737.1", "NP_001280738.1", "NP_001280739.1", "NP_001280740.1", "NP_001280741.1"], "sbo": "SBO:0000243", "smpdb": "SMP0000640", "smr": "P30711", "supfam": ["SSF47616", "SSF52833"], "taxonomy": "9606", "treefam": "TF325759", "uniparc": "UPI000004A942", "uniprot": "P30711", "uniprot.chain": "PRO_0000185938"}, "bigg_id": "GSTT1"}, {"name": "G_GSTP1", "annotation": {"bgee.gene": "ENSG00000084207", "biogrid": "109205", "brenda": "2.5.1.18", "ccds": "CCDS41679.1", "cdd": ["cd03210", "cd03076"], "chembl.target": "CHEMBL3902", "dbsnp": ["rs1695", "rs1138272", "rs41462048"], "drugbank": ["DB00143", "DB00163", "DB00197", "DB00291", "DB00316", "DB00321", "DB00363", "DB00515", "DB00526", "DB00773", "DB00903", "DB00958", "DB01008", "DB01242", "DB01834", "DB01915", "DB02633", "DB03003", "DB03310", "DB03619", "DB03686", "DB03814", "DB04132", "DB04972", "DB05460", "DB06246", "DB07849", "DB08370", "DB11672", "DB11831", "DB13014", "DB14001", "DB14002", "DB14635", "DB14924"], "drugcentral": ["701", "1071", "3613"], "ec-code": "2.5.1.18", "eggnog": "KOG1695", "ena.embl": ["X06547", "M24485", "X08058", "X08094", "X08095", "X08096", "X15480", "U12472", "U30897", "U62589", "U21689", "BT019949", "BT019950", "CR450361", "AY324387", "BC010915"], "ensembl": "ENSG00000084207", "genecards": "GSTP1", "genetree": "ENSGT00940000162460", "genewiki": "GSTP1", "go": ["0000302", "0002674", "0004364", "0004602", "0005504", "0005576", "0005615", "0005634", "0005737", "0005739", "0005829", "0006469", "0006693", "0006749", "0006805", "0007417", "0008432", "0009890", "0010804", "0019207", "0031982", "0032691", "0032720", "0032872", "0032873", "0032930", "0034774", "0035726", "0035730", "0035731", "0035732", "0043066", "0043124", "0043407", "0043409", "0043508", "0043651", "0048147", "0051122", "0051771", "0070026", "0070062", "0070372", "0070373", "0070664", "0071222", "0071638", "0097057", "1901687", "1904813", "2001237"], "hgnc": "4638", "hgnc.symbol": "GSTP1", "hpa": "ENSG00000084207", "interpro": ["IPR010987", "IPR036282", "IPR040079", "IPR004045", "IPR004046", "IPR003082", "IPR036249"], "kegg.genes": "hsa:2950", "mgi": ["MGI:2385078", "MGI:3782108", "MGI:95864", "MGI:95865"], "mim": "134660", "ncbigene": "2950", "nextprot": "NX_P09211", "oma.grp": "IKPKMIF", "orthodb": "5302341at2759", "panther.family": ["PTHR11571", "PTHR11571:SF255"], "pdb": ["10GS", "11GS", "12GS", "13GS", "14GS", "16GS", "17GS", "18GS", "19GS", "1AQV", "1AQW", "1AQX", "1EOG", "1EOH", "1GSS", "1KBN", "1LBK", "1MD3", "1MD4", "1PGT", "1PX6", "1PX7", "1ZGN", "20GS", "22GS", "2A2R", "2A2S", "2GSS", "2J9H", "2PGT", "3CSH", "3CSI", "3CSJ", "3DD3", "3DGQ", "3GSS", "3GUS", "3HJM", "3HJO", "3HKR", "3IE3", "3KM6", "3KMN", "3KMO", "3N9J", "3PGT", "4GSS", "4PGT", "5DAK", "5DAL", "5DCG", "5DDL", "5DJL", "5DJM", "5GSS", "5J41", "5JCW", "5L6X", "5X79", "6AP9", "6GSS", "6LLX", "6Y1E", "7BIA", "7GSS", "7XBA", "8GSS", "9GSS"], "pfam": ["PF14497", "PF02798"], "pharmgkb.gene": "PA29028", "prints": "PR01268", "prosite": ["PS50405", "PS50404"], "proteomicsdb.protein": "52207", "pubchem.compound": ["10339178", "11065", "11947679", "124886", "14985", "1983", "2160", "222528", "2478", "2708", "2801", "2818", "3278", "36462", "5281051", "5472495", "5591", "5702198", "65359", "68539", "6918092", "969516"], "reactome": ["R-HSA-156590", "R-HSA-3299685", "R-HSA-6798695", "R-HSA-9753281"], "references": "pubmed:21377322", "refseq": "NP_000843.1", "sbo": "SBO:0000243", "smpdb": "SMP0000640", "smr": "P09211", "supfam": ["SSF47616", "SSF52833"], "taxonomy": "9606", "treefam": "TF105321", "uniparc": "UPI000011028B", "uniprot": "P09211", "uniprot.chain": "PRO_0000185900"}, "bigg_id": "GSTP1"}, {"name": "G_GSTA2", "annotation": {"bgee.gene": "ENSG00000244067", "biocyc": "MetaCyc:HS01846-MONOMER", "biogrid": "109194", "brenda": "2.5.1.18", "ccds": "CCDS4944.1", "cdd": ["cd03208", "cd03077"], "chembl.target": "CHEMBL2241", "dbsnp": ["rs2234951", "rs2180314", "rs2266631", "rs6577"], "drugbank": ["DB00143", "DB00163", "DB00291", "DB00321", "DB00608", "DB00636", "DB00903", "DB00993", "DB01008", "DB03310", "DB03619", "DB14001", "DB14002"], "ec-code": "2.5.1.18", "eggnog": "KOG1695", "ena.embl": ["M16594", "S45640", "S45627", "S45629", "S45636", "S45637", "S45639", "X65727", "X65728", "X65729", "X65730", "X65731", "X65732", "AL109918", "BC002895"], "ensembl": "ENSG00000244067", "genecards": "GSTA2", "genetree": "ENSGT00940000164034", "genewiki": "GSTA2", "go": ["0004364", "0005829", "0006749", "0006805", "0030855", "0070062"], "hgnc": "4627", "hgnc.symbol": "GSTA2", "hogenom": "CLU_039475_4_0_1", "hpa": "ENSG00000244067", "interpro": ["IPR010987", "IPR036282", "IPR040079", "IPR004045", "IPR003080", "IPR004046", "IPR036249"], "kegg.genes": "hsa:2939", "mgi": ["MGI:1095417", "MGI:3704339", "MGI:3826440", "MGI:95863"], "mim": "138360", "ncbigene": "2939", "nextprot": "NX_P09210", "oma.grp": "EMIMQLP", "orthodb": "3412208at2759", "panther.family": ["PTHR11571", "PTHR11571:SF107"], "pdb": ["1AGS", "2VCT", "2WJU", "4ACS"], "pfam": ["PF00043", "PF02798"], "pharmgkb.gene": "PA29017", "prints": "PR01266", "prosite": ["PS50405", "PS50404"], "proteomicsdb.protein": "52206", "pubchem.compound": ["11065", "124886", "14985", "2160", "222528", "2265", "2478", "2708", "2719", "2796", "3278", "64927", "65359"], "reactome": ["R-HSA-156590", "R-HSA-8950505", "R-HSA-9748787"], "refseq": ["NP_000837.3", "XP_011512834.1"], "sbo": "SBO:0000243", "smr": "P09210", "supfam": ["SSF47616", "SSF52833"], "taxonomy": "9606", "treefam": "TF105321", "uniparc": "UPI0000072E13", "uniprot": "P09210", "uniprot.chain": "PRO_0000185784"}, "bigg_id": "GSTA2"}, {"name": "G_GSTO1", "annotation": {"bgee.gene": "ENSG00000148834", "biocyc": "MetaCyc:HS07564-MONOMER", "biogrid": "114836", "brenda": ["1.20.4.2", "1.8.5.1", "2.5.1.18"], "ccds": ["CCDS53572.1", "CCDS53573.1", "CCDS7555.1"], "cdd": ["cd03184", "cd03055"], "chembl.target": "CHEMBL3174", "dbsnp": ["rs45529437", "rs11509436", "rs4925", "rs11509438", "rs11509439"], "drugbank": ["DB00143", "DB00163", "DB14001", "DB14002"], "drugcentral": ["1071", "1990", "2377", "4483"], "ec-code": ["1.20.4.2", "1.8.5.1", "2.5.1.18"], "eggnog": "KOG0406", "ena.embl": ["U90313", "AF212303", "AY817669", "BX537431", "AL139341", "CH471066", "BC000127"], "ensembl": "ENSG00000148834", "genecards": "GSTO1", "genetree": "ENSGT00940000155351", "genewiki": "GSTO1", "go": ["0004364", "0005737", "0005829", "0006749", "0010880", "0010881", "0014810", "0016491", "0019852", "0042178", "0045174", "0050610", "0060315", "0060316", "0070062", "0071243"], "hgnc": "13312", "hgnc.symbol": "GSTO1", "hpa": "ENSG00000148834", "interpro": ["IPR010987", "IPR036282", "IPR004045", "IPR004046", "IPR005442", "IPR045073", "IPR036249"], "iuphar.receptor": "3110", "kegg.genes": "hsa:9446", "mgi": "MGI:1342273", "mim": "605482", "ncbigene": "9446", "nextprot": "NX_P78417", "oma.grp": "ADHYSHR", "orthodb": "103277at2759", "panther.family": ["PTHR43968", "PTHR43968:SF5"], "pdb": ["1EEM", "3LFL", "3VLN", "4IS0", "4YQM", "4YQU", "4YQV", "5UEH", "5V3Q", "5YVN", "5YVO", "6MHB", "6MHC", "6MHD", "6PNM", "6PNN", "6PNO"], "pfam": ["PF14497", "PF13409"], "pharmgkb.gene": "PA133787054", "prints": "PR01625", "prosite": ["PS50405", "PS50404"], "proteomicsdb.protein": ["12755", "27484", "57621"], "pubchem.compound": ["124886", "14985"], "reactome": ["R-HSA-156581", "R-HSA-156590", "R-HSA-196836", "R-HSA-8950505"], "references": ["pubmed:10783391", "pubmed:8660320"], "refseq": ["NP_001177931.1", "NP_001177932.1", "NP_004823.1"], "sbo": "SBO:0000243", "smr": "P78417", "supfam": ["SSF47616", "SSF52833"], "taxonomy": "9606", "treefam": "TF105325", "uniparc": "UPI00000465CE", "uniprot": "P78417", "uniprot.chain": "PRO_0000185884"}, "bigg_id": "GSTO1"}, {"name": "G_LANCL1", "annotation": {"bgee.gene": "ENSG00000115365", "biogrid": "115599", "ccds": "CCDS2392.1", "cdd": "cd04794", "ec-code": "2.5.1.18", "eggnog": "KOG2787", "ena.embl": ["Y11395", "AJ289236", "AJ289237", "AJ289238", "AJ289239", "BC028685"], "genecards": "LANCL1", "genetree": "ENSGT00530000063186", "go": ["0004364", "0004930", "0005737", "0005886", "0005975", "0007186", "0008270", "0017124", "0031179", "0043295", "0050750", "1990748"], "hgnc": "6508", "hgnc.symbol": "LANCL1", "hogenom": "CLU_036244_0_0_1", "hpa": "ENSG00000115365", "interpro": ["IPR012341", "IPR007822", "IPR020464"], "kegg.genes": "hsa:10314", "mgi": "MGI:1336997", "mim": "604155", "ncbigene": "10314", "nextprot": "NX_O43813", "oma.grp": "YSLVFIN", "orthodb": "1377744at2759", "panther.family": ["PTHR12736:SF5", "PTHR12736"], "pdb": ["3E6U", "3E73", "8CZK", "8CZL", "8D0V", "8D19"], "pfam": "PF05147", "pharmgkb.gene": "PA30293", "prints": ["PR01951", "PR01950"], "proteomicsdb.protein": "49178", "references": ["pubmed:15811525", "pubmed:9512664"], "refseq": ["NP_001130046.1", "NP_001130047.1", "NP_006046.1"], "sbo": "SBO:0000243", "smart": "SM01260", "smr": "O43813", "supfam": "SSF158745", "taxonomy": "9606", "treefam": "TF300068", "uniparc": "UPI0000073D7C", "uniprot": "O43813", "uniprot.chain": "PRO_0000191268"}, "bigg_id": "LANCL1"}, {"name": "G_GSTM4", "annotation": {"bgee.gene": "ENSG00000168765", "biocyc": "MetaCyc:HS09817-MONOMER", "biogrid": "109203", "brenda": "2.5.1.18", "ccds": ["CCDS806.1", "CCDS807.1"], "cdd": ["cd03209", "cd03075"], "chembl.target": "CHEMBL2100", "dbsnp": ["rs3211190", "rs17838158", "rs112611763", "rs112330158", "rs200675176", "rs149370166"], "drugbank": ["DB00143", "DB00291", "DB00321", "DB03003", "DB03032", "DB03310", "DB03597", "DB03619", "DB03706", "DB04132"], "ec-code": ["2.5.1.18", "4.4.1.20"], "eggnog": "KOG1695", "ena.embl": ["M96234", "M96233", "X68677", "M99422", "DQ062813", "CR541869", "AK291880", "AC000031", "CH471122", "BC015513", "BC108729", "X56837"], "ensembl": "ENSG00000168765", "genecards": "GSTM4", "genetree": "ENSGT00940000154679", "genewiki": "GSTM4", "go": ["0004364", "0004464", "0005737", "0005829", "0006749", "0018916", "0019899", "0042178", "0042759", "0042803", "0043295", "0045171"], "hgnc": "4636", "hgnc.symbol": "GSTM4", "hpa": "ENSG00000168765", "interpro": ["IPR010987", "IPR036282", "IPR040079", "IPR004045", "IPR004046", "IPR003081", "IPR036249"], "kegg.genes": "hsa:2948", "mgi": "MGI:95862", "mim": "138333", "ncbigene": "2948", "nextprot": "NX_Q03013", "oma.grp": "WRTAQWC", "orthodb": "5488107at2759", "panther.family": ["PTHR11571", "PTHR11571:SF137"], "pdb": "4GTU", "pfam": ["PF00043", "PF02798"], "pharmgkb.gene": "PA29026", "prints": "PR01267", "prosite": ["PS50405", "PS50404"], "proteomicsdb.protein": ["58159", "58160", "62190"], "pubchem.compound": ["11065", "124886", "2160", "222528", "2708", "65359"], "reactome": ["R-HSA-156590", "R-HSA-9026762"], "refseq": ["NP_000841.1", "NP_671489.1"], "sbo": "SBO:0000243", "smr": "Q03013", "supfam": ["SSF47616", "SSF52833"], "taxonomy": "9606", "treefam": "TF353040", "uniparc": "UPI000012BCE8", "uniprot": "Q03013", "uniprot.chain": "PRO_0000185824"}, "bigg_id": "GSTM4"}, {"name": "G_MGST2", "annotation": {"bgee.gene": "ENSG00000085871", "biogrid": "110414", "ccds": ["CCDS3749.1", "CCDS56339.1"], "chembl.target": "CHEMBL1743185", "dbsnp": "rs8192111", "drugbank": ["DB00143", "DB01008", "DB14924"], "ec-code": ["1.11.1.-", "2.5.1.18", "4.4.1.20"], "eggnog": "ENOG502S082", "ena.embl": ["U77604", "CR407640", "AY341028", "AC108053", "AC112236", "BC025416", "BG519599"], "ensembl": "ENSG00000085871", "genecards": "MGST2", "genetree": "ENSGT00940000160288", "genewiki": "MGST2", "go": ["0004364", "0004464", "0004602", "0005635", "0005783", "0005789", "0005886", "0006629", "0006750", "0008047", "0010243", "0016020", "0019370", "0032496", "0042802", "0043231", "0043295", "0046466", "0050729"], "hgnc": "7063", "hgnc.symbol": "MGST2", "hogenom": "CLU_110291_3_0_1", "hpa": "ENSG00000085871", "interpro": ["IPR001446", "IPR018295", "IPR023352", "IPR001129"], "kegg.genes": "hsa:4258", "mgi": "MGI:2448481", "mim": "601733", "ncbigene": "4258", "nextprot": "NX_Q99735", "oma.grp": "HKYFWGY", "orthodb": "5396066at2759", "panther.family": ["PTHR10250", "PTHR10250:SF13"], "pdb": ["6SSR", "6SSS", "6SSU", "6SSW"], "pfam": "PF01124", "pharmgkb.gene": "PA30792", "prints": "PR00488", "prosite": "PS01297", "proteomicsdb.protein": ["13587", "78451"], "pubchem.compound": ["124886", "2478"], "reactome": ["R-HSA-156590", "R-HSA-5423646"], "refseq": ["NP_001191295.1", "NP_001191297.1", "NP_002404.1", "XP_016863700.1", "XP_016863701.1", "XP_016863702.1"], "sbo": "SBO:0000243", "smr": "Q99735", "supfam": "SSF161084", "taxonomy": "9606", "treefam": "TF105328", "uniparc": "UPI000000128A", "uniprot": "Q99735", "uniprot.chain": "PRO_0000217740"}, "bigg_id": "MGST2"}, {"name": "G_GSTM2", "annotation": {"bgee.gene": "ENSG00000213366", "biogrid": "109201", "bmrb": "P28161", "brenda": "2.5.1.18", "ccds": ["CCDS44192.1", "CCDS808.1"], "cdd": ["cd03209", "cd03075"], "chembl.target": "CHEMBL4589", "dbsnp": "rs2229050", "drugbank": ["DB00143", "DB00291", "DB00321", "DB02458", "DB03310", "DB03619", "DB04701"], "ec-code": "2.5.1.18", "eggnog": "KOG1695", "ena.embl": ["M63509", "AK299482", "BT019947", "AC000031", "AC000032", "BC105038", "BC105066"], "ensembl": "ENSG00000213366", "genecards": "GSTM2", "genetree": "ENSGT00940000155416", "genewiki": "GSTM2", "go": ["0004364", "0004602", "0005102", "0005504", "0005737", "0005829", "0006749", "0010880", "0010881", "0014809", "0016529", "0018916", "0019899", "0042178", "0042803", "0043295", "0043651", "0045171", "0051122", "0055119", "0060315", "0060316", "0070062", "0070458", "0071313"], "hgnc": "4634", "hgnc.symbol": "GSTM2", "hpa": "ENSG00000213366", "interpro": ["IPR010987", "IPR036282", "IPR040079", "IPR004045", "IPR004046", "IPR003081", "IPR036249"], "kegg.genes": "hsa:2946", "mgi": "MGI:1915562", "mim": "138380", "ncbigene": "2946", "nextprot": "NX_P28161", "oma.grp": "WIFESGA", "orthodb": "5488107at2759", "panther.family": ["PTHR11571", "PTHR11571:SF254"], "pdb": ["1HNA", "1HNB", "1HNC", "1XW5", "1YKC", "2AB6", "2C4J", "2GTU", "3GTU", "3GUR", "5HWL"], "pfam": ["PF00043", "PF02798"], "pharmgkb.gene": "PA29023", "prints": "PR01267", "prosite": ["PS50405", "PS50404"], "proteomicsdb.protein": ["19925", "54450"], "pubchem.compound": ["11065", "124886", "2160", "222528", "2708", "65359"], "reactome": "R-HSA-156590", "refseq": ["NP_000839.1", "NP_001135840.1"], "sbo": "SBO:0000243", "smr": "P28161", "supfam": ["SSF47616", "SSF52833"], "taxonomy": "9606", "treefam": "TF353040", "uniparc": "UPI000013CAC9", "uniprot": "P28161", "uniprot.chain": "PRO_0000185818"}, "bigg_id": "GSTM2"}], "metabolites": [{"bigg_id": "4sgth56dhilne_c", "coefficient": 1}, {"bigg_id": "dpamchrm_c", "coefficient": -1}, {"bigg_id": "gthrd_c", "coefficient": -1}], "segments": {"4142": {"from_node_id": "4384", "to_node_id": "4385", "b1": null, "b2": null}, "4143": {"from_node_id": "4386", "to_node_id": "4385", "b1": null, "b2": null}, "4144": {"from_node_id": "4386", "to_node_id": "4387", "b1": {"x": 4908.1133977797945, "y": -4263.4180229279955}, "b2": {"x": 4958.985890511187, "y": -4225.213768633954}}, "4145": {"from_node_id": "4384", "to_node_id": "4353", "b1": {"x": 4840.463377593776, "y": -4313.212347592873}, "b2": {"x": 4783.149587948499, "y": -4352.195096288984}}, "4146": {"from_node_id": "4384", "to_node_id": "4388", "b1": {"x": 4837.24194806111, "y": -4315.583505910248}, "b2": {"x": 4840.156871864208, "y": -4317.353435236866}}}}, "618": {"name": "Oxidation of L-dopachrome-o-semiquinone via O2", "bigg_id": "DPCHRSQOX_L", "reversibility": false, "label_x": 3739.3938688753815, "label_y": -4636.193738442216, "gene_reaction_rule": "", "genes": [], "metabolites": [{"bigg_id": "dpchrm__L_c", "coefficient": 1}, {"bigg_id": "dpchrmsqn__L_c", "coefficient": -1}, {"bigg_id": "h_c", "coefficient": 1}, {"bigg_id": "o2_c", "coefficient": -1}, {"bigg_id": "o2s_c", "coefficient": 1}], "segments": {"4171": {"from_node_id": "4414", "to_node_id": "4415", "b1": null, "b2": null}, "4172": {"from_node_id": "4416", "to_node_id": "4415", "b1": null, "b2": null}, "4173": {"from_node_id": "4416", "to_node_id": "3280", "b1": {"x": 3987.3831266878815, "y": -4606.186048012529}, "b2": {"x": 3987.3831266878815, "y": -4460.267078676441}}, "4174": {"from_node_id": "4414", "to_node_id": "4413", "b1": {"x": 3987.3831266878815, "y": -4690.186048012529}, "b2": {"x": 3987.3831266878815, "y": -4725.016148672021}}, "4175": {"from_node_id": "4416", "to_node_id": "4418", "b1": {"x": 3987.3831266878815, "y": -4602.186048012529}, "b2": {"x": 4003.626336082175, "y": -4602.843132866754}}, "4176": {"from_node_id": "4414", "to_node_id": "4419", "b1": {"x": 3987.3831266878815, "y": -4694.186048012529}, "b2": {"x": 3978.824381510417, "y": -4691.050628662109}}, "4177": {"from_node_id": "4416", "to_node_id": "4420", "b1": {"x": 3987.3831266878815, "y": -4602.186048012529}, "b2": {"x": 3981.58935546875, "y": -4602.843132866754}}}}, "619": {"name": "L-dopachrome:NADH reductase (1e-)", "bigg_id": "DPCHR1ERx_L", "reversibility": false, "label_x": 4176.0159912109375, "label_y": -4679.983472328935, "gene_reaction_rule": "CYB5R3 or (CYB5R3 and CYB5B) or (CYB5R3 and CYB5A)", "genes": [{"name": "G_CYB5R3", "annotation": {"bgee.gene": "ENSG00000100243", "biocyc": "MetaCyc:HS02015-MONOMER", "biogrid": "108071", "brenda": "1.6.2.2", "ccds": ["CCDS14040.1", "CCDS33658.1", "CCDS54535.1"], "cdd": "cd06183", "chembl.target": "CHEMBL2146", "dbsnp": ["rs121965007", "rs1130706", "rs121965013", "rs121965009", "rs1800457", "rs121965006", "rs121965008", "rs201232518", "rs121965011", "rs121965015", "rs121965017", "rs794728012", "rs121965016", "rs121965012"], "dip": "DIP-50463N", "drugbank": ["DB00157", "DB03147", "DB09130"], "ec-code": "1.6.2.2", "eggnog": "KOG0534", "ena.embl": ["M28713", "M28705", "M28706", "M28707", "M28708", "M28709", "M28710", "M28711", "Y09501", "AF361370", "AJ010116", "AJ010117", "AJ010118", "AY341030", "BT009821", "CR456435", "AF061830", "AF061831", "AK302204", "Z93241", "BC004821", "AJ310899", "AJ310900", "M16461", "M16462"], "ensembl": "ENSG00000100243", "genecards": "CYB5R3", "genetree": "ENSGT00940000153962", "genewiki": "CYB5R3", "go": ["0004128", "0005576", "0005737", "0005739", "0005741", "0005783", "0005789", "0005811", "0005829", "0005833", "0006695", "0006809", "0008015", "0016020", "0016208", "0031966", "0035578", "0043531", "0051287", "0071949", "1903958"], "hgnc": "2873", "hgnc.symbol": "CYB5R3", "hogenom": "CLU_003827_9_2_1", "hpa": "ENSG00000100243", "interpro": ["IPR001834", "IPR008333", "IPR017927", "IPR001709", "IPR039261", "IPR001433", "IPR017938"], "kegg.genes": "hsa:1727", "mgi": "MGI:94893", "mim": ["250800", "613213"], "ncbigene": "1727", "nextprot": "NX_P00387", "oma.grp": "KGPEMQK", "orphanet": "621", "orthodb": "979728at2759", "panther.family": ["PTHR19370", "PTHR19370:SF121"], "pdb": ["1UMK", "7THG", "7TNV", "7TSW", "7W3O"], "pfam": ["PF00970", "PF00175"], "pharmgkb.gene": "PA27331", "prints": ["PR00406", "PR00371"], "prosite": "PS51384", "proteomicsdb.protein": ["51238", "51239", "51240"], "reactome": ["R-HSA-196836", "R-HSA-211945", "R-HSA-6798695"], "references": ["pubmed:13449071", "pubmed:4401234", "pubmed:4403130"], "refseq": ["NP_000389.1", "NP_001123291.1", "NP_001165131.1", "NP_001165132.1", "NP_015565.1"], "sbo": "SBO:0000243", "smr": "P00387", "supfam": ["SSF52343", "SSF63380"], "taxonomy": "9606", "tcdb": "5.B.1.2.11", "treefam": "TF314333", "uniparc": "UPI0000167B09", "uniprot": "P00387", "uniprot.chain": "PRO_0000019392"}, "bigg_id": "CYB5R3"}, {"name": "G_CYB5B", "annotation": {"bgee.gene": "ENSG00000103018", "biogrid": "123309", "ccds": "CCDS10880.2", "chembl.target": "CHEMBL4523134", "drugbank": "DB12695", "eggnog": "KOG0537", "ena.embl": ["AB009282", "AK291576", "AC009032", "AC026464", "CH471092", "BC004373", "BC014431"], "genecards": "CYB5B", "genetree": "ENSGT00940000155584", "go": ["0005741", "0006805", "0006809", "0006979", "0008047", "0016020", "0020037", "0043231", "0046872", "1903958"], "hgnc": "24374", "hgnc.symbol": "CYB5B", "hogenom": "CLU_102602_3_3_1", "hpa": "ENSG00000103018", "interpro": ["IPR001199", "IPR036400", "IPR018506"], "kegg.genes": "hsa:80777", "mgi": "MGI:1913677", "mim": "611964", "ncbigene": "80777", "nextprot": "NX_O43169", "oma.grp": "NTCKSYW", "orthodb": "2712490at2759", "panther.family": ["PTHR19359", "PTHR19359:SF132"], "pdb": "3NER", "pfam": "PF00173", "pharmgkb.gene": "PA143485445", "prints": "PR00363", "prosite": ["PS00191", "PS50255"], "proteomicsdb.protein": "48787", "pubchem.compound": "16741", "reactome": "R-HSA-211945", "refseq": "NP_085056.2", "sbo": "SBO:0000243", "smart": "SM01117", "smr": "O43169", "supfam": "SSF55856", "taxonomy": "9606", "treefam": "TF314537", "uniparc": "UPI00000710AB", "uniprot": "O43169", "uniprot.chain": "PRO_0000006472"}, "bigg_id": "CYB5B"}, {"name": "G_CYB5A", "annotation": {"bgee.gene": "ENSG00000166347", "biocyc": "MetaCyc:ENSG00000166347-MONOMER", "biogrid": "107908", "ccds": ["CCDS12004.1", "CCDS12005.1", "CCDS54188.1"], "chembl.target": "CHEMBL6170", "dbsnp": "rs1555688659", "drugbank": ["DB04009", "DB11136", "DB14526", "DB14527", "DB14528", "DB14529", "DB14530"], "eggnog": "KOG0537", "ena.embl": ["M22865", "M60174", "L39945", "L39792", "L39941", "L39942", "L39943", "L39944", "CA771478", "CR456990", "AC090398", "CH471117", "BC015182"], "genecards": "CYB5A", "genetree": "ENSGT00940000156770", "genewiki": "Cytochrome_b5,_type_A", "go": ["0004129", "0005741", "0005789", "0005829", "0016020", "0019899", "0020037", "0043231", "0046872"], "hgnc": "2570", "hgnc.symbol": "CYB5A", "hogenom": "CLU_102602_4_2_1", "hpa": "ENSG00000166347", "interpro": ["IPR001199", "IPR036400", "IPR018506"], "kegg.genes": "hsa:1528", "mgi": "MGI:1926952", "mim": ["250790", "613218"], "ncbigene": "1528", "nextprot": "NX_P00167", "oma.grp": "NDSYRAC", "orphanet": ["90796", "621"], "orthodb": "2712490at2759", "panther.family": ["PTHR19359", "PTHR19359:SF126"], "pdb": "2I96", "pfam": "PF00173", "pharmgkb.gene": "PA27068", "prints": "PR00363", "prosite": ["PS00191", "PS50255"], "proteomicsdb.protein": ["31960", "51226", "51227"], "reactome": ["R-HSA-196836", "R-HSA-9609523"], "references": ["pubmed:1712589", "pubmed:4030743", "pubmed:4403130"], "refseq": ["NP_001177736.1", "NP_001905.1", "NP_683725.1", "XP_011524137.1"], "sbo": "SBO:0000243", "smart": "SM01117", "smr": "P00167", "supfam": "SSF55856", "taxonomy": "9606", "treefam": "TF314537", "uniparc": "UPI0000000DF0", "uniprot": "P00167", "uniprot.chain": "PRO_0000166010"}, "bigg_id": "CYB5A"}], "metabolites": [{"bigg_id": "dpchrm__L_c", "coefficient": -2}, {"bigg_id": "dpchrmsqn__L_c", "coefficient": 2}, {"bigg_id": "h_c", "coefficient": -1}, {"bigg_id": "nad_c", "coefficient": 1}, {"bigg_id": "nadh_c", "coefficient": -1}], "segments": {"4178": {"from_node_id": "4422", "to_node_id": "4423", "b1": null, "b2": null}, "4179": {"from_node_id": "4424", "to_node_id": "4423", "b1": null, "b2": null}, "4180": {"from_node_id": "4422", "to_node_id": "3280", "b1": {"x": 4163.0062255859375, "y": -4606.186048012529}, "b2": {"x": 4161.667089361493, "y": -4504.312427797535}}, "4181": {"from_node_id": "4424", "to_node_id": "4413", "b1": {"x": 4163.0062255859375, "y": -4694.186048012529}, "b2": {"x": 4153.4910368441315, "y": -4730.660069570458}}, "4182": {"from_node_id": "4422", "to_node_id": "4418", "b1": {"x": 4163.0062255859375, "y": -4602.186048012529}, "b2": {"x": 4131.673211082175, "y": -4604.342522515191}}, "4183": {"from_node_id": "4424", "to_node_id": "4427", "b1": {"x": 4163.0062255859375, "y": -4690.186048012529}, "b2": {"x": 4163.0062255859375, "y": -4725.016148672021}}, "4184": {"from_node_id": "4422", "to_node_id": "4428", "b1": {"x": 4163.0062255859375, "y": -4602.186048012529}, "b2": {"x": 4163.0062255859375, "y": -4496.865821361542}}}}, "620": {"name": "Disproportionation of L-dopachrome-o-semiquinone", "bigg_id": "LDPCHRSQDP_L", "reversibility": false, "label_x": 3515.2923237364967, "label_y": -4775.828282461083, "gene_reaction_rule": "", "genes": [], "metabolites": [{"bigg_id": "dpchrm__L_c", "coefficient": 1}, {"bigg_id": "dpchrmsqn__L_c", "coefficient": -2}, {"bigg_id": "leudpchrm__L_c", "coefficient": 1}], "segments": {"4185": {"from_node_id": "4429", "to_node_id": "4430", "b1": null, "b2": null}, "4186": {"from_node_id": "4431", "to_node_id": "4430", "b1": null, "b2": null}, "4187": {"from_node_id": "4431", "to_node_id": "3280", "b1": {"x": 3641.0852924864967, "y": -4782.434605703271}, "b2": {"x": 3666.1863493441315, "y": -4587.346454897144}}, "4188": {"from_node_id": "4429", "to_node_id": "4413", "b1": {"x": 3931.4759174864967, "y": -4783.766148672021}, "b2": {"x": 3928.6331266878815, "y": -4783.766148672021}}, "4189": {"from_node_id": "4431", "to_node_id": "4445", "b1": {"x": 3638.4168354552467, "y": -4781.103062734521}, "b2": {"x": 3610.0296110628815, "y": -5239.639940157345}}}}, "622": {"name": "Oxidation of L-leucodopachrome via superoxide", "bigg_id": "LDPCHRO2SX_L", "reversibility": false, "label_x": 3734.7410368441315, "label_y": -5038.972528680215, "gene_reaction_rule": "", "genes": [], "metabolites": [{"bigg_id": "dpchrmsqn__L_c", "coefficient": 1}, {"bigg_id": "h2o2_c", "coefficient": 1}, {"bigg_id": "h_c", "coefficient": -1}, {"bigg_id": "leudpchrm__L_c", "coefficient": -1}, {"bigg_id": "o2s_c", "coefficient": -1}], "segments": {"4196": {"from_node_id": "4440", "to_node_id": "4441", "b1": null, "b2": null}, "4197": {"from_node_id": "4442", "to_node_id": "4441", "b1": null, "b2": null}, "4198": {"from_node_id": "4442", "to_node_id": "4413", "b1": {"x": 3987.3831266878815, "y": -5012.298731072793}, "b2": {"x": 3987.3831266878815, "y": -4842.516148672021}}, "4199": {"from_node_id": "4442", "to_node_id": "4443", "b1": {"x": 3987.3831266878815, "y": -5008.298731072793}, "b2": {"x": 3989.639031394675, "y": -5040.578055704989}}, "4200": {"from_node_id": "4440", "to_node_id": "4444", "b1": {"x": 3987.3831266878815, "y": -5100.298731072793}, "b2": {"x": 3985.3868935667433, "y": -5116.256017049153}}, "4201": {"from_node_id": "4440", "to_node_id": "4445", "b1": {"x": 3987.3831266878815, "y": -5096.298731072793}, "b2": {"x": 3987.3831266878815, "y": -5275.814683809689}}, "4202": {"from_node_id": "4440", "to_node_id": "4446", "b1": {"x": 3987.3831266878815, "y": -5100.298731072793}, "b2": {"x": 3986.7667763792433, "y": -5110.851582845052}}}}, "623": {"name": "Oxidation of L-leucodopachrome via hydrogen peroxide", "bigg_id": "LDPCHRPX_L", "reversibility": false, "label_x": 4178.0062255859375, "label_y": -5013.860771709018, "gene_reaction_rule": "PRDX6 or CAT", "genes": [{"name": "G_PRDX6", "annotation": {"bgee.gene": "ENSG00000117592", "biocyc": "MetaCyc:HS04152-MONOMER", "biogrid": "114956", "bmrb": "P30041", "brenda": ["1.11.1.27", "2.3.1.23", "3.1.1.4"], "ccds": "CCDS1307.1", "cdd": "cd03016", "chembl.target": "CHEMBL4295741", "drugbank": ["DB03814", "DB09130"], "ec-code": ["1.11.1.27", "2.3.1.23", "3.1.1.4"], "eggnog": "KOG0854", "ena.embl": ["D14662", "DQ230990", "AL139142", "AK289352", "CH471067", "BC035857", "BC053550", "AJ844621"], "ensembl": "ENSG00000117592", "genecards": "PRDX6", "genetree": "ENSGT00550000074794", "genewiki": "PRDX6", "go": ["0004602", "0004623", "0005576", "0005615", "0005634", "0005737", "0005739", "0005829", "0006979", "0016020", "0031625", "0035578", "0042802", "0045296", "0045454", "0046475", "0047184", "0047499", "0048026", "0048471", "0051920", "0070062", "0098869"], "hgnc": "16753", "hgnc.symbol": "PRDX6", "hogenom": "CLU_042529_4_1_1", "hpa": "ENSG00000117592", "interpro": ["IPR000866", "IPR024706", "IPR019479", "IPR045020", "IPR036249", "IPR013766"], "kegg.genes": "hsa:9588", "mgi": ["MGI:1336888", "MGI:894320"], "mim": "602316", "ncbigene": "9588", "nextprot": "NX_P30041", "oma.grp": "IPLTCRA", "orthodb": "103042at2759", "panther.family": ["PTHR43503", "PTHR43503:SF11"], "pdb": ["1PRX", "5B6M", "5B6N"], "peroxibase": "4426", "pfam": ["PF10417", "PF00578"], "pharmgkb.gene": "PA134992760", "pirsf": "PIRSF000239", "prosite": "PS51352", "proteomicsdb.protein": "54620", "reactome": ["R-HSA-3299685", "R-HSA-6798695"], "references": ["pubmed:35705035", "pubmed:8313871"], "refseq": "NP_004896.1", "sbo": "SBO:0000243", "smr": "P30041", "supfam": "SSF52833", "taxonomy": "9606", "tcdb": "8.A.147.1.3", "treefam": "TF105183", "uniparc": "UPI0000001C4B", "uniprot": "P30041", "uniprot.chain": "PRO_0000135102"}, "bigg_id": "PRDX6"}, {"name": "CAT", "annotation": {"bgee.gene": "ENSG00000121691", "biocyc": "MetaCyc:MONOMER66-341", "biogrid": "107297", "brenda": "1.11.1.6", "ccds": "CCDS7891.1", "cdd": "cd08156", "chembl.target": "CHEMBL3627594", "complexportal": "CPX-4742", "drugbank": ["DB01213", "DB09061", "DB09096", "DB09116", "DB11091", "DB14009", "DB14011"], "ec-code": "1.11.1.6", "eggnog": "KOG0047", "ena.embl": ["X04085", "X04086", "X04087", "X04088", "X04089", "X04090", "X04091", "X04092", "X04093", "X04094", "X04095", "X04096", "X04076", "AY028632", "AK291585", "AK315350", "AY545477", "AL035079", "CH471064", "BC110398", "BC112217", "BC112219", "L13609", "K02400"], "ensembl": "ENSG00000121691", "genecards": "CAT", "genetree": "ENSGT00390000018100", "genewiki": "Catalase", "go": ["0000302", "0001649", "0001657", "0001666", "0004046", "0004096", "0005576", "0005737", "0005739", "0005777", "0005778", "0005782", "0005829", "0005925", "0006641", "0008203", "0009060", "0009410", "0009642", "0009650", "0010193", "0010288", "0014823", "0014854", "0016020", "0016209", "0016684", "0019899", "0020027", "0020037", "0032355", "0032868", "0032991", "0033189", "0033197", "0033591", "0034774", "0042542", "0042744", "0042802", "0042803", "0043066", "0043231", "0045471", "0046686", "0046872", "0050661", "0051781", "0051897", "0055093", "0061692", "0062151", "0070062", "0070542", "0071363", "0080184", "1904813"], "hgnc": "1516", "hgnc.symbol": "CAT", "hogenom": "CLU_010645_2_0_1", "hpa": "ENSG00000121691", "hprd": "00282", "interpro": ["IPR018028", "IPR040333", "IPR024708", "IPR024711", "IPR011614", "IPR002226", "IPR010582", "IPR020835"], "kegg.genes": "hsa:847", "mgi": "MGI:88271", "mim": ["115500", "614097"], "ncbigene": "847", "ncbigi": "4557014", "nextprot": "NX_P04040", "oma.grp": "NPSWTCY", "orphanet": "926", "orthodb": "3198922at2759", "panther.family": ["PTHR11465", "PTHR11465:SF9"], "pdb": ["1DGB", "1DGF", "1DGG", "1DGH", "1F4J", "1QQW", "7P8W", "7VD9", "8EL9", "8HID"], "peroxibase": "5282", "pfam": ["PF00199", "PF06628"], "pharmgkb.gene": "PA26099", "pirsf": "PIRSF038928", "prints": "PR00067", "prosite": ["PS00437", "PS00438", "PS51402"], "proteomicsdb.protein": "51636", "pubchem.compound": ["3406", "44148067", "644019", "7187"], "reactome": ["R-HSA-3299685", "R-HSA-6798695", "R-HSA-9033241", "R-HSA-9615017"], "references": ["pubmed:16748387", "pubmed:901548"], "refseq": "NP_001743.1", "sbo": "SBO:0000243", "smart": "SM01060", "smpdb": ["SMP0000063", "SMP0000429", "SMP0000449"], "smr": "P04040", "supfam": "SSF56634", "taxonomy": "9606", "treefam": "TF300540", "uniparc": "UPI000002F090", "uniprot": "P04040", "uniprot.chain": "PRO_0000084901", "uniprot.isoform": "P04040-1"}, "bigg_id": "CAT"}], "metabolites": [{"bigg_id": "dpchrmsqn__L_c", "coefficient": 2}, {"bigg_id": "h2o2_c", "coefficient": -1}, {"bigg_id": "h2o_c", "coefficient": 2}, {"bigg_id": "leudpchrm__L_c", "coefficient": -2}], "segments": {"4203": {"from_node_id": "4448", "to_node_id": "4449", "b1": null, "b2": null}, "4204": {"from_node_id": "4450", "to_node_id": "4449", "b1": null, "b2": null}, "4205": {"from_node_id": "4450", "to_node_id": "4413", "b1": {"x": 4163.0062255859375, "y": -4890.250725322299}, "b2": {"x": 4160.778947964888, "y": -4861.044438466943}}, "4206": {"from_node_id": "4448", "to_node_id": "4443", "b1": {"x": 4163.0062255859375, "y": -4996.217705302768}, "b2": {"x": 4162.986512827932, "y": -5023.142356242099}}, "4207": {"from_node_id": "4450", "to_node_id": "4452", "b1": {"x": 4163.0062255859375, "y": -4950.217705302768}, "b2": {"x": 4165.983169367283, "y": -4903.300523969862}}, "4208": {"from_node_id": "4448", "to_node_id": "4445", "b1": {"x": 4163.0062255859375, "y": -4992.217705302768}, "b2": {"x": 4162.820451871138, "y": -5263.831895723752}}}}, "624": {"name": "Cyclicization of L-dopa-o-quinone", "bigg_id": "DOPAQC_L", "reversibility": false, "label_x": 4002.3831266878815, "label_y": -5453.578940528869, "gene_reaction_rule": "", "genes": [], "metabolites": [{"bigg_id": "dopaqn__L_c", "coefficient": -1}, {"bigg_id": "h_c", "coefficient": 1}, {"bigg_id": "leudpchrm__L_c", "coefficient": 1}], "segments": {"4209": {"from_node_id": "4454", "to_node_id": "4455", "b1": null, "b2": null}, "4210": {"from_node_id": "4456", "to_node_id": "4455", "b1": null, "b2": null}, "4211": {"from_node_id": "4454", "to_node_id": "4457", "b1": {"x": 3987.3831266878815, "y": -5505.578940528869}, "b2": {"x": 3987.3831266878815, "y": -5469.790105575261}}, "4212": {"from_node_id": "4456", "to_node_id": "4458", "b1": {"x": 3987.3831266878815, "y": -5417.578940528869}, "b2": {"x": 3987.690789207175, "y": -5427.000164729961}}, "4213": {"from_node_id": "4456", "to_node_id": "4445", "b1": {"x": 3987.3831266878815, "y": -5421.578940528869}, "b2": {"x": 3987.3831266878815, "y": -5393.314683809689}}}}, "626": {"name": "Cyclicization of L-dopamine-o-quinone", "bigg_id": "DPAMQC_L", "reversibility": false, "label_x": 4547.717165906193, "label_y": -5453.578940528869, "gene_reaction_rule": "", "genes": [], "metabolites": [{"bigg_id": "dpamqn__L_c", "coefficient": -1}, {"bigg_id": "h_c", "coefficient": 1}, {"bigg_id": "leudpamchrm_c", "coefficient": 1}], "segments": {"4219": {"from_node_id": "4464", "to_node_id": "4465", "b1": null, "b2": null}, "4220": {"from_node_id": "4466", "to_node_id": "4465", "b1": null, "b2": null}, "4221": {"from_node_id": "4464", "to_node_id": "4462", "b1": {"x": 4735.834841687443, "y": -5505.578940528869}, "b2": {"x": 4735.834841687443, "y": -5469.790105575261}}, "4222": {"from_node_id": "4466", "to_node_id": "4467", "b1": {"x": 4735.834841687443, "y": -5417.578940528869}, "b2": {"x": 4739.574749276799, "y": -5421.358181697735}}, "4223": {"from_node_id": "4466", "to_node_id": "4318", "b1": {"x": 4735.834841687443, "y": -5421.578940528869}, "b2": {"x": 4735.834841687443, "y": -5390.326173677853}}}}, "627": {"name": "Glutathione:L-dopa-o-quinone S-transferase", "bigg_id": "DOPAQGST_L", "reversibility": true, "label_x": 3636.340132979418, "label_y": -5447.256714647472, "gene_reaction_rule": "GSTM3 or GSTM1 or GSTT1 or GSTP1 or GSTA2 or GSTO1 or LANCL1 or GSTM4 or MGST2 or GSTM2", "genes": [{"name": "G_GSTM3", "annotation": {"bgee.gene": "ENSG00000134202", "biogrid": "109202", "brenda": "2.5.1.18", "ccds": "CCDS812.1", "cdd": ["cd03209", "cd03075"], "chembl.target": "CHEMBL2242", "dbsnp": "rs7483", "drugbank": ["DB00143", "DB00163", "DB00291", "DB00321", "DB03310", "DB03619", "DB14001", "DB14002", "DB14924"], "ec-code": "2.5.1.18", "eggnog": "KOG1695", "ena.embl": ["J05459", "AF043105", "BT019945", "BC000088", "BC008790"], "ensembl": "ENSG00000134202", "genecards": "GSTM3", "genetree": "ENSGT00940000157663", "genewiki": "GSTM3", "go": ["0004364", "0005634", "0005737", "0005829", "0006749", "0008065", "0018916", "0019899", "0035686", "0042178", "0042802", "0042803", "0043295", "0043627", "0045171", "0070062", "0070458"], "hgnc": "4635", "hgnc.symbol": "GSTM3", "hogenom": "CLU_039475_2_0_1", "hpa": "ENSG00000134202", "interpro": ["IPR010987", "IPR036282", "IPR040079", "IPR004045", "IPR004046", "IPR003081", "IPR036249"], "kegg.genes": "hsa:2947", "mgi": "MGI:1309466", "mim": "138390", "ncbigene": "2947", "nextprot": "NX_P21266", "oma.grp": "KWANKRA", "orphanet": "586", "orthodb": "5488107at2759", "panther.family": ["PTHR11571", "PTHR11571:SF133"], "pdb": "3GTU", "pfam": ["PF00043", "PF02798"], "pharmgkb.gene": "PA29024", "prints": "PR01267", "prosite": ["PS50405", "PS50404"], "proteomicsdb.protein": "53855", "pubchem.compound": ["11065", "124886", "14985", "2160", "222528", "2708", "65359"], "reactome": "R-HSA-156590", "refseq": "NP_000840.2", "sbo": "SBO:0000243", "smr": "P21266", "supfam": ["SSF47616", "SSF52833"], "taxonomy": "9606", "treefam": "TF353040", "uniparc": "UPI000013CF17", "uniprot": "P21266", "uniprot.chain": "PRO_0000185822"}, "bigg_id": "GSTM3"}, {"name": "G_GSTM1", "annotation": {"bgee.gene": "ENSG00000134184", "biogrid": "109199", "brenda": "2.5.1.18", "ccds": ["CCDS809.1", "CCDS810.1"], "cdd": ["cd03209", "cd03075"], "chembl.target": "CHEMBL2081", "dbsnp": ["rs1065411", "rs449856"], "drugbank": ["DB00143", "DB00291", "DB00316", "DB00321", "DB00515", "DB00526", "DB00608", "DB00958", "DB00993", "DB01008", "DB01020", "DB01834", "DB02165", "DB02458", "DB03310", "DB03314", "DB03619", "DB04187", "DB11672", "DB14924"], "ec-code": "2.5.1.18", "eggnog": "KOG1695", "ena.embl": ["X08020", "J03817", "AY510272", "AY532926", "AY532927", "CR541868", "BC024005", "X68676", "X51451"], "ensembl": "ENSG00000134184", "genecards": "GSTM1", "genetree": "ENSGT00940000160258", "genewiki": "Glutathione_S-transferase_Mu_1", "go": ["0004364", "0005737", "0005829", "0006693", "0006749", "0018916", "0019899", "0042178", "0042803", "0043295", "0045171", "0051122", "0070458", "1901687"], "hgnc": "4632", "hgnc.symbol": "GSTM1", "hpa": "ENSG00000134184", "interpro": ["IPR010987", "IPR036282", "IPR040079", "IPR004045", "IPR004046", "IPR003081", "IPR036249"], "kegg.genes": "hsa:2944", "mgi": ["MGI:106026", "MGI:1309467", "MGI:95860", "MGI:95861"], "mim": "138350", "ncbigene": "2944", "nextprot": "NX_P09488", "oma.grp": "SIDPHAN", "panther.family": ["PTHR11571", "PTHR11571:SF247"], "pdb": ["1GTU", "1XW6", "1XWK", "1YJ6", "2F3M", "7BEU"], "pfam": ["PF00043", "PF02798"], "pharmgkb.gene": "PA182", "prints": "PR01267", "prosite": ["PS50405", "PS50404"], "proteomicsdb.protein": ["52227", "52228"], "pubchem.compound": ["10339178", "11065", "11947679", "124886", "1983", "2160", "222528", "2265", "2478", "2708", "2719", "27661", "5702198", "64927", "65359", "969516"], "reactome": ["R-HSA-156590", "R-HSA-9748787", "R-HSA-9753281"], "refseq": ["NP_000552.2", "NP_666533.1"], "sbo": "SBO:0000243", "smpdb": ["SMP0000447", "SMP0000604"], "smr": "P09488", "supfam": ["SSF47616", "SSF52833"], "taxonomy": "9606", "treefam": "TF353040", "uniparc": "UPI000013C9C1", "uniprot": "P09488", "uniprot.chain": "PRO_0000185816"}, "bigg_id": "GSTM1"}, {"name": "G_GSTT1", "annotation": {"bgee.gene": "ENSG00000277656", "biogrid": "109207", "brenda": "2.5.1.18", "cdd": ["cd03183", "cd03050"], "chembl.target": "CHEMBL2141", "dbsnp": ["rs1601976480", "rs1601989145", "rs2266637", "rs1601989046"], "drugbank": ["DB00143", "DB00291", "DB00321", "DB00515", "DB00526", "DB00773", "DB00958", "DB03310", "DB03619", "DB09221"], "ec-code": "2.5.1.18", "ena.embl": ["X79389", "AF435971", "AF240786", "AB057594", "CR456499", "BT019951", "AP000351", "Z84718", "BC007065"], "genecards": "GSTT1", "genewiki": "GSTT1", "go": ["0004364", "0004602", "0005737", "0005829", "0006749", "0070062"], "hgnc": "4641", "hgnc.symbol": "GSTT1", "interpro": ["IPR010987", "IPR036282", "IPR040079", "IPR004045", "IPR004046", "IPR040077", "IPR040075", "IPR036249"], "kegg.genes": "hsa:2952", "mgi": "MGI:107379", "mim": "600436", "ncbigene": "2952", "nextprot": "NX_P30711", "orthodb": "1199296at2759", "panther.family": ["PTHR43917", "PTHR43917:SF9"], "pdb": ["2C3N", "2C3Q", "2C3T"], "pfam": ["PF00043", "PF13417"], "pharmgkb.gene": "PA183", "prosite": ["PS50405", "PS50404"], "proteomicsdb.protein": ["54733", "66376"], "pubchem.compound": ["10339178", "11065", "11947679", "124886", "2160", "222528", "2708", "36462", "5702198", "65359", "6918092"], "reactome": ["R-HSA-156590", "R-HSA-9753281"], "references": ["pubmed:18614565", "pubmed:26474164", "pubmed:28263177", "pubmed:28689405", "pubmed:30327373", "pubmed:35858567", "pubmed:36346805"], "refseq": ["NP_000844.2", "NP_001280736.1", "NP_001280737.1", "NP_001280738.1", "NP_001280739.1", "NP_001280740.1", "NP_001280741.1"], "sbo": "SBO:0000243", "smpdb": "SMP0000640", "smr": "P30711", "supfam": ["SSF47616", "SSF52833"], "taxonomy": "9606", "treefam": "TF325759", "uniparc": "UPI000004A942", "uniprot": "P30711", "uniprot.chain": "PRO_0000185938"}, "bigg_id": "GSTT1"}, {"name": "G_GSTP1", "annotation": {"bgee.gene": "ENSG00000084207", "biogrid": "109205", "brenda": "2.5.1.18", "ccds": "CCDS41679.1", "cdd": ["cd03210", "cd03076"], "chembl.target": "CHEMBL3902", "dbsnp": ["rs1695", "rs1138272", "rs41462048"], "drugbank": ["DB00143", "DB00163", "DB00197", "DB00291", "DB00316", "DB00321", "DB00363", "DB00515", "DB00526", "DB00773", "DB00903", "DB00958", "DB01008", "DB01242", "DB01834", "DB01915", "DB02633", "DB03003", "DB03310", "DB03619", "DB03686", "DB03814", "DB04132", "DB04972", "DB05460", "DB06246", "DB07849", "DB08370", "DB11672", "DB11831", "DB13014", "DB14001", "DB14002", "DB14635", "DB14924"], "drugcentral": ["701", "1071", "3613"], "ec-code": "2.5.1.18", "eggnog": "KOG1695", "ena.embl": ["X06547", "M24485", "X08058", "X08094", "X08095", "X08096", "X15480", "U12472", "U30897", "U62589", "U21689", "BT019949", "BT019950", "CR450361", "AY324387", "BC010915"], "ensembl": "ENSG00000084207", "genecards": "GSTP1", "genetree": "ENSGT00940000162460", "genewiki": "GSTP1", "go": ["0000302", "0002674", "0004364", "0004602", "0005504", "0005576", "0005615", "0005634", "0005737", "0005739", "0005829", "0006469", "0006693", "0006749", "0006805", "0007417", "0008432", "0009890", "0010804", "0019207", "0031982", "0032691", "0032720", "0032872", "0032873", "0032930", "0034774", "0035726", "0035730", "0035731", "0035732", "0043066", "0043124", "0043407", "0043409", "0043508", "0043651", "0048147", "0051122", "0051771", "0070026", "0070062", "0070372", "0070373", "0070664", "0071222", "0071638", "0097057", "1901687", "1904813", "2001237"], "hgnc": "4638", "hgnc.symbol": "GSTP1", "hpa": "ENSG00000084207", "interpro": ["IPR010987", "IPR036282", "IPR040079", "IPR004045", "IPR004046", "IPR003082", "IPR036249"], "kegg.genes": "hsa:2950", "mgi": ["MGI:2385078", "MGI:3782108", "MGI:95864", "MGI:95865"], "mim": "134660", "ncbigene": "2950", "nextprot": "NX_P09211", "oma.grp": "IKPKMIF", "orthodb": "5302341at2759", "panther.family": ["PTHR11571", "PTHR11571:SF255"], "pdb": ["10GS", "11GS", "12GS", "13GS", "14GS", "16GS", "17GS", "18GS", "19GS", "1AQV", "1AQW", "1AQX", "1EOG", "1EOH", "1GSS", "1KBN", "1LBK", "1MD3", "1MD4", "1PGT", "1PX6", "1PX7", "1ZGN", "20GS", "22GS", "2A2R", "2A2S", "2GSS", "2J9H", "2PGT", "3CSH", "3CSI", "3CSJ", "3DD3", "3DGQ", "3GSS", "3GUS", "3HJM", "3HJO", "3HKR", "3IE3", "3KM6", "3KMN", "3KMO", "3N9J", "3PGT", "4GSS", "4PGT", "5DAK", "5DAL", "5DCG", "5DDL", "5DJL", "5DJM", "5GSS", "5J41", "5JCW", "5L6X", "5X79", "6AP9", "6GSS", "6LLX", "6Y1E", "7BIA", "7GSS", "7XBA", "8GSS", "9GSS"], "pfam": ["PF14497", "PF02798"], "pharmgkb.gene": "PA29028", "prints": "PR01268", "prosite": ["PS50405", "PS50404"], "proteomicsdb.protein": "52207", "pubchem.compound": ["10339178", "11065", "11947679", "124886", "14985", "1983", "2160", "222528", "2478", "2708", "2801", "2818", "3278", "36462", "5281051", "5472495", "5591", "5702198", "65359", "68539", "6918092", "969516"], "reactome": ["R-HSA-156590", "R-HSA-3299685", "R-HSA-6798695", "R-HSA-9753281"], "references": "pubmed:21377322", "refseq": "NP_000843.1", "sbo": "SBO:0000243", "smpdb": "SMP0000640", "smr": "P09211", "supfam": ["SSF47616", "SSF52833"], "taxonomy": "9606", "treefam": "TF105321", "uniparc": "UPI000011028B", "uniprot": "P09211", "uniprot.chain": "PRO_0000185900"}, "bigg_id": "GSTP1"}, {"name": "G_GSTA2", "annotation": {"bgee.gene": "ENSG00000244067", "biocyc": "MetaCyc:HS01846-MONOMER", "biogrid": "109194", "brenda": "2.5.1.18", "ccds": "CCDS4944.1", "cdd": ["cd03208", "cd03077"], "chembl.target": "CHEMBL2241", "dbsnp": ["rs2234951", "rs2180314", "rs2266631", "rs6577"], "drugbank": ["DB00143", "DB00163", "DB00291", "DB00321", "DB00608", "DB00636", "DB00903", "DB00993", "DB01008", "DB03310", "DB03619", "DB14001", "DB14002"], "ec-code": "2.5.1.18", "eggnog": "KOG1695", "ena.embl": ["M16594", "S45640", "S45627", "S45629", "S45636", "S45637", "S45639", "X65727", "X65728", "X65729", "X65730", "X65731", "X65732", "AL109918", "BC002895"], "ensembl": "ENSG00000244067", "genecards": "GSTA2", "genetree": "ENSGT00940000164034", "genewiki": "GSTA2", "go": ["0004364", "0005829", "0006749", "0006805", "0030855", "0070062"], "hgnc": "4627", "hgnc.symbol": "GSTA2", "hogenom": "CLU_039475_4_0_1", "hpa": "ENSG00000244067", "interpro": ["IPR010987", "IPR036282", "IPR040079", "IPR004045", "IPR003080", "IPR004046", "IPR036249"], "kegg.genes": "hsa:2939", "mgi": ["MGI:1095417", "MGI:3704339", "MGI:3826440", "MGI:95863"], "mim": "138360", "ncbigene": "2939", "nextprot": "NX_P09210", "oma.grp": "EMIMQLP", "orthodb": "3412208at2759", "panther.family": ["PTHR11571", "PTHR11571:SF107"], "pdb": ["1AGS", "2VCT", "2WJU", "4ACS"], "pfam": ["PF00043", "PF02798"], "pharmgkb.gene": "PA29017", "prints": "PR01266", "prosite": ["PS50405", "PS50404"], "proteomicsdb.protein": "52206", "pubchem.compound": ["11065", "124886", "14985", "2160", "222528", "2265", "2478", "2708", "2719", "2796", "3278", "64927", "65359"], "reactome": ["R-HSA-156590", "R-HSA-8950505", "R-HSA-9748787"], "refseq": ["NP_000837.3", "XP_011512834.1"], "sbo": "SBO:0000243", "smr": "P09210", "supfam": ["SSF47616", "SSF52833"], "taxonomy": "9606", "treefam": "TF105321", "uniparc": "UPI0000072E13", "uniprot": "P09210", "uniprot.chain": "PRO_0000185784"}, "bigg_id": "GSTA2"}, {"name": "G_GSTO1", "annotation": {"bgee.gene": "ENSG00000148834", "biocyc": "MetaCyc:HS07564-MONOMER", "biogrid": "114836", "brenda": ["1.20.4.2", "1.8.5.1", "2.5.1.18"], "ccds": ["CCDS53572.1", "CCDS53573.1", "CCDS7555.1"], "cdd": ["cd03184", "cd03055"], "chembl.target": "CHEMBL3174", "dbsnp": ["rs45529437", "rs11509436", "rs4925", "rs11509438", "rs11509439"], "drugbank": ["DB00143", "DB00163", "DB14001", "DB14002"], "drugcentral": ["1071", "1990", "2377", "4483"], "ec-code": ["1.20.4.2", "1.8.5.1", "2.5.1.18"], "eggnog": "KOG0406", "ena.embl": ["U90313", "AF212303", "AY817669", "BX537431", "AL139341", "CH471066", "BC000127"], "ensembl": "ENSG00000148834", "genecards": "GSTO1", "genetree": "ENSGT00940000155351", "genewiki": "GSTO1", "go": ["0004364", "0005737", "0005829", "0006749", "0010880", "0010881", "0014810", "0016491", "0019852", "0042178", "0045174", "0050610", "0060315", "0060316", "0070062", "0071243"], "hgnc": "13312", "hgnc.symbol": "GSTO1", "hpa": "ENSG00000148834", "interpro": ["IPR010987", "IPR036282", "IPR004045", "IPR004046", "IPR005442", "IPR045073", "IPR036249"], "iuphar.receptor": "3110", "kegg.genes": "hsa:9446", "mgi": "MGI:1342273", "mim": "605482", "ncbigene": "9446", "nextprot": "NX_P78417", "oma.grp": "ADHYSHR", "orthodb": "103277at2759", "panther.family": ["PTHR43968", "PTHR43968:SF5"], "pdb": ["1EEM", "3LFL", "3VLN", "4IS0", "4YQM", "4YQU", "4YQV", "5UEH", "5V3Q", "5YVN", "5YVO", "6MHB", "6MHC", "6MHD", "6PNM", "6PNN", "6PNO"], "pfam": ["PF14497", "PF13409"], "pharmgkb.gene": "PA133787054", "prints": "PR01625", "prosite": ["PS50405", "PS50404"], "proteomicsdb.protein": ["12755", "27484", "57621"], "pubchem.compound": ["124886", "14985"], "reactome": ["R-HSA-156581", "R-HSA-156590", "R-HSA-196836", "R-HSA-8950505"], "references": ["pubmed:10783391", "pubmed:8660320"], "refseq": ["NP_001177931.1", "NP_001177932.1", "NP_004823.1"], "sbo": "SBO:0000243", "smr": "P78417", "supfam": ["SSF47616", "SSF52833"], "taxonomy": "9606", "treefam": "TF105325", "uniparc": "UPI00000465CE", "uniprot": "P78417", "uniprot.chain": "PRO_0000185884"}, "bigg_id": "GSTO1"}, {"name": "G_LANCL1", "annotation": {"bgee.gene": "ENSG00000115365", "biogrid": "115599", "ccds": "CCDS2392.1", "cdd": "cd04794", "ec-code": "2.5.1.18", "eggnog": "KOG2787", "ena.embl": ["Y11395", "AJ289236", "AJ289237", "AJ289238", "AJ289239", "BC028685"], "genecards": "LANCL1", "genetree": "ENSGT00530000063186", "go": ["0004364", "0004930", "0005737", "0005886", "0005975", "0007186", "0008270", "0017124", "0031179", "0043295", "0050750", "1990748"], "hgnc": "6508", "hgnc.symbol": "LANCL1", "hogenom": "CLU_036244_0_0_1", "hpa": "ENSG00000115365", "interpro": ["IPR012341", "IPR007822", "IPR020464"], "kegg.genes": "hsa:10314", "mgi": "MGI:1336997", "mim": "604155", "ncbigene": "10314", "nextprot": "NX_O43813", "oma.grp": "YSLVFIN", "orthodb": "1377744at2759", "panther.family": ["PTHR12736:SF5", "PTHR12736"], "pdb": ["3E6U", "3E73", "8CZK", "8CZL", "8D0V", "8D19"], "pfam": "PF05147", "pharmgkb.gene": "PA30293", "prints": ["PR01951", "PR01950"], "proteomicsdb.protein": "49178", "references": ["pubmed:15811525", "pubmed:9512664"], "refseq": ["NP_001130046.1", "NP_001130047.1", "NP_006046.1"], "sbo": "SBO:0000243", "smart": "SM01260", "smr": "O43813", "supfam": "SSF158745", "taxonomy": "9606", "treefam": "TF300068", "uniparc": "UPI0000073D7C", "uniprot": "O43813", "uniprot.chain": "PRO_0000191268"}, "bigg_id": "LANCL1"}, {"name": "G_GSTM4", "annotation": {"bgee.gene": "ENSG00000168765", "biocyc": "MetaCyc:HS09817-MONOMER", "biogrid": "109203", "brenda": "2.5.1.18", "ccds": ["CCDS806.1", "CCDS807.1"], "cdd": ["cd03209", "cd03075"], "chembl.target": "CHEMBL2100", "dbsnp": ["rs3211190", "rs17838158", "rs112611763", "rs112330158", "rs200675176", "rs149370166"], "drugbank": ["DB00143", "DB00291", "DB00321", "DB03003", "DB03032", "DB03310", "DB03597", "DB03619", "DB03706", "DB04132"], "ec-code": ["2.5.1.18", "4.4.1.20"], "eggnog": "KOG1695", "ena.embl": ["M96234", "M96233", "X68677", "M99422", "DQ062813", "CR541869", "AK291880", "AC000031", "CH471122", "BC015513", "BC108729", "X56837"], "ensembl": "ENSG00000168765", "genecards": "GSTM4", "genetree": "ENSGT00940000154679", "genewiki": "GSTM4", "go": ["0004364", "0004464", "0005737", "0005829", "0006749", "0018916", "0019899", "0042178", "0042759", "0042803", "0043295", "0045171"], "hgnc": "4636", "hgnc.symbol": "GSTM4", "hpa": "ENSG00000168765", "interpro": ["IPR010987", "IPR036282", "IPR040079", "IPR004045", "IPR004046", "IPR003081", "IPR036249"], "kegg.genes": "hsa:2948", "mgi": "MGI:95862", "mim": "138333", "ncbigene": "2948", "nextprot": "NX_Q03013", "oma.grp": "WRTAQWC", "orthodb": "5488107at2759", "panther.family": ["PTHR11571", "PTHR11571:SF137"], "pdb": "4GTU", "pfam": ["PF00043", "PF02798"], "pharmgkb.gene": "PA29026", "prints": "PR01267", "prosite": ["PS50405", "PS50404"], "proteomicsdb.protein": ["58159", "58160", "62190"], "pubchem.compound": ["11065", "124886", "2160", "222528", "2708", "65359"], "reactome": ["R-HSA-156590", "R-HSA-9026762"], "refseq": ["NP_000841.1", "NP_671489.1"], "sbo": "SBO:0000243", "smr": "Q03013", "supfam": ["SSF47616", "SSF52833"], "taxonomy": "9606", "treefam": "TF353040", "uniparc": "UPI000012BCE8", "uniprot": "Q03013", "uniprot.chain": "PRO_0000185824"}, "bigg_id": "GSTM4"}, {"name": "G_MGST2", "annotation": {"bgee.gene": "ENSG00000085871", "biogrid": "110414", "ccds": ["CCDS3749.1", "CCDS56339.1"], "chembl.target": "CHEMBL1743185", "dbsnp": "rs8192111", "drugbank": ["DB00143", "DB01008", "DB14924"], "ec-code": ["1.11.1.-", "2.5.1.18", "4.4.1.20"], "eggnog": "ENOG502S082", "ena.embl": ["U77604", "CR407640", "AY341028", "AC108053", "AC112236", "BC025416", "BG519599"], "ensembl": "ENSG00000085871", "genecards": "MGST2", "genetree": "ENSGT00940000160288", "genewiki": "MGST2", "go": ["0004364", "0004464", "0004602", "0005635", "0005783", "0005789", "0005886", "0006629", "0006750", "0008047", "0010243", "0016020", "0019370", "0032496", "0042802", "0043231", "0043295", "0046466", "0050729"], "hgnc": "7063", "hgnc.symbol": "MGST2", "hogenom": "CLU_110291_3_0_1", "hpa": "ENSG00000085871", "interpro": ["IPR001446", "IPR018295", "IPR023352", "IPR001129"], "kegg.genes": "hsa:4258", "mgi": "MGI:2448481", "mim": "601733", "ncbigene": "4258", "nextprot": "NX_Q99735", "oma.grp": "HKYFWGY", "orthodb": "5396066at2759", "panther.family": ["PTHR10250", "PTHR10250:SF13"], "pdb": ["6SSR", "6SSS", "6SSU", "6SSW"], "pfam": "PF01124", "pharmgkb.gene": "PA30792", "prints": "PR00488", "prosite": "PS01297", "proteomicsdb.protein": ["13587", "78451"], "pubchem.compound": ["124886", "2478"], "reactome": ["R-HSA-156590", "R-HSA-5423646"], "refseq": ["NP_001191295.1", "NP_001191297.1", "NP_002404.1", "XP_016863700.1", "XP_016863701.1", "XP_016863702.1"], "sbo": "SBO:0000243", "smr": "Q99735", "supfam": "SSF161084", "taxonomy": "9606", "treefam": "TF105328", "uniparc": "UPI000000128A", "uniprot": "Q99735", "uniprot.chain": "PRO_0000217740"}, "bigg_id": "MGST2"}, {"name": "G_GSTM2", "annotation": {"bgee.gene": "ENSG00000213366", "biogrid": "109201", "bmrb": "P28161", "brenda": "2.5.1.18", "ccds": ["CCDS44192.1", "CCDS808.1"], "cdd": ["cd03209", "cd03075"], "chembl.target": "CHEMBL4589", "dbsnp": "rs2229050", "drugbank": ["DB00143", "DB00291", "DB00321", "DB02458", "DB03310", "DB03619", "DB04701"], "ec-code": "2.5.1.18", "eggnog": "KOG1695", "ena.embl": ["M63509", "AK299482", "BT019947", "AC000031", "AC000032", "BC105038", "BC105066"], "ensembl": "ENSG00000213366", "genecards": "GSTM2", "genetree": "ENSGT00940000155416", "genewiki": "GSTM2", "go": ["0004364", "0004602", "0005102", "0005504", "0005737", "0005829", "0006749", "0010880", "0010881", "0014809", "0016529", "0018916", "0019899", "0042178", "0042803", "0043295", "0043651", "0045171", "0051122", "0055119", "0060315", "0060316", "0070062", "0070458", "0071313"], "hgnc": "4634", "hgnc.symbol": "GSTM2", "hpa": "ENSG00000213366", "interpro": ["IPR010987", "IPR036282", "IPR040079", "IPR004045", "IPR004046", "IPR003081", "IPR036249"], "kegg.genes": "hsa:2946", "mgi": "MGI:1915562", "mim": "138380", "ncbigene": "2946", "nextprot": "NX_P28161", "oma.grp": "WIFESGA", "orthodb": "5488107at2759", "panther.family": ["PTHR11571", "PTHR11571:SF254"], "pdb": ["1HNA", "1HNB", "1HNC", "1XW5", "1YKC", "2AB6", "2C4J", "2GTU", "3GTU", "3GUR", "5HWL"], "pfam": ["PF00043", "PF02798"], "pharmgkb.gene": "PA29023", "prints": "PR01267", "prosite": ["PS50405", "PS50404"], "proteomicsdb.protein": ["19925", "54450"], "pubchem.compound": ["11065", "124886", "2160", "222528", "2708", "65359"], "reactome": "R-HSA-156590", "refseq": ["NP_000839.1", "NP_001135840.1"], "sbo": "SBO:0000243", "smr": "P28161", "supfam": ["SSF47616", "SSF52833"], "taxonomy": "9606", "treefam": "TF353040", "uniparc": "UPI000013CAC9", "uniprot": "P28161", "uniprot.chain": "PRO_0000185818"}, "bigg_id": "GSTM2"}], "metabolites": [{"bigg_id": "5sgthdopa__L_c", "coefficient": 1}, {"bigg_id": "dopaqn__L_c", "coefficient": -1}, {"bigg_id": "gthrd_c", "coefficient": -1}], "segments": {"4224": {"from_node_id": "4469", "to_node_id": "4470", "b1": null, "b2": null}, "4225": {"from_node_id": "4471", "to_node_id": "4470", "b1": null, "b2": null}, "4226": {"from_node_id": "4471", "to_node_id": "4472", "b1": {"x": 3835.919751944839, "y": -5414.804541629686}, "b2": {"x": 3775.622593011137, "y": -5370.869058819712}}, "4227": {"from_node_id": "4469", "to_node_id": "4457", "b1": {"x": 3901.962224104931, "y": -5466.712073558911}, "b2": {"x": 3941.1927071711507, "y": -5492.235730565239}}, "4228": {"from_node_id": "4469", "to_node_id": "4473", "b1": {"x": 3905.1071037316024, "y": -5469.183860793636}, "b2": {"x": 3901.888359912451, "y": -5468.325641341265}}}}, "630": {"name": "Glutathione:L-dopamine-o-quinone S-transferase", "bigg_id": "DPAMQGST_L", "reversibility": true, "label_x": 4886.701504154797, "label_y": -5443.492325969228, "gene_reaction_rule": "GSTM3 or GSTM1 or GSTT1 or GSTP1 or GSTA2 or GSTO1 or LANCL1 or GSTM4 or MGST2 or GSTM2", "genes": [{"name": "G_GSTM3", "annotation": {"bgee.gene": "ENSG00000134202", "biogrid": "109202", "brenda": "2.5.1.18", "ccds": "CCDS812.1", "cdd": ["cd03209", "cd03075"], "chembl.target": "CHEMBL2242", "dbsnp": "rs7483", "drugbank": ["DB00143", "DB00163", "DB00291", "DB00321", "DB03310", "DB03619", "DB14001", "DB14002", "DB14924"], "ec-code": "2.5.1.18", "eggnog": "KOG1695", "ena.embl": ["J05459", "AF043105", "BT019945", "BC000088", "BC008790"], "ensembl": "ENSG00000134202", "genecards": "GSTM3", "genetree": "ENSGT00940000157663", "genewiki": "GSTM3", "go": ["0004364", "0005634", "0005737", "0005829", "0006749", "0008065", "0018916", "0019899", "0035686", "0042178", "0042802", "0042803", "0043295", "0043627", "0045171", "0070062", "0070458"], "hgnc": "4635", "hgnc.symbol": "GSTM3", "hogenom": "CLU_039475_2_0_1", "hpa": "ENSG00000134202", "interpro": ["IPR010987", "IPR036282", "IPR040079", "IPR004045", "IPR004046", "IPR003081", "IPR036249"], "kegg.genes": "hsa:2947", "mgi": "MGI:1309466", "mim": "138390", "ncbigene": "2947", "nextprot": "NX_P21266", "oma.grp": "KWANKRA", "orphanet": "586", "orthodb": "5488107at2759", "panther.family": ["PTHR11571", "PTHR11571:SF133"], "pdb": "3GTU", "pfam": ["PF00043", "PF02798"], "pharmgkb.gene": "PA29024", "prints": "PR01267", "prosite": ["PS50405", "PS50404"], "proteomicsdb.protein": "53855", "pubchem.compound": ["11065", "124886", "14985", "2160", "222528", "2708", "65359"], "reactome": "R-HSA-156590", "refseq": "NP_000840.2", "sbo": "SBO:0000243", "smr": "P21266", "supfam": ["SSF47616", "SSF52833"], "taxonomy": "9606", "treefam": "TF353040", "uniparc": "UPI000013CF17", "uniprot": "P21266", "uniprot.chain": "PRO_0000185822"}, "bigg_id": "GSTM3"}, {"name": "G_GSTM1", "annotation": {"bgee.gene": "ENSG00000134184", "biogrid": "109199", "brenda": "2.5.1.18", "ccds": ["CCDS809.1", "CCDS810.1"], "cdd": ["cd03209", "cd03075"], "chembl.target": "CHEMBL2081", "dbsnp": ["rs1065411", "rs449856"], "drugbank": ["DB00143", "DB00291", "DB00316", "DB00321", "DB00515", "DB00526", "DB00608", "DB00958", "DB00993", "DB01008", "DB01020", "DB01834", "DB02165", "DB02458", "DB03310", "DB03314", "DB03619", "DB04187", "DB11672", "DB14924"], "ec-code": "2.5.1.18", "eggnog": "KOG1695", "ena.embl": ["X08020", "J03817", "AY510272", "AY532926", "AY532927", "CR541868", "BC024005", "X68676", "X51451"], "ensembl": "ENSG00000134184", "genecards": "GSTM1", "genetree": "ENSGT00940000160258", "genewiki": "Glutathione_S-transferase_Mu_1", "go": ["0004364", "0005737", "0005829", "0006693", "0006749", "0018916", "0019899", "0042178", "0042803", "0043295", "0045171", "0051122", "0070458", "1901687"], "hgnc": "4632", "hgnc.symbol": "GSTM1", "hpa": "ENSG00000134184", "interpro": ["IPR010987", "IPR036282", "IPR040079", "IPR004045", "IPR004046", "IPR003081", "IPR036249"], "kegg.genes": "hsa:2944", "mgi": ["MGI:106026", "MGI:1309467", "MGI:95860", "MGI:95861"], "mim": "138350", "ncbigene": "2944", "nextprot": "NX_P09488", "oma.grp": "SIDPHAN", "panther.family": ["PTHR11571", "PTHR11571:SF247"], "pdb": ["1GTU", "1XW6", "1XWK", "1YJ6", "2F3M", "7BEU"], "pfam": ["PF00043", "PF02798"], "pharmgkb.gene": "PA182", "prints": "PR01267", "prosite": ["PS50405", "PS50404"], "proteomicsdb.protein": ["52227", "52228"], "pubchem.compound": ["10339178", "11065", "11947679", "124886", "1983", "2160", "222528", "2265", "2478", "2708", "2719", "27661", "5702198", "64927", "65359", "969516"], "reactome": ["R-HSA-156590", "R-HSA-9748787", "R-HSA-9753281"], "refseq": ["NP_000552.2", "NP_666533.1"], "sbo": "SBO:0000243", "smpdb": ["SMP0000447", "SMP0000604"], "smr": "P09488", "supfam": ["SSF47616", "SSF52833"], "taxonomy": "9606", "treefam": "TF353040", "uniparc": "UPI000013C9C1", "uniprot": "P09488", "uniprot.chain": "PRO_0000185816"}, "bigg_id": "GSTM1"}, {"name": "G_GSTT1", "annotation": {"bgee.gene": "ENSG00000277656", "biogrid": "109207", "brenda": "2.5.1.18", "cdd": ["cd03183", "cd03050"], "chembl.target": "CHEMBL2141", "dbsnp": ["rs1601976480", "rs1601989145", "rs2266637", "rs1601989046"], "drugbank": ["DB00143", "DB00291", "DB00321", "DB00515", "DB00526", "DB00773", "DB00958", "DB03310", "DB03619", "DB09221"], "ec-code": "2.5.1.18", "ena.embl": ["X79389", "AF435971", "AF240786", "AB057594", "CR456499", "BT019951", "AP000351", "Z84718", "BC007065"], "genecards": "GSTT1", "genewiki": "GSTT1", "go": ["0004364", "0004602", "0005737", "0005829", "0006749", "0070062"], "hgnc": "4641", "hgnc.symbol": "GSTT1", "interpro": ["IPR010987", "IPR036282", "IPR040079", "IPR004045", "IPR004046", "IPR040077", "IPR040075", "IPR036249"], "kegg.genes": "hsa:2952", "mgi": "MGI:107379", "mim": "600436", "ncbigene": "2952", "nextprot": "NX_P30711", "orthodb": "1199296at2759", "panther.family": ["PTHR43917", "PTHR43917:SF9"], "pdb": ["2C3N", "2C3Q", "2C3T"], "pfam": ["PF00043", "PF13417"], "pharmgkb.gene": "PA183", "prosite": ["PS50405", "PS50404"], "proteomicsdb.protein": ["54733", "66376"], "pubchem.compound": ["10339178", "11065", "11947679", "124886", "2160", "222528", "2708", "36462", "5702198", "65359", "6918092"], "reactome": ["R-HSA-156590", "R-HSA-9753281"], "references": ["pubmed:18614565", "pubmed:26474164", "pubmed:28263177", "pubmed:28689405", "pubmed:30327373", "pubmed:35858567", "pubmed:36346805"], "refseq": ["NP_000844.2", "NP_001280736.1", "NP_001280737.1", "NP_001280738.1", "NP_001280739.1", "NP_001280740.1", "NP_001280741.1"], "sbo": "SBO:0000243", "smpdb": "SMP0000640", "smr": "P30711", "supfam": ["SSF47616", "SSF52833"], "taxonomy": "9606", "treefam": "TF325759", "uniparc": "UPI000004A942", "uniprot": "P30711", "uniprot.chain": "PRO_0000185938"}, "bigg_id": "GSTT1"}, {"name": "G_GSTP1", "annotation": {"bgee.gene": "ENSG00000084207", "biogrid": "109205", "brenda": "2.5.1.18", "ccds": "CCDS41679.1", "cdd": ["cd03210", "cd03076"], "chembl.target": "CHEMBL3902", "dbsnp": ["rs1695", "rs1138272", "rs41462048"], "drugbank": ["DB00143", "DB00163", "DB00197", "DB00291", "DB00316", "DB00321", "DB00363", "DB00515", "DB00526", "DB00773", "DB00903", "DB00958", "DB01008", "DB01242", "DB01834", "DB01915", "DB02633", "DB03003", "DB03310", "DB03619", "DB03686", "DB03814", "DB04132", "DB04972", "DB05460", "DB06246", "DB07849", "DB08370", "DB11672", "DB11831", "DB13014", "DB14001", "DB14002", "DB14635", "DB14924"], "drugcentral": ["701", "1071", "3613"], "ec-code": "2.5.1.18", "eggnog": "KOG1695", "ena.embl": ["X06547", "M24485", "X08058", "X08094", "X08095", "X08096", "X15480", "U12472", "U30897", "U62589", "U21689", "BT019949", "BT019950", "CR450361", "AY324387", "BC010915"], "ensembl": "ENSG00000084207", "genecards": "GSTP1", "genetree": "ENSGT00940000162460", "genewiki": "GSTP1", "go": ["0000302", "0002674", "0004364", "0004602", "0005504", "0005576", "0005615", "0005634", "0005737", "0005739", "0005829", "0006469", "0006693", "0006749", "0006805", "0007417", "0008432", "0009890", "0010804", "0019207", "0031982", "0032691", "0032720", "0032872", "0032873", "0032930", "0034774", "0035726", "0035730", "0035731", "0035732", "0043066", "0043124", "0043407", "0043409", "0043508", "0043651", "0048147", "0051122", "0051771", "0070026", "0070062", "0070372", "0070373", "0070664", "0071222", "0071638", "0097057", "1901687", "1904813", "2001237"], "hgnc": "4638", "hgnc.symbol": "GSTP1", "hpa": "ENSG00000084207", "interpro": ["IPR010987", "IPR036282", "IPR040079", "IPR004045", "IPR004046", "IPR003082", "IPR036249"], "kegg.genes": "hsa:2950", "mgi": ["MGI:2385078", "MGI:3782108", "MGI:95864", "MGI:95865"], "mim": "134660", "ncbigene": "2950", "nextprot": "NX_P09211", "oma.grp": "IKPKMIF", "orthodb": "5302341at2759", "panther.family": ["PTHR11571", "PTHR11571:SF255"], "pdb": ["10GS", "11GS", "12GS", "13GS", "14GS", "16GS", "17GS", "18GS", "19GS", "1AQV", "1AQW", "1AQX", "1EOG", "1EOH", "1GSS", "1KBN", "1LBK", "1MD3", "1MD4", "1PGT", "1PX6", "1PX7", "1ZGN", "20GS", "22GS", "2A2R", "2A2S", "2GSS", "2J9H", "2PGT", "3CSH", "3CSI", "3CSJ", "3DD3", "3DGQ", "3GSS", "3GUS", "3HJM", "3HJO", "3HKR", "3IE3", "3KM6", "3KMN", "3KMO", "3N9J", "3PGT", "4GSS", "4PGT", "5DAK", "5DAL", "5DCG", "5DDL", "5DJL", "5DJM", "5GSS", "5J41", "5JCW", "5L6X", "5X79", "6AP9", "6GSS", "6LLX", "6Y1E", "7BIA", "7GSS", "7XBA", "8GSS", "9GSS"], "pfam": ["PF14497", "PF02798"], "pharmgkb.gene": "PA29028", "prints": "PR01268", "prosite": ["PS50405", "PS50404"], "proteomicsdb.protein": "52207", "pubchem.compound": ["10339178", "11065", "11947679", "124886", "14985", "1983", "2160", "222528", "2478", "2708", "2801", "2818", "3278", "36462", "5281051", "5472495", "5591", "5702198", "65359", "68539", "6918092", "969516"], "reactome": ["R-HSA-156590", "R-HSA-3299685", "R-HSA-6798695", "R-HSA-9753281"], "references": "pubmed:21377322", "refseq": "NP_000843.1", "sbo": "SBO:0000243", "smpdb": "SMP0000640", "smr": "P09211", "supfam": ["SSF47616", "SSF52833"], "taxonomy": "9606", "treefam": "TF105321", "uniparc": "UPI000011028B", "uniprot": "P09211", "uniprot.chain": "PRO_0000185900"}, "bigg_id": "GSTP1"}, {"name": "G_GSTA2", "annotation": {"bgee.gene": "ENSG00000244067", "biocyc": "MetaCyc:HS01846-MONOMER", "biogrid": "109194", "brenda": "2.5.1.18", "ccds": "CCDS4944.1", "cdd": ["cd03208", "cd03077"], "chembl.target": "CHEMBL2241", "dbsnp": ["rs2234951", "rs2180314", "rs2266631", "rs6577"], "drugbank": ["DB00143", "DB00163", "DB00291", "DB00321", "DB00608", "DB00636", "DB00903", "DB00993", "DB01008", "DB03310", "DB03619", "DB14001", "DB14002"], "ec-code": "2.5.1.18", "eggnog": "KOG1695", "ena.embl": ["M16594", "S45640", "S45627", "S45629", "S45636", "S45637", "S45639", "X65727", "X65728", "X65729", "X65730", "X65731", "X65732", "AL109918", "BC002895"], "ensembl": "ENSG00000244067", "genecards": "GSTA2", "genetree": "ENSGT00940000164034", "genewiki": "GSTA2", "go": ["0004364", "0005829", "0006749", "0006805", "0030855", "0070062"], "hgnc": "4627", "hgnc.symbol": "GSTA2", "hogenom": "CLU_039475_4_0_1", "hpa": "ENSG00000244067", "interpro": ["IPR010987", "IPR036282", "IPR040079", "IPR004045", "IPR003080", "IPR004046", "IPR036249"], "kegg.genes": "hsa:2939", "mgi": ["MGI:1095417", "MGI:3704339", "MGI:3826440", "MGI:95863"], "mim": "138360", "ncbigene": "2939", "nextprot": "NX_P09210", "oma.grp": "EMIMQLP", "orthodb": "3412208at2759", "panther.family": ["PTHR11571", "PTHR11571:SF107"], "pdb": ["1AGS", "2VCT", "2WJU", "4ACS"], "pfam": ["PF00043", "PF02798"], "pharmgkb.gene": "PA29017", "prints": "PR01266", "prosite": ["PS50405", "PS50404"], "proteomicsdb.protein": "52206", "pubchem.compound": ["11065", "124886", "14985", "2160", "222528", "2265", "2478", "2708", "2719", "2796", "3278", "64927", "65359"], "reactome": ["R-HSA-156590", "R-HSA-8950505", "R-HSA-9748787"], "refseq": ["NP_000837.3", "XP_011512834.1"], "sbo": "SBO:0000243", "smr": "P09210", "supfam": ["SSF47616", "SSF52833"], "taxonomy": "9606", "treefam": "TF105321", "uniparc": "UPI0000072E13", "uniprot": "P09210", "uniprot.chain": "PRO_0000185784"}, "bigg_id": "GSTA2"}, {"name": "G_GSTO1", "annotation": {"bgee.gene": "ENSG00000148834", "biocyc": "MetaCyc:HS07564-MONOMER", "biogrid": "114836", "brenda": ["1.20.4.2", "1.8.5.1", "2.5.1.18"], "ccds": ["CCDS53572.1", "CCDS53573.1", "CCDS7555.1"], "cdd": ["cd03184", "cd03055"], "chembl.target": "CHEMBL3174", "dbsnp": ["rs45529437", "rs11509436", "rs4925", "rs11509438", "rs11509439"], "drugbank": ["DB00143", "DB00163", "DB14001", "DB14002"], "drugcentral": ["1071", "1990", "2377", "4483"], "ec-code": ["1.20.4.2", "1.8.5.1", "2.5.1.18"], "eggnog": "KOG0406", "ena.embl": ["U90313", "AF212303", "AY817669", "BX537431", "AL139341", "CH471066", "BC000127"], "ensembl": "ENSG00000148834", "genecards": "GSTO1", "genetree": "ENSGT00940000155351", "genewiki": "GSTO1", "go": ["0004364", "0005737", "0005829", "0006749", "0010880", "0010881", "0014810", "0016491", "0019852", "0042178", "0045174", "0050610", "0060315", "0060316", "0070062", "0071243"], "hgnc": "13312", "hgnc.symbol": "GSTO1", "hpa": "ENSG00000148834", "interpro": ["IPR010987", "IPR036282", "IPR004045", "IPR004046", "IPR005442", "IPR045073", "IPR036249"], "iuphar.receptor": "3110", "kegg.genes": "hsa:9446", "mgi": "MGI:1342273", "mim": "605482", "ncbigene": "9446", "nextprot": "NX_P78417", "oma.grp": "ADHYSHR", "orthodb": "103277at2759", "panther.family": ["PTHR43968", "PTHR43968:SF5"], "pdb": ["1EEM", "3LFL", "3VLN", "4IS0", "4YQM", "4YQU", "4YQV", "5UEH", "5V3Q", "5YVN", "5YVO", "6MHB", "6MHC", "6MHD", "6PNM", "6PNN", "6PNO"], "pfam": ["PF14497", "PF13409"], "pharmgkb.gene": "PA133787054", "prints": "PR01625", "prosite": ["PS50405", "PS50404"], "proteomicsdb.protein": ["12755", "27484", "57621"], "pubchem.compound": ["124886", "14985"], "reactome": ["R-HSA-156581", "R-HSA-156590", "R-HSA-196836", "R-HSA-8950505"], "references": ["pubmed:10783391", "pubmed:8660320"], "refseq": ["NP_001177931.1", "NP_001177932.1", "NP_004823.1"], "sbo": "SBO:0000243", "smr": "P78417", "supfam": ["SSF47616", "SSF52833"], "taxonomy": "9606", "treefam": "TF105325", "uniparc": "UPI00000465CE", "uniprot": "P78417", "uniprot.chain": "PRO_0000185884"}, "bigg_id": "GSTO1"}, {"name": "G_LANCL1", "annotation": {"bgee.gene": "ENSG00000115365", "biogrid": "115599", "ccds": "CCDS2392.1", "cdd": "cd04794", "ec-code": "2.5.1.18", "eggnog": "KOG2787", "ena.embl": ["Y11395", "AJ289236", "AJ289237", "AJ289238", "AJ289239", "BC028685"], "genecards": "LANCL1", "genetree": "ENSGT00530000063186", "go": ["0004364", "0004930", "0005737", "0005886", "0005975", "0007186", "0008270", "0017124", "0031179", "0043295", "0050750", "1990748"], "hgnc": "6508", "hgnc.symbol": "LANCL1", "hogenom": "CLU_036244_0_0_1", "hpa": "ENSG00000115365", "interpro": ["IPR012341", "IPR007822", "IPR020464"], "kegg.genes": "hsa:10314", "mgi": "MGI:1336997", "mim": "604155", "ncbigene": "10314", "nextprot": "NX_O43813", "oma.grp": "YSLVFIN", "orthodb": "1377744at2759", "panther.family": ["PTHR12736:SF5", "PTHR12736"], "pdb": ["3E6U", "3E73", "8CZK", "8CZL", "8D0V", "8D19"], "pfam": "PF05147", "pharmgkb.gene": "PA30293", "prints": ["PR01951", "PR01950"], "proteomicsdb.protein": "49178", "references": ["pubmed:15811525", "pubmed:9512664"], "refseq": ["NP_001130046.1", "NP_001130047.1", "NP_006046.1"], "sbo": "SBO:0000243", "smart": "SM01260", "smr": "O43813", "supfam": "SSF158745", "taxonomy": "9606", "treefam": "TF300068", "uniparc": "UPI0000073D7C", "uniprot": "O43813", "uniprot.chain": "PRO_0000191268"}, "bigg_id": "LANCL1"}, {"name": "G_GSTM4", "annotation": {"bgee.gene": "ENSG00000168765", "biocyc": "MetaCyc:HS09817-MONOMER", "biogrid": "109203", "brenda": "2.5.1.18", "ccds": ["CCDS806.1", "CCDS807.1"], "cdd": ["cd03209", "cd03075"], "chembl.target": "CHEMBL2100", "dbsnp": ["rs3211190", "rs17838158", "rs112611763", "rs112330158", "rs200675176", "rs149370166"], "drugbank": ["DB00143", "DB00291", "DB00321", "DB03003", "DB03032", "DB03310", "DB03597", "DB03619", "DB03706", "DB04132"], "ec-code": ["2.5.1.18", "4.4.1.20"], "eggnog": "KOG1695", "ena.embl": ["M96234", "M96233", "X68677", "M99422", "DQ062813", "CR541869", "AK291880", "AC000031", "CH471122", "BC015513", "BC108729", "X56837"], "ensembl": "ENSG00000168765", "genecards": "GSTM4", "genetree": "ENSGT00940000154679", "genewiki": "GSTM4", "go": ["0004364", "0004464", "0005737", "0005829", "0006749", "0018916", "0019899", "0042178", "0042759", "0042803", "0043295", "0045171"], "hgnc": "4636", "hgnc.symbol": "GSTM4", "hpa": "ENSG00000168765", "interpro": ["IPR010987", "IPR036282", "IPR040079", "IPR004045", "IPR004046", "IPR003081", "IPR036249"], "kegg.genes": "hsa:2948", "mgi": "MGI:95862", "mim": "138333", "ncbigene": "2948", "nextprot": "NX_Q03013", "oma.grp": "WRTAQWC", "orthodb": "5488107at2759", "panther.family": ["PTHR11571", "PTHR11571:SF137"], "pdb": "4GTU", "pfam": ["PF00043", "PF02798"], "pharmgkb.gene": "PA29026", "prints": "PR01267", "prosite": ["PS50405", "PS50404"], "proteomicsdb.protein": ["58159", "58160", "62190"], "pubchem.compound": ["11065", "124886", "2160", "222528", "2708", "65359"], "reactome": ["R-HSA-156590", "R-HSA-9026762"], "refseq": ["NP_000841.1", "NP_671489.1"], "sbo": "SBO:0000243", "smr": "Q03013", "supfam": ["SSF47616", "SSF52833"], "taxonomy": "9606", "treefam": "TF353040", "uniparc": "UPI000012BCE8", "uniprot": "Q03013", "uniprot.chain": "PRO_0000185824"}, "bigg_id": "GSTM4"}, {"name": "G_MGST2", "annotation": {"bgee.gene": "ENSG00000085871", "biogrid": "110414", "ccds": ["CCDS3749.1", "CCDS56339.1"], "chembl.target": "CHEMBL1743185", "dbsnp": "rs8192111", "drugbank": ["DB00143", "DB01008", "DB14924"], "ec-code": ["1.11.1.-", "2.5.1.18", "4.4.1.20"], "eggnog": "ENOG502S082", "ena.embl": ["U77604", "CR407640", "AY341028", "AC108053", "AC112236", "BC025416", "BG519599"], "ensembl": "ENSG00000085871", "genecards": "MGST2", "genetree": "ENSGT00940000160288", "genewiki": "MGST2", "go": ["0004364", "0004464", "0004602", "0005635", "0005783", "0005789", "0005886", "0006629", "0006750", "0008047", "0010243", "0016020", "0019370", "0032496", "0042802", "0043231", "0043295", "0046466", "0050729"], "hgnc": "7063", "hgnc.symbol": "MGST2", "hogenom": "CLU_110291_3_0_1", "hpa": "ENSG00000085871", "interpro": ["IPR001446", "IPR018295", "IPR023352", "IPR001129"], "kegg.genes": "hsa:4258", "mgi": "MGI:2448481", "mim": "601733", "ncbigene": "4258", "nextprot": "NX_Q99735", "oma.grp": "HKYFWGY", "orthodb": "5396066at2759", "panther.family": ["PTHR10250", "PTHR10250:SF13"], "pdb": ["6SSR", "6SSS", "6SSU", "6SSW"], "pfam": "PF01124", "pharmgkb.gene": "PA30792", "prints": "PR00488", "prosite": "PS01297", "proteomicsdb.protein": ["13587", "78451"], "pubchem.compound": ["124886", "2478"], "reactome": ["R-HSA-156590", "R-HSA-5423646"], "refseq": ["NP_001191295.1", "NP_001191297.1", "NP_002404.1", "XP_016863700.1", "XP_016863701.1", "XP_016863702.1"], "sbo": "SBO:0000243", "smr": "Q99735", "supfam": "SSF161084", "taxonomy": "9606", "treefam": "TF105328", "uniparc": "UPI000000128A", "uniprot": "Q99735", "uniprot.chain": "PRO_0000217740"}, "bigg_id": "MGST2"}, {"name": "G_GSTM2", "annotation": {"bgee.gene": "ENSG00000213366", "biogrid": "109201", "bmrb": "P28161", "brenda": "2.5.1.18", "ccds": ["CCDS44192.1", "CCDS808.1"], "cdd": ["cd03209", "cd03075"], "chembl.target": "CHEMBL4589", "dbsnp": "rs2229050", "drugbank": ["DB00143", "DB00291", "DB00321", "DB02458", "DB03310", "DB03619", "DB04701"], "ec-code": "2.5.1.18", "eggnog": "KOG1695", "ena.embl": ["M63509", "AK299482", "BT019947", "AC000031", "AC000032", "BC105038", "BC105066"], "ensembl": "ENSG00000213366", "genecards": "GSTM2", "genetree": "ENSGT00940000155416", "genewiki": "GSTM2", "go": ["0004364", "0004602", "0005102", "0005504", "0005737", "0005829", "0006749", "0010880", "0010881", "0014809", "0016529", "0018916", "0019899", "0042178", "0042803", "0043295", "0043651", "0045171", "0051122", "0055119", "0060315", "0060316", "0070062", "0070458", "0071313"], "hgnc": "4634", "hgnc.symbol": "GSTM2", "hpa": "ENSG00000213366", "interpro": ["IPR010987", "IPR036282", "IPR040079", "IPR004045", "IPR004046", "IPR003081", "IPR036249"], "kegg.genes": "hsa:2946", "mgi": "MGI:1915562", "mim": "138380", "ncbigene": "2946", "nextprot": "NX_P28161", "oma.grp": "WIFESGA", "orthodb": "5488107at2759", "panther.family": ["PTHR11571", "PTHR11571:SF254"], "pdb": ["1HNA", "1HNB", "1HNC", "1XW5", "1YKC", "2AB6", "2C4J", "2GTU", "3GTU", "3GUR", "5HWL"], "pfam": ["PF00043", "PF02798"], "pharmgkb.gene": "PA29023", "prints": "PR01267", "prosite": ["PS50405", "PS50404"], "proteomicsdb.protein": ["19925", "54450"], "pubchem.compound": ["11065", "124886", "2160", "222528", "2708", "65359"], "reactome": "R-HSA-156590", "refseq": ["NP_000839.1", "NP_001135840.1"], "sbo": "SBO:0000243", "smr": "P28161", "supfam": ["SSF47616", "SSF52833"], "taxonomy": "9606", "treefam": "TF353040", "uniparc": "UPI000013CAC9", "uniprot": "P28161", "uniprot.chain": "PRO_0000185818"}, "bigg_id": "GSTM2"}], "metabolites": [{"bigg_id": "5sgthdpam__L_c", "coefficient": 1}, {"bigg_id": "dpamqn__L_c", "coefficient": -1}, {"bigg_id": "gthrd_c", "coefficient": -1}], "segments": {"4239": {"from_node_id": "4484", "to_node_id": "4485", "b1": null, "b2": null}, "4240": {"from_node_id": "4486", "to_node_id": "4485", "b1": null, "b2": null}, "4241": {"from_node_id": "4486", "to_node_id": "4487", "b1": {"x": 4899.695345838496, "y": -5412.045072404823}, "b2": {"x": 4964.386584068696, "y": -5370.511363994912}}, "4242": {"from_node_id": "4484", "to_node_id": "4462", "b1": {"x": 4833.254090214432, "y": -5463.441176839866}, "b2": {"x": 4782.3041722578455, "y": -5492.593425390039}}, "4243": {"from_node_id": "4484", "to_node_id": "4488", "b1": {"x": 4830.090220899001, "y": -5465.8886103843915}, "b2": {"x": 4832.957872238723, "y": -5468.420143899741}}}}, "631": {"name": "Oxidation of L-dopa-o-semiquinone via O2", "bigg_id": "DOPASQOX_L", "reversibility": false, "label_x": 3759.5598845003815, "label_y": -5819.264945434388, "gene_reaction_rule": "", "genes": [], "metabolites": [{"bigg_id": "dopaqn__L_c", "coefficient": 1}, {"bigg_id": "dopasqn__L_c", "coefficient": -1}, {"bigg_id": "h_c", "coefficient": 1}, {"bigg_id": "o2_c", "coefficient": -1}, {"bigg_id": "o2s_c", "coefficient": 1}], "segments": {"4244": {"from_node_id": "4490", "to_node_id": "4491", "b1": null, "b2": null}, "4245": {"from_node_id": "4492", "to_node_id": "4491", "b1": null, "b2": null}, "4246": {"from_node_id": "4492", "to_node_id": "4457", "b1": {"x": 3987.3831266878815, "y": -5785.274588989076}, "b2": {"x": 3987.3831266878815, "y": -5585.375294948168}}, "4247": {"from_node_id": "4490", "to_node_id": "4489", "b1": {"x": 3987.3831266878815, "y": -5869.274588989076}, "b2": {"x": 3987.3831266878815, "y": -5922.17945181281}}, "4248": {"from_node_id": "4492", "to_node_id": "4494", "b1": {"x": 3987.3831266878815, "y": -5781.274588989076}, "b2": {"x": 3982.5576632426682, "y": -5784.553725136651}}, "4249": {"from_node_id": "4490", "to_node_id": "4495", "b1": {"x": 3987.3831266878815, "y": -5873.274588989076}, "b2": {"x": 3981.267252604167, "y": -5872.487210273743}}, "4250": {"from_node_id": "4492", "to_node_id": "4496", "b1": {"x": 3987.3831266878815, "y": -5781.274588989076}, "b2": {"x": 3984.723795572917, "y": -5782.557448281183}}}}, "633": {"name": "Oxidation of L-dopa via superoxide", "bigg_id": "DOPAO2SX_L", "reversibility": false, "label_x": 3775.4832243441315, "label_y": -6243.846501350403, "gene_reaction_rule": "", "genes": [], "metabolites": [{"bigg_id": "dopa__L_c", "coefficient": -1}, {"bigg_id": "dopasqn__L_c", "coefficient": 1}, {"bigg_id": "h2o2_c", "coefficient": 1}, {"bigg_id": "h_c", "coefficient": -1}, {"bigg_id": "o2s_c", "coefficient": -1}], "segments": {"4258": {"from_node_id": "4504", "to_node_id": "4505", "b1": null, "b2": null}, "4259": {"from_node_id": "4506", "to_node_id": "4505", "b1": null, "b2": null}, "4260": {"from_node_id": "4504", "to_node_id": "4507", "b1": {"x": 3987.3831266878815, "y": -6305.798283576965}, "b2": {"x": 3987.3831266878815, "y": -6434.223709663394}}, "4261": {"from_node_id": "4506", "to_node_id": "4489", "b1": {"x": 3987.3831266878815, "y": -6221.798283576965}, "b2": {"x": 3987.3831266878815, "y": -6039.67945181281}}, "4262": {"from_node_id": "4506", "to_node_id": "4508", "b1": {"x": 3987.3831266878815, "y": -6217.798283576965}, "b2": {"x": 3990.4473116801682, "y": -6224.439717292786}}, "4263": {"from_node_id": "4504", "to_node_id": "4509", "b1": {"x": 3987.3831266878815, "y": -6309.798283576965}, "b2": {"x": 3980.59326171875, "y": -6310.408619880676}}, "4264": {"from_node_id": "4504", "to_node_id": "4510", "b1": {"x": 3987.3831266878815, "y": -6309.798283576965}, "b2": {"x": 3986.73828125, "y": -6308.50784778595}}}}, "634": {"name": "Disproportionation of L-dopa-o-semiquinone", "bigg_id": "DOPASQDP_L", "reversibility": false, "label_x": 3573.3059956114967, "label_y": -5969.146492828435, "gene_reaction_rule": "", "genes": [], "metabolites": [{"bigg_id": "dopa__L_c", "coefficient": 1}, {"bigg_id": "dopaqn__L_c", "coefficient": 1}, {"bigg_id": "dopasqn__L_c", "coefficient": -2}], "segments": {"4265": {"from_node_id": "4511", "to_node_id": "4512", "b1": null, "b2": null}, "4266": {"from_node_id": "4513", "to_node_id": "4512", "b1": null, "b2": null}, "4267": {"from_node_id": "4513", "to_node_id": "4507", "b1": {"x": 3680.1853901427467, "y": -5976.946846832341}, "b2": {"x": 3641.6472868441315, "y": -6222.805985054019}}, "4268": {"from_node_id": "4513", "to_node_id": "4457", "b1": {"x": 3680.2024799864967, "y": -5979.601876129216}, "b2": {"x": 3712.026994839888, "y": -5639.603108668871}}, "4269": {"from_node_id": "4511", "to_node_id": "4489", "b1": {"x": 3931.4759174864967, "y": -5980.92945181281}, "b2": {"x": 3928.6331266878815, "y": -5980.92945181281}}}}, "635": {"name": "L-dopa-o-quinone:NADH reductase (1e-)", "bigg_id": "DOPAQ1ERx_L", "reversibility": false, "label_x": 4179.9969482421875, "label_y": -5863.052726196107, "gene_reaction_rule": "CYB5R3 or (CYB5R3 and CYB5B) or (CYB5R3 and CYB5A)", "genes": [{"name": "G_CYB5R3", "annotation": {"bgee.gene": "ENSG00000100243", "biocyc": "MetaCyc:HS02015-MONOMER", "biogrid": "108071", "brenda": "1.6.2.2", "ccds": ["CCDS14040.1", "CCDS33658.1", "CCDS54535.1"], "cdd": "cd06183", "chembl.target": "CHEMBL2146", "dbsnp": ["rs121965007", "rs1130706", "rs121965013", "rs121965009", "rs1800457", "rs121965006", "rs121965008", "rs201232518", "rs121965011", "rs121965015", "rs121965017", "rs794728012", "rs121965016", "rs121965012"], "dip": "DIP-50463N", "drugbank": ["DB00157", "DB03147", "DB09130"], "ec-code": "1.6.2.2", "eggnog": "KOG0534", "ena.embl": ["M28713", "M28705", "M28706", "M28707", "M28708", "M28709", "M28710", "M28711", "Y09501", "AF361370", "AJ010116", "AJ010117", "AJ010118", "AY341030", "BT009821", "CR456435", "AF061830", "AF061831", "AK302204", "Z93241", "BC004821", "AJ310899", "AJ310900", "M16461", "M16462"], "ensembl": "ENSG00000100243", "genecards": "CYB5R3", "genetree": "ENSGT00940000153962", "genewiki": "CYB5R3", "go": ["0004128", "0005576", "0005737", "0005739", "0005741", "0005783", "0005789", "0005811", "0005829", "0005833", "0006695", "0006809", "0008015", "0016020", "0016208", "0031966", "0035578", "0043531", "0051287", "0071949", "1903958"], "hgnc": "2873", "hgnc.symbol": "CYB5R3", "hogenom": "CLU_003827_9_2_1", "hpa": "ENSG00000100243", "interpro": ["IPR001834", "IPR008333", "IPR017927", "IPR001709", "IPR039261", "IPR001433", "IPR017938"], "kegg.genes": "hsa:1727", "mgi": "MGI:94893", "mim": ["250800", "613213"], "ncbigene": "1727", "nextprot": "NX_P00387", "oma.grp": "KGPEMQK", "orphanet": "621", "orthodb": "979728at2759", "panther.family": ["PTHR19370", "PTHR19370:SF121"], "pdb": ["1UMK", "7THG", "7TNV", "7TSW", "7W3O"], "pfam": ["PF00970", "PF00175"], "pharmgkb.gene": "PA27331", "prints": ["PR00406", "PR00371"], "prosite": "PS51384", "proteomicsdb.protein": ["51238", "51239", "51240"], "reactome": ["R-HSA-196836", "R-HSA-211945", "R-
[truncated: 9,410,151 more chars]
