# Supplementary material for: RBC-GEM: A genome-scale metabolic model for systems biology of the human red blood cell
Source: PLoS Comput Biol. 2025 Mar 12;21(3):e1012109. doi: 10.1371/journal.pcbi.1012109 (PMC11925312; doi:10.1371/journal.pcbi.1012109)
Supplement: S4 File — The map is provided in multiple different formats for accessibility, including a browsable HTML file, a PDF file, and the original JSON file for Escher. The EscherConverter 1.2 software was used to generate analogous SBML layout and SBGN files from the map JSON. (ZIP) [file pcbi.1012109.s006.zip › S4_File/RBC-GEM.full.map.sbgn]

<?xml version='1.0' encoding='utf-8' standalone='no'?>
<!-- Created by EscherConverter version 1.2.1 on 2024-03-13 at 24:57:49 PDT with JSBML version 1.4. -->
<sbml xmlns="http://www.sbml.org/sbml/level3/version1/core" layout:required="false" level="3" version="1" xmlns:layout="http://www.sbml.org/sbml/level3/version1/layout/version1">
  <model id="ieNthsfByp9v" name="RBC-GEM.full.map">
    <notes>
      <body xmlns="http://www.w3.org/1999/xhtml">
        <p>Last Modified Wed Mar 13 2024</p>
        <p>
          <a href="https://escher.github.io">Escher</a>
        </p>
      </body>
    </notes>
    <layout:listOfLayouts xmlns:layout="http://www.sbml.org/sbml/level3/version1/layout/version1" xmlns:xsi="http://www.w3.org/2001/XMLSchema-instance">
      <layout:layout layout:id="Escher_Layout" layout:name="Escher Layout">
        <layout:dimensions layout:depth="1" layout:height="3.4432068603515625E4" layout:width="3.2615263793945312E4" />
        <layout:listOfSpeciesGlyphs>
          <layout:speciesGlyph layout:id="sg_693" layout:species="ptrc_c" sboTerm="SBO:0000247">
            <layout:boundingBox>
              <layout:position layout:x="3641.024977158364" layout:y="1.0430336537566742E4" layout:z="0" />
              <layout:dimensions layout:depth="1" layout:height="30" layout:width="30" />
            </layout:boundingBox>
          </layout:speciesGlyph>
          <layout:speciesGlyph layout:id="sg_714" layout:species="aappal_c" sboTerm="SBO:0000247">
            <layout:boundingBox>
              <layout:position layout:x="3503.873779296875" layout:y="1.0428257349996195E4" layout:z="0" />
              <layout:dimensions layout:depth="1" layout:height="30" layout:width="30" />
            </layout:boundingBox>
          </layout:speciesGlyph>
          <layout:speciesGlyph layout:id="sg_715" layout:species="h2o2_c" sboTerm="SBO:0000247">
            <layout:boundingBox>
              <layout:position layout:x="3569.4188842773438" layout:y="1.0639038024902344E4" layout:z="0" />
              <layout:dimensions layout:depth="1" layout:height="20" layout:width="20" />
            </layout:boundingBox>
          </layout:speciesGlyph>
          <layout:speciesGlyph layout:id="sg_716" layout:species="h2o_c" sboTerm="SBO:0000247">
            <layout:boundingBox>
              <layout:position layout:x="3378.856964111328" layout:y="1.049539111328125E4" layout:z="0" />
              <layout:dimensions layout:depth="1" layout:height="20" layout:width="20" />
            </layout:boundingBox>
          </layout:speciesGlyph>
          <layout:speciesGlyph layout:id="sg_717" layout:species="o2_c" sboTerm="SBO:0000247">
            <layout:boundingBox>
              <layout:position layout:x="3328.078155517578" layout:y="1.0508690734863281E4" layout:z="0" />
              <layout:dimensions layout:depth="1" layout:height="20" layout:width="20" />
            </layout:boundingBox>
          </layout:speciesGlyph>
          <layout:speciesGlyph layout:id="sg_770" layout:species="_5mta_c" sboTerm="SBO:0000247">
            <layout:boundingBox>
              <layout:position layout:x="3634.6301068241623" layout:y="1.1746479770236545E4" layout:z="0" />
              <layout:dimensions layout:depth="1" layout:height="30" layout:width="30" />
            </layout:boundingBox>
          </layout:speciesGlyph>
          <layout:speciesGlyph layout:id="sg_771" layout:species="ametam_c" sboTerm="SBO:0000247">
            <layout:boundingBox>
              <layout:position layout:x="3995.3586565492487" layout:y="1.0603404898788853E4" layout:z="0" />
              <layout:dimensions layout:depth="1" layout:height="30" layout:width="30" />
            </layout:boundingBox>
          </layout:speciesGlyph>
          <layout:speciesGlyph layout:id="sg_772" layout:species="h_c" sboTerm="SBO:0000247">
            <layout:boundingBox>
              <layout:position layout:x="3733.229736328125" layout:y="1.0842506591796875E4" layout:z="0" />
              <layout:dimensions layout:depth="1" layout:height="20" layout:width="20" />
            </layout:boundingBox>
          </layout:speciesGlyph>
          <layout:speciesGlyph layout:id="sg_801" layout:species="h_c" sboTerm="SBO:0000247">
            <layout:boundingBox>
              <layout:position layout:x="3517.9220868937173" layout:y="1.1260834899902344E4" layout:z="0" />
              <layout:dimensions layout:depth="1" layout:height="20" layout:width="20" />
            </layout:boundingBox>
          </layout:speciesGlyph>
          <layout:speciesGlyph layout:id="sg_834" layout:species="_13dampp_c" sboTerm="SBO:0000247">
            <layout:boundingBox>
              <layout:position layout:x="2601.7783480780463" layout:y="1.1126548858642578E4" layout:z="0" />
              <layout:dimensions layout:depth="1" layout:height="30" layout:width="30" />
            </layout:boundingBox>
          </layout:speciesGlyph>
          <layout:speciesGlyph layout:id="sg_835" layout:species="_4abutn_c" sboTerm="SBO:0000247">
            <layout:boundingBox>
              <layout:position layout:x="2334.501739496467" layout:y="1.1395990142822266E4" layout:z="0" />
              <layout:dimensions layout:depth="1" layout:height="30" layout:width="30" />
            </layout:boundingBox>
          </layout:speciesGlyph>
          <layout:speciesGlyph layout:id="sg_836" layout:species="h2o2_c" sboTerm="SBO:0000247">
            <layout:boundingBox>
              <layout:position layout:x="2712.8287677764893" layout:y="1.1055793212890625E4" layout:z="0" />
              <layout:dimensions layout:depth="1" layout:height="20" layout:width="20" />
            </layout:boundingBox>
          </layout:speciesGlyph>
          <layout:speciesGlyph layout:id="sg_837" layout:species="o2_c" sboTerm="SBO:0000247">
            <layout:boundingBox>
              <layout:position layout:x="2607.842526544843" layout:y="1.0865872419906565E4" layout:z="0" />
              <layout:dimensions layout:depth="1" layout:height="20" layout:width="20" />
            </layout:boundingBox>
          </layout:speciesGlyph>
          <layout:speciesGlyph layout:id="sg_838" layout:species="spmd_c" sboTerm="SBO:0000247">
            <layout:boundingBox>
              <layout:position layout:x="3175.214090186225" layout:y="1.0887223449707031E4" layout:z="0" />
              <layout:dimensions layout:depth="1" layout:height="30" layout:width="30" />
            </layout:boundingBox>
          </layout:speciesGlyph>
          <layout:speciesGlyph layout:id="sg_876" layout:species="h2o2_c" sboTerm="SBO:0000247">
            <layout:boundingBox>
              <layout:position layout:x="3243.612189941406" layout:y="1.1340678771972656E4" layout:z="0" />
              <layout:dimensions layout:depth="1" layout:height="20" layout:width="20" />
            </layout:boundingBox>
          </layout:speciesGlyph>
          <layout:speciesGlyph layout:id="sg_877" layout:species="h2o_c" sboTerm="SBO:0000247">
            <layout:boundingBox>
              <layout:position layout:x="3107.009435170491" layout:y="1.1557625793457031E4" layout:z="0" />
              <layout:dimensions layout:depth="1" layout:height="20" layout:width="20" />
            </layout:boundingBox>
          </layout:speciesGlyph>
          <layout:speciesGlyph layout:id="sg_878" layout:species="o2_c" sboTerm="SBO:0000247">
            <layout:boundingBox>
              <layout:position layout:x="3138.8587109375" layout:y="1.1588714782714844E4" layout:z="0" />
              <layout:dimensions layout:depth="1" layout:height="20" layout:width="20" />
            </layout:boundingBox>
          </layout:speciesGlyph>
          <layout:speciesGlyph layout:id="sg_925" layout:species="h2o_c" sboTerm="SBO:0000247">
            <layout:boundingBox>
              <layout:position layout:x="2499.7658928385317" layout:y="1.0915013594222972E4" layout:z="0" />
              <layout:dimensions layout:depth="1" layout:height="20" layout:width="20" />
            </layout:boundingBox>
          </layout:speciesGlyph>
          <layout:speciesGlyph layout:id="sg_930" layout:species="N1aspmd_c" sboTerm="SBO:0000247">
            <layout:boundingBox>
              <layout:position layout:x="3275.547586279975" layout:y="1.0548802599225724E4" layout:z="0" />
              <layout:dimensions layout:depth="1" layout:height="30" layout:width="30" />
            </layout:boundingBox>
          </layout:speciesGlyph>
          <layout:speciesGlyph layout:id="sg_931" layout:species="accoa_c" sboTerm="SBO:0000247">
            <layout:boundingBox>
              <layout:position layout:x="3392.5582261657714" layout:y="1.0825574668205236E4" layout:z="0" />
              <layout:dimensions layout:depth="1" layout:height="20" layout:width="20" />
            </layout:boundingBox>
          </layout:speciesGlyph>
          <layout:speciesGlyph layout:id="sg_932" layout:species="coa_c" sboTerm="SBO:0000247">
            <layout:boundingBox>
              <layout:position layout:x="3357.3926988220214" layout:y="1.0636099853515625E4" layout:z="0" />
              <layout:dimensions layout:depth="1" layout:height="20" layout:width="20" />
            </layout:boundingBox>
          </layout:speciesGlyph>
          <layout:speciesGlyph layout:id="sg_933" layout:species="h_c" sboTerm="SBO:0000247">
            <layout:boundingBox>
              <layout:position layout:x="3393.886229095459" layout:y="1.0677269409179688E4" layout:z="0" />
              <layout:dimensions layout:depth="1" layout:height="20" layout:width="20" />
            </layout:boundingBox>
          </layout:speciesGlyph>
          <layout:speciesGlyph layout:id="sg_943" layout:species="N1sprm_c" sboTerm="SBO:0000247">
            <layout:boundingBox>
              <layout:position layout:x="2849.886375427246" layout:y="1.0428257349996195E4" layout:z="0" />
              <layout:dimensions layout:depth="1" layout:height="30" layout:width="30" />
            </layout:boundingBox>
          </layout:speciesGlyph>
          <layout:speciesGlyph layout:id="sg_948" layout:species="h2o2_c" sboTerm="SBO:0000247">
            <layout:boundingBox>
              <layout:position layout:x="3090.2928161621094" layout:y="1.0508517456054688E4" layout:z="0" />
              <layout:dimensions layout:depth="1" layout:height="20" layout:width="20" />
            </layout:boundingBox>
          </layout:speciesGlyph>
          <layout:speciesGlyph layout:id="sg_949" layout:species="h2o_c" sboTerm="SBO:0000247">
            <layout:boundingBox>
              <layout:position layout:x="2911.3280181884766" layout:y="1.036858153268393E4" layout:z="0" />
              <layout:dimensions layout:depth="1" layout:height="20" layout:width="20" />
            </layout:boundingBox>
          </layout:speciesGlyph>
          <layout:speciesGlyph layout:id="sg_950" layout:species="o2_c" sboTerm="SBO:0000247">
            <layout:boundingBox>
              <layout:position layout:x="2966.886917114258" layout:y="1.0346451110839844E4" layout:z="0" />
              <layout:dimensions layout:depth="1" layout:height="20" layout:width="20" />
            </layout:boundingBox>
          </layout:speciesGlyph>
          <layout:speciesGlyph layout:id="sg_958" layout:species="sprm_c" sboTerm="SBO:0000247">
            <layout:boundingBox>
              <layout:position layout:x="3177.4322908698186" layout:y="1.1750171600341797E4" layout:z="0" />
              <layout:dimensions layout:depth="1" layout:height="30" layout:width="30" />
            </layout:boundingBox>
          </layout:speciesGlyph>
          <layout:speciesGlyph layout:id="sg_1001" layout:species="bamppald_c" sboTerm="SBO:0000247">
            <layout:boundingBox>
              <layout:position layout:x="2602.842526544843" layout:y="1.1416052154541016E4" layout:z="0" />
              <layout:dimensions layout:depth="1" layout:height="30" layout:width="30" />
            </layout:boundingBox>
          </layout:speciesGlyph>
          <layout:speciesGlyph layout:id="sg_1011" layout:species="h2o2_c" sboTerm="SBO:0000247">
            <layout:boundingBox>
              <layout:position layout:x="2681.7475596564154" layout:y="1.1331920481363934E4" layout:z="0" />
              <layout:dimensions layout:depth="1" layout:height="20" layout:width="20" />
            </layout:boundingBox>
          </layout:speciesGlyph>
          <layout:speciesGlyph layout:id="sg_1012" layout:species="h2o_c" sboTerm="SBO:0000247">
            <layout:boundingBox>
              <layout:position layout:x="2668.9577647345404" layout:y="1.1212321563720703E4" layout:z="0" />
              <layout:dimensions layout:depth="1" layout:height="20" layout:width="20" />
            </layout:boundingBox>
          </layout:speciesGlyph>
          <layout:speciesGlyph layout:id="sg_1013" layout:species="h_c" sboTerm="SBO:0000247">
            <layout:boundingBox>
              <layout:position layout:x="2524.0434123175482" layout:y="1.1292753245035809E4" layout:z="0" />
              <layout:dimensions layout:depth="1" layout:height="20" layout:width="20" />
            </layout:boundingBox>
          </layout:speciesGlyph>
          <layout:speciesGlyph layout:id="sg_1014" layout:species="nh3_c" sboTerm="SBO:0000247">
            <layout:boundingBox>
              <layout:position layout:x="2547.440827478681" layout:y="1.1355627512613934E4" layout:z="0" />
              <layout:dimensions layout:depth="1" layout:height="20" layout:width="20" />
            </layout:boundingBox>
          </layout:speciesGlyph>
          <layout:speciesGlyph layout:id="sg_1015" layout:species="o2_c" sboTerm="SBO:0000247">
            <layout:boundingBox>
              <layout:position layout:x="2663.4033213751654" layout:y="1.1163403594970703E4" layout:z="0" />
              <layout:dimensions layout:depth="1" layout:height="20" layout:width="20" />
            </layout:boundingBox>
          </layout:speciesGlyph>
          <layout:speciesGlyph layout:id="sg_1035" layout:species="_4abut_c" sboTerm="SBO:0000247">
            <layout:boundingBox>
              <layout:position layout:x="2334.501739496467" layout:y="1.1735805389404297E4" layout:z="0" />
              <layout:dimensions layout:depth="1" layout:height="30" layout:width="30" />
            </layout:boundingBox>
          </layout:speciesGlyph>
          <layout:speciesGlyph layout:id="sg_1036" layout:species="h2o_c" sboTerm="SBO:0000247">
            <layout:boundingBox>
              <layout:position layout:x="2416.888956397149" layout:y="1.1470990142822266E4" layout:z="0" />
              <layout:dimensions layout:depth="1" layout:height="20" layout:width="20" />
            </layout:boundingBox>
          </layout:speciesGlyph>
          <layout:speciesGlyph layout:id="sg_1037" layout:species="h_c" sboTerm="SBO:0000247">
            <layout:boundingBox>
              <layout:position layout:x="2416.888956397149" layout:y="1.1680990142822266E4" layout:z="0" />
              <layout:dimensions layout:depth="1" layout:height="20" layout:width="20" />
            </layout:boundingBox>
          </layout:speciesGlyph>
          <layout:speciesGlyph layout:id="sg_1038" layout:species="nad_c" sboTerm="SBO:0000247">
            <layout:boundingBox>
              <layout:position layout:x="2256.888956397149" layout:y="1.1470990142822266E4" layout:z="0" />
              <layout:dimensions layout:depth="1" layout:height="20" layout:width="20" />
            </layout:boundingBox>
          </layout:speciesGlyph>
          <layout:speciesGlyph layout:id="sg_1039" layout:species="nadh_c" sboTerm="SBO:0000247">
            <layout:boundingBox>
              <layout:position layout:x="2256.888956397149" layout:y="1.1680990142822266E4" layout:z="0" />
              <layout:dimensions layout:depth="1" layout:height="20" layout:width="20" />
            </layout:boundingBox>
          </layout:speciesGlyph>
          <layout:speciesGlyph layout:id="sg_1043" layout:species="ala_B_c" sboTerm="SBO:0000247">
            <layout:boundingBox>
              <layout:position layout:x="2602.842526544843" layout:y="1.1750171600341797E4" layout:z="0" />
              <layout:dimensions layout:depth="1" layout:height="30" layout:width="30" />
            </layout:boundingBox>
          </layout:speciesGlyph>
          <layout:speciesGlyph layout:id="sg_1044" layout:species="h2o_c" sboTerm="SBO:0000247">
            <layout:boundingBox>
              <layout:position layout:x="2687.842526544843" layout:y="1.1491052154541016E4" layout:z="0" />
              <layout:dimensions layout:depth="1" layout:height="20" layout:width="20" />
            </layout:boundingBox>
          </layout:speciesGlyph>
          <layout:speciesGlyph layout:id="sg_1045" layout:species="h_c" sboTerm="SBO:0000247">
            <layout:boundingBox>
              <layout:position layout:x="2687.842526544843" layout:y="1.1701052154541016E4" layout:z="0" />
              <layout:dimensions layout:depth="1" layout:height="20" layout:width="20" />
            </layout:boundingBox>
          </layout:speciesGlyph>
          <layout:speciesGlyph layout:id="sg_1046" layout:species="nad_c" sboTerm="SBO:0000247">
            <layout:boundingBox>
              <layout:position layout:x="2527.842526544843" layout:y="1.1491052154541016E4" layout:z="0" />
              <layout:dimensions layout:depth="1" layout:height="20" layout:width="20" />
            </layout:boundingBox>
          </layout:speciesGlyph>
          <layout:speciesGlyph layout:id="sg_1047" layout:species="nadh_c" sboTerm="SBO:0000247">
            <layout:boundingBox>
              <layout:position layout:x="2527.842526544843" layout:y="1.1701052154541016E4" layout:z="0" />
              <layout:dimensions layout:depth="1" layout:height="20" layout:width="20" />
            </layout:boundingBox>
          </layout:speciesGlyph>
          <layout:speciesGlyph layout:id="sg_1286" layout:species="arg__L_c" sboTerm="SBO:0000247">
            <layout:boundingBox>
              <layout:position layout:x="3641.9669937599265" layout:y="9470.475227329465" layout:z="0" />
              <layout:dimensions layout:depth="1" layout:height="30" layout:width="30" />
            </layout:boundingBox>
          </layout:speciesGlyph>
          <layout:speciesGlyph layout:id="sg_1290" layout:species="h2o_c" sboTerm="SBO:0000247">
            <layout:boundingBox>
              <layout:position layout:x="3352.6260261535645" layout:y="9531.941579421362" layout:z="0" />
              <layout:dimensions layout:depth="1" layout:height="20" layout:width="20" />
            </layout:boundingBox>
          </layout:speciesGlyph>
          <layout:speciesGlyph layout:id="sg_1291" layout:species="h_c" sboTerm="SBO:0000247">
            <layout:boundingBox>
              <layout:position layout:x="3519.3082160949707" layout:y="9414.224609661102" layout:z="0" />
              <layout:dimensions layout:depth="1" layout:height="20" layout:width="20" />
            </layout:boundingBox>
          </layout:speciesGlyph>
          <layout:speciesGlyph layout:id="sg_1292" layout:species="nadp_c" sboTerm="SBO:0000247">
            <layout:boundingBox>
              <layout:position layout:x="3397.8069343566895" layout:y="9555.10176618894" layout:z="0" />
              <layout:dimensions layout:depth="1" layout:height="20" layout:width="20" />
            </layout:boundingBox>
          </layout:speciesGlyph>
          <layout:speciesGlyph layout:id="sg_1293" layout:species="nadph_c" sboTerm="SBO:0000247">
            <layout:boundingBox>
              <layout:position layout:x="3532.9575691223145" layout:y="9551.79317243894" layout:z="0" />
              <layout:dimensions layout:depth="1" layout:height="20" layout:width="20" />
            </layout:boundingBox>
          </layout:speciesGlyph>
          <layout:speciesGlyph layout:id="sg_1295" layout:species="o2_c" sboTerm="SBO:0000247">
            <layout:boundingBox>
              <layout:position layout:x="3568.7899055480957" layout:y="9403.874084758758" layout:z="0" />
              <layout:dimensions layout:depth="1" layout:height="20" layout:width="20" />
            </layout:boundingBox>
          </layout:speciesGlyph>
          <layout:speciesGlyph layout:id="sg_1296" layout:species="nadph_c" sboTerm="SBO:0000247">
            <layout:boundingBox>
              <layout:position layout:x="3201.8188972473145" layout:y="9589.84200056394" layout:z="0" />
              <layout:dimensions layout:depth="1" layout:height="20" layout:width="20" />
            </layout:boundingBox>
          </layout:speciesGlyph>
          <layout:speciesGlyph layout:id="sg_1300" layout:species="citr__L_c" sboTerm="SBO:0000247">
            <layout:boundingBox>
              <layout:position layout:x="2858.1098058168864" layout:y="9470.475227329465" layout:z="0" />
              <layout:dimensions layout:depth="1" layout:height="30" layout:width="30" />
            </layout:boundingBox>
          </layout:speciesGlyph>
          <layout:speciesGlyph layout:id="sg_1301" layout:species="h2o_c" sboTerm="SBO:0000247">
            <layout:boundingBox>
              <layout:position layout:x="2970.800479888916" layout:y="9551.79317243894" layout:z="0" />
              <layout:dimensions layout:depth="1" layout:height="20" layout:width="20" />
            </layout:boundingBox>
          </layout:speciesGlyph>
          <layout:speciesGlyph layout:id="sg_1302" layout:species="h_c" sboTerm="SBO:0000247">
            <layout:boundingBox>
              <layout:position layout:x="3029.12739944458" layout:y="9380.713959026336" layout:z="0" />
              <layout:dimensions layout:depth="1" layout:height="20" layout:width="20" />
            </layout:boundingBox>
          </layout:speciesGlyph>
          <layout:speciesGlyph layout:id="sg_1303" layout:species="nadp_c" sboTerm="SBO:0000247">
            <layout:boundingBox>
              <layout:position layout:x="3018.0227088928223" layout:y="9601.42207868894" layout:z="0" />
              <layout:dimensions layout:depth="1" layout:height="20" layout:width="20" />
            </layout:boundingBox>
          </layout:speciesGlyph>
          <layout:speciesGlyph layout:id="sg_1304" layout:species="no_c" sboTerm="SBO:0000247">
            <layout:boundingBox>
              <layout:position layout:x="2951.4372749328613" layout:y="9398.911224651336" layout:z="0" />
              <layout:dimensions layout:depth="1" layout:height="20" layout:width="20" />
            </layout:boundingBox>
          </layout:speciesGlyph>
          <layout:speciesGlyph layout:id="sg_1305" layout:species="nwharg_c" sboTerm="SBO:0000247">
            <layout:boundingBox>
              <layout:position layout:x="3274.6343925318265" layout:y="9470.475227329465" layout:z="0" />
              <layout:dimensions layout:depth="1" layout:height="30" layout:width="30" />
            </layout:boundingBox>
          </layout:speciesGlyph>
          <layout:speciesGlyph layout:id="sg_1306" layout:species="o2_c" sboTerm="SBO:0000247">
            <layout:boundingBox>
              <layout:position layout:x="3211.143543243408" layout:y="9380.713959026336" layout:z="0" />
              <layout:dimensions layout:depth="1" layout:height="20" layout:width="20" />
            </layout:boundingBox>
          </layout:speciesGlyph>
          <layout:speciesGlyph layout:id="sg_1333" layout:species="h2o_c" sboTerm="SBO:0000247">
            <layout:boundingBox>
              <layout:position layout:x="3745.64978870514" layout:y="9566.882871255859" layout:z="0" />
              <layout:dimensions layout:depth="1" layout:height="20" layout:width="20" />
            </layout:boundingBox>
          </layout:speciesGlyph>
          <layout:speciesGlyph layout:id="sg_1335" layout:species="urea_c" sboTerm="SBO:0000247">
            <layout:boundingBox>
              <layout:position layout:x="3401.5963065943265" layout:y="9722.559439347195" layout:z="0" />
              <layout:dimensions layout:depth="1" layout:height="30" layout:width="30" />
            </layout:boundingBox>
          </layout:speciesGlyph>
          <layout:speciesGlyph layout:id="sg_1345" layout:species="co2_c" sboTerm="SBO:0000247">
            <layout:boundingBox>
              <layout:position layout:x="3726.9219979000163" layout:y="1.0374639251504625E4" layout:z="0" />
              <layout:dimensions layout:depth="1" layout:height="20" layout:width="20" />
            </layout:boundingBox>
          </layout:speciesGlyph>
          <layout:speciesGlyph layout:id="sg_1347" layout:species="orn__L_c" sboTerm="SBO:0000247">
            <layout:boundingBox>
              <layout:position layout:x="3641.9669937599265" layout:y="9793.231385342782" layout:z="0" />
              <layout:dimensions layout:depth="1" layout:height="30" layout:width="30" />
            </layout:boundingBox>
          </layout:speciesGlyph>
          <layout:speciesGlyph layout:id="sg_1348" layout:species="argsuc_c" sboTerm="SBO:0000247">
            <layout:boundingBox>
              <layout:position layout:x="3315.7952270507812" layout:y="9198.82726029453" layout:z="0" />
              <layout:dimensions layout:depth="1" layout:height="30" layout:width="30" />
            </layout:boundingBox>
          </layout:speciesGlyph>
          <layout:speciesGlyph layout:id="sg_1374" layout:species="gly_c" sboTerm="SBO:0000247">
            <layout:boundingBox>
              <layout:position layout:x="4200.168877903575" layout:y="9450.022616013695" layout:z="0" />
              <layout:dimensions layout:depth="1" layout:height="30" layout:width="30" />
            </layout:boundingBox>
          </layout:speciesGlyph>
          <layout:speciesGlyph layout:id="sg_1375" layout:species="gudac_c" sboTerm="SBO:0000247">
            <layout:boundingBox>
              <layout:position layout:x="4040.8250850301743" layout:y="9869.120104904383" layout:z="0" />
              <layout:dimensions layout:depth="1" layout:height="30" layout:width="30" />
            </layout:boundingBox>
          </layout:speciesGlyph>
          <layout:speciesGlyph layout:id="sg_1387" layout:species="fald_c" sboTerm="SBO:0000247">
            <layout:boundingBox>
              <layout:position layout:x="4373.329772949219" layout:y="9319.53285114718" layout:z="0" />
              <layout:dimensions layout:depth="1" layout:height="30" layout:width="30" />
            </layout:boundingBox>
          </layout:speciesGlyph>
          <layout:speciesGlyph layout:id="sg_1388" layout:species="h2o2_c" sboTerm="SBO:0000247">
            <layout:boundingBox>
              <layout:position layout:x="4356.396667480469" layout:y="9535.745539665222" layout:z="0" />
              <layout:dimensions layout:depth="1" layout:height="20" layout:width="20" />
            </layout:boundingBox>
          </layout:speciesGlyph>
          <layout:speciesGlyph layout:id="sg_1389" layout:species="h2o_c" sboTerm="SBO:0000247">
            <layout:boundingBox>
              <layout:position layout:x="4516.926086425781" layout:y="9401.356886863708" layout:z="0" />
              <layout:dimensions layout:depth="1" layout:height="20" layout:width="20" />
            </layout:boundingBox>
          </layout:speciesGlyph>
          <layout:speciesGlyph layout:id="sg_1390" layout:species="o2_c" sboTerm="SBO:0000247">
            <layout:boundingBox>
              <layout:position layout:x="4472.210754394531" layout:y="9384.839579582214" layout:z="0" />
              <layout:dimensions layout:depth="1" layout:height="20" layout:width="20" />
            </layout:boundingBox>
          </layout:speciesGlyph>
          <layout:speciesGlyph layout:id="sg_1391" layout:species="sarcs_c" sboTerm="SBO:0000247">
            <layout:boundingBox>
              <layout:position layout:x="4562.944396972656" layout:y="9448.24795781057" layout:z="0" />
              <layout:dimensions layout:depth="1" layout:height="30" layout:width="30" />
            </layout:boundingBox>
          </layout:speciesGlyph>
          <layout:speciesGlyph layout:id="sg_1395" layout:species="dmgly_c" sboTerm="SBO:0000247">
            <layout:boundingBox>
              <layout:position layout:x="4724.366411551017" layout:y="9730.54363340417" layout:z="0" />
              <layout:dimensions layout:depth="1" layout:height="30" layout:width="30" />
            </layout:boundingBox>
          </layout:speciesGlyph>
          <layout:speciesGlyph layout:id="sg_1641" layout:species="hcys__L_c" sboTerm="SBO:0000247">
            <layout:boundingBox>
              <layout:position layout:x="5324.084426292137" layout:y="1.0200345046647966E4" layout:z="0" />
              <layout:dimensions layout:depth="1" layout:height="30" layout:width="30" />
            </layout:boundingBox>
          </layout:speciesGlyph>
          <layout:speciesGlyph layout:id="sg_1871" layout:species="_5mdr1p_c" sboTerm="SBO:0000247">
            <layout:boundingBox>
              <layout:position layout:x="3958.2333783085373" layout:y="1.1746479770236545E4" layout:z="0" />
              <layout:dimensions layout:depth="1" layout:height="30" layout:width="30" />
            </layout:boundingBox>
          </layout:speciesGlyph>
          <layout:speciesGlyph layout:id="sg_1872" layout:species="ade_c" sboTerm="SBO:0000247">
            <layout:boundingBox>
              <layout:position layout:x="3851.7808636601" layout:y="1.1847458923339844E4" layout:z="0" />
              <layout:dimensions layout:depth="1" layout:height="30" layout:width="30" />
            </layout:boundingBox>
          </layout:speciesGlyph>
          <layout:speciesGlyph layout:id="sg_1873" layout:species="pi_c" sboTerm="SBO:0000247">
            <layout:boundingBox>
              <layout:position layout:x="3746.2077435429123" layout:y="1.1653654479980469E4" layout:z="0" />
              <layout:dimensions layout:depth="1" layout:height="20" layout:width="20" />
            </layout:boundingBox>
          </layout:speciesGlyph>
          <layout:speciesGlyph layout:id="sg_1909" layout:species="_1pyr5c__L_c" sboTerm="SBO:0000247">
            <layout:boundingBox>
              <layout:position layout:x="2212.0184223651886" layout:y="9797.656753540039" layout:z="0" />
              <layout:dimensions layout:depth="1" layout:height="30" layout:width="30" />
            </layout:boundingBox>
          </layout:speciesGlyph>
          <layout:speciesGlyph layout:id="sg_1925" layout:species="_1p3h5c__L_c" sboTerm="SBO:0000247">
            <layout:boundingBox>
              <layout:position layout:x="2211.1242048740387" layout:y="1.0501749450683594E4" layout:z="0" />
              <layout:dimensions layout:depth="1" layout:height="30" layout:width="30" />
            </layout:boundingBox>
          </layout:speciesGlyph>
          <layout:speciesGlyph layout:id="sg_1936" layout:species="glu5sa__L_c" sboTerm="SBO:0000247">
            <layout:boundingBox>
              <layout:position layout:x="2417.3756515979767" layout:y="9717.656753540039" layout:z="0" />
              <layout:dimensions layout:depth="1" layout:height="30" layout:width="30" />
            </layout:boundingBox>
          </layout:speciesGlyph>
          <layout:speciesGlyph layout:id="sg_1937" layout:species="h2o_c" sboTerm="SBO:0000247">
            <layout:boundingBox>
              <layout:position layout:x="2217.0184223651886" layout:y="9723.723052978516" layout:z="0" />
              <layout:dimensions layout:depth="1" layout:height="20" layout:width="20" />
            </layout:boundingBox>
          </layout:speciesGlyph>
          <layout:speciesGlyph layout:id="sg_1938" layout:species="h_c" sboTerm="SBO:0000247">
            <layout:boundingBox>
              <layout:position layout:x="2217.0184223651886" layout:y="9642.656753540039" layout:z="0" />
              <layout:dimensions layout:depth="1" layout:height="20" layout:width="20" />
            </layout:boundingBox>
          </layout:speciesGlyph>
          <layout:speciesGlyph layout:id="sg_1942" layout:species="_4hglusa__L_c" sboTerm="SBO:0000247">
            <layout:boundingBox>
              <layout:position layout:x="2406.416972398759" layout:y="1.0421749450683594E4" layout:z="0" />
              <layout:dimensions layout:depth="1" layout:height="30" layout:width="30" />
            </layout:boundingBox>
          </layout:speciesGlyph>
          <layout:speciesGlyph layout:id="sg_1943" layout:species="h2o_c" sboTerm="SBO:0000247">
            <layout:boundingBox>
              <layout:position layout:x="2201.925357103348" layout:y="1.0426749420166016E4" layout:z="0" />
              <layout:dimensions layout:depth="1" layout:height="20" layout:width="20" />
            </layout:boundingBox>
          </layout:speciesGlyph>
          <layout:speciesGlyph layout:id="sg_1944" layout:species="h_c" sboTerm="SBO:0000247">
            <layout:boundingBox>
              <layout:position layout:x="2216.1242048740387" layout:y="1.0346749450683594E4" layout:z="0" />
              <layout:dimensions layout:depth="1" layout:height="20" layout:width="20" />
            </layout:boundingBox>
          </layout:speciesGlyph>
          <layout:speciesGlyph layout:id="sg_2004" layout:species="pcreat_c" sboTerm="SBO:0000247">
            <layout:boundingBox>
              <layout:position layout:x="3277.56787109375" layout:y="9903.910701751709" layout:z="0" />
              <layout:dimensions layout:depth="1" layout:height="30" layout:width="30" />
            </layout:boundingBox>
          </layout:speciesGlyph>
          <layout:speciesGlyph layout:id="sg_2008" layout:species="crtn_c" sboTerm="SBO:0000247">
            <layout:boundingBox>
              <layout:position layout:x="3055.3584712903275" layout:y="9903.910701751709" layout:z="0" />
              <layout:dimensions layout:depth="1" layout:height="30" layout:width="30" />
            </layout:boundingBox>
          </layout:speciesGlyph>
          <layout:speciesGlyph layout:id="sg_2009" layout:species="pi_c" sboTerm="SBO:0000247">
            <layout:boundingBox>
              <layout:position layout:x="3109.0513305664062" layout:y="9845.80097579956" layout:z="0" />
              <layout:dimensions layout:depth="1" layout:height="20" layout:width="20" />
            </layout:boundingBox>
          </layout:speciesGlyph>
          <layout:speciesGlyph layout:id="sg_2013" layout:species="adp_c" sboTerm="SBO:0000247">
            <layout:boundingBox>
              <layout:position layout:x="3367.5562438964844" layout:y="9928.008668899536" layout:z="0" />
              <layout:dimensions layout:depth="1" layout:height="20" layout:width="20" />
            </layout:boundingBox>
          </layout:speciesGlyph>
          <layout:speciesGlyph layout:id="sg_2014" layout:species="atp_c" sboTerm="SBO:0000247">
            <layout:boundingBox>
              <layout:position layout:x="3355.981964111328" layout:y="1.0068562913894653E4" layout:z="0" />
              <layout:dimensions layout:depth="1" layout:height="20" layout:width="20" />
            </layout:boundingBox>
          </layout:speciesGlyph>
          <layout:speciesGlyph layout:id="sg_2015" layout:species="creat_c" sboTerm="SBO:0000247">
            <layout:boundingBox>
              <layout:position layout:x="3277.56787109375" layout:y="1.01467906665802E4" layout:z="0" />
              <layout:dimensions layout:depth="1" layout:height="30" layout:width="30" />
            </layout:boundingBox>
          </layout:speciesGlyph>
          <layout:speciesGlyph layout:id="sg_2016" layout:species="h_c" sboTerm="SBO:0000247">
            <layout:boundingBox>
              <layout:position layout:x="3368.5762939453125" layout:y="9969.345445632935" layout:z="0" />
              <layout:dimensions layout:depth="1" layout:height="20" layout:width="20" />
            </layout:boundingBox>
          </layout:speciesGlyph>
          <layout:speciesGlyph layout:id="sg_2088" layout:species="_2kmb_c" sboTerm="SBO:0000247">
            <layout:boundingBox>
              <layout:position layout:x="4417.497215403713" layout:y="1.1232804260253906E4" layout:z="0" />
              <layout:dimensions layout:depth="1" layout:height="30" layout:width="30" />
            </layout:boundingBox>
          </layout:speciesGlyph>
          <layout:speciesGlyph layout:id="sg_2092" layout:species="akg_c" sboTerm="SBO:0000247">
            <layout:boundingBox>
              <layout:position layout:x="4539.104187011719" layout:y="1.106347607421875E4" layout:z="0" />
              <layout:dimensions layout:depth="1" layout:height="30" layout:width="30" />
            </layout:boundingBox>
          </layout:speciesGlyph>
          <layout:speciesGlyph layout:id="sg_2093" layout:species="glu__L_c" sboTerm="SBO:0000247">
            <layout:boundingBox>
              <layout:position layout:x="4537.452575683594" layout:y="1.1177670593261719E4" layout:z="0" />
              <layout:dimensions layout:depth="1" layout:height="30" layout:width="30" />
            </layout:boundingBox>
          </layout:speciesGlyph>
          <layout:speciesGlyph layout:id="sg_2094" layout:species="met__L_c" sboTerm="SBO:0000247">
            <layout:boundingBox>
              <layout:position layout:x="4419.365623606838" layout:y="1.0994319946289062E4" layout:z="0" />
              <layout:dimensions layout:depth="1" layout:height="30" layout:width="30" />
            </layout:boundingBox>
          </layout:speciesGlyph>
          <layout:speciesGlyph layout:id="sg_2098" layout:species="dhmtp_c" sboTerm="SBO:0000247">
            <layout:boundingBox>
              <layout:position layout:x="4417.497215403713" layout:y="1.1488577643500434E4" layout:z="0" />
              <layout:dimensions layout:depth="1" layout:height="30" layout:width="30" />
            </layout:boundingBox>
          </layout:speciesGlyph>
          <layout:speciesGlyph layout:id="sg_2099" layout:species="for_c" sboTerm="SBO:0000247">
            <layout:boundingBox>
              <layout:position layout:x="4486.290637207031" layout:y="1.1312759582519531E4" layout:z="0" />
              <layout:dimensions layout:depth="1" layout:height="20" layout:width="20" />
            </layout:boundingBox>
          </layout:speciesGlyph>
          <layout:speciesGlyph layout:id="sg_2100" layout:species="h_c" sboTerm="SBO:0000247">
            <layout:boundingBox>
              <layout:position layout:x="4322.986682128906" layout:y="1.1317715026855469E4" layout:z="0" />
              <layout:dimensions layout:depth="1" layout:height="20" layout:width="20" />
            </layout:boundingBox>
          </layout:speciesGlyph>
          <layout:speciesGlyph layout:id="sg_2101" layout:species="o2_c" sboTerm="SBO:0000247">
            <layout:boundingBox>
              <layout:position layout:x="4482.274279785156" layout:y="1.1425925842285156E4" layout:z="0" />
              <layout:dimensions layout:depth="1" layout:height="20" layout:width="20" />
            </layout:boundingBox>
          </layout:speciesGlyph>
          <layout:speciesGlyph layout:id="sg_2129" layout:species="dkmpp_c" sboTerm="SBO:0000247">
            <layout:boundingBox>
              <layout:position layout:x="4417.497215403713" layout:y="1.1748555573187934E4" layout:z="0" />
              <layout:dimensions layout:depth="1" layout:height="30" layout:width="30" />
            </layout:boundingBox>
          </layout:speciesGlyph>
          <layout:speciesGlyph layout:id="sg_2131" layout:species="h_c" sboTerm="SBO:0000247">
            <layout:boundingBox>
              <layout:position layout:x="4500.103777815339" layout:y="1.1563577643500434E4" layout:z="0" />
              <layout:dimensions layout:depth="1" layout:height="20" layout:width="20" />
            </layout:boundingBox>
          </layout:speciesGlyph>
          <layout:speciesGlyph layout:id="sg_2132" layout:species="pi_c" sboTerm="SBO:0000247">
            <layout:boundingBox>
              <layout:position layout:x="4340.103777815339" layout:y="1.1563577643500434E4" layout:z="0" />
              <layout:dimensions layout:depth="1" layout:height="20" layout:width="20" />
            </layout:boundingBox>
          </layout:speciesGlyph>
          <layout:speciesGlyph layout:id="sg_2137" layout:species="h2o_c" sboTerm="SBO:0000247">
            <layout:boundingBox>
              <layout:position layout:x="4367.559588362214" layout:y="1.1701235480414496E4" layout:z="0" />
              <layout:dimensions layout:depth="1" layout:height="20" layout:width="20" />
            </layout:boundingBox>
          </layout:speciesGlyph>
          <layout:speciesGlyph layout:id="sg_2159" layout:species="_5mdru1p_c" sboTerm="SBO:0000247">
            <layout:boundingBox>
              <layout:position layout:x="4157.365214246038" layout:y="1.1746479770236545E4" layout:z="0" />
              <layout:dimensions layout:depth="1" layout:height="30" layout:width="30" />
            </layout:boundingBox>
          </layout:speciesGlyph>
          <layout:speciesGlyph layout:id="sg_2354" layout:species="ahcys__L_c" sboTerm="SBO:0000247">
            <layout:boundingBox>
              <layout:position layout:x="4040.8250850301743" layout:y="1.0222100127964688E4" layout:z="0" />
              <layout:dimensions layout:depth="1" layout:height="30" layout:width="30" />
            </layout:boundingBox>
          </layout:speciesGlyph>
          <layout:speciesGlyph layout:id="sg_2366" layout:species="amet__L_c" sboTerm="SBO:0000247">
            <layout:boundingBox>
              <layout:position layout:x="4419.365623606838" layout:y="1.0603404898788853E4" layout:z="0" />
              <layout:dimensions layout:depth="1" layout:height="30" layout:width="30" />
            </layout:boundingBox>
          </layout:speciesGlyph>
          <layout:speciesGlyph layout:id="sg_2367" layout:species="atp_c" sboTerm="SBO:0000247">
            <layout:boundingBox>
              <layout:position layout:x="4344.365623606838" layout:y="1.0929319946289062E4" layout:z="0" />
              <layout:dimensions layout:depth="1" layout:height="20" layout:width="20" />
            </layout:boundingBox>
          </layout:speciesGlyph>
          <layout:speciesGlyph layout:id="sg_2368" layout:species="h2o_c" sboTerm="SBO:0000247">
            <layout:boundingBox>
              <layout:position layout:x="4504.365623606838" layout:y="1.0929319946289062E4" layout:z="0" />
              <layout:dimensions layout:depth="1" layout:height="20" layout:width="20" />
            </layout:boundingBox>
          </layout:speciesGlyph>
          <layout:speciesGlyph layout:id="sg_2369" layout:species="pi_c" sboTerm="SBO:0000247">
            <layout:boundingBox>
              <layout:position layout:x="4344.365623606838" layout:y="1.0719319946289062E4" layout:z="0" />
              <layout:dimensions layout:depth="1" layout:height="20" layout:width="20" />
            </layout:boundingBox>
          </layout:speciesGlyph>
          <layout:speciesGlyph layout:id="sg_2370" layout:species="ppi_c" sboTerm="SBO:0000247">
            <layout:boundingBox>
              <layout:position layout:x="4504.365623606838" layout:y="1.0719319946289062E4" layout:z="0" />
              <layout:dimensions layout:depth="1" layout:height="20" layout:width="20" />
            </layout:boundingBox>
          </layout:speciesGlyph>
          <layout:speciesGlyph layout:id="sg_2381" layout:species="co2_c" sboTerm="SBO:0000247">
            <layout:boundingBox>
              <layout:position layout:x="4144.365623606838" layout:y="1.0527937334176597E4" layout:z="0" />
              <layout:dimensions layout:depth="1" layout:height="20" layout:width="20" />
            </layout:boundingBox>
          </layout:speciesGlyph>
          <layout:speciesGlyph layout:id="sg_2382" layout:species="h_c" sboTerm="SBO:0000247">
            <layout:boundingBox>
              <layout:position layout:x="4354.365623606838" layout:y="1.0527937334176597E4" layout:z="0" />
              <layout:dimensions layout:depth="1" layout:height="20" layout:width="20" />
            </layout:boundingBox>
          </layout:speciesGlyph>
          <layout:speciesGlyph layout:id="sg_2401" layout:species="amet__L_c" sboTerm="SBO:0000247">
            <layout:boundingBox>
              <layout:position layout:x="4200.168877903575" layout:y="9865.76274087936" layout:z="0" />
              <layout:dimensions layout:depth="1" layout:height="30" layout:width="30" />
            </layout:boundingBox>
          </layout:speciesGlyph>
          <layout:speciesGlyph layout:id="sg_2403" layout:species="h_c" sboTerm="SBO:0000247">
            <layout:boundingBox>
              <layout:position layout:x="4108.914040681453" layout:y="1.016144277354252E4" layout:z="0" />
              <layout:dimensions layout:depth="1" layout:height="20" layout:width="20" />
            </layout:boundingBox>
          </layout:speciesGlyph>
          <layout:speciesGlyph layout:id="sg_2468" layout:species="_6pthp_c" sboTerm="SBO:0000247">
            <layout:boundingBox>
              <layout:position layout:x="9943.543420410157" layout:y="7201.096917046441" layout:z="0" />
              <layout:dimensions layout:depth="1" layout:height="30" layout:width="30" />
            </layout:boundingBox>
          </layout:speciesGlyph>
          <layout:speciesGlyph layout:id="sg_2561" layout:species="_6lthp_c" sboTerm="SBO:0000247">
            <layout:boundingBox>
              <layout:position layout:x="1.0354604515662562E4" layout:y="7201.096917046441" layout:z="0" />
              <layout:dimensions layout:depth="1" layout:height="30" layout:width="30" />
            </layout:boundingBox>
          </layout:speciesGlyph>
          <layout:speciesGlyph layout:id="sg_2562" layout:species="h_c" sboTerm="SBO:0000247">
            <layout:boundingBox>
              <layout:position layout:x="1.0079151916503906E4" layout:y="7126.914245605469" layout:z="0" />
              <layout:dimensions layout:depth="1" layout:height="20" layout:width="20" />
            </layout:boundingBox>
          </layout:speciesGlyph>
          <layout:speciesGlyph layout:id="sg_2563" layout:species="nadp_c" sboTerm="SBO:0000247">
            <layout:boundingBox>
              <layout:position layout:x="1.0289151916503906E4" layout:y="7286.914245605469" layout:z="0" />
              <layout:dimensions layout:depth="1" layout:height="20" layout:width="20" />
            </layout:boundingBox>
          </layout:speciesGlyph>
          <layout:speciesGlyph layout:id="sg_2564" layout:species="nadph_c" sboTerm="SBO:0000247">
            <layout:boundingBox>
              <layout:position layout:x="1.0080621643066406E4" layout:y="7285.444641113281" layout:z="0" />
              <layout:dimensions layout:depth="1" layout:height="20" layout:width="20" />
            </layout:boundingBox>
          </layout:speciesGlyph>
          <layout:speciesGlyph layout:id="sg_2568" layout:species="h_c" sboTerm="SBO:0000247">
            <layout:boundingBox>
              <layout:position layout:x="1.0273267639160156E4" layout:y="7434.690979003906" layout:z="0" />
              <layout:dimensions layout:depth="1" layout:height="20" layout:width="20" />
            </layout:boundingBox>
          </layout:speciesGlyph>
          <layout:speciesGlyph layout:id="sg_2569" layout:species="sppt_c" sboTerm="SBO:0000247">
            <layout:boundingBox>
              <layout:position layout:x="1.0354604515662562E4" layout:y="7496.748840332031" layout:z="0" />
              <layout:dimensions layout:depth="1" layout:height="30" layout:width="30" />
            </layout:boundingBox>
          </layout:speciesGlyph>
          <layout:speciesGlyph layout:id="sg_2587" layout:species="_78dhbpt_c" sboTerm="SBO:0000247">
            <layout:boundingBox>
              <layout:position layout:x="1.0354604515662562E4" layout:y="7901.914245605469" layout:z="0" />
              <layout:dimensions layout:depth="1" layout:height="30" layout:width="30" />
            </layout:boundingBox>
          </layout:speciesGlyph>
          <layout:speciesGlyph layout:id="sg_2588" layout:species="h_c" sboTerm="SBO:0000247">
            <layout:boundingBox>
              <layout:position layout:x="1.0439151916503906E4" layout:y="7626.914245605469" layout:z="0" />
              <layout:dimensions layout:depth="1" layout:height="20" layout:width="20" />
            </layout:boundingBox>
          </layout:speciesGlyph>
          <layout:speciesGlyph layout:id="sg_2589" layout:species="nadp_c" sboTerm="SBO:0000247">
            <layout:boundingBox>
              <layout:position layout:x="1.0279151916503906E4" layout:y="7836.914245605469" layout:z="0" />
              <layout:dimensions layout:depth="1" layout:height="20" layout:width="20" />
            </layout:boundingBox>
          </layout:speciesGlyph>
          <layout:speciesGlyph layout:id="sg_2590" layout:species="nadph_c" sboTerm="SBO:0000247">
            <layout:boundingBox>
              <layout:position layout:x="1.0279151916503906E4" layout:y="7626.914245605469" layout:z="0" />
              <layout:dimensions layout:depth="1" layout:height="20" layout:width="20" />
            </layout:boundingBox>
          </layout:speciesGlyph>
          <layout:speciesGlyph layout:id="sg_2606" layout:species="_67dhbpt_c" sboTerm="SBO:0000247">
            <layout:boundingBox>
              <layout:position layout:x="1.0354604515662562E4" layout:y="8115.737240261502" layout:z="0" />
              <layout:dimensions layout:depth="1" layout:height="30" layout:width="30" />
            </layout:boundingBox>
          </layout:speciesGlyph>
          <layout:speciesGlyph layout:id="sg_2607" layout:species="h_c" sboTerm="SBO:0000247">
            <layout:boundingBox>
              <layout:position layout:x="1.0434914611816406E4" layout:y="8072.162902832031" layout:z="0" />
              <layout:dimensions layout:depth="1" layout:height="20" layout:width="20" />
            </layout:boundingBox>
          </layout:speciesGlyph>
          <layout:speciesGlyph layout:id="sg_2623" layout:species="_6hopthp_c" sboTerm="SBO:0000247">
            <layout:boundingBox>
              <layout:position layout:x="9601.982428656684" layout:y="7201.096917046441" layout:z="0" />
              <layout:dimensions layout:depth="1" layout:height="30" layout:width="30" />
            </layout:boundingBox>
          </layout:speciesGlyph>
          <layout:speciesGlyph layout:id="sg_2624" layout:species="h_c" sboTerm="SBO:0000247">
            <layout:boundingBox>
              <layout:position layout:x="9886.193420410156" layout:y="7144.219665527344" layout:z="0" />
              <layout:dimensions layout:depth="1" layout:height="20" layout:width="20" />
            </layout:boundingBox>
          </layout:speciesGlyph>
          <layout:speciesGlyph layout:id="sg_2625" layout:species="nadp_c" sboTerm="SBO:0000247">
            <layout:boundingBox>
              <layout:position layout:x="9665.895568847656" layout:y="7125.443054199219" layout:z="0" />
              <layout:dimensions layout:depth="1" layout:height="20" layout:width="20" />
            </layout:boundingBox>
          </layout:speciesGlyph>
          <layout:speciesGlyph layout:id="sg_2626" layout:species="nadph_c" sboTerm="SBO:0000247">
            <layout:boundingBox>
              <layout:position layout:x="9834.705139160156" layout:y="7123.971984863281" layout:z="0" />
              <layout:dimensions layout:depth="1" layout:height="20" layout:width="20" />
            </layout:boundingBox>
          </layout:speciesGlyph>
          <layout:speciesGlyph layout:id="sg_2630" layout:species="h_c" sboTerm="SBO:0000247">
            <layout:boundingBox>
              <layout:position layout:x="9520.192769368488" layout:y="7238.665954589844" layout:z="0" />
              <layout:dimensions layout:depth="1" layout:height="20" layout:width="20" />
            </layout:boundingBox>
          </layout:speciesGlyph>
          <layout:speciesGlyph layout:id="sg_2631" layout:species="nadp_c" sboTerm="SBO:0000247">
            <layout:boundingBox>
              <layout:position layout:x="9537.845601399738" layout:y="7440.575256347656" layout:z="0" />
              <layout:dimensions layout:depth="1" layout:height="20" layout:width="20" />
            </layout:boundingBox>
          </layout:speciesGlyph>
          <layout:speciesGlyph layout:id="sg_2632" layout:species="nadph_c" sboTerm="SBO:0000247">
            <layout:boundingBox>
              <layout:position layout:x="9505.482320149738" layout:y="7304.864685058594" layout:z="0" />
              <layout:dimensions layout:depth="1" layout:height="20" layout:width="20" />
            </layout:boundingBox>
          </layout:speciesGlyph>
          <layout:speciesGlyph layout:id="sg_2633" layout:species="thbpt_c" sboTerm="SBO:0000247">
            <layout:boundingBox>
              <layout:position layout:x="9601.982428656684" layout:y="7496.748840332031" layout:z="0" />
              <layout:dimensions layout:depth="1" layout:height="30" layout:width="30" />
            </layout:boundingBox>
          </layout:speciesGlyph>
          <layout:speciesGlyph layout:id="sg_2715" layout:species="h2o_c" sboTerm="SBO:0000247">
            <layout:boundingBox>
              <layout:position layout:x="1.0051182678222656E4" layout:y="8067.667236328125" layout:z="0" />
              <layout:dimensions layout:depth="1" layout:height="20" layout:width="20" />
            </layout:boundingBox>
          </layout:speciesGlyph>
          <layout:speciesGlyph layout:id="sg_2726" layout:species="dopa__L_c" sboTerm="SBO:0000247">
            <layout:boundingBox>
              <layout:position layout:x="9274.624786376953" layout:y="8191.968075222439" layout:z="0" />
              <layout:dimensions layout:depth="1" layout:height="30" layout:width="30" />
            </layout:boundingBox>
          </layout:speciesGlyph>
          <layout:speciesGlyph layout:id="sg_2727" layout:species="o2_c" sboTerm="SBO:0000247">
            <layout:boundingBox>
              <layout:position layout:x="9279.906311035156" layout:y="7943.322692871094" layout:z="0" />
              <layout:dimensions layout:depth="1" layout:height="20" layout:width="20" />
            </layout:boundingBox>
          </layout:speciesGlyph>
          <layout:speciesGlyph layout:id="sg_2729" layout:species="tyr__L_c" sboTerm="SBO:0000247">
            <layout:boundingBox>
              <layout:position layout:x="9485.937561035156" layout:y="7858.077331542969" layout:z="0" />
              <layout:dimensions layout:depth="1" layout:height="30" layout:width="30" />
            </layout:boundingBox>
          </layout:speciesGlyph>
          <layout:speciesGlyph layout:id="sg_2740" layout:species="o2_c" sboTerm="SBO:0000247">
            <layout:boundingBox>
              <layout:position layout:x="9671.530334472656" layout:y="7705.110168457031" layout:z="0" />
              <layout:dimensions layout:depth="1" layout:height="20" layout:width="20" />
            </layout:boundingBox>
          </layout:speciesGlyph>
          <layout:speciesGlyph layout:id="sg_2741" layout:species="phe__L_c" sboTerm="SBO:0000247">
            <layout:boundingBox>
              <layout:position layout:x="9485.206115722656" layout:y="7610.198181152344" layout:z="0" />
              <layout:dimensions layout:depth="1" layout:height="30" layout:width="30" />
            </layout:boundingBox>
          </layout:speciesGlyph>
          <layout:speciesGlyph layout:id="sg_2742" layout:species="thbpt4acam_c" sboTerm="SBO:0000247">
            <layout:boundingBox>
              <layout:position layout:x="9601.982428656684" layout:y="8115.737240261502" layout:z="0" />
              <layout:dimensions layout:depth="1" layout:height="30" layout:width="30" />
            </layout:boundingBox>
          </layout:speciesGlyph>
          <layout:speciesGlyph layout:id="sg_2755" layout:species="h_c" sboTerm="SBO:0000247">
            <layout:boundingBox>
              <layout:position layout:x="1.0039382165354928E4" layout:y="7925.00001724814" layout:z="0" />
              <layout:dimensions layout:depth="1" layout:height="20" layout:width="20" />
            </layout:boundingBox>
          </layout:speciesGlyph>
          <layout:speciesGlyph layout:id="sg_2756" layout:species="nadp_c" sboTerm="SBO:0000247">
            <layout:boundingBox>
              <layout:position layout:x="9777.472072191125" layout:y="7891.787021313892" layout:z="0" />
              <layout:dimensions layout:depth="1" layout:height="20" layout:width="20" />
            </layout:boundingBox>
          </layout:speciesGlyph>
          <layout:speciesGlyph layout:id="sg_2757" layout:species="nadph_c" sboTerm="SBO:0000247">
            <layout:boundingBox>
              <layout:position layout:x="9936.377542367518" layout:y="8039.05922003705" layout:z="0" />
              <layout:dimensions layout:depth="1" layout:height="20" layout:width="20" />
            </layout:boundingBox>
          </layout:speciesGlyph>
          <layout:speciesGlyph layout:id="sg_2762" layout:species="h_c" sboTerm="SBO:0000247">
            <layout:boundingBox>
              <layout:position layout:x="1.0030753748914678E4" layout:y="7735.305146773719" layout:z="0" />
              <layout:dimensions layout:depth="1" layout:height="20" layout:width="20" />
            </layout:boundingBox>
          </layout:speciesGlyph>
          <layout:speciesGlyph layout:id="sg_2763" layout:species="nad_c" sboTerm="SBO:0000247">
            <layout:boundingBox>
              <layout:position layout:x="9851.400624151778" layout:y="7613.415932922015" layout:z="0" />
              <layout:dimensions layout:depth="1" layout:height="20" layout:width="20" />
            </layout:boundingBox>
          </layout:speciesGlyph>
          <layout:speciesGlyph layout:id="sg_2764" layout:species="nadh_c" sboTerm="SBO:0000247">
            <layout:boundingBox>
              <layout:position layout:x="1.0050696928430076E4" layout:y="7776.064940233289" layout:z="0" />
              <layout:dimensions layout:depth="1" layout:height="20" layout:width="20" />
            </layout:boundingBox>
          </layout:speciesGlyph>
          <layout:speciesGlyph layout:id="sg_2768" layout:species="ahdt_c" sboTerm="SBO:0000247">
            <layout:boundingBox>
              <layout:position layout:x="9943.543420410157" layout:y="6793.753411187066" layout:z="0" />
              <layout:dimensions layout:depth="1" layout:height="30" layout:width="30" />
            </layout:boundingBox>
          </layout:speciesGlyph>
          <layout:speciesGlyph layout:id="sg_2769" layout:species="pppi_c" sboTerm="SBO:0000247">
            <layout:boundingBox>
              <layout:position layout:x="1.0010186389160157E4" layout:y="7025.192498101129" layout:z="0" />
              <layout:dimensions layout:depth="1" layout:height="30" layout:width="30" />
            </layout:boundingBox>
          </layout:speciesGlyph>
          <layout:speciesGlyph layout:id="sg_2780" layout:species="diam6tpop4oxpyr_c" sboTerm="SBO:0000247">
            <layout:boundingBox>
              <layout:position layout:x="9673.408557128907" layout:y="6793.753411187066" layout:z="0" />
              <layout:dimensions layout:depth="1" layout:height="30" layout:width="30" />
            </layout:boundingBox>
          </layout:speciesGlyph>
          <layout:speciesGlyph layout:id="sg_2781" layout:species="h2o_c" sboTerm="SBO:0000247">
            <layout:boundingBox>
              <layout:position layout:x="9860.008166503907" layout:y="6866.047356499566" layout:z="0" />
              <layout:dimensions layout:depth="1" layout:height="20" layout:width="20" />
            </layout:boundingBox>
          </layout:speciesGlyph>
          <layout:speciesGlyph layout:id="sg_2785" layout:species="diampyrntp_c" sboTerm="SBO:0000247">
            <layout:boundingBox>
              <layout:position layout:x="9489.308459472657" layout:y="6793.753411187066" layout:z="0" />
              <layout:dimensions layout:depth="1" layout:height="30" layout:width="30" />
            </layout:boundingBox>
          </layout:speciesGlyph>
          <layout:speciesGlyph layout:id="sg_2796" layout:species="for_c" sboTerm="SBO:0000247">
            <layout:boundingBox>
              <layout:position layout:x="9414.103869628907" layout:y="6683.466545952691" layout:z="0" />
              <layout:dimensions layout:depth="1" layout:height="20" layout:width="20" />
            </layout:boundingBox>
          </layout:speciesGlyph>
          <layout:speciesGlyph layout:id="sg_2797" layout:species="forapyrntp_c" sboTerm="SBO:0000247">
            <layout:boundingBox>
              <layout:position layout:x="9225.047131347656" layout:y="6795.221550835504" layout:z="0" />
              <layout:dimensions layout:depth="1" layout:height="30" layout:width="30" />
            </layout:boundingBox>
          </layout:speciesGlyph>
          <layout:speciesGlyph layout:id="sg_2798" layout:species="h2o_c" sboTerm="SBO:0000247">
            <layout:boundingBox>
              <layout:position layout:x="9284.805529785157" layout:y="6711.755364312066" layout:z="0" />
              <layout:dimensions layout:depth="1" layout:height="20" layout:width="20" />
            </layout:boundingBox>
          </layout:speciesGlyph>
          <layout:speciesGlyph layout:id="sg_2799" layout:species="h_c" sboTerm="SBO:0000247">
            <layout:boundingBox>
              <layout:position layout:x="9444.911975097657" layout:y="6729.043938530816" layout:z="0" />
              <layout:dimensions layout:depth="1" layout:height="20" layout:width="20" />
            </layout:boundingBox>
          </layout:speciesGlyph>
          <layout:speciesGlyph layout:id="sg_2803" layout:species="gtp_c" sboTerm="SBO:0000247">
            <layout:boundingBox>
              <layout:position layout:x="9225.047131347656" layout:y="7016.054924858941" layout:z="0" />
              <layout:dimensions layout:depth="1" layout:height="30" layout:width="30" />
            </layout:boundingBox>
          </layout:speciesGlyph>
          <layout:speciesGlyph layout:id="sg_2804" layout:species="h2o_c" sboTerm="SBO:0000247">
            <layout:boundingBox>
              <layout:position layout:x="9158.269885253907" layout:y="6949.583733452691" layout:z="0" />
              <layout:dimensions layout:depth="1" layout:height="20" layout:width="20" />
            </layout:boundingBox>
          </layout:speciesGlyph>
          <layout:speciesGlyph layout:id="sg_3080" layout:species="h_c" sboTerm="SBO:0000247">
            <layout:boundingBox>
              <layout:position layout:x="9163.792297363281" layout:y="1.133820708211263E4" layout:z="0" />
              <layout:dimensions layout:depth="1" layout:height="20" layout:width="20" />
            </layout:boundingBox>
          </layout:speciesGlyph>
          <layout:speciesGlyph layout:id="sg_3081" layout:species="ind56sqn_c" sboTerm="SBO:0000247">
            <layout:boundingBox>
              <layout:position layout:x="9063.466494519475" layout:y="1.1659803877973585E4" layout:z="0" />
              <layout:dimensions layout:depth="1" layout:height="30" layout:width="30" />
            </layout:boundingBox>
          </layout:speciesGlyph>
          <layout:speciesGlyph layout:id="sg_3082" layout:species="o2s_c" sboTerm="SBO:0000247">
            <layout:boundingBox>
              <layout:position layout:x="9108.018428211031" layout:y="1.128207231648763E4" layout:z="0" />
              <layout:dimensions layout:depth="1" layout:height="20" layout:width="20" />
            </layout:boundingBox>
          </layout:speciesGlyph>
          <layout:speciesGlyph layout:id="sg_3086" layout:species="h_c" sboTerm="SBO:0000247">
            <layout:boundingBox>
              <layout:position layout:x="8991.61118726508" layout:y="1.188243025766141E4" layout:z="0" />
              <layout:dimensions layout:depth="1" layout:height="20" layout:width="20" />
            </layout:boundingBox>
          </layout:speciesGlyph>
          <layout:speciesGlyph layout:id="sg_3087" layout:species="ind56qn_c" sboTerm="SBO:0000247">
            <layout:boundingBox>
              <layout:position layout:x="9063.466494519475" layout:y="1.2032126157942013E4" layout:z="0" />
              <layout:dimensions layout:depth="1" layout:height="30" layout:width="30" />
            </layout:boundingBox>
          </layout:speciesGlyph>
          <layout:speciesGlyph layout:id="sg_3088" layout:species="o2_c" sboTerm="SBO:0000247">
            <layout:boundingBox>
              <layout:position layout:x="9136.058288574219" layout:y="1.1711909334894619E4" layout:z="0" />
              <layout:dimensions layout:depth="1" layout:height="20" layout:width="20" />
            </layout:boundingBox>
          </layout:speciesGlyph>
          <layout:speciesGlyph layout:id="sg_3089" layout:species="o2s_c" sboTerm="SBO:0000247">
            <layout:boundingBox>
              <layout:position layout:x="9136.058288574219" layout:y="1.188243025766141E4" layout:z="0" />
              <layout:dimensions layout:depth="1" layout:height="20" layout:width="20" />
            </layout:boundingBox>
          </layout:speciesGlyph>
          <layout:speciesGlyph layout:id="sg_3099" layout:species="h2o2_c" sboTerm="SBO:0000247">
            <layout:boundingBox>
              <layout:position layout:x="8991.61118726508" layout:y="1.1445999230702719E4" layout:z="0" />
              <layout:dimensions layout:depth="1" layout:height="20" layout:width="20" />
            </layout:boundingBox>
          </layout:speciesGlyph>
          <layout:speciesGlyph layout:id="sg_3100" layout:species="h2o_c" sboTerm="SBO:0000247">
            <layout:boundingBox>
              <layout:position layout:x="8985.186544306867" layout:y="1.155878908284505E4" layout:z="0" />
              <layout:dimensions layout:depth="1" layout:height="20" layout:width="20" />
            </layout:boundingBox>
          </layout:speciesGlyph>
          <layout:speciesGlyph layout:id="sg_3142" layout:species="nad_c" sboTerm="SBO:0000247">
            <layout:boundingBox>
              <layout:position layout:x="8894.520027744631" layout:y="1.1659803877973585E4" layout:z="0" />
              <layout:dimensions layout:depth="1" layout:height="30" layout:width="30" />
            </layout:boundingBox>
          </layout:speciesGlyph>
          <layout:speciesGlyph layout:id="sg_3143" layout:species="nadh_c" sboTerm="SBO:0000247">
            <layout:boundingBox>
              <layout:position layout:x="8894.520027744631" layout:y="1.1986683506660429E4" layout:z="0" />
              <layout:dimensions layout:depth="1" layout:height="30" layout:width="30" />
            </layout:boundingBox>
          </layout:speciesGlyph>
          <layout:speciesGlyph layout:id="sg_3280" layout:species="dpchrm__L_c" sboTerm="SBO:0000247">
            <layout:boundingBox>
              <layout:position layout:x="8315.014779519912" layout:y="1.1017527405084726E4" layout:z="0" />
              <layout:dimensions layout:depth="1" layout:height="30" layout:width="30" />
            </layout:boundingBox>
          </layout:speciesGlyph>
          <layout:speciesGlyph layout:id="sg_3542" layout:species="_56dhi_c" sboTerm="SBO:0000247">
            <layout:boundingBox>
              <layout:position layout:x="9063.466494519475" layout:y="1.1218108884664332E4" layout:z="0" />
              <layout:dimensions layout:depth="1" layout:height="30" layout:width="30" />
            </layout:boundingBox>
          </layout:speciesGlyph>
          <layout:speciesGlyph layout:id="sg_3563" layout:species="h2o_c" sboTerm="SBO:0000247">
            <layout:boundingBox>
              <layout:position layout:x="1.0163975891113278E4" layout:y="9252.924206415812" layout:z="0" />
              <layout:dimensions layout:depth="1" layout:height="20" layout:width="20" />
            </layout:boundingBox>
          </layout:speciesGlyph>
          <layout:speciesGlyph layout:id="sg_3564" layout:species="h_c" sboTerm="SBO:0000247">
            <layout:boundingBox>
              <layout:position layout:x="1.0161322570800774E4" layout:y="9427.078269322708" layout:z="0" />
              <layout:dimensions layout:depth="1" layout:height="20" layout:width="20" />
            </layout:boundingBox>
          </layout:speciesGlyph>
          <layout:speciesGlyph layout:id="sg_3565" layout:species="homoval_c" sboTerm="SBO:0000247">
            <layout:boundingBox>
              <layout:position layout:x="1.0156321594238283E4" layout:y="9577.27430017108" layout:z="0" />
              <layout:dimensions layout:depth="1" layout:height="30" layout:width="30" />
            </layout:boundingBox>
          </layout:speciesGlyph>
          <layout:speciesGlyph layout:id="sg_3566" layout:species="nad_c" sboTerm="SBO:0000247">
            <layout:boundingBox>
              <layout:position layout:x="9986.626281738285" layout:y="9252.924206415817" layout:z="0" />
              <layout:dimensions layout:depth="1" layout:height="20" layout:width="20" />
            </layout:boundingBox>
          </layout:speciesGlyph>
          <layout:speciesGlyph layout:id="sg_3567" layout:species="nadh_c" sboTerm="SBO:0000247">
            <layout:boundingBox>
              <layout:position layout:x="9983.972961425785" layout:y="9427.078269322714" layout:z="0" />
              <layout:dimensions layout:depth="1" layout:height="20" layout:width="20" />
            </layout:boundingBox>
          </layout:speciesGlyph>
          <layout:speciesGlyph layout:id="sg_3579" layout:species="_3mox4hpac_c" sboTerm="SBO:0000247">
            <layout:boundingBox>
              <layout:position layout:x="1.0154996398925778E4" layout:y="9064.63400316238" layout:z="0" />
              <layout:dimensions layout:depth="1" layout:height="30" layout:width="30" />
            </layout:boundingBox>
          </layout:speciesGlyph>
          <layout:speciesGlyph layout:id="sg_3582" layout:species="nadp_c" sboTerm="SBO:0000247">
            <layout:boundingBox>
              <layout:position layout:x="1.0346169250488281E4" layout:y="9252.924206415813" layout:z="0" />
              <layout:dimensions layout:depth="1" layout:height="20" layout:width="20" />
            </layout:boundingBox>
          </layout:speciesGlyph>
          <layout:speciesGlyph layout:id="sg_3583" layout:species="nadph_c" sboTerm="SBO:0000247">
            <layout:boundingBox>
              <layout:position layout:x="1.0343515930175781E4" layout:y="9427.078269322716" layout:z="0" />
              <layout:dimensions layout:depth="1" layout:height="20" layout:width="20" />
            </layout:boundingBox>
          </layout:speciesGlyph>
          <layout:speciesGlyph layout:id="sg_3638" layout:species="_34dhpha_c" sboTerm="SBO:0000247">
            <layout:boundingBox>
              <layout:position layout:x="9662.001658853764" layout:y="9423.619437347346" layout:z="0" />
              <layout:dimensions layout:depth="1" layout:height="30" layout:width="30" />
            </layout:boundingBox>
          </layout:speciesGlyph>
          <layout:speciesGlyph layout:id="sg_3639" layout:species="h2o_c" sboTerm="SBO:0000247">
            <layout:boundingBox>
              <layout:position layout:x="9664.676463541262" layout:y="9108.45063463847" layout:z="0" />
              <layout:dimensions layout:depth="1" layout:height="20" layout:width="20" />
            </layout:boundingBox>
          </layout:speciesGlyph>
          <layout:speciesGlyph layout:id="sg_3641" layout:species="nad_c" sboTerm="SBO:0000247">
            <layout:boundingBox>
              <layout:position layout:x="9490.359680175781" layout:y="9108.450634638468" layout:z="0" />
              <layout:dimensions layout:depth="1" layout:height="20" layout:width="20" />
            </layout:boundingBox>
          </layout:speciesGlyph>
          <layout:speciesGlyph layout:id="sg_3642" layout:species="nadh_c" sboTerm="SBO:0000247">
            <layout:boundingBox>
              <layout:position layout:x="9487.706359863278" layout:y="9282.604697545366" layout:z="0" />
              <layout:dimensions layout:depth="1" layout:height="20" layout:width="20" />
            </layout:boundingBox>
          </layout:speciesGlyph>
          <layout:speciesGlyph layout:id="sg_3648" layout:species="h_c" sboTerm="SBO:0000247">
            <layout:boundingBox>
              <layout:position layout:x="9660.885936197516" layout:y="9282.604697545374" layout:z="0" />
              <layout:dimensions layout:depth="1" layout:height="20" layout:width="20" />
            </layout:boundingBox>
          </layout:speciesGlyph>
          <layout:speciesGlyph layout:id="sg_3649" layout:species="nadp_c" sboTerm="SBO:0000247">
            <layout:boundingBox>
              <layout:position layout:x="9830.469543457026" layout:y="9108.450634638464" layout:z="0" />
              <layout:dimensions layout:depth="1" layout:height="20" layout:width="20" />
            </layout:boundingBox>
          </layout:speciesGlyph>
          <layout:speciesGlyph layout:id="sg_3650" layout:species="nadph_c" sboTerm="SBO:0000247">
            <layout:boundingBox>
              <layout:position layout:x="9827.816223144531" layout:y="9282.604697545365" layout:z="0" />
              <layout:dimensions layout:depth="1" layout:height="20" layout:width="20" />
            </layout:boundingBox>
          </layout:speciesGlyph>
          <layout:speciesGlyph layout:id="sg_3671" layout:species="ahcys__L_c" sboTerm="SBO:0000247">
            <layout:boundingBox>
              <layout:position layout:x="9857.946105957028" layout:y="9669.048368453976" layout:z="0" />
              <layout:dimensions layout:depth="1" layout:height="20" layout:width="20" />
            </layout:boundingBox>
          </layout:speciesGlyph>
          <layout:speciesGlyph layout:id="sg_3672" layout:species="amet__L_c" sboTerm="SBO:0000247">
            <layout:boundingBox>
              <layout:position layout:x="9608.645812988281" layout:y="9582.583238769706" layout:z="0" />
              <layout:dimensions layout:depth="1" layout:height="20" layout:width="20" />
            </layout:boundingBox>
          </layout:speciesGlyph>
          <layout:speciesGlyph layout:id="sg_3673" layout:species="h_c" sboTerm="SBO:0000247">
            <layout:boundingBox>
              <layout:position layout:x="9887.303039550785" layout:y="9625.202763080597" layout:z="0" />
              <layout:dimensions layout:depth="1" layout:height="20" layout:width="20" />
            </layout:boundingBox>
          </layout:speciesGlyph>
          <layout:speciesGlyph layout:id="sg_3927" layout:species="dopaqn__L_c" sboTerm="SBO:0000247">
            <layout:boundingBox>
              <layout:position layout:x="7345.292736816408" layout:y="9305.376141548157" layout:z="0" />
              <layout:dimensions layout:depth="1" layout:height="30" layout:width="30" />
            </layout:boundingBox>
          </layout:speciesGlyph>
          <layout:speciesGlyph layout:id="sg_3931" layout:species="dopa__L_c" sboTerm="SBO:0000247">
            <layout:boundingBox>
              <layout:position layout:x="7345.292736816408" layout:y="8955.376141548157" layout:z="0" />
              <layout:dimensions layout:depth="1" layout:height="30" layout:width="30" />
            </layout:boundingBox>
          </layout:speciesGlyph>
          <layout:speciesGlyph layout:id="sg_3932" layout:species="h_c" sboTerm="SBO:0000247">
            <layout:boundingBox>
              <layout:position layout:x="7270.292736816406" layout:y="9234.11108493805" layout:z="0" />
              <layout:dimensions layout:depth="1" layout:height="20" layout:width="20" />
            </layout:boundingBox>
          </layout:speciesGlyph>
          <layout:speciesGlyph layout:id="sg_3933" layout:species="nadp_c" sboTerm="SBO:0000247">
            <layout:boundingBox>
              <layout:position layout:x="7430.292736816406" layout:y="9023.688851356506" layout:z="0" />
              <layout:dimensions layout:depth="1" layout:height="20" layout:width="20" />
            </layout:boundingBox>
          </layout:speciesGlyph>
          <layout:speciesGlyph layout:id="sg_3934" layout:species="nadph_c" sboTerm="SBO:0000247">
            <layout:boundingBox>
              <layout:position layout:x="7430.292736816406" layout:y="9234.11108493805" layout:z="0" />
              <layout:dimensions layout:depth="1" layout:height="20" layout:width="20" />
            </layout:boundingBox>
          </layout:speciesGlyph>
          <layout:speciesGlyph layout:id="sg_3942" layout:species="dpamchrm_c" sboTerm="SBO:0000247">
            <layout:boundingBox>
              <layout:position layout:x="7345.292736816408" layout:y="1.1030767229557037E4" layout:z="0" />
              <layout:dimensions layout:depth="1" layout:height="30" layout:width="30" />
            </layout:boundingBox>
          </layout:speciesGlyph>
          <layout:speciesGlyph layout:id="sg_3946" layout:species="h_c" sboTerm="SBO:0000247">
            <layout:boundingBox>
              <layout:position layout:x="7270.292736816406" layout:y="1.0955846303224564E4" layout:z="0" />
              <layout:dimensions layout:depth="1" layout:height="20" layout:width="20" />
            </layout:boundingBox>
          </layout:speciesGlyph>
          <layout:speciesGlyph layout:id="sg_3947" layout:species="leudpamchrm_c" sboTerm="SBO:0000247">
            <layout:boundingBox>
              <layout:position layout:x="7345.292736816408" layout:y="1.0670635186433792E4" layout:z="0" />
              <layout:dimensions layout:depth="1" layout:height="30" layout:width="30" />
            </layout:boundingBox>
          </layout:speciesGlyph>
          <layout:speciesGlyph layout:id="sg_3948" layout:species="nadp_c" sboTerm="SBO:0000247">
            <layout:boundingBox>
              <layout:position layout:x="7430.292736816406" layout:y="1.0745635186433792E4" layout:z="0" />
              <layout:dimensions layout:depth="1" layout:height="20" layout:width="20" />
            </layout:boundingBox>
          </layout:speciesGlyph>
          <layout:speciesGlyph layout:id="sg_3949" layout:species="nadph_c" sboTerm="SBO:0000247">
            <layout:boundingBox>
              <layout:position layout:x="7430.292736816406" layout:y="1.0955846303224564E4" layout:z="0" />
              <layout:dimensions layout:depth="1" layout:height="20" layout:width="20" />
            </layout:boundingBox>
          </layout:speciesGlyph>
          <layout:speciesGlyph layout:id="sg_3950" layout:species="dpchrm__L_c" sboTerm="SBO:0000247">
            <layout:boundingBox>
              <layout:position layout:x="7345.292736816408" layout:y="9811.451773166656" layout:z="0" />
              <layout:dimensions layout:depth="1" layout:height="30" layout:width="30" />
            </layout:boundingBox>
          </layout:speciesGlyph>
          <layout:speciesGlyph layout:id="sg_3954" layout:species="h_c" sboTerm="SBO:0000247">
            <layout:boundingBox>
              <layout:position layout:x="7270.292736816406" layout:y="9729.843556642532" layout:z="0" />
              <layout:dimensions layout:depth="1" layout:height="20" layout:width="20" />
            </layout:boundingBox>
          </layout:speciesGlyph>
          <layout:speciesGlyph layout:id="sg_3955" layout:species="leudpchrm__L_c" sboTerm="SBO:0000247">
            <layout:boundingBox>
              <layout:position layout:x="7345.292736816408" layout:y="9444.63243985176" layout:z="0" />
              <layout:dimensions layout:depth="1" layout:height="30" layout:width="30" />
            </layout:boundingBox>
          </layout:speciesGlyph>
          <layout:speciesGlyph layout:id="sg_3956" layout:species="nadp_c" sboTerm="SBO:0000247">
            <layout:boundingBox>
              <layout:position layout:x="7430.292736816406" layout:y="9519.63243985176" layout:z="0" />
              <layout:dimensions layout:depth="1" layout:height="20" layout:width="20" />
            </layout:boundingBox>
          </layout:speciesGlyph>
          <layout:speciesGlyph layout:id="sg_3957" layout:species="nadph_c" sboTerm="SBO:0000247">
            <layout:boundingBox>
              <layout:position layout:x="7430.292736816406" layout:y="9729.843556642532" layout:z="0" />
              <layout:dimensions layout:depth="1" layout:height="20" layout:width="20" />
            </layout:boundingBox>
          </layout:speciesGlyph>
          <layout:speciesGlyph layout:id="sg_3958" layout:species="dpamqn__L_c" sboTerm="SBO:0000247">
            <layout:boundingBox>
              <layout:position layout:x="7717.543518066406" layout:y="9305.376141548157" layout:z="0" />
              <layout:dimensions layout:depth="1" layout:height="30" layout:width="30" />
            </layout:boundingBox>
          </layout:speciesGlyph>
          <layout:speciesGlyph layout:id="sg_3962" layout:species="dpam__L_c" sboTerm="SBO:0000247">
            <layout:boundingBox>
              <layout:position layout:x="7717.543518066406" layout:y="8955.376141548157" layout:z="0" />
              <layout:dimensions layout:depth="1" layout:height="30" layout:width="30" />
            </layout:boundingBox>
          </layout:speciesGlyph>
          <layout:speciesGlyph layout:id="sg_3963" layout:species="h_c" sboTerm="SBO:0000247">
            <layout:boundingBox>
              <layout:position layout:x="7642.543518066406" layout:y="9247.48566532135" layout:z="0" />
              <layout:dimensions layout:depth="1" layout:height="20" layout:width="20" />
            </layout:boundingBox>
          </layout:speciesGlyph>
          <layout:speciesGlyph layout:id="sg_3964" layout:species="nadp_c" sboTerm="SBO:0000247">
            <layout:boundingBox>
              <layout:position layout:x="7802.543518066406" layout:y="9037.063431739807" layout:z="0" />
              <layout:dimensions layout:depth="1" layout:height="20" layout:width="20" />
            </layout:boundingBox>
          </layout:speciesGlyph>
          <layout:speciesGlyph layout:id="sg_3965" layout:species="nadph_c" sboTerm="SBO:0000247">
            <layout:boundingBox>
              <layout:position layout:x="7802.543518066406" layout:y="9247.48566532135" layout:z="0" />
              <layout:dimensions layout:depth="1" layout:height="20" layout:width="20" />
            </layout:boundingBox>
          </layout:speciesGlyph>
          <layout:speciesGlyph layout:id="sg_3966" layout:species="h_c" sboTerm="SBO:0000247">
            <layout:boundingBox>
              <layout:position layout:x="7430.292736816406" layout:y="1.1470302146434784E4" layout:z="0" />
              <layout:dimensions layout:depth="1" layout:height="20" layout:width="20" />
            </layout:boundingBox>
          </layout:speciesGlyph>
          <layout:speciesGlyph layout:id="sg_3970" layout:species="_56dhi_c" sboTerm="SBO:0000247">
            <layout:boundingBox>
              <layout:position layout:x="7345.292736816408" layout:y="1.1209095018863678E4" layout:z="0" />
              <layout:dimensions layout:depth="1" layout:height="30" layout:width="30" />
            </layout:boundingBox>
          </layout:speciesGlyph>
          <layout:speciesGlyph layout:id="sg_3971" layout:species="ind56qn_c" sboTerm="SBO:0000247">
            <layout:boundingBox>
              <layout:position layout:x="7345.292736816408" layout:y="1.1535938987255096E4" layout:z="0" />
              <layout:dimensions layout:depth="1" layout:height="30" layout:width="30" />
            </layout:boundingBox>
          </layout:speciesGlyph>
          <layout:speciesGlyph layout:id="sg_3972" layout:species="nadp_c" sboTerm="SBO:0000247">
            <layout:boundingBox>
              <layout:position layout:x="7430.292736816406" layout:y="1.1260938987255096E4" layout:z="0" />
              <layout:dimensions layout:depth="1" layout:height="20" layout:width="20" />
            </layout:boundingBox>
          </layout:speciesGlyph>
          <layout:speciesGlyph layout:id="sg_3973" layout:species="nadph_c" sboTerm="SBO:0000247">
            <layout:boundingBox>
              <layout:position layout:x="7270.292736816406" layout:y="1.1470302146434784E4" layout:z="0" />
              <layout:dimensions layout:depth="1" layout:height="20" layout:width="20" />
            </layout:boundingBox>
          </layout:speciesGlyph>
          <layout:speciesGlyph layout:id="sg_3974" layout:species="dpamchrm_c" sboTerm="SBO:0000247">
            <layout:boundingBox>
              <layout:position layout:x="7717.543518066406" layout:y="1.1030767229557037E4" layout:z="0" />
              <layout:dimensions layout:depth="1" layout:height="30" layout:width="30" />
            </layout:boundingBox>
          </layout:speciesGlyph>
          <layout:speciesGlyph layout:id="sg_3978" layout:species="h_c" sboTerm="SBO:0000247">
            <layout:boundingBox>
              <layout:position layout:x="7642.543518066406" layout:y="1.0955846303224564E4" layout:z="0" />
              <layout:dimensions layout:depth="1" layout:height="20" layout:width="20" />
            </layout:boundingBox>
          </layout:speciesGlyph>
          <layout:speciesGlyph layout:id="sg_3979" layout:species="leudpamchrm_c" sboTerm="SBO:0000247">
            <layout:boundingBox>
              <layout:position layout:x="7717.543518066406" layout:y="1.0670635186433792E4" layout:z="0" />
              <layout:dimensions layout:depth="1" layout:height="30" layout:width="30" />
            </layout:boundingBox>
          </layout:speciesGlyph>
          <layout:speciesGlyph layout:id="sg_3980" layout:species="rnam_c" sboTerm="SBO:0000247">
            <layout:boundingBox>
              <layout:position layout:x="7802.543518066406" layout:y="1.0745635186433792E4" layout:z="0" />
              <layout:dimensions layout:depth="1" layout:height="20" layout:width="20" />
            </layout:boundingBox>
          </layout:speciesGlyph>
          <layout:speciesGlyph layout:id="sg_3981" layout:species="rnamh_c" sboTerm="SBO:0000247">
            <layout:boundingBox>
              <layout:position layout:x="7802.543518066406" layout:y="1.0955846303224564E4" layout:z="0" />
              <layout:dimensions layout:depth="1" layout:height="20" layout:width="20" />
            </layout:boundingBox>
          </layout:speciesGlyph>
          <layout:speciesGlyph layout:id="sg_3982" layout:species="dpchrm__L_c" sboTerm="SBO:0000247">
            <layout:boundingBox>
              <layout:position layout:x="7717.543518066406" layout:y="9811.451773166656" layout:z="0" />
              <layout:dimensions layout:depth="1" layout:height="30" layout:width="30" />
            </layout:boundingBox>
          </layout:speciesGlyph>
          <layout:speciesGlyph layout:id="sg_3986" layout:species="h_c" sboTerm="SBO:0000247">
            <layout:boundingBox>
              <layout:position layout:x="7642.543518066406" layout:y="9743.218137025833" layout:z="0" />
              <layout:dimensions layout:depth="1" layout:height="20" layout:width="20" />
            </layout:boundingBox>
          </layout:speciesGlyph>
          <layout:speciesGlyph layout:id="sg_3987" layout:species="leudpchrm__L_c" sboTerm="SBO:0000247">
            <layout:boundingBox>
              <layout:position layout:x="7717.543518066406" layout:y="9458.007020235062" layout:z="0" />
              <layout:dimensions layout:depth="1" layout:height="30" layout:width="30" />
            </layout:boundingBox>
          </layout:speciesGlyph>
          <layout:speciesGlyph layout:id="sg_3988" layout:species="rnam_c" sboTerm="SBO:0000247">
            <layout:boundingBox>
              <layout:position layout:x="7802.543518066406" layout:y="9533.007020235062" layout:z="0" />
              <layout:dimensions layout:depth="1" layout:height="20" layout:width="20" />
            </layout:boundingBox>
          </layout:speciesGlyph>
          <layout:speciesGlyph layout:id="sg_3989" layout:species="rnamh_c" sboTerm="SBO:0000247">
            <layout:boundingBox>
              <layout:position layout:x="7802.543518066406" layout:y="9743.218137025833" layout:z="0" />
              <layout:dimensions layout:depth="1" layout:height="20" layout:width="20" />
            </layout:boundingBox>
          </layout:speciesGlyph>
          <layout:speciesGlyph layout:id="sg_3990" layout:species="dopaqn__L_c" sboTerm="SBO:0000247">
            <layout:boundingBox>
              <layout:position layout:x="7345.292736816408" layout:y="1.0524691597938538E4" layout:z="0" />
              <layout:dimensions layout:depth="1" layout:height="30" layout:width="30" />
            </layout:boundingBox>
          </layout:speciesGlyph>
          <layout:speciesGlyph layout:id="sg_3994" layout:species="dopa__L_c" sboTerm="SBO:0000247">
            <layout:boundingBox>
              <layout:position layout:x="7345.292736816408" layout:y="1.0174691597938538E4" layout:z="0" />
              <layout:dimensions layout:depth="1" layout:height="30" layout:width="30" />
            </layout:boundingBox>
          </layout:speciesGlyph>
          <layout:speciesGlyph layout:id="sg_3995" layout:species="h_c" sboTerm="SBO:0000247">
            <layout:boundingBox>
              <layout:position layout:x="7270.292736816406" layout:y="1.046011383152008E4" layout:z="0" />
              <layout:dimensions layout:depth="1" layout:height="20" layout:width="20" />
            </layout:boundingBox>
          </layout:speciesGlyph>
          <layout:speciesGlyph layout:id="sg_3996" layout:species="rnam_c" sboTerm="SBO:0000247">
            <layout:boundingBox>
              <layout:position layout:x="7430.292736816406" layout:y="1.0249691597938538E4" layout:z="0" />
              <layout:dimensions layout:depth="1" layout:height="20" layout:width="20" />
            </layout:boundingBox>
          </layout:speciesGlyph>
          <layout:speciesGlyph layout:id="sg_3997" layout:species="rnamh_c" sboTerm="SBO:0000247">
            <layout:boundingBox>
              <layout:position layout:x="7430.292736816406" layout:y="1.046011383152008E4" layout:z="0" />
              <layout:dimensions layout:depth="1" layout:height="20" layout:width="20" />
            </layout:boundingBox>
          </layout:speciesGlyph>
          <layout:speciesGlyph layout:id="sg_3998" layout:species="dpamqn__L_c" sboTerm="SBO:0000247">
            <layout:boundingBox>
              <layout:position layout:x="7717.543518066406" layout:y="1.0524691597938538E4" layout:z="0" />
              <layout:dimensions layout:depth="1" layout:height="30" layout:width="30" />
            </layout:boundingBox>
          </layout:speciesGlyph>
          <layout:speciesGlyph layout:id="sg_4002" layout:species="dpam__L_c" sboTerm="SBO:0000247">
            <layout:boundingBox>
              <layout:position layout:x="7717.543518066406" layout:y="1.0174691597938538E4" layout:z="0" />
              <layout:dimensions layout:depth="1" layout:height="30" layout:width="30" />
            </layout:boundingBox>
          </layout:speciesGlyph>
          <layout:speciesGlyph layout:id="sg_4003" layout:species="h_c" sboTerm="SBO:0000247">
            <layout:boundingBox>
              <layout:position layout:x="7642.543518066406" layout:y="1.046011383152008E4" layout:z="0" />
              <layout:dimensions layout:depth="1" layout:height="20" layout:width="20" />
            </layout:boundingBox>
          </layout:speciesGlyph>
          <layout:speciesGlyph layout:id="sg_4004" layout:species="rnam_c" sboTerm="SBO:0000247">
            <layout:boundingBox>
              <layout:position layout:x="7802.543518066406" layout:y="1.0249691597938538E4" layout:z="0" />
              <layout:dimensions layout:depth="1" layout:height="20" layout:width="20" />
            </layout:boundingBox>
          </layout:speciesGlyph>
          <layout:speciesGlyph layout:id="sg_4005" layout:species="rnamh_c" sboTerm="SBO:0000247">
            <layout:boundingBox>
              <layout:position layout:x="7802.543518066406" layout:y="1.046011383152008E4" layout:z="0" />
              <layout:dimensions layout:depth="1" layout:height="20" layout:width="20" />
            </layout:boundingBox>
          </layout:speciesGlyph>
          <layout:speciesGlyph layout:id="sg_4006" layout:species="h_c" sboTerm="SBO:0000247">
            <layout:boundingBox>
              <layout:position layout:x="7802.543518066406" layout:y="1.1470302146434784E4" layout:z="0" />
              <layout:dimensions layout:depth="1" layout:height="20" layout:width="20" />
            </layout:boundingBox>
          </layout:speciesGlyph>
          <layout:speciesGlyph layout:id="sg_4010" layout:species="_56dhi_c" sboTerm="SBO:0000247">
            <layout:boundingBox>
              <layout:position layout:x="7717.543518066406" layout:y="1.1209095018863678E4" layout:z="0" />
              <layout:dimensions layout:depth="1" layout:height="30" layout:width="30" />
            </layout:boundingBox>
          </layout:speciesGlyph>
          <layout:speciesGlyph layout:id="sg_4011" layout:species="ind56qn_c" sboTerm="SBO:0000247">
            <layout:boundingBox>
              <layout:position layout:x="7717.543518066406" layout:y="1.1535938987255096E4" layout:z="0" />
              <layout:dimensions layout:depth="1" layout:height="30" layout:width="30" />
            </layout:boundingBox>
          </layout:speciesGlyph>
          <layout:speciesGlyph layout:id="sg_4012" layout:species="rnam_c" sboTerm="SBO:0000247">
            <layout:boundingBox>
              <layout:position layout:x="7802.543518066406" layout:y="1.1260938987255096E4" layout:z="0" />
              <layout:dimensions layout:depth="1" layout:height="20" layout:width="20" />
            </layout:boundingBox>
          </layout:speciesGlyph>
          <layout:speciesGlyph layout:id="sg_4013" layout:species="rnamh_c" sboTerm="SBO:0000247">
            <layout:boundingBox>
              <layout:position layout:x="7642.543518066406" layout:y="1.1470302146434784E4" layout:z="0" />
              <layout:dimensions layout:depth="1" layout:height="20" layout:width="20" />
            </layout:boundingBox>
          </layout:speciesGlyph>
          <layout:speciesGlyph layout:id="sg_4019" layout:species="dpchrm__L_c" sboTerm="SBO:0000247">
            <layout:boundingBox>
              <layout:position layout:x="7761.897180175782" layout:y="1.1961117626953124E4" layout:z="0" />
              <layout:dimensions layout:depth="1" layout:height="30" layout:width="30" />
            </layout:boundingBox>
          </layout:speciesGlyph>
          <layout:speciesGlyph layout:id="sg_4020" layout:species="leudpchrm__L_c" sboTerm="SBO:0000247">
            <layout:boundingBox>
              <layout:position layout:x="7761.897180175782" layout:y="1.2190918664550782E4" layout:z="0" />
              <layout:dimensions layout:depth="1" layout:height="30" layout:width="30" />
            </layout:boundingBox>
          </layout:speciesGlyph>
          <layout:speciesGlyph layout:id="sg_4026" layout:species="dpamchrm_c" sboTerm="SBO:0000247">
            <layout:boundingBox>
              <layout:position layout:x="8516.79483642578" layout:y="1.1961117626953124E4" layout:z="0" />
              <layout:dimensions layout:depth="1" layout:height="30" layout:width="30" />
            </layout:boundingBox>
          </layout:speciesGlyph>
          <layout:speciesGlyph layout:id="sg_4027" layout:species="leudpamchrm_c" sboTerm="SBO:0000247">
            <layout:boundingBox>
              <layout:position layout:x="8516.79483642578" layout:y="1.2190918664550782E4" layout:z="0" />
              <layout:dimensions layout:depth="1" layout:height="30" layout:width="30" />
            </layout:boundingBox>
          </layout:speciesGlyph>
          <layout:speciesGlyph layout:id="sg_4039" layout:species="dpam__L_c" sboTerm="SBO:0000247">
            <layout:boundingBox>
              <layout:position layout:x="8281.36807861328" layout:y="1.1961117626953124E4" layout:z="0" />
              <layout:dimensions layout:depth="1" layout:height="30" layout:width="30" />
            </layout:boundingBox>
          </layout:speciesGlyph>
          <layout:speciesGlyph layout:id="sg_4042" layout:species="_56dhi_c" sboTerm="SBO:0000247">
            <layout:boundingBox>
              <layout:position layout:x="8132.995910644531" layout:y="1.2190918664550782E4" layout:z="0" />
              <layout:dimensions layout:depth="1" layout:height="30" layout:width="30" />
            </layout:boundingBox>
          </layout:speciesGlyph>
          <layout:speciesGlyph layout:id="sg_4046" layout:species="dopa__L_c" sboTerm="SBO:0000247">
            <layout:boundingBox>
              <layout:position layout:x="7968.403430175782" layout:y="1.1961117626953124E4" layout:z="0" />
              <layout:dimensions layout:depth="1" layout:height="30" layout:width="30" />
            </layout:boundingBox>
          </layout:speciesGlyph>
          <layout:speciesGlyph layout:id="sg_4047" layout:species="dopaqn__L_c" sboTerm="SBO:0000247">
            <layout:boundingBox>
              <layout:position layout:x="7968.403430175782" layout:y="1.2190918664550782E4" layout:z="0" />
              <layout:dimensions layout:depth="1" layout:height="30" layout:width="30" />
            </layout:boundingBox>
          </layout:speciesGlyph>
          <layout:speciesGlyph layout:id="sg_4048" layout:species="ind56qn_c" sboTerm="SBO:0000247">
            <layout:boundingBox>
              <layout:position layout:x="8127.309875488281" layout:y="1.1961117626953124E4" layout:z="0" />
              <layout:dimensions layout:depth="1" layout:height="30" layout:width="30" />
            </layout:boundingBox>
          </layout:speciesGlyph>
          <layout:speciesGlyph layout:id="sg_4059" layout:species="dpamqn__L_c" sboTerm="SBO:0000247">
            <layout:boundingBox>
              <layout:position layout:x="8281.36807861328" layout:y="1.2190918664550782E4" layout:z="0" />
              <layout:dimensions layout:depth="1" layout:height="30" layout:width="30" />
            </layout:boundingBox>
          </layout:speciesGlyph>
          <layout:speciesGlyph layout:id="sg_4061" layout:species="adrnchrm_c" sboTerm="SBO:0000247">
            <layout:boundingBox>
              <layout:position layout:x="1.2173108215332031E4" layout:y="1.155777208185196E4" layout:z="0" />
              <layout:dimensions layout:depth="1" layout:height="30" layout:width="30" />
            </layout:boundingBox>
          </layout:speciesGlyph>
          <layout:speciesGlyph layout:id="sg_4065" layout:species="h_c" sboTerm="SBO:0000247">
            <layout:boundingBox>
              <layout:position layout:x="1.2098108215332031E4" layout:y="1.1479879094362259E4" layout:z="0" />
              <layout:dimensions layout:depth="1" layout:height="20" layout:width="20" />
            </layout:boundingBox>
          </layout:speciesGlyph>
          <layout:speciesGlyph layout:id="sg_4066" layout:species="leuadrnchrm_c" sboTerm="SBO:0000247">
            <layout:boundingBox>
              <layout:position layout:x="1.2173108215332031E4" layout:y="1.1194667977571487E4" layout:z="0" />
              <layout:dimensions layout:depth="1" layout:height="30" layout:width="30" />
            </layout:boundingBox>
          </layout:speciesGlyph>
          <layout:speciesGlyph layout:id="sg_4067" layout:species="nadp_c" sboTerm="SBO:0000247">
            <layout:boundingBox>
              <layout:position layout:x="1.2258108215332031E4" layout:y="1.1272640038728714E4" layout:z="0" />
              <layout:dimensions layout:depth="1" layout:height="20" layout:width="20" />
            </layout:boundingBox>
          </layout:speciesGlyph>
          <layout:speciesGlyph layout:id="sg_4068" layout:species="nadph_c" sboTerm="SBO:0000247">
            <layout:boundingBox>
              <layout:position layout:x="1.2258108215332031E4" layout:y="1.1479879094362259E4" layout:z="0" />
              <layout:dimensions layout:depth="1" layout:height="20" layout:width="20" />
            </layout:boundingBox>
          </layout:speciesGlyph>
          <layout:speciesGlyph layout:id="sg_4069" layout:species="adrnlqn__L_c" sboTerm="SBO:0000247">
            <layout:boundingBox>
              <layout:position layout:x="1.2156024230957031E4" layout:y="1.1009246862411499E4" layout:z="0" />
              <layout:dimensions layout:depth="1" layout:height="30" layout:width="30" />
            </layout:boundingBox>
          </layout:speciesGlyph>
          <layout:speciesGlyph layout:id="sg_4073" layout:species="adrnl__L_c" sboTerm="SBO:0000247">
            <layout:boundingBox>
              <layout:position layout:x="1.2156024230957031E4" layout:y="1.0659246862411499E4" layout:z="0" />
              <layout:dimensions layout:depth="1" layout:height="30" layout:width="30" />
            </layout:boundingBox>
          </layout:speciesGlyph>
          <layout:speciesGlyph layout:id="sg_4074" layout:species="h_c" sboTerm="SBO:0000247">
            <layout:boundingBox>
              <layout:position layout:x="1.2081024230957031E4" layout:y="1.0944669095993042E4" layout:z="0" />
              <layout:dimensions layout:depth="1" layout:height="20" layout:width="20" />
            </layout:boundingBox>
          </layout:speciesGlyph>
          <layout:speciesGlyph layout:id="sg_4075" layout:species="nadp_c" sboTerm="SBO:0000247">
            <layout:boundingBox>
              <layout:position layout:x="1.2241024230957031E4" layout:y="1.0734246862411499E4" layout:z="0" />
              <layout:dimensions layout:depth="1" layout:height="20" layout:width="20" />
            </layout:boundingBox>
          </layout:speciesGlyph>
          <layout:speciesGlyph layout:id="sg_4076" layout:species="nadph_c" sboTerm="SBO:0000247">
            <layout:boundingBox>
              <layout:position layout:x="1.2241024230957031E4" layout:y="1.0944669095993042E4" layout:z="0" />
              <layout:dimensions layout:depth="1" layout:height="20" layout:width="20" />
            </layout:boundingBox>
          </layout:speciesGlyph>
          <layout:speciesGlyph layout:id="sg_4077" layout:species="h_c" sboTerm="SBO:0000247">
            <layout:boundingBox>
              <layout:position layout:x="1.1287750793457031E4" layout:y="1.0944669095993042E4" layout:z="0" />
              <layout:dimensions layout:depth="1" layout:height="20" layout:width="20" />
            </layout:boundingBox>
          </layout:speciesGlyph>
          <layout:speciesGlyph layout:id="sg_4081" layout:species="nadp_c" sboTerm="SBO:0000247">
            <layout:boundingBox>
              <layout:position layout:x="1.1447750793457031E4" layout:y="1.0734246862411499E4" layout:z="0" />
              <layout:dimensions layout:depth="1" layout:height="20" layout:width="20" />
            </layout:boundingBox>
          </layout:speciesGlyph>
          <layout:speciesGlyph layout:id="sg_4082" layout:species="nadph_c" sboTerm="SBO:0000247">
            <layout:boundingBox>
              <layout:position layout:x="1.1447750793457031E4" layout:y="1.0944669095993042E4" layout:z="0" />
              <layout:dimensions layout:depth="1" layout:height="20" layout:width="20" />
            </layout:boundingBox>
          </layout:speciesGlyph>
          <layout:speciesGlyph layout:id="sg_4083" layout:species="nrpphr__L_c" sboTerm="SBO:0000247">
            <layout:boundingBox>
              <layout:position layout:x="1.1362750793457031E4" layout:y="1.0659246862411499E4" layout:z="0" />
              <layout:dimensions layout:depth="1" layout:height="30" layout:width="30" />
            </layout:boundingBox>
          </layout:speciesGlyph>
          <layout:speciesGlyph layout:id="sg_4084" layout:species="nrpphrqn__L_c" sboTerm="SBO:0000247">
            <layout:boundingBox>
              <layout:position layout:x="1.1362750793457031E4" layout:y="1.1009246862411499E4" layout:z="0" />
              <layout:dimensions layout:depth="1" layout:height="30" layout:width="30" />
            </layout:boundingBox>
          </layout:speciesGlyph>
          <layout:speciesGlyph layout:id="sg_4093" layout:species="h_c" sboTerm="SBO:0000247">
            <layout:boundingBox>
              <layout:position layout:x="1.1304834777832031E4" layout:y="1.1479879094362259E4" layout:z="0" />
              <layout:dimensions layout:depth="1" layout:height="20" layout:width="20" />
            </layout:boundingBox>
          </layout:speciesGlyph>
          <layout:speciesGlyph layout:id="sg_4097" layout:species="leunrpphrchrm_c" sboTerm="SBO:0000247">
            <layout:boundingBox>
              <layout:position layout:x="1.1379834777832031E4" layout:y="1.1194667977571487E4" layout:z="0" />
              <layout:dimensions layout:depth="1" layout:height="30" layout:width="30" />
            </layout:boundingBox>
          </layout:speciesGlyph>
          <layout:speciesGlyph layout:id="sg_4098" layout:species="nadp_c" sboTerm="SBO:0000247">
            <layout:boundingBox>
              <layout:position layout:x="1.1464834777832031E4" layout:y="1.1269667992830276E4" layout:z="0" />
              <layout:dimensions layout:depth="1" layout:height="20" layout:width="20" />
            </layout:boundingBox>
          </layout:speciesGlyph>
          <layout:speciesGlyph layout:id="sg_4099" layout:species="nadph_c" sboTerm="SBO:0000247">
            <layout:boundingBox>
              <layout:position layout:x="1.1464834777832031E4" layout:y="1.1479879094362259E4" layout:z="0" />
              <layout:dimensions layout:depth="1" layout:height="20" layout:width="20" />
            </layout:boundingBox>
          </layout:speciesGlyph>
          <layout:speciesGlyph layout:id="sg_4100" layout:species="nrpphrchrm_c" sboTerm="SBO:0000247">
            <layout:boundingBox>
              <layout:position layout:x="1.1379834777832031E4" layout:y="1.1554800035953522E4" layout:z="0" />
              <layout:dimensions layout:depth="1" layout:height="30" layout:width="30" />
            </layout:boundingBox>
          </layout:speciesGlyph>
          <layout:speciesGlyph layout:id="sg_4101" layout:species="adrnlqn__L_c" sboTerm="SBO:0000247">
            <layout:boundingBox>
              <layout:position layout:x="1.2488828430175781E4" layout:y="1.1009246862411499E4" layout:z="0" />
              <layout:dimensions layout:depth="1" layout:height="30" layout:width="30" />
            </layout:boundingBox>
          </layout:speciesGlyph>
          <layout:speciesGlyph layout:id="sg_4105" layout:species="adrnl__L_c" sboTerm="SBO:0000247">
            <layout:boundingBox>
              <layout:position layout:x="1.2488828430175781E4" layout:y="1.0659246862411499E4" layout:z="0" />
              <layout:dimensions layout:depth="1" layout:height="30" layout:width="30" />
            </layout:boundingBox>
          </layout:speciesGlyph>
          <layout:speciesGlyph layout:id="sg_4106" layout:species="h_c" sboTerm="SBO:0000247">
            <layout:boundingBox>
              <layout:position layout:x="1.2413828430175781E4" layout:y="1.0944669095993042E4" layout:z="0" />
              <layout:dimensions layout:depth="1" layout:height="20" layout:width="20" />
            </layout:boundingBox>
          </layout:speciesGlyph>
          <layout:speciesGlyph layout:id="sg_4107" layout:species="rnam_c" sboTerm="SBO:0000247">
            <layout:boundingBox>
              <layout:position layout:x="1.2573828430175781E4" layout:y="1.0734246862411499E4" layout:z="0" />
              <layout:dimensions layout:depth="1" layout:height="20" layout:width="20" />
            </layout:boundingBox>
          </layout:speciesGlyph>
          <layout:speciesGlyph layout:id="sg_4108" layout:species="rnamh_c" sboTerm="SBO:0000247">
            <layout:boundingBox>
              <layout:position layout:x="1.2573828430175781E4" layout:y="1.0944669095993042E4" layout:z="0" />
              <layout:dimensions layout:depth="1" layout:height="20" layout:width="20" />
            </layout:boundingBox>
          </layout:speciesGlyph>
          <layout:speciesGlyph layout:id="sg_4109" layout:species="h_c" sboTerm="SBO:0000247">
            <layout:boundingBox>
              <layout:position layout:x="1.1635477844238281E4" layout:y="1.0944669095993042E4" layout:z="0" />
              <layout:dimensions layout:depth="1" layout:height="20" layout:width="20" />
            </layout:boundingBox>
          </layout:speciesGlyph>
          <layout:speciesGlyph layout:id="sg_4113" layout:species="nrpphr__L_c" sboTerm="SBO:0000247">
            <layout:boundingBox>
              <layout:position layout:x="1.1716837707519531E4" layout:y="1.0659246862411499E4" layout:z="0" />
              <layout:dimensions layout:depth="1" layout:height="30" layout:width="30" />
            </layout:boundingBox>
          </layout:speciesGlyph>
          <layout:speciesGlyph layout:id="sg_4114" layout:species="nrpphrqn__L_c" sboTerm="SBO:0000247">
            <layout:boundingBox>
              <layout:position layout:x="1.1716837707519531E4" layout:y="1.1009246862411499E4" layout:z="0" />
              <layout:dimensions layout:depth="1" layout:height="30" layout:width="30" />
            </layout:boundingBox>
          </layout:speciesGlyph>
          <layout:speciesGlyph layout:id="sg_4115" layout:species="rnam_c" sboTerm="SBO:0000247">
            <layout:boundingBox>
              <layout:position layout:x="1.1814306945800781E4" layout:y="1.0734246862411499E4" layout:z="0" />
              <layout:dimensions layout:depth="1" layout:height="20" layout:width="20" />
            </layout:boundingBox>
          </layout:speciesGlyph>
          <layout:speciesGlyph layout:id="sg_4116" layout:species="rnamh_c" sboTerm="SBO:0000247">
            <layout:boundingBox>
              <layout:position layout:x="1.1814306945800781E4" layout:y="1.0944669095993042E4" layout:z="0" />
              <layout:dimensions layout:depth="1" layout:height="20" layout:width="20" />
            </layout:boundingBox>
          </layout:speciesGlyph>
          <layout:speciesGlyph layout:id="sg_4117" layout:species="adrnchrm_c" sboTerm="SBO:0000247">
            <layout:boundingBox>
              <layout:position layout:x="1.2505912414550781E4" layout:y="1.1548855761051178E4" layout:z="0" />
              <layout:dimensions layout:depth="1" layout:height="30" layout:width="30" />
            </layout:boundingBox>
          </layout:speciesGlyph>
          <layout:speciesGlyph layout:id="sg_4121" layout:species="h_c" sboTerm="SBO:0000247">
            <layout:boundingBox>
              <layout:position layout:x="1.2430912414550781E4" layout:y="1.1479879094362259E4" layout:z="0" />
              <layout:dimensions layout:depth="1" layout:height="20" layout:width="20" />
            </layout:boundingBox>
          </layout:speciesGlyph>
          <layout:speciesGlyph layout:id="sg_4122" layout:species="leuadrnchrm_c" sboTerm="SBO:0000247">
            <layout:boundingBox>
              <layout:position layout:x="1.2505912414550781E4" layout:y="1.1194667977571487E4" layout:z="0" />
              <layout:dimensions layout:depth="1" layout:height="30" layout:width="30" />
            </layout:boundingBox>
          </layout:speciesGlyph>
          <layout:speciesGlyph layout:id="sg_4123" layout:species="rnam_c" sboTerm="SBO:0000247">
            <layout:boundingBox>
              <layout:position layout:x="1.2590912414550781E4" layout:y="1.1263723717927933E4" layout:z="0" />
              <layout:dimensions layout:depth="1" layout:height="20" layout:width="20" />
            </layout:boundingBox>
          </layout:speciesGlyph>
          <layout:speciesGlyph layout:id="sg_4124" layout:species="rnamh_c" sboTerm="SBO:0000247">
            <layout:boundingBox>
              <layout:position layout:x="1.2590912414550781E4" layout:y="1.1479879094362259E4" layout:z="0" />
              <layout:dimensions layout:depth="1" layout:height="20" layout:width="20" />
            </layout:boundingBox>
          </layout:speciesGlyph>
          <layout:speciesGlyph layout:id="sg_4125" layout:species="h_c" sboTerm="SBO:0000247">
            <layout:boundingBox>
              <layout:position layout:x="1.1652561828613281E4" layout:y="1.1479879094362259E4" layout:z="0" />
              <layout:dimensions layout:depth="1" layout:height="20" layout:width="20" />
            </layout:boundingBox>
          </layout:speciesGlyph>
          <layout:speciesGlyph layout:id="sg_4129" layout:species="leunrpphrchrm_c" sboTerm="SBO:0000247">
            <layout:boundingBox>
              <layout:position layout:x="1.1733921691894531E4" layout:y="1.1194667977571487E4" layout:z="0" />
              <layout:dimensions layout:depth="1" layout:height="30" layout:width="30" />
            </layout:boundingBox>
          </layout:speciesGlyph>
          <layout:speciesGlyph layout:id="sg_4130" layout:species="nrpphrchrm_c" sboTerm="SBO:0000247">
            <layout:boundingBox>
              <layout:position layout:x="1.1733921691894531E4" layout:y="1.1557772203922272E4" layout:z="0" />
              <layout:dimensions layout:depth="1" layout:height="30" layout:width="30" />
            </layout:boundingBox>
          </layout:speciesGlyph>
          <layout:speciesGlyph layout:id="sg_4131" layout:species="rnam_c" sboTerm="SBO:0000247">
            <layout:boundingBox>
              <layout:position layout:x="1.1831390930175781E4" layout:y="1.1272640160799026E4" layout:z="0" />
              <layout:dimensions layout:depth="1" layout:height="20" layout:width="20" />
            </layout:boundingBox>
          </layout:speciesGlyph>
          <layout:speciesGlyph layout:id="sg_4132" layout:species="rnamh_c" sboTerm="SBO:0000247">
            <layout:boundingBox>
              <layout:position layout:x="1.1831390930175781E4" layout:y="1.1479879094362259E4" layout:z="0" />
              <layout:dimensions layout:depth="1" layout:height="20" layout:width="20" />
            </layout:boundingBox>
          </layout:speciesGlyph>
          <layout:speciesGlyph layout:id="sg_4275" layout:species="_4sgth56dhi_c" sboTerm="SBO:0000247">
            <layout:boundingBox>
              <layout:position layout:x="9063.466494519475" layout:y="1.2272613825752233E4" layout:z="0" />
              <layout:dimensions layout:depth="1" layout:height="30" layout:width="30" />
            </layout:boundingBox>
          </layout:speciesGlyph>
          <layout:speciesGlyph layout:id="sg_4276" layout:species="gthrd_c" sboTerm="SBO:0000247">
            <layout:boundingBox>
              <layout:position layout:x="9158.553842717567" layout:y="1.2136076937629676E4" layout:z="0" />
              <layout:dimensions layout:depth="1" layout:height="20" layout:width="20" />
            </layout:boundingBox>
          </layout:speciesGlyph>
          <layout:speciesGlyph layout:id="sg_4298" layout:species="dpamchrmsqn_c" sboTerm="SBO:0000247">
            <layout:boundingBox>
              <layout:position layout:x="9063.466494519475" layout:y="1.0620782740488135E4" layout:z="0" />
              <layout:dimensions layout:depth="1" layout:height="30" layout:width="30" />
            </layout:boundingBox>
          </layout:speciesGlyph>
          <layout:speciesGlyph layout:id="sg_4299" layout:species="h_c" sboTerm="SBO:0000247">
            <layout:boundingBox>
              <layout:position layout:x="8995.156270869367" layout:y="1.0843441290961371E4" layout:z="0" />
              <layout:dimensions layout:depth="1" layout:height="20" layout:width="20" />
            </layout:boundingBox>
          </layout:speciesGlyph>
          <layout:speciesGlyph layout:id="sg_4300" layout:species="o2_c" sboTerm="SBO:0000247">
            <layout:boundingBox>
              <layout:position layout:x="9136.058288574219" layout:y="1.0685901794433594E4" layout:z="0" />
              <layout:dimensions layout:depth="1" layout:height="20" layout:width="20" />
            </layout:boundingBox>
          </layout:speciesGlyph>
          <layout:speciesGlyph layout:id="sg_4301" layout:species="o2s_c" sboTerm="SBO:0000247">
            <layout:boundingBox>
              <layout:position layout:x="9136.058288574219" layout:y="1.0843441290961371E4" layout:z="0" />
              <layout:dimensions layout:depth="1" layout:height="20" layout:width="20" />
            </layout:boundingBox>
          </layout:speciesGlyph>
          <layout:speciesGlyph layout:id="sg_4316" layout:species="h2o2_c" sboTerm="SBO:0000247">
            <layout:boundingBox>
              <layout:position layout:x="8977.233419306867" layout:y="1.037349845186337E4" layout:z="0" />
              <layout:dimensions layout:depth="1" layout:height="20" layout:width="20" />
            </layout:boundingBox>
          </layout:speciesGlyph>
          <layout:speciesGlyph layout:id="sg_4317" layout:species="h_c" sboTerm="SBO:0000247">
            <layout:boundingBox>
              <layout:position layout:x="9157.328552246094" layout:y="1.0291822596232098E4" layout:z="0" />
              <layout:dimensions layout:depth="1" layout:height="20" layout:width="20" />
            </layout:boundingBox>
          </layout:speciesGlyph>
          <layout:speciesGlyph layout:id="sg_4318" layout:species="leudpamchrm_c" sboTerm="SBO:0000247">
            <layout:boundingBox>
              <layout:position layout:x="9063.466494519475" layout:y="1.0069984205350467E4" layout:z="0" />
              <layout:dimensions layout:depth="1" layout:height="30" layout:width="30" />
            </layout:boundingBox>
          </layout:speciesGlyph>
          <layout:speciesGlyph layout:id="sg_4319" layout:species="o2s_c" sboTerm="SBO:0000247">
            <layout:boundingBox>
              <layout:position layout:x="9109.00197877365" layout:y="1.0246628000895184E4" layout:z="0" />
              <layout:dimensions layout:depth="1" layout:height="20" layout:width="20" />
            </layout:boundingBox>
          </layout:speciesGlyph>
          <layout:speciesGlyph layout:id="sg_4325" layout:species="h2o_c" sboTerm="SBO:0000247">
            <layout:boundingBox>
              <layout:position layout:x="8987.182149775617" layout:y="1.0529947034623889E4" layout:z="0" />
              <layout:dimensions layout:depth="1" layout:height="20" layout:width="20" />
            </layout:boundingBox>
          </layout:speciesGlyph>
          <layout:speciesGlyph layout:id="sg_4338" layout:species="nad_c" sboTerm="SBO:0000247">
            <layout:boundingBox>
              <layout:position layout:x="8894.520027744631" layout:y="1.0620782740488135E4" layout:z="0" />
              <layout:dimensions layout:depth="1" layout:height="30" layout:width="30" />
            </layout:boundingBox>
          </layout:speciesGlyph>
          <layout:speciesGlyph layout:id="sg_4339" layout:species="nadh_c" sboTerm="SBO:0000247">
            <layout:boundingBox>
              <layout:position layout:x="8894.520027744631" layout:y="1.0941433067798615E4" layout:z="0" />
              <layout:dimensions layout:depth="1" layout:height="30" layout:width="30" />
            </layout:boundingBox>
          </layout:speciesGlyph>
          <layout:speciesGlyph layout:id="sg_4353" layout:species="dpamchrm_c" sboTerm="SBO:0000247">
            <layout:boundingBox>
              <layout:position layout:x="9063.466494519475" layout:y="1.1017527405084726E4" layout:z="0" />
              <layout:dimensions layout:depth="1" layout:height="30" layout:width="30" />
            </layout:boundingBox>
          </layout:speciesGlyph>
          <layout:speciesGlyph layout:id="sg_4357" layout:species="_56dhica_c" sboTerm="SBO:0000247">
            <layout:boundingBox>
              <layout:position layout:x="8315.014779519912" layout:y="1.1218108884664332E4" layout:z="0" />
              <layout:dimensions layout:depth="1" layout:height="30" layout:width="30" />
            </layout:boundingBox>
          </layout:speciesGlyph>
          <layout:speciesGlyph layout:id="sg_4387" layout:species="_4sgth56dhilne_c" sboTerm="SBO:0000247">
            <layout:boundingBox>
              <layout:position layout:x="9333.932289604272" layout:y="1.1214161508312649E4" layout:z="0" />
              <layout:dimensions layout:depth="1" layout:height="30" layout:width="30" />
            </layout:boundingBox>
          </layout:speciesGlyph>
          <layout:speciesGlyph layout:id="sg_4388" layout:species="gthrd_c" sboTerm="SBO:0000247">
            <layout:boundingBox>
              <layout:position layout:x="9218.597923157542" layout:y="1.103033556298616E4" layout:z="0" />
              <layout:dimensions layout:depth="1" layout:height="20" layout:width="20" />
            </layout:boundingBox>
          </layout:speciesGlyph>
          <layout:speciesGlyph layout:id="sg_4413" layout:species="dpchrmsqn__L_c" sboTerm="SBO:0000247">
            <layout:boundingBox>
              <layout:position layout:x="8315.014779519912" layout:y="1.0620782740488135E4" layout:z="0" />
              <layout:dimensions layout:depth="1" layout:height="30" layout:width="30" />
            </layout:boundingBox>
          </layout:speciesGlyph>
          <layout:speciesGlyph layout:id="sg_4418" layout:species="h_c" sboTerm="SBO:0000247">
            <layout:boundingBox>
              <layout:position layout:x="8398.257988914207" layout:y="1.0840455756293402E4" layout:z="0" />
              <layout:dimensions layout:depth="1" layout:height="20" layout:width="20" />
            </layout:boundingBox>
          </layout:speciesGlyph>
          <layout:speciesGlyph layout:id="sg_4419" layout:species="o2_c" sboTerm="SBO:0000247">
            <layout:boundingBox>
              <layout:position layout:x="8249.45603434245" layout:y="1.0684748260498047E4" layout:z="0" />
              <layout:dimensions layout:depth="1" layout:height="20" layout:width="20" />
            </layout:boundingBox>
          </layout:speciesGlyph>
          <layout:speciesGlyph layout:id="sg_4420" layout:species="o2s_c" sboTerm="SBO:0000247">
            <layout:boundingBox>
              <layout:position layout:x="8252.221008300781" layout:y="1.0840455756293402E4" layout:z="0" />
              <layout:dimensions layout:depth="1" layout:height="20" layout:width="20" />
            </layout:boundingBox>
          </layout:speciesGlyph>
          <layout:speciesGlyph layout:id="sg_4427" layout:species="nad_c" sboTerm="SBO:0000247">
            <layout:boundingBox>
              <layout:position layout:x="8490.637878417969" layout:y="1.0620782740488135E4" layout:z="0" />
              <layout:dimensions layout:depth="1" layout:height="30" layout:width="30" />
            </layout:boundingBox>
          </layout:speciesGlyph>
          <layout:speciesGlyph layout:id="sg_4428" layout:species="nadh_c" sboTerm="SBO:0000247">
            <layout:boundingBox>
              <layout:position layout:x="8490.637878417969" layout:y="1.0941433067798615E4" layout:z="0" />
              <layout:dimensions layout:depth="1" layout:height="30" layout:width="30" />
            </layout:boundingBox>
          </layout:speciesGlyph>
          <layout:speciesGlyph layout:id="sg_4443" layout:species="h2o2_c" sboTerm="SBO:0000247">
            <layout:boundingBox>
              <layout:position layout:x="8403.572442039207" layout:y="1.037349845186337E4" layout:z="0" />
              <layout:dimensions layout:depth="1" layout:height="20" layout:width="20" />
            </layout:boundingBox>
          </layout:speciesGlyph>
          <layout:speciesGlyph layout:id="sg_4444" layout:species="h_c" sboTerm="SBO:0000247">
            <layout:boundingBox>
              <layout:position layout:x="8252.023917492525" layout:y="1.0288837061564129E4" layout:z="0" />
              <layout:dimensions layout:depth="1" layout:height="20" layout:width="20" />
            </layout:boundingBox>
          </layout:speciesGlyph>
          <layout:speciesGlyph layout:id="sg_4445" layout:species="leudpchrm__L_c" sboTerm="SBO:0000247">
            <layout:boundingBox>
              <layout:position layout:x="8315.014779519912" layout:y="1.0069984205350467E4" layout:z="0" />
              <layout:dimensions layout:depth="1" layout:height="30" layout:width="30" />
            </layout:boundingBox>
          </layout:speciesGlyph>
          <layout:speciesGlyph layout:id="sg_4446" layout:species="o2s_c" sboTerm="SBO:0000247">
            <layout:boundingBox>
              <layout:position layout:x="8265.553214367525" layout:y="1.0243642466227215E4" layout:z="0" />
              <layout:dimensions layout:depth="1" layout:height="20" layout:width="20" />
            </layout:boundingBox>
          </layout:speciesGlyph>
          <layout:speciesGlyph layout:id="sg_4452" layout:species="h2o_c" sboTerm="SBO:0000247">
            <layout:boundingBox>
              <layout:position layout:x="8402.723220636813" layout:y="1.0498117200639514E4" layout:z="0" />
              <layout:dimensions layout:depth="1" layout:height="20" layout:width="20" />
            </layout:boundingBox>
          </layout:speciesGlyph>
          <layout:speciesGlyph layout:id="sg_4457" layout:species="dopaqn__L_c" sboTerm="SBO:0000247">
            <layout:boundingBox>
              <layout:position layout:x="8315.014779519912" layout:y="9876.008783584895" layout:z="0" />
              <layout:dimensions layout:depth="1" layout:height="30" layout:width="30" />
            </layout:boundingBox>
          </layout:speciesGlyph>
          <layout:speciesGlyph layout:id="sg_4458" layout:species="h_c" sboTerm="SBO:0000247">
            <layout:boundingBox>
              <layout:position layout:x="8400.917656882957" layout:y="9997.703509586445" layout:z="0" />
              <layout:dimensions layout:depth="1" layout:height="20" layout:width="20" />
            </layout:boundingBox>
          </layout:speciesGlyph>
          <layout:speciesGlyph layout:id="sg_4462" layout:species="dpamqn__L_c" sboTerm="SBO:0000247">
            <layout:boundingBox>
              <layout:position layout:x="9063.466494519475" layout:y="9876.008783584895" layout:z="0" />
              <layout:dimensions layout:depth="1" layout:height="30" layout:width="30" />
            </layout:boundingBox>
          </layout:speciesGlyph>
          <layout:speciesGlyph layout:id="sg_4467" layout:species="h_c" sboTerm="SBO:0000247">
            <layout:boundingBox>
              <layout:position layout:x="8991.61118726508" layout:y="1.0000689044254414E4" layout:z="0" />
              <layout:dimensions layout:depth="1" layout:height="20" layout:width="20" />
            </layout:boundingBox>
          </layout:speciesGlyph>
          <layout:speciesGlyph layout:id="sg_4472" layout:species="_5sgthdopa__L_c" sboTerm="SBO:0000247">
            <layout:boundingBox>
              <layout:position layout:x="8057.063826326437" layout:y="1.0069984205350467E4" layout:z="0" />
              <layout:dimensions layout:depth="1" layout:height="30" layout:width="30" />
            </layout:boundingBox>
          </layout:speciesGlyph>
          <layout:speciesGlyph layout:id="sg_4473" layout:species="gthrd_c" sboTerm="SBO:0000247">
            <layout:boundingBox>
              <layout:position layout:x="8194.863326206281" layout:y="9891.53538384912" layout:z="0" />
              <layout:dimensions layout:depth="1" layout:height="20" layout:width="20" />
            </layout:boundingBox>
          </layout:speciesGlyph>
          <layout:speciesGlyph layout:id="sg_4487" layout:species="_5sgthdpam__L_c" sboTerm="SBO:0000247">
            <layout:boundingBox>
              <layout:position layout:x="9338.48756747113" layout:y="1.0069984205350467E4" layout:z="0" />
              <layout:dimensions layout:depth="1" layout:height="30" layout:width="30" />
            </layout:boundingBox>
          </layout:speciesGlyph>
          <layout:speciesGlyph layout:id="sg_4488" layout:species="gthrd_c" sboTerm="SBO:0000247">
            <layout:boundingBox>
              <layout:position layout:x="9208.4918726254" layout:y="9889.864568453606" layout:z="0" />
              <layout:dimensions layout:depth="1" layout:height="20" layout:width="20" />
            </layout:boundingBox>
          </layout:speciesGlyph>
          <layout:speciesGlyph layout:id="sg_4489" layout:species="dopasqn__L_c" sboTerm="SBO:0000247">
            <layout:boundingBox>
              <layout:position layout:x="8315.014779519912" layout:y="9423.619437347346" layout:z="0" />
              <layout:dimensions layout:depth="1" layout:height="30" layout:width="30" />
            </layout:boundingBox>
          </layout:speciesGlyph>
          <layout:speciesGlyph layout:id="sg_4494" layout:species="h_c" sboTerm="SBO:0000247">
            <layout:boundingBox>
              <layout:position layout:x="8399.014999668449" layout:y="9644.81166182624" layout:z="0" />
              <layout:dimensions layout:depth="1" layout:height="20" layout:width="20" />
            </layout:boundingBox>
          </layout:speciesGlyph>
          <layout:speciesGlyph layout:id="sg_4495" layout:species="o2_c" sboTerm="SBO:0000247">
            <layout:boundingBox>
              <layout:position layout:x="8249.45603434245" layout:y="9505.318972587585" layout:z="0" />
              <layout:dimensions layout:depth="1" layout:height="20" layout:width="20" />
            </layout:boundingBox>
          </layout:speciesGlyph>
          <layout:speciesGlyph layout:id="sg_4496" layout:species="o2s_c" sboTerm="SBO:0000247">
            <layout:boundingBox>
              <layout:position layout:x="8249.45603434245" layout:y="9644.81166182624" layout:z="0" />
              <layout:dimensions layout:depth="1" layout:height="20" layout:width="20" />
            </layout:boundingBox>
          </layout:speciesGlyph>
          <layout:speciesGlyph layout:id="sg_4507" layout:species="dopa__L_c" sboTerm="SBO:0000247">
            <layout:boundingBox>
              <layout:position layout:x="8315.014779519912" layout:y="8911.575179496762" layout:z="0" />
              <layout:dimensions layout:depth="1" layout:height="30" layout:width="30" />
            </layout:boundingBox>
          </layout:speciesGlyph>
          <layout:speciesGlyph layout:id="sg_4508" layout:species="h2o2_c" sboTerm="SBO:0000247">
            <layout:boundingBox>
              <layout:position layout:x="8389.059433262199" layout:y="9208.907389640808" layout:z="0" />
              <layout:dimensions layout:depth="1" layout:height="20" layout:width="20" />
            </layout:boundingBox>
          </layout:speciesGlyph>
          <layout:speciesGlyph layout:id="sg_4509" layout:species="h_c" sboTerm="SBO:0000247">
            <layout:boundingBox>
              <layout:position layout:x="8243.263488769531" layout:y="9091.264872550964" layout:z="0" />
              <layout:dimensions layout:depth="1" layout:height="20" layout:width="20" />
            </layout:boundingBox>
          </layout:speciesGlyph>
          <layout:speciesGlyph layout:id="sg_4510" layout:species="o2s_c" sboTerm="SBO:0000247">
            <layout:boundingBox>
              <layout:position layout:x="8271.900207519531" layout:y="9041.416438102722" layout:z="0" />
              <layout:dimensions layout:depth="1" layout:height="20" layout:width="20" />
            </layout:boundingBox>
          </layout:speciesGlyph>
          <layout:speciesGlyph layout:id="sg_4522" layout:species="nad_c" sboTerm="SBO:0000247">
            <layout:boundingBox>
              <layout:position layout:x="8490.637878417969" layout:y="9423.619437347346" layout:z="0" />
              <layout:dimensions layout:depth="1" layout:height="30" layout:width="30" />
            </layout:boundingBox>
          </layout:speciesGlyph>
          <layout:speciesGlyph layout:id="sg_4523" layout:species="nadh_c" sboTerm="SBO:0000247">
            <layout:boundingBox>
              <layout:position layout:x="8490.637878417969" layout:y="9749.314287185669" layout:z="0" />
              <layout:dimensions layout:depth="1" layout:height="30" layout:width="30" />
            </layout:boundingBox>
          </layout:speciesGlyph>
          <layout:speciesGlyph layout:id="sg_4530" layout:species="h2o_c" sboTerm="SBO:0000247">
            <layout:boundingBox>
              <layout:position layout:x="8398.740798761813" layout:y="9342.35376739502" layout:z="0" />
              <layout:dimensions layout:depth="1" layout:height="20" layout:width="20" />
            </layout:boundingBox>
          </layout:speciesGlyph>
          <layout:speciesGlyph layout:id="sg_4535" layout:species="dpamsqn__L_c" sboTerm="SBO:0000247">
            <layout:boundingBox>
              <layout:position layout:x="9063.466494519475" layout:y="9423.619437347346" layout:z="0" />
              <layout:dimensions layout:depth="1" layout:height="30" layout:width="30" />
            </layout:boundingBox>
          </layout:speciesGlyph>
          <layout:speciesGlyph layout:id="sg_4536" layout:species="h2o2_c" sboTerm="SBO:0000247">
            <layout:boundingBox>
              <layout:position layout:x="8991.61118726508" layout:y="9223.840983390808" layout:z="0" />
              <layout:dimensions layout:depth="1" layout:height="20" layout:width="20" />
            </layout:boundingBox>
          </layout:speciesGlyph>
          <layout:speciesGlyph layout:id="sg_4537" layout:species="h_c" sboTerm="SBO:0000247">
            <layout:boundingBox>
              <layout:position layout:x="9160.098449707031" layout:y="9094.250407218933" layout:z="0" />
              <layout:dimensions layout:depth="1" layout:height="20" layout:width="20" />
            </layout:boundingBox>
          </layout:speciesGlyph>
          <layout:speciesGlyph layout:id="sg_4538" layout:species="o2s_c" sboTerm="SBO:0000247">
            <layout:boundingBox>
              <layout:position layout:x="9118.634094238281" layout:y="9044.401972770691" layout:z="0" />
              <layout:dimensions layout:depth="1" layout:height="20" layout:width="20" />
            </layout:boundingBox>
          </layout:speciesGlyph>
          <layout:speciesGlyph layout:id="sg_4543" layout:species="h_c" sboTerm="SBO:0000247">
            <layout:boundingBox>
              <layout:position layout:x="8991.61118726508" layout:y="9655.126613616943" layout:z="0" />
              <layout:dimensions layout:depth="1" layout:height="20" layout:width="20" />
            </layout:boundingBox>
          </layout:speciesGlyph>
          <layout:speciesGlyph layout:id="sg_4544" layout:species="o2_c" sboTerm="SBO:0000247">
            <layout:boundingBox>
              <layout:position layout:x="9136.058288574219" layout:y="9518.95691204071" layout:z="0" />
              <layout:dimensions layout:depth="1" layout:height="20" layout:width="20" />
            </layout:boundingBox>
          </layout:speciesGlyph>
          <layout:speciesGlyph layout:id="sg_4545" layout:species="o2s_c" sboTerm="SBO:0000247">
            <layout:boundingBox>
              <layout:position layout:x="9136.058288574219" layout:y="9660.146099090576" layout:z="0" />
              <layout:dimensions layout:depth="1" layout:height="20" layout:width="20" />
            </layout:boundingBox>
          </layout:speciesGlyph>
          <layout:speciesGlyph layout:id="sg_4552" layout:species="nad_c" sboTerm="SBO:0000247">
            <layout:boundingBox>
              <layout:position layout:x="8894.520027744631" layout:y="9423.619437347346" layout:z="0" />
              <layout:dimensions layout:depth="1" layout:height="30" layout:width="30" />
            </layout:boundingBox>
          </layout:speciesGlyph>
          <layout:speciesGlyph layout:id="sg_4553" layout:species="nadh_c" sboTerm="SBO:0000247">
            <layout:boundingBox>
              <layout:position layout:x="8894.520027744631" layout:y="9749.314287185669" layout:z="0" />
              <layout:dimensions layout:depth="1" layout:height="30" layout:width="30" />
            </layout:boundingBox>
          </layout:speciesGlyph>
          <layout:speciesGlyph layout:id="sg_4565" layout:species="h2o_c" sboTerm="SBO:0000247">
            <layout:boundingBox>
              <layout:position layout:x="8991.61118726508" layout:y="9345.339302062988" layout:z="0" />
              <layout:dimensions layout:depth="1" layout:height="20" layout:width="20" />
            </layout:boundingBox>
          </layout:speciesGlyph>
          <layout:speciesGlyph layout:id="sg_4575" layout:species="dpam__L_c" sboTerm="SBO:0000247">
            <layout:boundingBox>
              <layout:position layout:x="9063.466494519475" layout:y="8911.575179496762" layout:z="0" />
              <layout:dimensions layout:depth="1" layout:height="30" layout:width="30" />
            </layout:boundingBox>
          </layout:speciesGlyph>
          <layout:speciesGlyph layout:id="sg_4579" layout:species="_34dhpac_c" sboTerm="SBO:0000247">
            <layout:boundingBox>
              <layout:position layout:x="9644.900532690976" layout:y="8911.575179496762" layout:z="0" />
              <layout:dimensions layout:depth="1" layout:height="30" layout:width="30" />
            </layout:boundingBox>
          </layout:speciesGlyph>
          <layout:speciesGlyph layout:id="sg_4580" layout:species="h2o2_c" sboTerm="SBO:0000247">
            <layout:boundingBox>
              <layout:position layout:x="9445.972481012572" layout:y="8954.862981153577" layout:z="0" />
              <layout:dimensions layout:depth="1" layout:height="20" layout:width="20" />
            </layout:boundingBox>
          </layout:speciesGlyph>
          <layout:speciesGlyph layout:id="sg_4581" layout:species="h2o_c" sboTerm="SBO:0000247">
            <layout:boundingBox>
              <layout:position layout:x="9204.176660268004" layout:y="8956.720158170137" layout:z="0" />
              <layout:dimensions layout:depth="1" layout:height="20" layout:width="20" />
            </layout:boundingBox>
          </layout:speciesGlyph>
          <layout:speciesGlyph layout:id="sg_4582" layout:species="h_c" sboTerm="SBO:0000247">
            <layout:boundingBox>
              <layout:position layout:x="9412.674551094846" layout:y="8985.819874115063" layout:z="0" />
              <layout:dimensions layout:depth="1" layout:height="20" layout:width="20" />
            </layout:boundingBox>
          </layout:speciesGlyph>
          <layout:speciesGlyph layout:id="sg_4583" layout:species="nh3_c" sboTerm="SBO:0000247">
            <layout:boundingBox>
              <layout:position layout:x="9384.470758913307" layout:y="9038.64087072613" layout:z="0" />
              <layout:dimensions layout:depth="1" layout:height="20" layout:width="20" />
            </layout:boundingBox>
          </layout:speciesGlyph>
          <layout:speciesGlyph layout:id="sg_4584" layout:species="o2_c" sboTerm="SBO:0000247">
            <layout:boundingBox>
              <layout:position layout:x="9249.22409411285" layout:y="8976.3853959866" layout:z="0" />
              <layout:dimensions layout:depth="1" layout:height="20" layout:width="20" />
            </layout:boundingBox>
          </layout:speciesGlyph>
          <layout:speciesGlyph layout:id="sg_4608" layout:species="co2_c" sboTerm="SBO:0000247">
            <layout:boundingBox>
              <layout:position layout:x="8862.653625488281" layout:y="8832.518774032593" layout:z="0" />
              <layout:dimensions layout:depth="1" layout:height="20" layout:width="20" />
            </layout:boundingBox>
          </layout:speciesGlyph>
          <layout:speciesGlyph layout:id="sg_4610" layout:species="h_c" sboTerm="SBO:0000247">
            <layout:boundingBox>
              <layout:position layout:x="8652.653625488281" layout:y="8832.518774032593" layout:z="0" />
              <layout:dimensions layout:depth="1" layout:height="20" layout:width="20" />
            </layout:boundingBox>
          </layout:speciesGlyph>
          <layout:speciesGlyph layout:id="sg_4621" layout:species="ahcys__L_c" sboTerm="SBO:0000247">
            <layout:boundingBox>
              <layout:position layout:x="9435.461486816406" layout:y="8665.258909130098" layout:z="0" />
              <layout:dimensions layout:depth="1" layout:height="20" layout:width="20" />
            </layout:boundingBox>
          </layout:speciesGlyph>
          <layout:speciesGlyph layout:id="sg_4622" layout:species="amet__L_c" sboTerm="SBO:0000247">
            <layout:boundingBox>
              <layout:position layout:x="9219.493713378906" layout:y="8650.48217573166" layout:z="0" />
              <layout:dimensions layout:depth="1" layout:height="20" layout:width="20" />
            </layout:boundingBox>
          </layout:speciesGlyph>
          <layout:speciesGlyph layout:id="sg_4624" layout:species="h_c" sboTerm="SBO:0000247">
            <layout:boundingBox>
              <layout:position layout:x="9385.72808837891" layout:y="8646.50353803635" layout:z="0" />
              <layout:dimensions layout:depth="1" layout:height="20" layout:width="20" />
            </layout:boundingBox>
          </layout:speciesGlyph>
          <layout:speciesGlyph layout:id="sg_4632" layout:species="_3moxtyr_c" sboTerm="SBO:0000247">
            <layout:boundingBox>
              <layout:position layout:x="9652.037902832033" layout:y="8723.976389781683" layout:z="0" />
              <layout:dimensions layout:depth="1" layout:height="30" layout:width="30" />
            </layout:boundingBox>
          </layout:speciesGlyph>
          <layout:speciesGlyph layout:id="sg_4637" layout:species="h2o2_c" sboTerm="SBO:0000247">
            <layout:boundingBox>
              <layout:position layout:x="9963.44924286255" layout:y="8864.639769633544" layout:z="0" />
              <layout:dimensions layout:depth="1" layout:height="20" layout:width="20" />
            </layout:boundingBox>
          </layout:speciesGlyph>
          <layout:speciesGlyph layout:id="sg_4638" layout:species="h2o_c" sboTerm="SBO:0000247">
            <layout:boundingBox>
              <layout:position layout:x="9822.015408808755" layout:y="8750.274757941654" layout:z="0" />
              <layout:dimensions layout:depth="1" layout:height="20" layout:width="20" />
            </layout:boundingBox>
          </layout:speciesGlyph>
          <layout:speciesGlyph layout:id="sg_4639" layout:species="h_c" sboTerm="SBO:0000247">
            <layout:boundingBox>
              <layout:position layout:x="9887.490677045957" layout:y="8931.614223939905" layout:z="0" />
              <layout:dimensions layout:depth="1" layout:height="20" layout:width="20" />
            </layout:boundingBox>
          </layout:speciesGlyph>
          <layout:speciesGlyph layout:id="sg_4640" layout:species="nh3_c" sboTerm="SBO:0000247">
            <layout:boundingBox>
              <layout:position layout:x="9827.100537084645" layout:y="8942.784833892001" layout:z="0" />
              <layout:dimensions layout:depth="1" layout:height="20" layout:width="20" />
            </layout:boundingBox>
          </layout:speciesGlyph>
          <layout:speciesGlyph layout:id="sg_4641" layout:species="o2_c" sboTerm="SBO:0000247">
            <layout:boundingBox>
              <layout:position layout:x="9780.489063184748" layout:y="8745.7058809554" layout:z="0" />
              <layout:dimensions layout:depth="1" layout:height="20" layout:width="20" />
            </layout:boundingBox>
          </layout:speciesGlyph>
          <layout:speciesGlyph layout:id="sg_4670" layout:species="h_c" sboTerm="SBO:0000247">
            <layout:boundingBox>
              <layout:position layout:x="9874.713684082031" layout:y="1.0204375854492188E4" layout:z="0" />
              <layout:dimensions layout:depth="1" layout:height="20" layout:width="20" />
            </layout:boundingBox>
          </layout:speciesGlyph>
          <layout:speciesGlyph layout:id="sg_4674" layout:species="h2o2_c" sboTerm="SBO:0000247">
            <layout:boundingBox>
              <layout:position layout:x="1.0030040832519531E4" layout:y="1.037436759248837E4" layout:z="0" />
              <layout:dimensions layout:depth="1" layout:height="20" layout:width="20" />
            </layout:boundingBox>
          </layout:speciesGlyph>
          <layout:speciesGlyph layout:id="sg_4675" layout:species="nrpphr__L_c" sboTerm="SBO:0000247">
            <layout:boundingBox>
              <layout:position layout:x="9939.757629394531" layout:y="1.0069984205350467E4" layout:z="0" />
              <layout:dimensions layout:depth="1" layout:height="30" layout:width="30" />
            </layout:boundingBox>
          </layout:speciesGlyph>
          <layout:speciesGlyph layout:id="sg_4676" layout:species="nrpphrsqn__L_c" sboTerm="SBO:0000247">
            <layout:boundingBox>
              <layout:position layout:x="9939.757629394531" layout:y="1.059280472246722E4" layout:z="0" />
              <layout:dimensions layout:depth="1" layout:height="30" layout:width="30" />
            </layout:boundingBox>
          </layout:speciesGlyph>
          <layout:speciesGlyph layout:id="sg_4677" layout:species="o2s_c" sboTerm="SBO:0000247">
            <layout:boundingBox>
              <layout:position layout:x="9899.303527832031" layout:y="1.0152600769042969E4" layout:z="0" />
              <layout:dimensions layout:depth="1" layout:height="20" layout:width="20" />
            </layout:boundingBox>
          </layout:speciesGlyph>
          <layout:speciesGlyph layout:id="sg_4682" layout:species="h2o_c" sboTerm="SBO:0000247">
            <layout:boundingBox>
              <layout:position layout:x="1.0026057922363281E4" layout:y="1.0498986341264514E4" layout:z="0" />
              <layout:dimensions layout:depth="1" layout:height="20" layout:width="20" />
            </layout:boundingBox>
          </layout:speciesGlyph>
          <layout:speciesGlyph layout:id="sg_4688" layout:species="h_c" sboTerm="SBO:0000247">
            <layout:boundingBox>
              <layout:position layout:x="1.0022795715332031E4" layout:y="1.0838393599446845E4" layout:z="0" />
              <layout:dimensions layout:depth="1" layout:height="20" layout:width="20" />
            </layout:boundingBox>
          </layout:speciesGlyph>
          <layout:speciesGlyph layout:id="sg_4689" layout:species="nrpphrqn__L_c" sboTerm="SBO:0000247">
            <layout:boundingBox>
              <layout:position layout:x="9939.757629394531" layout:y="1.1018396545709726E4" layout:z="0" />
              <layout:dimensions layout:depth="1" layout:height="30" layout:width="30" />
            </layout:boundingBox>
          </layout:speciesGlyph>
          <layout:speciesGlyph layout:id="sg_4690" layout:species="o2_c" sboTerm="SBO:0000247">
            <layout:boundingBox>
              <layout:position layout:x="9882.679992675781" layout:y="1.0675728014882636E4" layout:z="0" />
              <layout:dimensions layout:depth="1" layout:height="20" layout:width="20" />
            </layout:boundingBox>
          </layout:speciesGlyph>
          <layout:speciesGlyph layout:id="sg_4691" layout:species="o2s_c" sboTerm="SBO:0000247">
            <layout:boundingBox>
              <layout:position layout:x="9880.688293457031" layout:y="1.0838393599446845E4" layout:z="0" />
              <layout:dimensions layout:depth="1" layout:height="20" layout:width="20" />
            </layout:boundingBox>
          </layout:speciesGlyph>
          <layout:speciesGlyph layout:id="sg_4709" layout:species="nad_c" sboTerm="SBO:0000247">
            <layout:boundingBox>
              <layout:position layout:x="1.0114045837402344E4" layout:y="1.059280472246722E4" layout:z="0" />
              <layout:dimensions layout:depth="1" layout:height="30" layout:width="30" />
            </layout:boundingBox>
          </layout:speciesGlyph>
          <layout:speciesGlyph layout:id="sg_4710" layout:species="nadh_c" sboTerm="SBO:0000247">
            <layout:boundingBox>
              <layout:position layout:x="1.0114045837402344E4" layout:y="1.0942302208423615E4" layout:z="0" />
              <layout:dimensions layout:depth="1" layout:height="30" layout:width="30" />
            </layout:boundingBox>
          </layout:speciesGlyph>
          <layout:speciesGlyph layout:id="sg_4716" layout:species="h_c" sboTerm="SBO:0000247">
            <layout:boundingBox>
              <layout:position layout:x="1.0017179016113281E4" layout:y="1.1160647068133594E4" layout:z="0" />
              <layout:dimensions layout:depth="1" layout:height="20" layout:width="20" />
            </layout:boundingBox>
          </layout:speciesGlyph>
          <layout:speciesGlyph layout:id="sg_4717" layout:species="leunrpphrchrm_c" sboTerm="SBO:0000247">
            <layout:boundingBox>
              <layout:position layout:x="9937.766418457031" layout:y="1.1215030648937649E4" layout:z="0" />
              <layout:dimensions layout:depth="1" layout:height="30" layout:width="30" />
            </layout:boundingBox>
          </layout:speciesGlyph>
          <layout:speciesGlyph layout:id="sg_4726" layout:species="_5sgthnrpphr__L_c" sboTerm="SBO:0000247">
            <layout:boundingBox>
              <layout:position layout:x="9598.096062022472" layout:y="1.1215030648937649E4" layout:z="0" />
              <layout:dimensions layout:depth="1" layout:height="30" layout:width="30" />
            </layout:boundingBox>
          </layout:speciesGlyph>
          <layout:speciesGlyph layout:id="sg_4727" layout:species="gthrd_c" sboTerm="SBO:0000247">
            <layout:boundingBox>
              <layout:position layout:x="9804.129005863375" layout:y="1.1008840127949774E4" layout:z="0" />
              <layout:dimensions layout:depth="1" layout:height="20" layout:width="20" />
            </layout:boundingBox>
          </layout:speciesGlyph>
          <layout:speciesGlyph layout:id="sg_4731" layout:species="h2o2_c" sboTerm="SBO:0000247">
            <layout:boundingBox>
              <layout:position layout:x="1.0028048645019531E4" layout:y="1.1475258254864397E4" layout:z="0" />
              <layout:dimensions layout:depth="1" layout:height="20" layout:width="20" />
            </layout:boundingBox>
          </layout:speciesGlyph>
          <layout:speciesGlyph layout:id="sg_4732" layout:species="h_c" sboTerm="SBO:0000247">
            <layout:boundingBox>
              <layout:position layout:x="9863.458312988281" layout:y="1.1355015345223595E4" layout:z="0" />
              <layout:dimensions layout:depth="1" layout:height="20" layout:width="20" />
            </layout:boundingBox>
          </layout:speciesGlyph>
          <layout:speciesGlyph layout:id="sg_4733" layout:species="nrpphrchrmsqn_c" sboTerm="SBO:0000247">
            <layout:boundingBox>
              <layout:position layout:x="9941.749328613281" layout:y="1.1660673018598585E4" layout:z="0" />
              <layout:dimensions layout:depth="1" layout:height="30" layout:width="30" />
            </layout:boundingBox>
          </layout:speciesGlyph>
          <layout:speciesGlyph layout:id="sg_4734" layout:species="o2s_c" sboTerm="SBO:0000247">
            <layout:boundingBox>
              <layout:position layout:x="9892.636535644531" layout:y="1.1313197046883752E4" layout:z="0" />
              <layout:dimensions layout:depth="1" layout:height="20" layout:width="20" />
            </layout:boundingBox>
          </layout:speciesGlyph>
          <layout:speciesGlyph layout:id="sg_4738" layout:species="h_c" sboTerm="SBO:0000247">
            <layout:boundingBox>
              <layout:position layout:x="1.0030730285644531E4" layout:y="1.188329939828641E4" layout:z="0" />
              <layout:dimensions layout:depth="1" layout:height="20" layout:width="20" />
            </layout:boundingBox>
          </layout:speciesGlyph>
          <layout:speciesGlyph layout:id="sg_4739" layout:species="nrpphrchrm_c" sboTerm="SBO:0000247">
            <layout:boundingBox>
              <layout:position layout:x="9938.758117675781" layout:y="1.2032995298567013E4" layout:z="0" />
              <layout:dimensions layout:depth="1" layout:height="30" layout:width="30" />
            </layout:boundingBox>
          </layout:speciesGlyph>
          <layout:speciesGlyph layout:id="sg_4740" layout:species="o2_c" sboTerm="SBO:0000247">
            <layout:boundingBox>
              <layout:position layout:x="9866.749328613281" layout:y="1.1712778475519619E4" layout:z="0" />
              <layout:dimensions layout:depth="1" layout:height="20" layout:width="20" />
            </layout:boundingBox>
          </layout:speciesGlyph>
          <layout:speciesGlyph layout:id="sg_4741" layout:species="o2s_c" sboTerm="SBO:0000247">
            <layout:boundingBox>
              <layout:position layout:x="9858.787902832031" layout:y="1.188329939828641E4" layout:z="0" />
              <layout:dimensions layout:depth="1" layout:height="20" layout:width="20" />
            </layout:boundingBox>
          </layout:speciesGlyph>
          <layout:speciesGlyph layout:id="sg_4758" layout:species="h2o_c" sboTerm="SBO:0000247">
            <layout:boundingBox>
              <layout:position layout:x="1.0034270812988281E4" layout:y="1.1596794982910156E4" layout:z="0" />
              <layout:dimensions layout:depth="1" layout:height="20" layout:width="20" />
            </layout:boundingBox>
          </layout:speciesGlyph>
          <layout:speciesGlyph layout:id="sg_4765" layout:species="nad_c" sboTerm="SBO:0000247">
            <layout:boundingBox>
              <layout:position layout:x="1.0114045837402344E4" layout:y="1.1660673018598585E4" layout:z="0" />
              <layout:dimensions layout:depth="1" layout:height="30" layout:width="30" />
            </layout:boundingBox>
          </layout:speciesGlyph>
          <layout:speciesGlyph layout:id="sg_4766" layout:species="nadh_c" sboTerm="SBO:0000247">
            <layout:boundingBox>
              <layout:position layout:x="1.0114045837402344E4" layout:y="1.1987552647285429E4" layout:z="0" />
              <layout:dimensions layout:depth="1" layout:height="30" layout:width="30" />
            </layout:boundingBox>
          </layout:speciesGlyph>
          <layout:speciesGlyph layout:id="sg_4772" layout:species="_5sgthleunrpphrchrm_c" sboTerm="SBO:0000247">
            <layout:boundingBox>
              <layout:position layout:x="9939.759094238281" layout:y="1.2272613825752233E4" layout:z="0" />
              <layout:dimensions layout:depth="1" layout:height="30" layout:width="30" />
            </layout:boundingBox>
          </layout:speciesGlyph>
          <layout:speciesGlyph layout:id="sg_4773" layout:species="gthrd_c" sboTerm="SBO:0000247">
            <layout:boundingBox>
              <layout:position layout:x="1.0023921203613281E4" layout:y="1.2136946078254676E4" layout:z="0" />
              <layout:dimensions layout:depth="1" layout:height="20" layout:width="20" />
            </layout:boundingBox>
          </layout:speciesGlyph>
          <layout:speciesGlyph layout:id="sg_4781" layout:species="amet__L_c" sboTerm="SBO:0000247">
            <layout:boundingBox>
              <layout:position layout:x="9970.51477210721" layout:y="9952.966780327264" layout:z="0" />
              <layout:dimensions layout:depth="1" layout:height="20" layout:width="20" />
            </layout:boundingBox>
          </layout:speciesGlyph>
          <layout:speciesGlyph layout:id="sg_4785" layout:species="ahcys__L_c" sboTerm="SBO:0000247">
            <layout:boundingBox>
              <layout:position layout:x="1.0078247936961505E4" layout:y="9819.122897926965" layout:z="0" />
              <layout:dimensions layout:depth="1" layout:height="20" layout:width="20" />
            </layout:boundingBox>
          </layout:speciesGlyph>
          <layout:speciesGlyph layout:id="sg_4786" layout:species="h_c" sboTerm="SBO:0000247">
            <layout:boundingBox>
              <layout:position layout:x="1.0176357981748828E4" layout:y="9839.718526046967" layout:z="0" />
              <layout:dimensions layout:depth="1" layout:height="20" layout:width="20" />
            </layout:boundingBox>
          </layout:speciesGlyph>
          <layout:speciesGlyph layout:id="sg_4787" layout:species="normete__L_c" sboTerm="SBO:0000247">
            <layout:boundingBox>
              <layout:position layout:x="1.1295013175833463E4" layout:y="9876.008783584895" layout:z="0" />
              <layout:dimensions layout:depth="1" layout:height="30" layout:width="30" />
            </layout:boundingBox>
          </layout:speciesGlyph>
          <layout:speciesGlyph layout:id="sg_4804" layout:species="amet__L_c" sboTerm="SBO:0000247">
            <layout:boundingBox>
              <layout:position layout:x="1.0338402160644531E4" layout:y="9996.642608642578" layout:z="0" />
              <layout:dimensions layout:depth="1" layout:height="20" layout:width="20" />
            </layout:boundingBox>
          </layout:speciesGlyph>
          <layout:speciesGlyph layout:id="sg_4808" layout:species="adrnl__L_c" sboTerm="SBO:0000247">
            <layout:boundingBox>
              <layout:position layout:x="1.0805299786846454E4" layout:y="1.0069984205350467E4" layout:z="0" />
              <layout:dimensions layout:depth="1" layout:height="30" layout:width="30" />
            </layout:boundingBox>
          </layout:speciesGlyph>
          <layout:speciesGlyph layout:id="sg_4809" layout:species="ahcys__L_c" sboTerm="SBO:0000247">
            <layout:boundingBox>
              <layout:position layout:x="1.0502485168457031E4" layout:y="9992.65005493164" layout:z="0" />
              <layout:dimensions layout:depth="1" layout:height="20" layout:width="20" />
            </layout:boundingBox>
          </layout:speciesGlyph>
          <layout:speciesGlyph layout:id="sg_4810" layout:species="h_c" sboTerm="SBO:0000247">
            <layout:boundingBox>
              <layout:position layout:x="1.0526441223144531E4" layout:y="1.0034279327392578E4" layout:z="0" />
              <layout:dimensions layout:depth="1" layout:height="20" layout:width="20" />
            </layout:boundingBox>
          </layout:speciesGlyph>
          <layout:speciesGlyph layout:id="sg_4818" layout:species="mepi__L_c" sboTerm="SBO:0000247">
            <layout:boundingBox>
              <layout:position layout:x="1.1296990714895963E4" layout:y="1.0069984205350467E4" layout:z="0" />
              <layout:dimensions layout:depth="1" layout:height="30" layout:width="30" />
            </layout:boundingBox>
          </layout:speciesGlyph>
          <layout:speciesGlyph layout:id="sg_4823" layout:species="ahcys__L_c" sboTerm="SBO:0000247">
            <layout:boundingBox>
              <layout:position layout:x="1.1177846496582031E4" layout:y="9996.642608642578" layout:z="0" />
              <layout:dimensions layout:depth="1" layout:height="20" layout:width="20" />
            </layout:boundingBox>
          </layout:speciesGlyph>
          <layout:speciesGlyph layout:id="sg_4824" layout:species="amet__L_c" sboTerm="SBO:0000247">
            <layout:boundingBox>
              <layout:position layout:x="1.0963853332519531E4" layout:y="9992.356475830078" layout:z="0" />
              <layout:dimensions layout:depth="1" layout:height="20" layout:width="20" />
            </layout:boundingBox>
          </layout:speciesGlyph>
          <layout:speciesGlyph layout:id="sg_4825" layout:species="h_c" sboTerm="SBO:0000247">
            <layout:boundingBox>
              <layout:position layout:x="1.1193816223144531E4" layout:y="1.0045580688434338E4" layout:z="0" />
              <layout:dimensions layout:depth="1" layout:height="20" layout:width="20" />
            </layout:boundingBox>
          </layout:speciesGlyph>
          <layout:speciesGlyph layout:id="sg_4826" layout:species="adrnlqn__L_c" sboTerm="SBO:0000247">
            <layout:boundingBox>
              <layout:position layout:x="1.0805299786846454E4" layout:y="1.1018396545709726E4" layout:z="0" />
              <layout:dimensions layout:depth="1" layout:height="30" layout:width="30" />
            </layout:boundingBox>
          </layout:speciesGlyph>
          <layout:speciesGlyph layout:id="sg_4830" layout:species="h_c" sboTerm="SBO:0000247">
            <layout:boundingBox>
              <layout:position layout:x="1.0729365051269531E4" layout:y="1.116952163696289E4" layout:z="0" />
              <layout:dimensions layout:depth="1" layout:height="20" layout:width="20" />
            </layout:boundingBox>
          </layout:speciesGlyph>
          <layout:speciesGlyph layout:id="sg_4831" layout:species="leuadrnchrm_c" sboTerm="SBO:0000247">
            <layout:boundingBox>
              <layout:position layout:x="1.0805299786846454E4" layout:y="1.1215030648937649E4" layout:z="0" />
              <layout:dimensions layout:depth="1" layout:height="30" layout:width="30" />
            </layout:boundingBox>
          </layout:speciesGlyph>
          <layout:speciesGlyph layout:id="sg_4835" layout:species="_5sgthadrnl__L_c" sboTerm="SBO:0000247">
            <layout:boundingBox>
              <layout:position layout:x="1.1095963860938995E4" layout:y="1.1215030648937649E4" layout:z="0" />
              <layout:dimensions layout:depth="1" layout:height="30" layout:width="30" />
            </layout:boundingBox>
          </layout:speciesGlyph>
          <layout:speciesGlyph layout:id="sg_4836" layout:species="gthrd_c" sboTerm="SBO:0000247">
            <layout:boundingBox>
              <layout:position layout:x="1.095353361189883E4" layout:y="1.101913129821403E4" layout:z="0" />
              <layout:dimensions layout:depth="1" layout:height="20" layout:width="20" />
            </layout:boundingBox>
          </layout:speciesGlyph>
          <layout:speciesGlyph layout:id="sg_4840" layout:species="adrnlsqn__L_c" sboTerm="SBO:0000247">
            <layout:boundingBox>
              <layout:position layout:x="1.0805299786846454E4" layout:y="1.059280472246722E4" layout:z="0" />
              <layout:dimensions layout:depth="1" layout:height="30" layout:width="30" />
            </layout:boundingBox>
          </layout:speciesGlyph>
          <layout:speciesGlyph layout:id="sg_4841" layout:species="h_c" sboTerm="SBO:0000247">
            <layout:boundingBox>
              <layout:position layout:x="1.0727768176269532E4" layout:y="1.0838393599446845E4" layout:z="0" />
              <layout:dimensions layout:depth="1" layout:height="20" layout:width="20" />
            </layout:boundingBox>
          </layout:speciesGlyph>
          <layout:speciesGlyph layout:id="sg_4842" layout:species="o2_c" sboTerm="SBO:0000247">
            <layout:boundingBox>
              <layout:position layout:x="1.0887768176269532E4" layout:y="1.0675728014882636E4" layout:z="0" />
              <layout:dimensions layout:depth="1" layout:height="20" layout:width="20" />
            </layout:boundingBox>
          </layout:speciesGlyph>
          <layout:speciesGlyph layout:id="sg_4843" layout:species="o2s_c" sboTerm="SBO:0000247">
            <layout:boundingBox>
              <layout:position layout:x="1.0887768176269532E4" layout:y="1.0838393599446845E4" layout:z="0" />
              <layout:dimensions layout:depth="1" layout:height="20" layout:width="20" />
            </layout:boundingBox>
          </layout:speciesGlyph>
          <layout:speciesGlyph layout:id="sg_4848" layout:species="h2o2_c" sboTerm="SBO:0000247">
            <layout:boundingBox>
              <layout:position layout:x="1.0747944152832031E4" layout:y="1.037436759248837E4" layout:z="0" />
              <layout:dimensions layout:depth="1" layout:height="20" layout:width="20" />
            </layout:boundingBox>
          </layout:speciesGlyph>
          <layout:speciesGlyph layout:id="sg_4849" layout:species="h_c" sboTerm="SBO:0000247">
            <layout:boundingBox>
              <layout:position layout:x="1.0903982238769531E4" layout:y="1.0206239044189453E4" layout:z="0" />
              <layout:dimensions layout:depth="1" layout:height="20" layout:width="20" />
            </layout:boundingBox>
          </layout:speciesGlyph>
          <layout:speciesGlyph layout:id="sg_4850" layout:species="o2s_c" sboTerm="SBO:0000247">
            <layout:boundingBox>
              <layout:position layout:x="1.0864053693096454E4" layout:y="1.0146349151611328E4" layout:z="0" />
              <layout:dimensions layout:depth="1" layout:height="20" layout:width="20" />
            </layout:boundingBox>
          </layout:speciesGlyph>
          <layout:speciesGlyph layout:id="sg_4859" layout:species="adrnchrmsqn_c" sboTerm="SBO:0000247">
            <layout:boundingBox>
              <layout:position layout:x="1.0803303693096454E4" layout:y="1.1660673018598585E4" layout:z="0" />
              <layout:dimensions layout:depth="1" layout:height="30" layout:width="30" />
            </layout:boundingBox>
          </layout:speciesGlyph>
          <layout:speciesGlyph layout:id="sg_4860" layout:species="h2o2_c" sboTerm="SBO:0000247">
            <layout:boundingBox>
              <layout:position layout:x="1.0740283185283954E4" layout:y="1.1475258254864397E4" layout:z="0" />
              <layout:dimensions layout:depth="1" layout:height="20" layout:width="20" />
            </layout:boundingBox>
          </layout:speciesGlyph>
          <layout:speciesGlyph layout:id="sg_4861" layout:species="h_c" sboTerm="SBO:0000247">
            <layout:boundingBox>
              <layout:position layout:x="1.0892295880596454E4" layout:y="1.1335821058638772E4" layout:z="0" />
              <layout:dimensions layout:depth="1" layout:height="20" layout:width="20" />
            </layout:boundingBox>
          </layout:speciesGlyph>
          <layout:speciesGlyph layout:id="sg_4862" layout:species="o2s_c" sboTerm="SBO:0000247">
            <layout:boundingBox>
              <layout:position layout:x="1.0864053693096454E4" layout:y="1.1283916395552835E4" layout:z="0" />
              <layout:dimensions layout:depth="1" layout:height="20" layout:width="20" />
            </layout:boundingBox>
          </layout:speciesGlyph>
          <layout:speciesGlyph layout:id="sg_4880" layout:species="adrnchrm_c" sboTerm="SBO:0000247">
            <layout:boundingBox>
              <layout:position layout:x="1.0802704895019531E4" layout:y="1.2032995298567013E4" layout:z="0" />
              <layout:dimensions layout:depth="1" layout:height="30" layout:width="30" />
            </layout:boundingBox>
          </layout:speciesGlyph>
          <layout:speciesGlyph layout:id="sg_4888" layout:species="h_c" sboTerm="SBO:0000247">
            <layout:boundingBox>
              <layout:position layout:x="1.0734700988769531E4" layout:y="1.188329939828641E4" layout:z="0" />
              <layout:dimensions layout:depth="1" layout:height="20" layout:width="20" />
            </layout:boundingBox>
          </layout:speciesGlyph>
          <layout:speciesGlyph layout:id="sg_4889" layout:species="o2_c" sboTerm="SBO:0000247">
            <layout:boundingBox>
              <layout:position layout:x="1.0872729309082031E4" layout:y="1.1712778475519619E4" layout:z="0" />
              <layout:dimensions layout:depth="1" layout:height="20" layout:width="20" />
            </layout:boundingBox>
          </layout:speciesGlyph>
          <layout:speciesGlyph layout:id="sg_4890" layout:species="o2s_c" sboTerm="SBO:0000247">
            <layout:boundingBox>
              <layout:position layout:x="1.0870734191894531E4" layout:y="1.188329939828641E4" layout:z="0" />
              <layout:dimensions layout:depth="1" layout:height="20" layout:width="20" />
            </layout:boundingBox>
          </layout:speciesGlyph>
          <layout:speciesGlyph layout:id="sg_4894" layout:species="_5sgthleuadrnchrm_c" sboTerm="SBO:0000247">
            <layout:boundingBox>
              <layout:position layout:x="1.0805696105957031E4" layout:y="1.2272613825752233E4" layout:z="0" />
              <layout:dimensions layout:depth="1" layout:height="30" layout:width="30" />
            </layout:boundingBox>
          </layout:speciesGlyph>
          <layout:speciesGlyph layout:id="sg_4895" layout:species="gthrd_c" sboTerm="SBO:0000247">
            <layout:boundingBox>
              <layout:position layout:x="1.0732692199707031E4" layout:y="1.2136946078254676E4" layout:z="0" />
              <layout:dimensions layout:depth="1" layout:height="20" layout:width="20" />
            </layout:boundingBox>
          </layout:speciesGlyph>
          <layout:speciesGlyph layout:id="sg_4906" layout:species="h2o_c" sboTerm="SBO:0000247">
            <layout:boundingBox>
              <layout:position layout:x="1.0741241027832031E4" layout:y="1.1596794982910156E4" layout:z="0" />
              <layout:dimensions layout:depth="1" layout:height="20" layout:width="20" />
            </layout:boundingBox>
          </layout:speciesGlyph>
          <layout:speciesGlyph layout:id="sg_4914" layout:species="nad_c" sboTerm="SBO:0000247">
            <layout:boundingBox>
              <layout:position layout:x="1.0643619323730469E4" layout:y="1.1660673018598585E4" layout:z="0" />
              <layout:dimensions layout:depth="1" layout:height="30" layout:width="30" />
            </layout:boundingBox>
          </layout:speciesGlyph>
          <layout:speciesGlyph layout:id="sg_4915" layout:species="nadh_c" sboTerm="SBO:0000247">
            <layout:boundingBox>
              <layout:position layout:x="1.0643619323730469E4" layout:y="1.1987552647285429E4" layout:z="0" />
              <layout:dimensions layout:depth="1" layout:height="30" layout:width="30" />
            </layout:boundingBox>
          </layout:speciesGlyph>
          <layout:speciesGlyph layout:id="sg_4922" layout:species="nad_c" sboTerm="SBO:0000247">
            <layout:boundingBox>
              <layout:position layout:x="1.0643619323730469E4" layout:y="1.059280472246722E4" layout:z="0" />
              <layout:dimensions layout:depth="1" layout:height="30" layout:width="30" />
            </layout:boundingBox>
          </layout:speciesGlyph>
          <layout:speciesGlyph layout:id="sg_4923" layout:species="nadh_c" sboTerm="SBO:0000247">
            <layout:boundingBox>
              <layout:position layout:x="1.0643619323730469E4" layout:y="1.0942302208423615E4" layout:z="0" />
              <layout:dimensions layout:depth="1" layout:height="30" layout:width="30" />
            </layout:boundingBox>
          </layout:speciesGlyph>
          <layout:speciesGlyph layout:id="sg_4937" layout:species="h2o_c" sboTerm="SBO:0000247">
            <layout:boundingBox>
              <layout:position layout:x="1.0731156066894531E4" layout:y="1.0498986341264514E4" layout:z="0" />
              <layout:dimensions layout:depth="1" layout:height="20" layout:width="20" />
            </layout:boundingBox>
          </layout:speciesGlyph>
          <layout:speciesGlyph layout:id="sg_4942" layout:species="_34hpp_c" sboTerm="SBO:0000247">
            <layout:boundingBox>
              <layout:position layout:x="1.1762448268345428E4" layout:y="9318.312744140625" layout:z="0" />
              <layout:dimensions layout:depth="1" layout:height="30" layout:width="30" />
            </layout:boundingBox>
          </layout:speciesGlyph>
          <layout:speciesGlyph layout:id="sg_4948" layout:species="co2_c" sboTerm="SBO:0000247">
            <layout:boundingBox>
              <layout:position layout:x="1.1681816688174295E4" layout:y="9553.646362304688" layout:z="0" />
              <layout:dimensions layout:depth="1" layout:height="20" layout:width="20" />
            </layout:boundingBox>
          </layout:speciesGlyph>
          <layout:speciesGlyph layout:id="sg_4949" layout:species="hgentis_c" sboTerm="SBO:0000247">
            <layout:boundingBox>
              <layout:position layout:x="1.1762448268345428E4" layout:y="9613.180786132812" layout:z="0" />
              <layout:dimensions layout:depth="1" layout:height="30" layout:width="30" />
            </layout:boundingBox>
          </layout:speciesGlyph>
          <layout:speciesGlyph layout:id="sg_4950" layout:species="o2_c" sboTerm="SBO:0000247">
            <layout:boundingBox>
              <layout:position layout:x="1.1842654578799295E4" layout:y="9458.255615234375" layout:z="0" />
              <layout:dimensions layout:depth="1" layout:height="20" layout:width="20" />
            </layout:boundingBox>
          </layout:speciesGlyph>
          <layout:speciesGlyph layout:id="sg_4954" layout:species="_4mlacac_c" sboTerm="SBO:0000247">
            <layout:boundingBox>
              <layout:position layout:x="1.1762448268345428E4" layout:y="9832.552368164062" layout:z="0" />
              <layout:dimensions layout:depth="1" layout:height="30" layout:width="30" />
            </layout:boundingBox>
          </layout:speciesGlyph>
          <layout:speciesGlyph layout:id="sg_4956" layout:species="o2_c" sboTerm="SBO:0000247">
            <layout:boundingBox>
              <layout:position layout:x="1.1691450477236795E4" layout:y="9675.391723632812" layout:z="0" />
              <layout:dimensions layout:depth="1" layout:height="20" layout:width="20" />
            </layout:boundingBox>
          </layout:speciesGlyph>
          <layout:speciesGlyph layout:id="sg_4960" layout:species="_4fumacac_c" sboTerm="SBO:0000247">
            <layout:boundingBox>
              <layout:position layout:x="1.1762448268345428E4" layout:y="9993.667236328125" layout:z="0" />
              <layout:dimensions layout:depth="1" layout:height="30" layout:width="30" />
            </layout:boundingBox>
          </layout:speciesGlyph>
          <layout:speciesGlyph layout:id="sg_5003" layout:species="sucacetat_c" sboTerm="SBO:0000247">
            <layout:boundingBox>
              <layout:position layout:x="1.2084643692452568E4" layout:y="9994.554077148438" layout:z="0" />
              <layout:dimensions layout:depth="1" layout:height="30" layout:width="30" />
            </layout:boundingBox>
          </layout:speciesGlyph>
          <layout:speciesGlyph layout:id="sg_5021" layout:species="acac_c" sboTerm="SBO:0000247">
            <layout:boundingBox>
              <layout:position layout:x="1.1933032950265067E4" layout:y="1.0294188934651062E4" layout:z="0" />
              <layout:dimensions layout:depth="1" layout:height="30" layout:width="30" />
            </layout:boundingBox>
          </layout:speciesGlyph>
          <layout:speciesGlyph layout:id="sg_5022" layout:species="h2o_c" sboTerm="SBO:0000247">
            <layout:boundingBox>
              <layout:position layout:x="1.2155415762765067E4" layout:y="1.012257046508789E4" layout:z="0" />
              <layout:dimensions layout:depth="1" layout:height="20" layout:width="20" />
            </layout:boundingBox>
          </layout:speciesGlyph>
          <layout:speciesGlyph layout:id="sg_5023" layout:species="h_c" sboTerm="SBO:0000247">
            <layout:boundingBox>
              <layout:position layout:x="1.2160737051827567E4" layout:y="1.0235018981933594E4" layout:z="0" />
              <layout:dimensions layout:depth="1" layout:height="20" layout:width="20" />
            </layout:boundingBox>
          </layout:speciesGlyph>
          <layout:speciesGlyph layout:id="sg_5024" layout:species="succ_c" sboTerm="SBO:0000247">
            <layout:boundingBox>
              <layout:position layout:x="1.2084643692452568E4" layout:y="1.0294188934651062E4" layout:z="0" />
              <layout:dimensions layout:depth="1" layout:height="30" layout:width="30" />
            </layout:boundingBox>
          </layout:speciesGlyph>
          <layout:speciesGlyph layout:id="sg_5029" layout:species="fum_c" sboTerm="SBO:0000247">
            <layout:boundingBox>
              <layout:position layout:x="1.1762448268345428E4" layout:y="1.0294188934651062E4" layout:z="0" />
              <layout:dimensions layout:depth="1" layout:height="30" layout:width="30" />
            </layout:boundingBox>
          </layout:speciesGlyph>
          <layout:speciesGlyph layout:id="sg_5030" layout:species="h2o_c" sboTerm="SBO:0000247">
            <layout:boundingBox>
              <layout:position layout:x="1.1706366492861795E4" layout:y="1.012257046508789E4" layout:z="0" />
              <layout:dimensions layout:depth="1" layout:height="20" layout:width="20" />
            </layout:boundingBox>
          </layout:speciesGlyph>
          <layout:speciesGlyph layout:id="sg_5031" layout:species="h_c" sboTerm="SBO:0000247">
            <layout:boundingBox>
              <layout:position layout:x="1.1698387000674295E4" layout:y="1.0234132141113281E4" layout:z="0" />
              <layout:dimensions layout:depth="1" layout:height="20" layout:width="20" />
            </layout:boundingBox>
          </layout:speciesGlyph>
          <layout:speciesGlyph layout:id="sg_5048" layout:species="h_c" sboTerm="SBO:0000247">
            <layout:boundingBox>
              <layout:position layout:x="1.1829298575265071E4" layout:y="9781.496459960938" layout:z="0" />
              <layout:dimensions layout:depth="1" layout:height="20" layout:width="20" />
            </layout:boundingBox>
          </layout:speciesGlyph>
          <layout:speciesGlyph layout:id="sg_5049" layout:species="nad_c" sboTerm="SBO:0000247">
            <layout:boundingBox>
              <layout:position layout:x="1.197448871198382E4" layout:y="9927.199615478516" layout:z="0" />
              <layout:dimensions layout:depth="1" layout:height="20" layout:width="20" />
            </layout:boundingBox>
          </layout:speciesGlyph>
          <layout:speciesGlyph layout:id="sg_5050" layout:species="nadh_c" sboTerm="SBO:0000247">
            <layout:boundingBox>
              <layout:position layout:x="1.185228265729632E4" layout:y="9923.652435302734" layout:z="0" />
              <layout:dimensions layout:depth="1" layout:height="20" layout:width="20" />
            </layout:boundingBox>
          </layout:speciesGlyph>
          <layout:speciesGlyph layout:id="sg_5056" layout:species="h_c" sboTerm="SBO:0000247">
            <layout:boundingBox>
              <layout:position layout:x="1.1830925919015068E4" layout:y="1.0063591369628906E4" layout:z="0" />
              <layout:dimensions layout:depth="1" layout:height="20" layout:width="20" />
            </layout:boundingBox>
          </layout:speciesGlyph>
          <layout:speciesGlyph layout:id="sg_5064" layout:species="sucaceto_c" sboTerm="SBO:0000247">
            <layout:boundingBox>
              <layout:position layout:x="1.2398485855894038E4" layout:y="1.0294188934651062E4" layout:z="0" />
              <layout:dimensions layout:depth="1" layout:height="30" layout:width="30" />
            </layout:boundingBox>
          </layout:speciesGlyph>
          <layout:speciesGlyph layout:id="sg_5068" layout:species="co2_c" sboTerm="SBO:0000247">
            <layout:boundingBox>
              <layout:position layout:x="1.2280058042580467E4" layout:y="1.0252906827790735E4" layout:z="0" />
              <layout:dimensions layout:depth="1" layout:height="20" layout:width="20" />
            </layout:boundingBox>
          </layout:speciesGlyph>
          <layout:speciesGlyph layout:id="sg_5069" layout:species="h_c" sboTerm="SBO:0000247">
            <layout:boundingBox>
              <layout:position layout:x="1.2230775775334761E4" layout:y="1.0025226823625431E4" layout:z="0" />
              <layout:dimensions layout:depth="1" layout:height="20" layout:width="20" />
            </layout:boundingBox>
          </layout:speciesGlyph>
          <layout:speciesGlyph layout:id="sg_5071" layout:species="_3mob_c" sboTerm="SBO:0000247">
            <layout:boundingBox>
              <layout:position layout:x="1.1315093078613281E4" layout:y="1.185811703491211E4" layout:z="0" />
              <layout:dimensions layout:depth="1" layout:height="30" layout:width="30" />
            </layout:boundingBox>
          </layout:speciesGlyph>
          <layout:speciesGlyph layout:id="sg_5075" layout:species="_2hiv_c" sboTerm="SBO:0000247">
            <layout:boundingBox>
              <layout:position layout:x="1.1665093078613281E4" layout:y="1.185811703491211E4" layout:z="0" />
              <layout:dimensions layout:depth="1" layout:height="30" layout:width="30" />
            </layout:boundingBox>
          </layout:speciesGlyph>
          <layout:speciesGlyph layout:id="sg_5076" layout:species="h_c" sboTerm="SBO:0000247">
            <layout:boundingBox>
              <layout:position layout:x="1.1390093078613281E4" layout:y="1.178311703491211E4" layout:z="0" />
              <layout:dimensions layout:depth="1" layout:height="20" layout:width="20" />
            </layout:boundingBox>
          </layout:speciesGlyph>
          <layout:speciesGlyph layout:id="sg_5077" layout:species="nad_c" sboTerm="SBO:0000247">
            <layout:boundingBox>
              <layout:position layout:x="1.1600093078613281E4" layout:y="1.194311703491211E4" layout:z="0" />
              <layout:dimensions layout:depth="1" layout:height="20" layout:width="20" />
            </layout:boundingBox>
          </layout:speciesGlyph>
          <layout:speciesGlyph layout:id="sg_5078" layout:species="nadh_c" sboTerm="SBO:0000247">
            <layout:boundingBox>
              <layout:position layout:x="1.1390093078613281E4" layout:y="1.194311703491211E4" layout:z="0" />
              <layout:dimensions layout:depth="1" layout:height="20" layout:width="20" />
            </layout:boundingBox>
          </layout:speciesGlyph>
          <layout:speciesGlyph layout:id="sg_5079" layout:species="_3mop_c" sboTerm="SBO:0000247">
            <layout:boundingBox>
              <layout:position layout:x="1.1795127258300781E4" layout:y="1.1853477630615234E4" layout:z="0" />
              <layout:dimensions layout:depth="1" layout:height="30" layout:width="30" />
            </layout:boundingBox>
          </layout:speciesGlyph>
          <layout:speciesGlyph layout:id="sg_5083" layout:species="_2h3mv_c" sboTerm="SBO:0000247">
            <layout:boundingBox>
              <layout:position layout:x="1.2145127258300781E4" layout:y="1.1853477630615234E4" layout:z="0" />
              <layout:dimensions layout:depth="1" layout:height="30" layout:width="30" />
            </layout:boundingBox>
          </layout:speciesGlyph>
          <layout:speciesGlyph layout:id="sg_5084" layout:species="h_c" sboTerm="SBO:0000247">
            <layout:boundingBox>
              <layout:position layout:x="1.1870127258300781E4" layout:y="1.1778477630615234E4" layout:z="0" />
              <layout:dimensions layout:depth="1" layout:height="20" layout:width="20" />
            </layout:boundingBox>
          </layout:speciesGlyph>
          <layout:speciesGlyph layout:id="sg_5085" layout:species="nad_c" sboTerm="SBO:0000247">
            <layout:boundingBox>
              <layout:position layout:x="1.2080127258300781E4" layout:y="1.1938477630615234E4" layout:z="0" />
              <layout:dimensions layout:depth="1" layout:height="20" layout:width="20" />
            </layout:boundingBox>
          </layout:speciesGlyph>
          <layout:speciesGlyph layout:id="sg_5086" layout:species="nadh_c" sboTerm="SBO:0000247">
            <layout:boundingBox>
              <layout:position layout:x="1.1870127258300781E4" layout:y="1.1938477630615234E4" layout:z="0" />
              <layout:dimensions layout:depth="1" layout:height="20" layout:width="20" />
            </layout:boundingBox>
          </layout:speciesGlyph>
          <layout:speciesGlyph layout:id="sg_5087" layout:species="_3htmelys_c" sboTerm="SBO:0000247">
            <layout:boundingBox>
              <layout:position layout:x="1.1386426086425781E4" layout:y="1.2238579681396484E4" layout:z="0" />
              <layout:dimensions layout:depth="1" layout:height="30" layout:width="30" />
            </layout:boundingBox>
          </layout:speciesGlyph>
          <layout:speciesGlyph layout:id="sg_5091" layout:species="_4tmeabut_c" sboTerm="SBO:0000247">
            <layout:boundingBox>
              <layout:position layout:x="1.1736426086425781E4" layout:y="1.2238579681396484E4" layout:z="0" />
              <layout:dimensions layout:depth="1" layout:height="30" layout:width="30" />
            </layout:boundingBox>
          </layout:speciesGlyph>
          <layout:speciesGlyph layout:id="sg_5092" layout:species="gly_c" sboTerm="SBO:0000247">
            <layout:boundingBox>
              <layout:position layout:x="1.1666426086425781E4" layout:y="1.2318579681396484E4" layout:z="0" />
              <layout:dimensions layout:depth="1" layout:height="30" layout:width="30" />
            </layout:boundingBox>
          </layout:speciesGlyph>
          <layout:speciesGlyph layout:id="sg_5093" layout:species="h_c" sboTerm="SBO:0000247">
            <layout:boundingBox>
              <layout:position layout:x="1.1461426086425781E4" layout:y="1.2323579681396484E4" layout:z="0" />
              <layout:dimensions layout:depth="1" layout:height="20" layout:width="20" />
            </layout:boundingBox>
          </layout:speciesGlyph>
          <layout:speciesGlyph layout:id="sg_5097" layout:species="_4tmeabutn_c" sboTerm="SBO:0000247">
            <layout:boundingBox>
              <layout:position layout:x="1.2086426086425781E4" layout:y="1.2238579681396484E4" layout:z="0" />
              <layout:dimensions layout:depth="1" layout:height="30" layout:width="30" />
            </layout:boundingBox>
          </layout:speciesGlyph>
          <layout:speciesGlyph layout:id="sg_5098" layout:species="h2o_c" sboTerm="SBO:0000247">
            <layout:boundingBox>
              <layout:position layout:x="1.1811426086425781E4" layout:y="1.2163579681396484E4" layout:z="0" />
              <layout:dimensions layout:depth="1" layout:height="20" layout:width="20" />
            </layout:boundingBox>
          </layout:speciesGlyph>
          <layout:speciesGlyph layout:id="sg_5099" layout:species="h_c" sboTerm="SBO:0000247">
            <layout:boundingBox>
              <layout:position layout:x="1.2021426086425781E4" layout:y="1.2163579681396484E4" layout:z="0" />
              <layout:dimensions layout:depth="1" layout:height="20" layout:width="20" />
            </layout:boundingBox>
          </layout:speciesGlyph>
          <layout:speciesGlyph layout:id="sg_5100" layout:species="nad_c" sboTerm="SBO:0000247">
            <layout:boundingBox>
              <layout:position layout:x="1.1811426086425781E4" layout:y="1.2323579681396484E4" layout:z="0" />
              <layout:dimensions layout:depth="1" layout:height="20" layout:width="20" />
            </layout:boundingBox>
          </layout:speciesGlyph>
          <layout:speciesGlyph layout:id="sg_5101" layout:species="nadh_c" sboTerm="SBO:0000247">
            <layout:boundingBox>
              <layout:position layout:x="1.2021426086425781E4" layout:y="1.2323579681396484E4" layout:z="0" />
              <layout:dimensions layout:depth="1" layout:height="20" layout:width="20" />
            </layout:boundingBox>
          </layout:speciesGlyph>
          <layout:speciesGlyph layout:id="sg_5142" layout:species="_34hpl_c" sboTerm="SBO:0000247">
            <layout:boundingBox>
              <layout:position layout:x="1.2236511698404947E4" layout:y="9318.312744140625" layout:z="0" />
              <layout:dimensions layout:depth="1" layout:height="30" layout:width="30" />
            </layout:boundingBox>
          </layout:speciesGlyph>
          <layout:speciesGlyph layout:id="sg_5143" layout:species="h_c" sboTerm="SBO:0000247">
            <layout:boundingBox>
              <layout:position layout:x="1.1952998352050781E4" layout:y="9238.824981689453" layout:z="0" />
              <layout:dimensions layout:depth="1" layout:height="20" layout:width="20" />
            </layout:boundingBox>
          </layout:speciesGlyph>
          <layout:speciesGlyph layout:id="sg_5144" layout:species="nad_c" sboTerm="SBO:0000247">
            <layout:boundingBox>
              <layout:position layout:x="1.2072216125488281E4" layout:y="9383.036895751953" layout:z="0" />
              <layout:dimensions layout:depth="1" layout:height="20" layout:width="20" />
            </layout:boundingBox>
          </layout:speciesGlyph>
          <layout:speciesGlyph layout:id="sg_5145" layout:species="nadh_c" sboTerm="SBO:0000247">
            <layout:boundingBox>
              <layout:position layout:x="1.1956944641113281E4" layout:y="9386.983917236328" layout:z="0" />
              <layout:dimensions layout:depth="1" layout:height="20" layout:width="20" />
            </layout:boundingBox>
          </layout:speciesGlyph>
          <layout:speciesGlyph layout:id="sg_5149" layout:species="_2h34hppr_c" sboTerm="SBO:0000247">
            <layout:boundingBox>
              <layout:position layout:x="1.1618745231107012E4" layout:y="9437.309802585462" layout:z="0" />
              <layout:dimensions layout:depth="1" layout:height="30" layout:width="30" />
            </layout:boundingBox>
          </layout:speciesGlyph>
          <layout:speciesGlyph layout:id="sg_5150" layout:species="dpchrm__D_c" sboTerm="SBO:0000247">
            <layout:boundingBox>
              <layout:position layout:x="8064.896154785156" layout:y="1.1520065289497375E4" layout:z="0" />
              <layout:dimensions layout:depth="1" layout:height="30" layout:width="30" />
            </layout:boundingBox>
          </layout:speciesGlyph>
          <layout:speciesGlyph layout:id="sg_5154" layout:species="_56dhi_c" sboTerm="SBO:0000247">
            <layout:boundingBox>
              <layout:position layout:x="8064.896154785156" layout:y="1.1793844952583313E4" layout:z="0" />
              <layout:dimensions layout:depth="1" layout:height="30" layout:width="30" />
            </layout:boundingBox>
          </layout:speciesGlyph>
          <layout:speciesGlyph layout:id="sg_5155" layout:species="co2_c" sboTerm="SBO:0000247">
            <layout:boundingBox>
              <layout:position layout:x="8008.819885253906" layout:y="1.1744614727973938E4" layout:z="0" />
              <layout:dimensions layout:depth="1" layout:height="20" layout:width="20" />
            </layout:boundingBox>
          </layout:speciesGlyph>
          <layout:speciesGlyph layout:id="sg_5156" layout:species="h_c" sboTerm="SBO:0000247">
            <layout:boundingBox>
              <layout:position layout:x="8007.067932128906" layout:y="1.1587180401802063E4" layout:z="0" />
              <layout:dimensions layout:depth="1" layout:height="20" layout:width="20" />
            </layout:boundingBox>
          </layout:speciesGlyph>
          <layout:speciesGlyph layout:id="sg_5161" layout:species="co2_c" sboTerm="SBO:0000247">
            <layout:boundingBox>
              <layout:position layout:x="8692.452696263696" layout:y="1.1200644140371513E4" layout:z="0" />
              <layout:dimensions layout:depth="1" layout:height="20" layout:width="20" />
            </layout:boundingBox>
          </layout:speciesGlyph>
          <layout:speciesGlyph layout:id="sg_5162" layout:species="h_c" sboTerm="SBO:0000247">
            <layout:boundingBox>
              <layout:position layout:x="8600.402030023175" layout:y="1.1024064276993837E4" layout:z="0" />
              <layout:dimensions layout:depth="1" layout:height="20" layout:width="20" />
            </layout:boundingBox>
          </layout:speciesGlyph>
          <layout:speciesGlyph layout:id="sg_5166" layout:species="_5sgthleudopachr__L_c" sboTerm="SBO:0000247">
            <layout:boundingBox>
              <layout:position layout:x="8063.785530849047" layout:y="1.1218108884664332E4" layout:z="0" />
              <layout:dimensions layout:depth="1" layout:height="30" layout:width="30" />
            </layout:boundingBox>
          </layout:speciesGlyph>
          <layout:speciesGlyph layout:id="sg_5167" layout:species="gthrd_c" sboTerm="SBO:0000247">
            <layout:boundingBox>
              <layout:position layout:x="8198.147553441" layout:y="1.103011718555513E4" layout:z="0" />
              <layout:dimensions layout:depth="1" layout:height="20" layout:width="20" />
            </layout:boundingBox>
          </layout:speciesGlyph>
          <layout:speciesGlyph layout:id="sg_5180" layout:species="dpam__D_c" sboTerm="SBO:0000247">
            <layout:boundingBox>
              <layout:position layout:x="8494.049377441406" layout:y="1.1479701085090637E4" layout:z="0" />
              <layout:dimensions layout:depth="1" layout:height="30" layout:width="30" />
            </layout:boundingBox>
          </layout:speciesGlyph>
          <layout:speciesGlyph layout:id="sg_5185" layout:species="co2_c" sboTerm="SBO:0000247">
            <layout:boundingBox>
              <layout:position layout:x="8441.315002441406" layout:y="1.1422223057746887E4" layout:z="0" />
              <layout:dimensions layout:depth="1" layout:height="20" layout:width="20" />
            </layout:boundingBox>
          </layout:speciesGlyph>
          <layout:speciesGlyph layout:id="sg_5186" layout:species="dopa__D_c" sboTerm="SBO:0000247">
            <layout:boundingBox>
              <layout:position layout:x="8225.526428222656" layout:y="1.1479701085090637E4" layout:z="0" />
              <layout:dimensions layout:depth="1" layout:height="30" layout:width="30" />
            </layout:boundingBox>
          </layout:speciesGlyph>
          <layout:speciesGlyph layout:id="sg_5187" layout:species="h_c" sboTerm="SBO:0000247">
            <layout:boundingBox>
              <layout:position layout:x="8285.632873535156" layout:y="1.1421346837043762E4" layout:z="0" />
              <layout:dimensions layout:depth="1" layout:height="20" layout:width="20" />
            </layout:boundingBox>
          </layout:speciesGlyph>
          <layout:speciesGlyph layout:id="sg_5332" layout:species="ophth_c" sboTerm="SBO:0000247">
            <layout:boundingBox>
              <layout:position layout:x="6574.12883753203" layout:y="8180.884828031063" layout:z="0" />
              <layout:dimensions layout:depth="1" layout:height="30" layout:width="30" />
            </layout:boundingBox>
          </layout:speciesGlyph>
          <layout:speciesGlyph layout:id="sg_5382" layout:species="_2abut_c" sboTerm="SBO:0000247">
            <layout:boundingBox>
              <layout:position layout:x="6575.890116828906" layout:y="9403.569556007966" layout:z="0" />
              <layout:dimensions layout:depth="1" layout:height="30" layout:width="30" />
            </layout:boundingBox>
          </layout:speciesGlyph>
          <layout:speciesGlyph layout:id="sg_5386" layout:species="adp_c" sboTerm="SBO:0000247">
            <layout:boundingBox>
              <layout:position layout:x="6691.8590087890625" layout:y="9048.93104827404" layout:z="0" />
              <layout:dimensions layout:depth="1" layout:height="20" layout:width="20" />
            </layout:boundingBox>
          </layout:speciesGlyph>
          <layout:speciesGlyph layout:id="sg_5387" layout:species="atp_c" sboTerm="SBO:0000247">
            <layout:boundingBox>
              <layout:position layout:x="6688.7823486328125" layout:y="9181.179465174675" layout:z="0" />
              <layout:dimensions layout:depth="1" layout:height="20" layout:width="20" />
            </layout:boundingBox>
          </layout:speciesGlyph>
          <layout:speciesGlyph layout:id="sg_5390" layout:species="h_c" sboTerm="SBO:0000247">
            <layout:boundingBox>
              <layout:position layout:x="6625.438912635038" layout:y="8980.375738978386" layout:z="0" />
              <layout:dimensions layout:depth="1" layout:height="20" layout:width="20" />
            </layout:boundingBox>
          </layout:speciesGlyph>
          <layout:speciesGlyph layout:id="sg_5391" layout:species="pi_c" sboTerm="SBO:0000247">
            <layout:boundingBox>
              <layout:position layout:x="6662.052307128906" layout:y="9012.831908106804" layout:z="0" />
              <layout:dimensions layout:depth="1" layout:height="20" layout:width="20" />
            </layout:boundingBox>
          </layout:speciesGlyph>
          <layout:speciesGlyph layout:id="sg_5651" layout:species="atp_c" sboTerm="SBO:0000247">
            <layout:boundingBox>
              <layout:position layout:x="1.1967019348144531E4" layout:y="4600.032852172852" layout:z="0" />
              <layout:dimensions layout:depth="1" layout:height="20" layout:width="20" />
            </layout:boundingBox>
          </layout:speciesGlyph>
          <layout:speciesGlyph layout:id="sg_5656" layout:species="fmn_c" sboTerm="SBO:0000247">
            <layout:boundingBox>
              <layout:position layout:x="1.2039960266113281E4" layout:y="4419.204727172852" layout:z="0" />
              <layout:dimensions layout:depth="1" layout:height="30" layout:width="30" />
            </layout:boundingBox>
          </layout:speciesGlyph>
          <layout:speciesGlyph layout:id="sg_5657" layout:species="h_c" sboTerm="SBO:0000247">
            <layout:boundingBox>
              <layout:position layout:x="1.2014183532714844E4" layout:y="4570.120742797852" layout:z="0" />
              <layout:dimensions layout:depth="1" layout:height="20" layout:width="20" />
            </layout:boundingBox>
          </layout:speciesGlyph>
          <layout:speciesGlyph layout:id="sg_5658" layout:species="ppi_c" sboTerm="SBO:0000247">
            <layout:boundingBox>
              <layout:position layout:x="1.1985191223144531E4" layout:y="4749.101699829102" layout:z="0" />
              <layout:dimensions layout:depth="1" layout:height="20" layout:width="20" />
            </layout:boundingBox>
          </layout:speciesGlyph>
          <layout:speciesGlyph layout:id="sg_5659" layout:species="fad_c" sboTerm="SBO:0000247">
            <layout:boundingBox>
              <layout:position layout:x="1.2039960266113281E4" layout:y="4895.292617797852" layout:z="0" />
              <layout:dimensions layout:depth="1" layout:height="30" layout:width="30" />
            </layout:boundingBox>
          </layout:speciesGlyph>
          <layout:speciesGlyph layout:id="sg_5663" layout:species="_45cfmn_c" sboTerm="SBO:0000247">
            <layout:boundingBox>
              <layout:position layout:x="1.2113500793457031E4" layout:y="4661.743301391602" layout:z="0" />
              <layout:dimensions layout:depth="1" layout:height="30" layout:width="30" />
            </layout:boundingBox>
          </layout:speciesGlyph>
          <layout:speciesGlyph layout:id="sg_5664" layout:species="amp_c" sboTerm="SBO:0000247">
            <layout:boundingBox>
              <layout:position layout:x="1.2175336730957031E4" layout:y="4722.581924438477" layout:z="0" />
              <layout:dimensions layout:depth="1" layout:height="20" layout:width="20" />
            </layout:boundingBox>
          </layout:speciesGlyph>
          <layout:speciesGlyph layout:id="sg_5665" layout:species="h_c" sboTerm="SBO:0000247">
            <layout:boundingBox>
              <layout:position layout:x="1.2191575988769531E4" layout:y="4765.341201782227" layout:z="0" />
              <layout:dimensions layout:depth="1" layout:height="20" layout:width="20" />
            </layout:boundingBox>
          </layout:speciesGlyph>
          <layout:speciesGlyph layout:id="sg_5670" layout:species="h2o_c" sboTerm="SBO:0000247">
            <layout:boundingBox>
              <layout:position layout:x="1.2177745910644531E4" layout:y="4622.389297485352" layout:z="0" />
              <layout:dimensions layout:depth="1" layout:height="20" layout:width="20" />
            </layout:boundingBox>
          </layout:speciesGlyph>
          <layout:speciesGlyph layout:id="sg_5671" layout:species="h_c" sboTerm="SBO:0000247">
            <layout:boundingBox>
              <layout:position layout:x="1.2189052551269531E4" layout:y="4495.185195922852" layout:z="0" />
              <layout:dimensions layout:depth="1" layout:height="20" layout:width="20" />
            </layout:boundingBox>
          </layout:speciesGlyph>
          <layout:speciesGlyph layout:id="sg_5682" layout:species="adp_c" sboTerm="SBO:0000247">
            <layout:boundingBox>
              <layout:position layout:x="1.2083614562988281E4" layout:y="4281.514785766602" layout:z="0" />
              <layout:dimensions layout:depth="1" layout:height="20" layout:width="20" />
            </layout:boundingBox>
          </layout:speciesGlyph>
          <layout:speciesGlyph layout:id="sg_5683" layout:species="atp_c" sboTerm="SBO:0000247">
            <layout:boundingBox>
              <layout:position layout:x="1.2108926086425781E4" layout:y="4115.342666625977" layout:z="0" />
              <layout:dimensions layout:depth="1" layout:height="20" layout:width="20" />
            </layout:boundingBox>
          </layout:speciesGlyph>
          <layout:speciesGlyph layout:id="sg_5684" layout:species="h_c" sboTerm="SBO:0000247">
            <layout:boundingBox>
              <layout:position layout:x="1.2109993469238281E4" layout:y="4244.100479125977" layout:z="0" />
              <layout:dimensions layout:depth="1" layout:height="20" layout:width="20" />
            </layout:boundingBox>
          </layout:speciesGlyph>
          <layout:speciesGlyph layout:id="sg_5685" layout:species="ribflv_c" sboTerm="SBO:0000247">
            <layout:boundingBox>
              <layout:position layout:x="1.2043167297363281E4" layout:y="3936.6524810791016" layout:z="0" />
              <layout:dimensions layout:depth="1" layout:height="30" layout:width="30" />
            </layout:boundingBox>
          </layout:speciesGlyph>
          <layout:speciesGlyph layout:id="sg_5696" layout:species="h2o_c" sboTerm="SBO:0000247">
            <layout:boundingBox>
              <layout:position layout:x="1.1934071105957031E4" layout:y="4297.627090454102" layout:z="0" />
              <layout:dimensions layout:depth="1" layout:height="20" layout:width="20" />
            </layout:boundingBox>
          </layout:speciesGlyph>
          <layout:speciesGlyph layout:id="sg_5697" layout:species="pi_c" sboTerm="SBO:0000247">
            <layout:boundingBox>
              <layout:position layout:x="1.1931934387207031E4" layout:y="4072.6966705322266" layout:z="0" />
              <layout:dimensions layout:depth="1" layout:height="20" layout:width="20" />
            </layout:boundingBox>
          </layout:speciesGlyph>
          <layout:speciesGlyph layout:id="sg_5732" layout:species="fadh2_c" sboTerm="SBO:0000247">
            <layout:boundingBox>
              <layout:position layout:x="1.1581836730957031E4" layout:y="4895.292617797852" layout:z="0" />
              <layout:dimensions layout:depth="1" layout:height="30" layout:width="30" />
            </layout:boundingBox>
          </layout:speciesGlyph>
          <layout:speciesGlyph layout:id="sg_5733" layout:species="h_c" sboTerm="SBO:0000247">
            <layout:boundingBox>
              <layout:position layout:x="1.1922099426269531E4" layout:y="4842.533096313477" layout:z="0" />
              <layout:dimensions layout:depth="1" layout:height="20" layout:width="20" />
            </layout:boundingBox>
          </layout:speciesGlyph>
          <layout:speciesGlyph layout:id="sg_5734" layout:species="nadp_c" sboTerm="SBO:0000247">
            <layout:boundingBox>
              <layout:position layout:x="1.1660839660644531E4" layout:y="4820.292617797852" layout:z="0" />
              <layout:dimensions layout:depth="1" layout:height="20" layout:width="20" />
            </layout:boundingBox>
          </layout:speciesGlyph>
          <layout:speciesGlyph layout:id="sg_5735" layout:species="nadph_c" sboTerm="SBO:0000247">
            <layout:boundingBox>
              <layout:position layout:x="1.1870839660644531E4" layout:y="4820.292617797852" layout:z="0" />
              <layout:dimensions layout:depth="1" layout:height="20" layout:width="20" />
            </layout:boundingBox>
          </layout:speciesGlyph>
          <layout:speciesGlyph layout:id="sg_5739" layout:species="h_c" sboTerm="SBO:0000247">
            <layout:boundingBox>
              <layout:position layout:x="1.1902881652832031E4" layout:y="3885.4947662353516" layout:z="0" />
              <layout:dimensions layout:depth="1" layout:height="20" layout:width="20" />
            </layout:boundingBox>
          </layout:speciesGlyph>
          <layout:speciesGlyph layout:id="sg_5740" layout:species="nadp_c" sboTerm="SBO:0000247">
            <layout:boundingBox>
              <layout:position layout:x="1.1652833801269531E4" layout:y="3861.6524810791016" layout:z="0" />
              <layout:dimensions layout:depth="1" layout:height="20" layout:width="20" />
            </layout:boundingBox>
          </layout:speciesGlyph>
          <layout:speciesGlyph layout:id="sg_5741" layout:species="nadph_c" sboTerm="SBO:0000247">
            <layout:boundingBox>
              <layout:position layout:x="1.1862833801269531E4" layout:y="3861.6524810791016" layout:z="0" />
              <layout:dimensions layout:depth="1" layout:height="20" layout:width="20" />
            </layout:boundingBox>
          </layout:speciesGlyph>
          <layout:speciesGlyph layout:id="sg_5742" layout:species="rblvrd_c" sboTerm="SBO:0000247">
            <layout:boundingBox>
              <layout:position layout:x="1.1581836730957031E4" layout:y="3936.6524810791016" layout:z="0" />
              <layout:dimensions layout:depth="1" layout:height="30" layout:width="30" />
            </layout:boundingBox>
          </layout:speciesGlyph>
          <layout:speciesGlyph layout:id="sg_5925" layout:species="selni_c" sboTerm="SBO:0000247">
            <layout:boundingBox>
              <layout:position layout:x="5528.79262393734" layout:y="1.185901597290039E4" layout:z="0" />
              <layout:dimensions layout:depth="1" layout:height="30" layout:width="30" />
            </layout:boundingBox>
          </layout:speciesGlyph>
          <layout:speciesGlyph layout:id="sg_5940" layout:species="seln_c" sboTerm="SBO:0000247">
            <layout:boundingBox>
              <layout:position layout:x="6577.370178222656" layout:y="1.185901597290039E4" layout:z="0" />
              <layout:dimensions layout:depth="1" layout:height="30" layout:width="30" />
            </layout:boundingBox>
          </layout:speciesGlyph>
          <layout:speciesGlyph layout:id="sg_5950" layout:species="h_c" sboTerm="SBO:0000247">
            <layout:boundingBox>
              <layout:position layout:x="5878.627136230469" layout:y="1.2107150573730469E4" layout:z="0" />
              <layout:dimensions layout:depth="1" layout:height="20" layout:width="20" />
            </layout:boundingBox>
          </layout:speciesGlyph>
          <layout:speciesGlyph layout:id="sg_5954" layout:species="h2o_c" sboTerm="SBO:0000247">
            <layout:boundingBox>
              <layout:position layout:x="6239.886169433594" layout:y="1.2111148620605469E4" layout:z="0" />
              <layout:dimensions layout:depth="1" layout:height="20" layout:width="20" />
            </layout:boundingBox>
          </layout:speciesGlyph>
          <layout:speciesGlyph layout:id="sg_5955" layout:species="nadp_c" sboTerm="SBO:0000247">
            <layout:boundingBox>
              <layout:position layout:x="6195.222106933594" layout:y="1.1949699645996094E4" layout:z="0" />
              <layout:dimensions layout:depth="1" layout:height="30" layout:width="30" />
            </layout:boundingBox>
          </layout:speciesGlyph>
          <layout:speciesGlyph layout:id="sg_5956" layout:species="nadph_c" sboTerm="SBO:0000247">
            <layout:boundingBox>
              <layout:position layout:x="5911.47450764974" layout:y="1.1949699645996094E4" layout:z="0" />
              <layout:dimensions layout:depth="1" layout:height="30" layout:width="30" />
            </layout:boundingBox>
          </layout:speciesGlyph>
          <layout:speciesGlyph layout:id="sg_5991" layout:species="selmet__L_c" sboTerm="SBO:0000247">
            <layout:boundingBox>
              <layout:position layout:x="4815.344740125868" layout:y="1.200135368347168E4" layout:z="0" />
              <layout:dimensions layout:depth="1" layout:height="30" layout:width="30" />
            </layout:boundingBox>
          </layout:speciesGlyph>
          <layout:speciesGlyph layout:id="sg_5995" layout:species="_2abuten_c" sboTerm="SBO:0000247">
            <layout:boundingBox>
              <layout:position layout:x="4894.516906738281" layout:y="1.2209296658848354E4" layout:z="0" />
              <layout:dimensions layout:depth="1" layout:height="30" layout:width="30" />
            </layout:boundingBox>
          </layout:speciesGlyph>
          <layout:speciesGlyph layout:id="sg_5996" layout:species="methsel_c" sboTerm="SBO:0000247">
            <layout:boundingBox>
              <layout:position layout:x="4737.97996351454" layout:y="1.2209296658848354E4" layout:z="0" />
              <layout:dimensions layout:depth="1" layout:height="30" layout:width="30" />
            </layout:boundingBox>
          </layout:speciesGlyph>
          <layout:speciesGlyph layout:id="sg_6006" layout:species="h2o_c" sboTerm="SBO:0000247">
            <layout:boundingBox>
              <layout:position layout:x="4598.274993896484" layout:y="1.2154187622070312E4" layout:z="0" />
              <layout:dimensions layout:depth="1" layout:height="20" layout:width="20" />
            </layout:boundingBox>
          </layout:speciesGlyph>
          <layout:speciesGlyph layout:id="sg_6007" layout:species="h_c" sboTerm="SBO:0000247">
            <layout:boundingBox>
              <layout:position layout:x="4383.483978271484" layout:y="1.2133131713867188E4" layout:z="0" />
              <layout:dimensions layout:depth="1" layout:height="20" layout:width="20" />
            </layout:boundingBox>
          </layout:speciesGlyph>
          <layout:speciesGlyph layout:id="sg_6008" layout:species="methselne_c" sboTerm="SBO:0000247">
            <layout:boundingBox>
              <layout:position layout:x="4220.646087646484" layout:y="1.2209296658848354E4" layout:z="0" />
              <layout:dimensions layout:depth="1" layout:height="30" layout:width="30" />
            </layout:boundingBox>
          </layout:speciesGlyph>
          <layout:speciesGlyph layout:id="sg_6009" layout:species="nadp_c" sboTerm="SBO:0000247">
            <layout:boundingBox>
              <layout:position layout:x="4561.542816162109" layout:y="1.2133131713867188E4" layout:z="0" />
              <layout:dimensions layout:depth="1" layout:height="20" layout:width="20" />
            </layout:boundingBox>
          </layout:speciesGlyph>
          <layout:speciesGlyph layout:id="sg_6010" layout:species="nadph_c" sboTerm="SBO:0000247">
            <layout:boundingBox>
              <layout:position layout:x="4311.616302490234" layout:y="1.2133425903320312E4" layout:z="0" />
              <layout:dimensions layout:depth="1" layout:height="20" layout:width="20" />
            </layout:boundingBox>
          </layout:speciesGlyph>
          <layout:speciesGlyph layout:id="sg_6014" layout:species="h2o_c" sboTerm="SBO:0000247">
            <layout:boundingBox>
              <layout:position layout:x="4160.437347412109" layout:y="1.2170158325195312E4" layout:z="0" />
              <layout:dimensions layout:depth="1" layout:height="20" layout:width="20" />
            </layout:boundingBox>
          </layout:speciesGlyph>
          <layout:speciesGlyph layout:id="sg_6015" layout:species="h_c" sboTerm="SBO:0000247">
            <layout:boundingBox>
              <layout:position layout:x="3979.1844177246094" layout:y="1.2128340454101562E4" layout:z="0" />
              <layout:dimensions layout:depth="1" layout:height="20" layout:width="20" />
            </layout:boundingBox>
          </layout:speciesGlyph>
          <layout:speciesGlyph layout:id="sg_6016" layout:species="methselni_c" sboTerm="SBO:0000247">
            <layout:boundingBox>
              <layout:position layout:x="3870.6460876464844" layout:y="1.2209296658848354E4" layout:z="0" />
              <layout:dimensions layout:depth="1" layout:height="30" layout:width="30" />
            </layout:boundingBox>
          </layout:speciesGlyph>
          <layout:speciesGlyph layout:id="sg_6017" layout:species="nadp_c" sboTerm="SBO:0000247">
            <layout:boundingBox>
              <layout:position layout:x="4123.704925537109" layout:y="1.2142714233398438E4" layout:z="0" />
              <layout:dimensions layout:depth="1" layout:height="20" layout:width="20" />
            </layout:boundingBox>
          </layout:speciesGlyph>
          <layout:speciesGlyph layout:id="sg_6018" layout:species="nadph_c" sboTerm="SBO:0000247">
            <layout:boundingBox>
              <layout:position layout:x="3936.0638122558594" layout:y="1.2155784790039062E4" layout:z="0" />
              <layout:dimensions layout:depth="1" layout:height="20" layout:width="20" />
            </layout:boundingBox>
          </layout:speciesGlyph>
          <layout:speciesGlyph layout:id="sg_6030" layout:species="atp_c" sboTerm="SBO:0000247">
            <layout:boundingBox>
              <layout:position layout:x="4740.7017822265625" layout:y="1.1920301249186197E4" layout:z="0" />
              <layout:dimensions layout:depth="1" layout:height="20" layout:width="20" />
            </layout:boundingBox>
          </layout:speciesGlyph>
          <layout:speciesGlyph layout:id="sg_6031" layout:species="h2o_c" sboTerm="SBO:0000247">
            <layout:boundingBox>
              <layout:position layout:x="4900.7017822265625" layout:y="1.1920301249186197E4" layout:z="0" />
              <layout:dimensions layout:depth="1" layout:height="20" layout:width="20" />
            </layout:boundingBox>
          </layout:speciesGlyph>
          <layout:speciesGlyph layout:id="sg_6032" layout:species="pi_c" sboTerm="SBO:0000247">
            <layout:boundingBox>
              <layout:position layout:x="4740.7017822265625" layout:y="1.1751931701660156E4" layout:z="0" />
              <layout:dimensions layout:depth="1" layout:height="20" layout:width="20" />
            </layout:boundingBox>
          </layout:speciesGlyph>
          <layout:speciesGlyph layout:id="sg_6033" layout:species="ppi_c" sboTerm="SBO:0000247">
            <layout:boundingBox>
              <layout:position layout:x="4900.7017822265625" layout:y="1.1751931701660156E4" layout:z="0" />
              <layout:dimensions layout:depth="1" layout:height="20" layout:width="20" />
            </layout:boundingBox>
          </layout:speciesGlyph>
          <layout:speciesGlyph layout:id="sg_6034" layout:species="selamet__L_c" sboTerm="SBO:0000247">
            <layout:boundingBox>
              <layout:position layout:x="4815.344740125868" layout:y="1.1678372161865234E4" layout:z="0" />
              <layout:dimensions layout:depth="1" layout:height="30" layout:width="30" />
            </layout:boundingBox>
          </layout:speciesGlyph>
          <layout:speciesGlyph layout:id="sg_6041" layout:species="h2o_c" sboTerm="SBO:0000247">
            <layout:boundingBox>
              <layout:position layout:x="5251.3048095703125" layout:y="1.1751931701660156E4" layout:z="0" />
              <layout:dimensions layout:depth="1" layout:height="20" layout:width="20" />
            </layout:boundingBox>
          </layout:speciesGlyph>
          <layout:speciesGlyph layout:id="sg_6045" layout:species="adn_c" sboTerm="SBO:0000247">
            <layout:boundingBox>
              <layout:position layout:x="5258.326354980469" layout:y="1.1912544901529947E4" layout:z="0" />
              <layout:dimensions layout:depth="1" layout:height="20" layout:width="20" />
            </layout:boundingBox>
          </layout:speciesGlyph>
          <layout:speciesGlyph layout:id="sg_6046" layout:species="selahcys__L_c" sboTerm="SBO:0000247">
            <layout:boundingBox>
              <layout:position layout:x="5173.598541259766" layout:y="1.1678372161865234E4" layout:z="0" />
              <layout:dimensions layout:depth="1" layout:height="30" layout:width="30" />
            </layout:boundingBox>
          </layout:speciesGlyph>
          <layout:speciesGlyph layout:id="sg_6047" layout:species="selhcys__L_c" sboTerm="SBO:0000247">
            <layout:boundingBox>
              <layout:position layout:x="5173.598541259766" layout:y="1.200135368347168E4" layout:z="0" />
              <layout:dimensions layout:depth="1" layout:height="30" layout:width="30" />
            </layout:boundingBox>
          </layout:speciesGlyph>
          <layout:speciesGlyph layout:id="sg_6051" layout:species="selcys__L_c" sboTerm="SBO:0000247">
            <layout:boundingBox>
              <layout:position layout:x="5020.628234863281" layout:y="1.2304420104980469E4" layout:z="0" />
              <layout:dimensions layout:depth="1" layout:height="30" layout:width="30" />
            </layout:boundingBox>
          </layout:speciesGlyph>
          <layout:speciesGlyph layout:id="sg_6052" layout:species="selcyst__L_c" sboTerm="SBO:0000247">
            <layout:boundingBox>
              <layout:position layout:x="5170.393463134766" layout:y="1.2209296658848354E4" layout:z="0" />
              <layout:dimensions layout:depth="1" layout:height="30" layout:width="30" />
            </layout:boundingBox>
          </layout:speciesGlyph>
          <layout:speciesGlyph layout:id="sg_6357" layout:species="hcystin__L_c" sboTerm="SBO:0000247">
            <layout:boundingBox>
              <layout:position layout:x="5324.098342307762" layout:y="1.051039111328125E4" layout:z="0" />
              <layout:dimensions layout:depth="1" layout:height="30" layout:width="30" />
            </layout:boundingBox>
          </layout:speciesGlyph>
          <layout:speciesGlyph layout:id="sg_6362" layout:species="trdxox_c" sboTerm="SBO:0000247">
            <layout:boundingBox>
              <layout:position layout:x="5502.118225097656" layout:y="1.0265917053222656E4" layout:z="0" />
              <layout:dimensions layout:depth="1" layout:height="20" layout:width="20" />
            </layout:boundingBox>
          </layout:speciesGlyph>
          <layout:speciesGlyph layout:id="sg_6363" layout:species="trdxrd_c" sboTerm="SBO:0000247">
            <layout:boundingBox>
              <layout:position layout:x="5502.118225097656" layout:y="1.0449383361816406E4" layout:z="0" />
              <layout:dimensions layout:depth="1" layout:height="20" layout:width="20" />
            </layout:boundingBox>
          </layout:speciesGlyph>
          <layout:speciesGlyph layout:id="sg_6374" layout:species="gthox_c" sboTerm="SBO:0000247">
            <layout:boundingBox>
              <layout:position layout:x="5154.511535644531" layout:y="1.0265917053222656E4" layout:z="0" />
              <layout:dimensions layout:depth="1" layout:height="20" layout:width="20" />
            </layout:boundingBox>
          </layout:speciesGlyph>
          <layout:speciesGlyph layout:id="sg_6375" layout:species="gthrd_c" sboTerm="SBO:0000247">
            <layout:boundingBox>
              <layout:position layout:x="5154.511535644531" layout:y="1.0449383361816406E4" layout:z="0" />
              <layout:dimensions layout:depth="1" layout:height="20" layout:width="20" />
            </layout:boundingBox>
          </layout:speciesGlyph>
          <layout:speciesGlyph layout:id="sg_6425" layout:species="h2o_c" sboTerm="SBO:0000247">
            <layout:boundingBox>
              <layout:position layout:x="4786.7937407769095" layout:y="9696.929607334529" layout:z="0" />
              <layout:dimensions layout:depth="1" layout:height="20" layout:width="20" />
            </layout:boundingBox>
          </layout:speciesGlyph>
          <layout:speciesGlyph layout:id="sg_6426" layout:species="h_c" sboTerm="SBO:0000247">
            <layout:boundingBox>
              <layout:position layout:x="4736.852495535392" layout:y="9400.18365091363" layout:z="0" />
              <layout:dimensions layout:depth="1" layout:height="20" layout:width="20" />
            </layout:boundingBox>
          </layout:speciesGlyph>
          <layout:speciesGlyph layout:id="sg_6427" layout:species="nadp_c" sboTerm="SBO:0000247">
            <layout:boundingBox>
              <layout:position layout:x="4810.76723795573" layout:y="9652.032833042536" layout:z="0" />
              <layout:dimensions layout:depth="1" layout:height="20" layout:width="20" />
            </layout:boundingBox>
          </layout:speciesGlyph>
          <layout:speciesGlyph layout:id="sg_6428" layout:species="nadph_c" sboTerm="SBO:0000247">
            <layout:boundingBox>
              <layout:position layout:x="4793.209939507378" layout:y="9442.057489338313" layout:z="0" />
              <layout:dimensions layout:depth="1" layout:height="20" layout:width="20" />
            </layout:boundingBox>
          </layout:speciesGlyph>
          <layout:speciesGlyph layout:id="sg_6491" layout:species="_3snpyr_c" sboTerm="SBO:0000247">
            <layout:boundingBox>
              <layout:position layout:x="5409.963195800779" layout:y="1.0795417176643485E4" layout:z="0" />
              <layout:dimensions layout:depth="1" layout:height="30" layout:width="30" />
            </layout:boundingBox>
          </layout:speciesGlyph>
          <layout:speciesGlyph layout:id="sg_6509" layout:species="_3spyr_c" sboTerm="SBO:0000247">
            <layout:boundingBox>
              <layout:position layout:x="5408.539367675779" layout:y="1.1104385462196296E4" layout:z="0" />
              <layout:dimensions layout:depth="1" layout:height="30" layout:width="30" />
            </layout:boundingBox>
          </layout:speciesGlyph>
          <layout:speciesGlyph layout:id="sg_6515" layout:species="_3sala__L_c" sboTerm="SBO:0000247">
            <layout:boundingBox>
              <layout:position layout:x="5785.632232382661" layout:y="1.0795417176643485E4" layout:z="0" />
              <layout:dimensions layout:depth="1" layout:height="30" layout:width="30" />
            </layout:boundingBox>
          </layout:speciesGlyph>
          <layout:speciesGlyph layout:id="sg_6516" layout:species="akg_c" sboTerm="SBO:0000247">
            <layout:boundingBox>
              <layout:position layout:x="5676.275817871094" layout:y="1.0936698580931334E4" layout:z="0" />
              <layout:dimensions layout:depth="1" layout:height="30" layout:width="30" />
            </layout:boundingBox>
          </layout:speciesGlyph>
          <layout:speciesGlyph layout:id="sg_6517" layout:species="glu__L_c" sboTerm="SBO:0000247">
            <layout:boundingBox>
              <layout:position layout:x="5466.275817871094" layout:y="1.0936698580931334E4" layout:z="0" />
              <layout:dimensions layout:depth="1" layout:height="30" layout:width="30" />
            </layout:boundingBox>
          </layout:speciesGlyph>
          <layout:speciesGlyph layout:id="sg_6528" layout:species="Lcyst_c" sboTerm="SBO:0000247">
            <layout:boundingBox>
              <layout:position layout:x="5784.446685507661" layout:y="1.1104385462196296E4" layout:z="0" />
              <layout:dimensions layout:depth="1" layout:height="30" layout:width="30" />
            </layout:boundingBox>
          </layout:speciesGlyph>
          <layout:speciesGlyph layout:id="sg_6544" layout:species="accoa_c" sboTerm="SBO:0000247">
            <layout:boundingBox>
              <layout:position layout:x="2774.886375427246" layout:y="1.0713257349996195E4" layout:z="0" />
              <layout:dimensions layout:depth="1" layout:height="20" layout:width="20" />
            </layout:boundingBox>
          </layout:speciesGlyph>
          <layout:speciesGlyph layout:id="sg_6545" layout:species="coa_c" sboTerm="SBO:0000247">
            <layout:boundingBox>
              <layout:position layout:x="2774.3821334838867" layout:y="1.0520026392964945E4" layout:z="0" />
              <layout:dimensions layout:depth="1" layout:height="20" layout:width="20" />
            </layout:boundingBox>
          </layout:speciesGlyph>
          <layout:speciesGlyph layout:id="sg_6546" layout:species="h_c" sboTerm="SBO:0000247">
            <layout:boundingBox>
              <layout:position layout:x="2925.808280944824" layout:y="1.0527213282613382E4" layout:z="0" />
              <layout:dimensions layout:depth="1" layout:height="20" layout:width="20" />
            </layout:boundingBox>
          </layout:speciesGlyph>
          <layout:speciesGlyph layout:id="sg_6547" layout:species="sprm_c" sboTerm="SBO:0000247">
            <layout:boundingBox>
              <layout:position layout:x="2849.886375427246" layout:y="1.0778257349996195E4" layout:z="0" />
              <layout:dimensions layout:depth="1" layout:height="30" layout:width="30" />
            </layout:boundingBox>
          </layout:speciesGlyph>
          <layout:speciesGlyph layout:id="sg_6556" layout:species="h2o_c" sboTerm="SBO:0000247">
            <layout:boundingBox>
              <layout:position layout:x="2280.6271896307444" layout:y="1.1219160064697266E4" layout:z="0" />
              <layout:dimensions layout:depth="1" layout:height="20" layout:width="20" />
            </layout:boundingBox>
          </layout:speciesGlyph>
          <layout:speciesGlyph layout:id="sg_6557" layout:species="pyrrl_c" sboTerm="SBO:0000247">
            <layout:boundingBox>
              <layout:position layout:x="2334.5017318670725" layout:y="1.1158526397705078E4" layout:z="0" />
              <layout:dimensions layout:depth="1" layout:height="30" layout:width="30" />
            </layout:boundingBox>
          </layout:speciesGlyph>
          <layout:speciesGlyph layout:id="sg_6584" layout:species="gglu2abut_c" sboTerm="SBO:0000247">
            <layout:boundingBox>
              <layout:position layout:x="6575.89006800078" layout:y="8867.421199738154" layout:z="0" />
              <layout:dimensions layout:depth="1" layout:height="30" layout:width="30" />
            </layout:boundingBox>
          </layout:speciesGlyph>
          <layout:speciesGlyph layout:id="sg_6618" layout:species="_4h2oglt_c" sboTerm="SBO:0000247">
            <layout:boundingBox>
              <layout:position layout:x="2850.2593688964844" layout:y="9877.3756108284" layout:z="0" />
              <layout:dimensions layout:depth="1" layout:height="30" layout:width="30" />
            </layout:boundingBox>
          </layout:speciesGlyph>
          <layout:speciesGlyph layout:id="sg_6624" layout:species="akg_c" sboTerm="SBO:0000247">
            <layout:boundingBox>
              <layout:position layout:x="2584.6863708496094" layout:y="9810.624268054962" layout:z="0" />
              <layout:dimensions layout:depth="1" layout:height="20" layout:width="20" />
            </layout:boundingBox>
          </layout:speciesGlyph>
          <layout:speciesGlyph layout:id="sg_6625" layout:species="e4hglu_c" sboTerm="SBO:0000247">
            <layout:boundingBox>
              <layout:position layout:x="2560.356704711914" layout:y="9876.197235584259" layout:z="0" />
              <layout:dimensions layout:depth="1" layout:height="30" layout:width="30" />
            </layout:boundingBox>
          </layout:speciesGlyph>
          <layout:speciesGlyph layout:id="sg_6626" layout:species="glu__L_c" sboTerm="SBO:0000247">
            <layout:boundingBox>
              <layout:position layout:x="2806.470184326172" layout:y="9802.3756108284" layout:z="0" />
              <layout:dimensions layout:depth="1" layout:height="20" layout:width="20" />
            </layout:boundingBox>
          </layout:speciesGlyph>
          <layout:speciesGlyph layout:id="sg_6645" layout:species="_4hpro_LT_c" sboTerm="SBO:0000247">
            <layout:boundingBox>
              <layout:position layout:x="2211.1242048740387" layout:y="1.0851749450683594E4" layout:z="0" />
              <layout:dimensions layout:depth="1" layout:height="30" layout:width="30" />
            </layout:boundingBox>
          </layout:speciesGlyph>
          <layout:speciesGlyph layout:id="sg_6646" layout:species="h_c" sboTerm="SBO:0000247">
            <layout:boundingBox>
              <layout:position layout:x="2296.1242048740387" layout:y="1.0576749450683594E4" layout:z="0" />
              <layout:dimensions layout:depth="1" layout:height="20" layout:width="20" />
            </layout:boundingBox>
          </layout:speciesGlyph>
          <layout:speciesGlyph layout:id="sg_6647" layout:species="nadp_c" sboTerm="SBO:0000247">
            <layout:boundingBox>
              <layout:position layout:x="2298.2022001743317" layout:y="1.0775020080566406E4" layout:z="0" />
              <layout:dimensions layout:depth="1" layout:height="20" layout:width="20" />
            </layout:boundingBox>
          </layout:speciesGlyph>
          <layout:speciesGlyph layout:id="sg_6648" layout:species="nadph_c" sboTerm="SBO:0000247">
            <layout:boundingBox>
              <layout:position layout:x="2136.1242048740387" layout:y="1.0576749450683594E4" layout:z="0" />
              <layout:dimensions layout:depth="1" layout:height="20" layout:width="20" />
            </layout:boundingBox>
          </layout:speciesGlyph>
          <layout:speciesGlyph layout:id="sg_6667" layout:species="daophth_c" sboTerm="SBO:0000247">
            <layout:boundingBox>
              <layout:position layout:x="6901.035285623666" layout:y="8521.605322742462" layout:z="0" />
              <layout:dimensions layout:depth="1" layout:height="30" layout:width="30" />
            </layout:boundingBox>
          </layout:speciesGlyph>
          <layout:speciesGlyph layout:id="sg_6690" layout:species="_2abutgly_c" sboTerm="SBO:0000247">
            <layout:boundingBox>
              <layout:position layout:x="6901.035285623666" layout:y="8768.882507247388" layout:z="0" />
              <layout:dimensions layout:depth="1" layout:height="30" layout:width="30" />
            </layout:boundingBox>
          </layout:speciesGlyph>
          <layout:speciesGlyph layout:id="sg_6692" layout:species="h2o_c" sboTerm="SBO:0000247">
            <layout:boundingBox>
              <layout:position layout:x="6996.359842936198" layout:y="8583.119579315186" layout:z="0" />
              <layout:dimensions layout:depth="1" layout:height="20" layout:width="20" />
            </layout:boundingBox>
          </layout:speciesGlyph>
          <layout:speciesGlyph layout:id="sg_6702" layout:species="cys__L_c" sboTerm="SBO:0000247">
            <layout:boundingBox>
              <layout:position layout:x="5786.273101523286" layout:y="1.0503451689324513E4" layout:z="0" />
              <layout:dimensions layout:depth="1" layout:height="30" layout:width="30" />
            </layout:boundingBox>
          </layout:speciesGlyph>
          <layout:speciesGlyph layout:id="sg_6703" layout:species="h_c" sboTerm="SBO:0000247">
            <layout:boundingBox>
              <layout:position layout:x="5844.960021972656" layout:y="1.0742341093275281E4" layout:z="0" />
              <layout:dimensions layout:depth="1" layout:height="20" layout:width="20" />
            </layout:boundingBox>
          </layout:speciesGlyph>
          <layout:speciesGlyph layout:id="sg_6704" layout:species="o2_c" sboTerm="SBO:0000247">
            <layout:boundingBox>
              <layout:position layout:x="5875.005920410156" layout:y="1.0577690580579969E4" layout:z="0" />
              <layout:dimensions layout:depth="1" layout:height="20" layout:width="20" />
            </layout:boundingBox>
          </layout:speciesGlyph>
          <layout:speciesGlyph layout:id="sg_6705" layout:species="h2o_c" sboTerm="SBO:0000247">
            <layout:boundingBox>
              <layout:position layout:x="1.7686927154541016E4" layout:y="5280.956481933594" layout:z="0" />
              <layout:dimensions layout:depth="1" layout:height="20" layout:width="20" />
            </layout:boundingBox>
          </layout:speciesGlyph>
          <layout:speciesGlyph layout:id="sg_6709" layout:species="h2o2_c" sboTerm="SBO:0000247">
            <layout:boundingBox>
              <layout:position layout:x="1.7852475006103516E4" layout:y="5330.433044433594" layout:z="0" />
              <layout:dimensions layout:depth="1" layout:height="30" layout:width="30" />
            </layout:boundingBox>
          </layout:speciesGlyph>
          <layout:speciesGlyph layout:id="sg_6710" layout:species="o2_c" sboTerm="SBO:0000247">
            <layout:boundingBox>
              <layout:position layout:x="1.7713861236572266E4" layout:y="5322.960144042969" layout:z="0" />
              <layout:dimensions layout:depth="1" layout:height="20" layout:width="20" />
            </layout:boundingBox>
          </layout:speciesGlyph>
          <layout:speciesGlyph layout:id="sg_6712" layout:species="so4_c" sboTerm="SBO:0000247">
            <layout:boundingBox>
              <layout:position layout:x="1.7962321075439453E4" layout:y="5248.075280761719" layout:z="0" />
              <layout:dimensions layout:depth="1" layout:height="30" layout:width="30" />
            </layout:boundingBox>
          </layout:speciesGlyph>
          <layout:speciesGlyph layout:id="sg_6780" layout:species="h_c" sboTerm="SBO:0000247">
            <layout:boundingBox>
              <layout:position layout:x="1.8057063873291016E4" layout:y="5358.706970214844" layout:z="0" />
              <layout:dimensions layout:depth="1" layout:height="20" layout:width="20" />
            </layout:boundingBox>
          </layout:speciesGlyph>
          <layout:speciesGlyph layout:id="sg_6781" layout:species="o2_c" sboTerm="SBO:0000247">
            <layout:boundingBox>
              <layout:position layout:x="1.7966096099853516E4" layout:y="5505.688171386719" layout:z="0" />
              <layout:dimensions layout:depth="1" layout:height="20" layout:width="20" />
            </layout:boundingBox>
          </layout:speciesGlyph>
          <layout:speciesGlyph layout:id="sg_6820" layout:species="h2s_c" sboTerm="SBO:0000247">
            <layout:boundingBox>
              <layout:position layout:x="1.7770754584340833E4" layout:y="5572.51221274499" layout:z="0" />
              <layout:dimensions layout:depth="1" layout:height="30" layout:width="30" />
            </layout:boundingBox>
          </layout:speciesGlyph>
          <layout:speciesGlyph layout:id="sg_6837" layout:species="gthrd_c" sboTerm="SBO:0000247">
            <layout:boundingBox>
              <layout:position layout:x="1.762002557446289E4" layout:y="4496.7803955078125" layout:z="0" />
              <layout:dimensions layout:depth="1" layout:height="30" layout:width="30" />
            </layout:boundingBox>
          </layout:speciesGlyph>
          <layout:speciesGlyph layout:id="sg_6841" layout:species="h_c" sboTerm="SBO:0000247">
            <layout:boundingBox>
              <layout:position layout:x="1.766244058227539E4" layout:y="4716.336120605469" layout:z="0" />
              <layout:dimensions layout:depth="1" layout:height="20" layout:width="20" />
            </layout:boundingBox>
          </layout:speciesGlyph>
          <layout:speciesGlyph layout:id="sg_6843" layout:species="so3_c" sboTerm="SBO:0000247">
            <layout:boundingBox>
              <layout:position layout:x="1.761485516430664E4" layout:y="5102.9894897460945" layout:z="0" />
              <layout:dimensions layout:depth="1" layout:height="30" layout:width="30" />
            </layout:boundingBox>
          </layout:speciesGlyph>
          <layout:speciesGlyph layout:id="sg_6844" layout:species="ssgth_c" sboTerm="SBO:0000247">
            <layout:boundingBox>
              <layout:position layout:x="1.775181931925456E4" layout:y="4673.728942871094" layout:z="0" />
              <layout:dimensions layout:depth="1" layout:height="30" layout:width="30" />
            </layout:boundingBox>
          </layout:speciesGlyph>
          <layout:speciesGlyph layout:id="sg_6848" layout:species="h_c" sboTerm="SBO:0000247">
            <layout:boundingBox>
              <layout:position layout:x="1.7835109259033205E4" layout:y="4820.191345214844" layout:z="0" />
              <layout:dimensions layout:depth="1" layout:height="20" layout:width="20" />
            </layout:boundingBox>
          </layout:speciesGlyph>
          <layout:speciesGlyph layout:id="sg_6849" layout:species="o2_c" sboTerm="SBO:0000247">
            <layout:boundingBox>
              <layout:position layout:x="1.7835109259033205E4" layout:y="4725.970153808594" layout:z="0" />
              <layout:dimensions layout:depth="1" layout:height="20" layout:width="20" />
            </layout:boundingBox>
          </layout:speciesGlyph>
          <layout:speciesGlyph layout:id="sg_6850" layout:species="sso2gth_c" sboTerm="SBO:0000247">
            <layout:boundingBox>
              <layout:position layout:x="1.775181931925456E4" layout:y="4869.403259277344" layout:z="0" />
              <layout:dimensions layout:depth="1" layout:height="30" layout:width="30" />
            </layout:boundingBox>
          </layout:speciesGlyph>
          <layout:speciesGlyph layout:id="sg_6854" layout:species="gthrd_c" sboTerm="SBO:0000247">
            <layout:boundingBox>
              <layout:position layout:x="1.775049754191081E4" layout:y="5102.9894897460945" layout:z="0" />
              <layout:dimensions layout:depth="1" layout:height="30" layout:width="30" />
            </layout:boundingBox>
          </layout:speciesGlyph>
          <layout:speciesGlyph layout:id="sg_6855" layout:species="h2o_c" sboTerm="SBO:0000247">
            <layout:boundingBox>
              <layout:position layout:x="1.7834056524658205E4" layout:y="4919.142272949219" layout:z="0" />
              <layout:dimensions layout:depth="1" layout:height="20" layout:width="20" />
            </layout:boundingBox>
          </layout:speciesGlyph>
          <layout:speciesGlyph layout:id="sg_6856" layout:species="h_c" sboTerm="SBO:0000247">
            <layout:boundingBox>
              <layout:position layout:x="1.7834056524658205E4" layout:y="5036.519470214844" layout:z="0" />
              <layout:dimensions layout:depth="1" layout:height="20" layout:width="20" />
            </layout:boundingBox>
          </layout:speciesGlyph>
          <layout:speciesGlyph layout:id="sg_6858" layout:species="dhlipoate_c" sboTerm="SBO:0000247">
            <layout:boundingBox>
              <layout:position layout:x="1.7489909576416016E4" layout:y="4664.832702636719" layout:z="0" />
              <layout:dimensions layout:depth="1" layout:height="20" layout:width="20" />
            </layout:boundingBox>
          </layout:speciesGlyph>
          <layout:speciesGlyph layout:id="sg_6862" layout:species="h2s_c" sboTerm="SBO:0000247">
            <layout:boundingBox>
              <layout:position layout:x="1.7405943072509763E4" layout:y="4984.043395996094" layout:z="0" />
              <layout:dimensions layout:depth="1" layout:height="30" layout:width="30" />
            </layout:boundingBox>
          </layout:speciesGlyph>
          <layout:speciesGlyph layout:id="sg_6864" layout:species="htsul_c" sboTerm="SBO:0000247">
            <layout:boundingBox>
              <layout:position layout:x="1.7408508013916013E4" layout:y="4515.4827880859375" layout:z="0" />
              <layout:dimensions layout:depth="1" layout:height="30" layout:width="30" />
            </layout:boundingBox>
          </layout:speciesGlyph>
          <layout:speciesGlyph layout:id="sg_6865" layout:species="lipoate_c" sboTerm="SBO:0000247">
            <layout:boundingBox>
              <layout:position layout:x="1.7489909576416016E4" layout:y="4887.717224121094" layout:z="0" />
              <layout:dimensions layout:depth="1" layout:height="20" layout:width="20" />
            </layout:boundingBox>
          </layout:speciesGlyph>
          <layout:speciesGlyph layout:id="sg_6913" layout:species="asp__L_c" sboTerm="SBO:0000247">
            <layout:boundingBox>
              <layout:position layout:x="6769.192321777344" layout:y="8617.604808807373" layout:z="0" />
              <layout:dimensions layout:depth="1" layout:height="20" layout:width="20" />
            </layout:boundingBox>
          </layout:speciesGlyph>
          <layout:speciesGlyph layout:id="sg_6914" layout:species="oaa_c" sboTerm="SBO:0000247">
            <layout:boundingBox>
              <layout:position layout:x="6629.767028808594" layout:y="8526.605322742462" layout:z="0" />
              <layout:dimensions layout:depth="1" layout:height="20" layout:width="20" />
            </layout:boundingBox>
          </layout:speciesGlyph>
          <layout:speciesGlyph layout:id="sg_6919" layout:species="glx_c" sboTerm="SBO:0000247">
            <layout:boundingBox>
              <layout:position layout:x="6906.035285623666" layout:y="8320.91196334362" layout:z="0" />
              <layout:dimensions layout:depth="1" layout:height="20" layout:width="20" />
            </layout:boundingBox>
          </layout:speciesGlyph>
          <layout:speciesGlyph layout:id="sg_6920" layout:species="gly_c" sboTerm="SBO:0000247">
            <layout:boundingBox>
              <layout:position layout:x="6996.533182779948" layout:y="8459.655712127686" layout:z="0" />
              <layout:dimensions layout:depth="1" layout:height="20" layout:width="20" />
            </layout:boundingBox>
          </layout:speciesGlyph>
          <layout:speciesGlyph layout:id="sg_6973" layout:species="mercppyr_c" sboTerm="SBO:0000247">
            <layout:boundingBox>
              <layout:position layout:x="6268.042907714842" layout:y="1.0505822599969044E4" layout:z="0" />
              <layout:dimensions layout:depth="1" layout:height="30" layout:width="30" />
            </layout:boundingBox>
          </layout:speciesGlyph>
          <layout:speciesGlyph layout:id="sg_6998" layout:species="mercppyr_c" sboTerm="SBO:0000247">
            <layout:boundingBox>
              <layout:position layout:x="1.725234214477539E4" layout:y="5102.9894897460945" layout:z="0" />
              <layout:dimensions layout:depth="1" layout:height="30" layout:width="30" />
            </layout:boundingBox>
          </layout:speciesGlyph>
          <layout:speciesGlyph layout:id="sg_7004" layout:species="ahcys__L_c" sboTerm="SBO:0000247">
            <layout:boundingBox>
              <layout:position layout:x="1.7425509903239898E4" layout:y="5572.51221274499" layout:z="0" />
              <layout:dimensions layout:depth="1" layout:height="30" layout:width="30" />
            </layout:boundingBox>
          </layout:speciesGlyph>
          <layout:speciesGlyph layout:id="sg_7005" layout:species="amet__L_c" sboTerm="SBO:0000247">
            <layout:boundingBox>
              <layout:position layout:x="1.7693752847859847E4" layout:y="5481.182253320469" layout:z="0" />
              <layout:dimensions layout:depth="1" layout:height="30" layout:width="30" />
            </layout:boundingBox>
          </layout:speciesGlyph>
          <layout:speciesGlyph layout:id="sg_7006" layout:species="ch4s_c" sboTerm="SBO:0000247">
            <layout:boundingBox>
              <layout:position layout:x="1.7469361354100336E4" layout:y="5722.018599437704" layout:z="0" />
              <layout:dimensions layout:depth="1" layout:height="30" layout:width="30" />
            </layout:boundingBox>
          </layout:speciesGlyph>
          <layout:speciesGlyph layout:id="sg_7007" layout:species="h_c" sboTerm="SBO:0000247">
            <layout:boundingBox>
              <layout:position layout:x="1.7547337797093598E4" layout:y="5656.616155526361" layout:z="0" />
              <layout:dimensions layout:depth="1" layout:height="20" layout:width="20" />
            </layout:boundingBox>
          </layout:speciesGlyph>
          <layout:speciesGlyph layout:id="sg_7012" layout:species="fald_c" sboTerm="SBO:0000247">
            <layout:boundingBox>
              <layout:position layout:x="1.7708894786274777E4" layout:y="6009.970386029627" layout:z="0" />
              <layout:dimensions layout:depth="1" layout:height="30" layout:width="30" />
            </layout:boundingBox>
          </layout:speciesGlyph>
          <layout:speciesGlyph layout:id="sg_7013" layout:species="h2o2_c" sboTerm="SBO:0000247">
            <layout:boundingBox>
              <layout:position layout:x="1.777993318410284E4" layout:y="5850.054823639501" layout:z="0" />
              <layout:dimensions layout:depth="1" layout:height="30" layout:width="30" />
            </layout:boundingBox>
          </layout:speciesGlyph>
          <layout:speciesGlyph layout:id="sg_7014" layout:species="h2o_c" sboTerm="SBO:0000247">
            <layout:boundingBox>
              <layout:position layout:x="1.743943998736863E4" layout:y="5783.640863254579" layout:z="0" />
              <layout:dimensions layout:depth="1" layout:height="20" layout:width="20" />
            </layout:boundingBox>
          </layout:speciesGlyph>
          <layout:speciesGlyph layout:id="sg_7016" layout:species="o2_c" sboTerm="SBO:0000247">
            <layout:boundingBox>
              <layout:position layout:x="1.742015320941361E4" layout:y="5850.054823639501" layout:z="0" />
              <layout:dimensions layout:depth="1" layout:height="30" layout:width="30" />
            </layout:boundingBox>
          </layout:speciesGlyph>
          <layout:speciesGlyph layout:id="sg_7080" layout:species="h_c" sboTerm="SBO:0000247">
            <layout:boundingBox>
              <layout:position layout:x="6699.4621324327245" layout:y="1.0342679763793945E4" layout:z="0" />
              <layout:dimensions layout:depth="1" layout:height="20" layout:width="20" />
            </layout:boundingBox>
          </layout:speciesGlyph>
          <layout:speciesGlyph layout:id="sg_7081" layout:species="pyr_c" sboTerm="SBO:0000247">
            <layout:boundingBox>
              <layout:position layout:x="6840.5306513129335" layout:y="1.0505822599969044E4" layout:z="0" />
              <layout:dimensions layout:depth="1" layout:height="30" layout:width="30" />
            </layout:boundingBox>
          </layout:speciesGlyph>
          <layout:speciesGlyph layout:id="sg_7082" layout:species="sh1_c" sboTerm="SBO:0000247">
            <layout:boundingBox>
              <layout:position layout:x="6809.530651312934" layout:y="1.0427378266716005E4" layout:z="0" />
              <layout:dimensions layout:depth="1" layout:height="20" layout:width="20" />
            </layout:boundingBox>
          </layout:speciesGlyph>
          <layout:speciesGlyph layout:id="sg_7083" layout:species="trdxox_c" sboTerm="SBO:0000247">
            <layout:boundingBox>
              <layout:position layout:x="6759.8736201985685" layout:y="1.0350371686172484E4" layout:z="0" />
              <layout:dimensions layout:depth="1" layout:height="30" layout:width="30" />
            </layout:boundingBox>
          </layout:speciesGlyph>
          <layout:speciesGlyph layout:id="sg_7084" layout:species="trdxrd_c" sboTerm="SBO:0000247">
            <layout:boundingBox>
              <layout:position layout:x="6462.591247558593" layout:y="1.0351983035786947E4" layout:z="0" />
              <layout:dimensions layout:depth="1" layout:height="30" layout:width="30" />
            </layout:boundingBox>
          </layout:speciesGlyph>
          <layout:speciesGlyph layout:id="sg_7154" layout:species="h2o_c" sboTerm="SBO:0000247">
            <layout:boundingBox>
              <layout:position layout:x="9571.234924316406" layout:y="4871.352981263077" layout:z="0" />
              <layout:dimensions layout:depth="1" layout:height="20" layout:width="20" />
            </layout:boundingBox>
          </layout:speciesGlyph>
          <layout:speciesGlyph layout:id="sg_7158" layout:species="h_c" sboTerm="SBO:0000247">
            <layout:boundingBox>
              <layout:position layout:x="9714.756408691406" layout:y="4985.842468261719" layout:z="0" />
              <layout:dimensions layout:depth="1" layout:height="20" layout:width="20" />
            </layout:boundingBox>
          </layout:speciesGlyph>
          <layout:speciesGlyph layout:id="sg_7159" layout:species="pi_c" sboTerm="SBO:0000247">
            <layout:boundingBox>
              <layout:position layout:x="9658.737854003906" layout:y="5012.158401184952" layout:z="0" />
              <layout:dimensions layout:depth="1" layout:height="20" layout:width="20" />
            </layout:boundingBox>
          </layout:speciesGlyph>
          <layout:speciesGlyph layout:id="sg_7160" layout:species="thmpp_c" sboTerm="SBO:0000247">
            <layout:boundingBox>
              <layout:position layout:x="9826.090881347656" layout:y="4932.371311285557" layout:z="0" />
              <layout:dimensions layout:depth="1" layout:height="30" layout:width="30" />
            </layout:boundingBox>
          </layout:speciesGlyph>
          <layout:speciesGlyph layout:id="sg_7161" layout:species="thmtp_c" sboTerm="SBO:0000247">
            <layout:boundingBox>
              <layout:position layout:x="9465.980529785156" layout:y="4932.371311285557" layout:z="0" />
              <layout:dimensions layout:depth="1" layout:height="30" layout:width="30" />
            </layout:boundingBox>
          </layout:speciesGlyph>
          <layout:speciesGlyph layout:id="sg_7168" layout:species="thmmp_c" sboTerm="SBO:0000247">
            <layout:boundingBox>
              <layout:position layout:x="1.0139739318847656E4" layout:y="4932.371311285557" layout:z="0" />
              <layout:dimensions layout:depth="1" layout:height="30" layout:width="30" />
            </layout:boundingBox>
          </layout:speciesGlyph>
          <layout:speciesGlyph layout:id="sg_7172" layout:species="h2o_c" sboTerm="SBO:0000247">
            <layout:boundingBox>
              <layout:position layout:x="1.0211298400878906E4" layout:y="4861.905227356827" layout:z="0" />
              <layout:dimensions layout:depth="1" layout:height="20" layout:width="20" />
            </layout:boundingBox>
          </layout:speciesGlyph>
          <layout:speciesGlyph layout:id="sg_7173" layout:species="pi_c" sboTerm="SBO:0000247">
            <layout:boundingBox>
              <layout:position layout:x="1.0348600158691406E4" layout:y="5009.581741028702" layout:z="0" />
              <layout:dimensions layout:depth="1" layout:height="20" layout:width="20" />
            </layout:boundingBox>
          </layout:speciesGlyph>
          <layout:speciesGlyph layout:id="sg_7174" layout:species="thm_c" sboTerm="SBO:0000247">
            <layout:boundingBox>
              <layout:position layout:x="1.0475330627441406E4" layout:y="4932.371311285557" layout:z="0" />
              <layout:dimensions layout:depth="1" layout:height="30" layout:width="30" />
            </layout:boundingBox>
          </layout:speciesGlyph>
          <layout:speciesGlyph layout:id="sg_7210" layout:species="h2o_c" sboTerm="SBO:0000247">
            <layout:boundingBox>
              <layout:position layout:x="9955.704650878906" layout:y="4868.347366028702" layout:z="0" />
              <layout:dimensions layout:depth="1" layout:height="20" layout:width="20" />
            </layout:boundingBox>
          </layout:speciesGlyph>
          <layout:speciesGlyph layout:id="sg_7211" layout:species="h_c" sboTerm="SBO:0000247">
            <layout:boundingBox>
              <layout:position layout:x="1.0095242736816406E4" layout:y="4985.544200408152" layout:z="0" />
              <layout:dimensions layout:depth="1" layout:height="20" layout:width="20" />
            </layout:boundingBox>
          </layout:speciesGlyph>
          <layout:speciesGlyph layout:id="sg_7212" layout:species="pi_c" sboTerm="SBO:0000247">
            <layout:boundingBox>
              <layout:position layout:x="1.0042819885253906E4" layout:y="5009.152785950577" layout:z="0" />
              <layout:dimensions layout:depth="1" layout:height="20" layout:width="20" />
            </layout:boundingBox>
          </layout:speciesGlyph>
          <layout:speciesGlyph layout:id="sg_7221" layout:species="atp_c" sboTerm="SBO:0000247">
            <layout:boundingBox>
              <layout:position layout:x="1.0256169494628906E4" layout:y="4712.836356608073" layout:z="0" />
              <layout:dimensions layout:depth="1" layout:height="20" layout:width="20" />
            </layout:boundingBox>
          </layout:speciesGlyph>
          <layout:speciesGlyph layout:id="sg_7225" layout:species="amp_c" sboTerm="SBO:0000247">
            <layout:boundingBox>
              <layout:position layout:x="9590.093322753906" layout:y="4711.548270670573" layout:z="0" />
              <layout:dimensions layout:depth="1" layout:height="20" layout:width="20" />
            </layout:boundingBox>
          </layout:speciesGlyph>
          <layout:speciesGlyph layout:id="sg_7226" layout:species="h_c" sboTerm="SBO:0000247">
            <layout:boundingBox>
              <layout:position layout:x="1.0068931213378906E4" layout:y="4788.098449707031" layout:z="0" />
              <layout:dimensions layout:depth="1" layout:height="20" layout:width="20" />
            </layout:boundingBox>
          </layout:speciesGlyph>
          <layout:speciesGlyph layout:id="sg_7240" layout:species="adp_c" sboTerm="SBO:0000247">
            <layout:boundingBox>
              <layout:position layout:x="9826.090881347656" layout:y="4778.438798014324" layout:z="0" />
              <layout:dimensions layout:depth="1" layout:height="30" layout:width="30" />
            </layout:boundingBox>
          </layout:speciesGlyph>
          <layout:speciesGlyph layout:id="sg_7243" layout:species="damp_c" sboTerm="SBO:0000247">
            <layout:boundingBox>
              <layout:position layout:x="9545.933654785156" layout:y="5186.455871582031" layout:z="0" />
              <layout:dimensions layout:depth="1" layout:height="20" layout:width="20" />
            </layout:boundingBox>
          </layout:speciesGlyph>
          <layout:speciesGlyph layout:id="sg_7247" layout:species="dadp_c" sboTerm="SBO:0000247">
            <layout:boundingBox>
              <layout:position layout:x="9748.203186035156" layout:y="5186.455871582031" layout:z="0" />
              <layout:dimensions layout:depth="1" layout:height="20" layout:width="20" />
            </layout:boundingBox>
          </layout:speciesGlyph>
          <layout:speciesGlyph layout:id="sg_7248" layout:species="thmpp_c" sboTerm="SBO:0000247">
            <layout:boundingBox>
              <layout:position layout:x="9819.215881347656" layout:y="5130.00380452474" layout:z="0" />
              <layout:dimensions layout:depth="1" layout:height="30" layout:width="30" />
            </layout:boundingBox>
          </layout:speciesGlyph>
          <layout:speciesGlyph layout:id="sg_7249" layout:species="thmtp_c" sboTerm="SBO:0000247">
            <layout:boundingBox>
              <layout:position layout:x="9473.357971191406" layout:y="5130.00380452474" layout:z="0" />
              <layout:dimensions layout:depth="1" layout:height="30" layout:width="30" />
            </layout:boundingBox>
          </layout:speciesGlyph>
          <layout:speciesGlyph layout:id="sg_7253" layout:species="gmp_c" sboTerm="SBO:0000247">
            <layout:boundingBox>
              <layout:position layout:x="1.0038275451660156E4" layout:y="5193.775533040365" layout:z="0" />
              <layout:dimensions layout:depth="1" layout:height="20" layout:width="20" />
            </layout:boundingBox>
          </layout:speciesGlyph>
          <layout:speciesGlyph layout:id="sg_7254" layout:species="gtp_c" sboTerm="SBO:0000247">
            <layout:boundingBox>
              <layout:position layout:x="1.0265598693847656E4" layout:y="5191.20009358724" layout:z="0" />
              <layout:dimensions layout:depth="1" layout:height="20" layout:width="20" />
            </layout:boundingBox>
          </layout:speciesGlyph>
          <layout:speciesGlyph layout:id="sg_7255" layout:species="h_c" sboTerm="SBO:0000247">
            <layout:boundingBox>
              <layout:position layout:x="1.0115720438639322E4" layout:y="5202.78944905599" layout:z="0" />
              <layout:dimensions layout:depth="1" layout:height="20" layout:width="20" />
            </layout:boundingBox>
          </layout:speciesGlyph>
          <layout:speciesGlyph layout:id="sg_7256" layout:species="thm_c" sboTerm="SBO:0000247">
            <layout:boundingBox>
              <layout:position layout:x="1.0482708068847656E4" layout:y="5130.00380452474" layout:z="0" />
              <layout:dimensions layout:depth="1" layout:height="30" layout:width="30" />
            </layout:boundingBox>
          </layout:speciesGlyph>
          <layout:speciesGlyph layout:id="sg_7257" layout:species="itp_c" sboTerm="SBO:0000247">
            <layout:boundingBox>
              <layout:position layout:x="1.0265598693847656E4" layout:y="5322.53114827474" layout:z="0" />
              <layout:dimensions layout:depth="1" layout:height="20" layout:width="20" />
            </layout:boundingBox>
          </layout:speciesGlyph>
          <layout:speciesGlyph layout:id="sg_7261" layout:species="h_c" sboTerm="SBO:0000247">
            <layout:boundingBox>
              <layout:position layout:x="1.0115720438639322E4" layout:y="5322.53114827474" layout:z="0" />
              <layout:dimensions layout:depth="1" layout:height="20" layout:width="20" />
            </layout:boundingBox>
          </layout:speciesGlyph>
          <layout:speciesGlyph layout:id="sg_7262" layout:species="imp_c" sboTerm="SBO:0000247">
            <layout:boundingBox>
              <layout:position layout:x="1.0057590881347656E4" layout:y="5322.53114827474" layout:z="0" />
              <layout:dimensions layout:depth="1" layout:height="20" layout:width="20" />
            </layout:boundingBox>
          </layout:speciesGlyph>
          <layout:speciesGlyph layout:id="sg_7277" layout:species="h_c" sboTerm="SBO:0000247">
            <layout:boundingBox>
              <layout:position layout:x="1.0115720438639322E4" layout:y="5462.001118977865" layout:z="0" />
              <layout:dimensions layout:depth="1" layout:height="20" layout:width="20" />
            </layout:boundingBox>
          </layout:speciesGlyph>
          <layout:speciesGlyph layout:id="sg_7279" layout:species="ump_c" sboTerm="SBO:0000247">
            <layout:boundingBox>
              <layout:position layout:x="1.0038275451660156E4" layout:y="5451.69423421224" layout:z="0" />
              <layout:dimensions layout:depth="1" layout:height="20" layout:width="20" />
            </layout:boundingBox>
          </layout:speciesGlyph>
          <layout:speciesGlyph layout:id="sg_7280" layout:species="utp_c" sboTerm="SBO:0000247">
            <layout:boundingBox>
              <layout:position layout:x="1.0305108459472656E4" layout:y="5456.847798665365" layout:z="0" />
              <layout:dimensions layout:depth="1" layout:height="20" layout:width="20" />
            </layout:boundingBox>
          </layout:speciesGlyph>
          <layout:speciesGlyph layout:id="sg_7342" layout:species="akg_c" sboTerm="SBO:0000247">
            <layout:boundingBox>
              <layout:position layout:x="5594.020460340713" layout:y="8728.585224121396" layout:z="0" />
              <layout:dimensions layout:depth="1" layout:height="30" layout:width="30" />
            </layout:boundingBox>
          </layout:speciesGlyph>
          <layout:speciesGlyph layout:id="sg_7343" layout:species="cysgly_c" sboTerm="SBO:0000247">
            <layout:boundingBox>
              <layout:position layout:x="5666.307840983074" layout:y="8768.882507247388" layout:z="0" />
              <layout:dimensions layout:depth="1" layout:height="30" layout:width="30" />
            </layout:boundingBox>
          </layout:speciesGlyph>
          <layout:speciesGlyph layout:id="sg_7344" layout:species="h2o_c" sboTerm="SBO:0000247">
            <layout:boundingBox>
              <layout:position layout:x="5610.863722059463" layout:y="8570.917079925537" layout:z="0" />
              <layout:dimensions layout:depth="1" layout:height="20" layout:width="20" />
            </layout:boundingBox>
          </layout:speciesGlyph>
          <layout:speciesGlyph layout:id="sg_7390" layout:species="h_c" sboTerm="SBO:0000247">
            <layout:boundingBox>
              <layout:position layout:x="1.7176612554931642E4" layout:y="4938.806823730469" layout:z="0" />
              <layout:dimensions layout:depth="1" layout:height="20" layout:width="20" />
            </layout:boundingBox>
          </layout:speciesGlyph>
          <layout:speciesGlyph layout:id="sg_7392" layout:species="pyr_c" sboTerm="SBO:0000247">
            <layout:boundingBox>
              <layout:position layout:x="1.7256230084228515E4" layout:y="4597.094055175781" layout:z="0" />
              <layout:dimensions layout:depth="1" layout:height="30" layout:width="30" />
            </layout:boundingBox>
          </layout:speciesGlyph>
          <layout:speciesGlyph layout:id="sg_7399" layout:species="h_c" sboTerm="SBO:0000247">
            <layout:boundingBox>
              <layout:position layout:x="1.7489909576416016E4" layout:y="4830.029602050781" layout:z="0" />
              <layout:dimensions layout:depth="1" layout:height="20" layout:width="20" />
            </layout:boundingBox>
          </layout:speciesGlyph>
          <layout:speciesGlyph layout:id="sg_7433" layout:species="atp_c" sboTerm="SBO:0000247">
            <layout:boundingBox>
              <layout:position layout:x="6469.858217027452" layout:y="8571.819164276123" layout:z="0" />
              <layout:dimensions layout:depth="1" layout:height="20" layout:width="20" />
            </layout:boundingBox>
          </layout:speciesGlyph>
          <layout:speciesGlyph layout:id="sg_7437" layout:species="adp_c" sboTerm="SBO:0000247">
            <layout:boundingBox>
              <layout:position layout:x="6469.858217027452" layout:y="8392.912197113037" layout:z="0" />
              <layout:dimensions layout:depth="1" layout:height="20" layout:width="20" />
            </layout:boundingBox>
          </layout:speciesGlyph>
          <layout:speciesGlyph layout:id="sg_7440" layout:species="h_c" sboTerm="SBO:0000247">
            <layout:boundingBox>
              <layout:position layout:x="6493.070259094238" layout:y="8347.55178451538" layout:z="0" />
              <layout:dimensions layout:depth="1" layout:height="20" layout:width="20" />
            </layout:boundingBox>
          </layout:speciesGlyph>
          <layout:speciesGlyph layout:id="sg_7442" layout:species="pi_c" sboTerm="SBO:0000247">
            <layout:boundingBox>
              <layout:position layout:x="6523.273384094238" layout:y="8304.335414886475" layout:z="0" />
              <layout:dimensions layout:depth="1" layout:height="20" layout:width="20" />
            </layout:boundingBox>
          </layout:speciesGlyph>
          <layout:speciesGlyph layout:id="sg_7443" layout:species="atp_c" sboTerm="SBO:0000247">
            <layout:boundingBox>
              <layout:position layout:x="6066.343322753906" layout:y="8571.819164276123" layout:z="0" />
              <layout:dimensions layout:depth="1" layout:height="20" layout:width="20" />
            </layout:boundingBox>
          </layout:speciesGlyph>
          <layout:speciesGlyph layout:id="sg_7447" layout:species="adp_c" sboTerm="SBO:0000247">
            <layout:boundingBox>
              <layout:position layout:x="6066.343322753906" layout:y="8374.80602645874" layout:z="0" />
              <layout:dimensions layout:depth="1" layout:height="20" layout:width="20" />
            </layout:boundingBox>
          </layout:speciesGlyph>
          <layout:speciesGlyph layout:id="sg_7448" layout:species="gglucys__L_c" sboTerm="SBO:0000247">
            <layout:boundingBox>
              <layout:position layout:x="5977.471021868036" layout:y="8867.421199738154" layout:z="0" />
              <layout:dimensions layout:depth="1" layout:height="30" layout:width="30" />
            </layout:boundingBox>
          </layout:speciesGlyph>
          <layout:speciesGlyph layout:id="sg_7450" layout:species="gthrd_c" sboTerm="SBO:0000247">
            <layout:boundingBox>
              <layout:position layout:x="5975.709791399286" layout:y="8176.901795804501" layout:z="0" />
              <layout:dimensions layout:depth="1" layout:height="30" layout:width="30" />
            </layout:boundingBox>
          </layout:speciesGlyph>
          <layout:speciesGlyph layout:id="sg_7451" layout:species="h_c" sboTerm="SBO:0000247">
            <layout:boundingBox>
              <layout:position layout:x="6050.312805175781" layout:y="8329.445613861084" layout:z="0" />
              <layout:dimensions layout:depth="1" layout:height="20" layout:width="20" />
            </layout:boundingBox>
          </layout:speciesGlyph>
          <layout:speciesGlyph layout:id="sg_7452" layout:species="pi_c" sboTerm="SBO:0000247">
            <layout:boundingBox>
              <layout:position layout:x="6013.408475182439" layout:y="8296.78454208374" layout:z="0" />
              <layout:dimensions layout:depth="1" layout:height="20" layout:width="20" />
            </layout:boundingBox>
          </layout:speciesGlyph>
          <layout:speciesGlyph layout:id="sg_7460" layout:species="gln__L_c" sboTerm="SBO:0000247">
            <layout:boundingBox>
              <layout:position layout:x="4229.066745751485" layout:y="9181.195206860979" layout:z="0" />
              <layout:dimensions layout:depth="1" layout:height="30" layout:width="30" />
            </layout:boundingBox>
          </layout:speciesGlyph>
          <layout:speciesGlyph layout:id="sg_7477" layout:species="atp_c" sboTerm="SBO:0000247">
            <layout:boundingBox>
              <layout:position layout:x="4472.052491053987" layout:y="8982.002976278613" layout:z="0" />
              <layout:dimensions layout:depth="1" layout:height="20" layout:width="20" />
            </layout:boundingBox>
          </layout:speciesGlyph>
          <layout:speciesGlyph layout:id="sg_7481" layout:species="adp_c" sboTerm="SBO:0000247">
            <layout:boundingBox>
              <layout:position layout:x="4302.593838928326" layout:y="9193.203591070322" layout:z="0" />
              <layout:dimensions layout:depth="1" layout:height="20" layout:width="20" />
            </layout:boundingBox>
          </layout:speciesGlyph>
          <layout:speciesGlyph layout:id="sg_7484" layout:species="h_c" sboTerm="SBO:0000247">
            <layout:boundingBox>
              <layout:position layout:x="4372.910197418232" layout:y="9190.104087145786" layout:z="0" />
              <layout:dimensions layout:depth="1" layout:height="20" layout:width="20" />
            </layout:boundingBox>
          </layout:speciesGlyph>
          <layout:speciesGlyph layout:id="sg_7485" layout:species="nh4_c" sboTerm="SBO:0000247">
            <layout:boundingBox>
              <layout:position layout:x="4482.2143753078835" layout:y="9038.996288940596" layout:z="0" />
              <layout:dimensions layout:depth="1" layout:height="20" layout:width="20" />
            </layout:boundingBox>
          </layout:speciesGlyph>
          <layout:speciesGlyph layout:id="sg_7486" layout:species="pi_c" sboTerm="SBO:0000247">
            <layout:boundingBox>
              <layout:position layout:x="4426.670648412843" layout:y="9153.328181755243" layout:z="0" />
              <layout:dimensions layout:depth="1" layout:height="20" layout:width="20" />
            </layout:boundingBox>
          </layout:speciesGlyph>
          <layout:speciesGlyph layout:id="sg_7501" layout:species="akg_c" sboTerm="SBO:0000247">
            <layout:boundingBox>
              <layout:position layout:x="1.2047096984863285E4" layout:y="8876.910738537576" layout:z="0" />
              <layout:dimensions layout:depth="1" layout:height="30" layout:width="30" />
            </layout:boundingBox>
          </layout:speciesGlyph>
          <layout:speciesGlyph layout:id="sg_7505" layout:species="glu__L_c" sboTerm="SBO:0000247">
            <layout:boundingBox>
              <layout:position layout:x="1.169709698486328E4" layout:y="8876.910738537576" layout:z="0" />
              <layout:dimensions layout:depth="1" layout:height="30" layout:width="30" />
            </layout:boundingBox>
          </layout:speciesGlyph>
          <layout:speciesGlyph layout:id="sg_7514" layout:species="tyr__L_c" sboTerm="SBO:0000247">
            <layout:boundingBox>
              <layout:position layout:x="1.2236511698404947E4" layout:y="8982.014129638672" layout:z="0" />
              <layout:dimensions layout:depth="1" layout:height="30" layout:width="30" />
            </layout:boundingBox>
          </layout:speciesGlyph>
          <layout:speciesGlyph layout:id="sg_7520" layout:species="phe__L_c" sboTerm="SBO:0000247">
            <layout:boundingBox>
              <layout:position layout:x="1.2236511698404947E4" layout:y="8775.311767578125" layout:z="0" />
              <layout:dimensions layout:depth="1" layout:height="30" layout:width="30" />
            </layout:boundingBox>
          </layout:speciesGlyph>
          <layout:speciesGlyph layout:id="sg_7521" layout:species="phpyr_c" sboTerm="SBO:0000247">
            <layout:boundingBox>
              <layout:position layout:x="1.1760108703613281E4" layout:y="8632.577484130861" layout:z="0" />
              <layout:dimensions layout:depth="1" layout:height="30" layout:width="30" />
            </layout:boundingBox>
          </layout:speciesGlyph>
          <layout:speciesGlyph layout:id="sg_7540" layout:species="akg_c" sboTerm="SBO:0000247">
            <layout:boundingBox>
              <layout:position layout:x="1.113390829423511E4" layout:y="8701.805391857888" layout:z="0" />
              <layout:dimensions layout:depth="1" layout:height="30" layout:width="30" />
            </layout:boundingBox>
          </layout:speciesGlyph>
          <layout:speciesGlyph layout:id="sg_7544" layout:species="_4aphdob_c" sboTerm="SBO:0000247">
            <layout:boundingBox>
              <layout:position layout:x="1.13735587923493E4" layout:y="8595.64562263804" layout:z="0" />
              <layout:dimensions layout:depth="1" layout:height="30" layout:width="30" />
            </layout:boundingBox>
          </layout:speciesGlyph>
          <layout:speciesGlyph layout:id="sg_7545" layout:species="glu__L_c" sboTerm="SBO:0000247">
            <layout:boundingBox>
              <layout:position layout:x="1.1373083867694364E4" layout:y="8701.805391857888" layout:z="0" />
              <layout:dimensions layout:depth="1" layout:height="30" layout:width="30" />
            </layout:boundingBox>
          </layout:speciesGlyph>
          <layout:speciesGlyph layout:id="sg_7546" layout:species="kynr__L_c" sboTerm="SBO:0000247">
            <layout:boundingBox>
              <layout:position layout:x="1.1134368188741846E4" layout:y="8597.924553069555" layout:z="0" />
              <layout:dimensions layout:depth="1" layout:height="30" layout:width="30" />
            </layout:boundingBox>
          </layout:speciesGlyph>
          <layout:speciesGlyph layout:id="sg_7588" layout:species="h_c" sboTerm="SBO:0000247">
            <layout:boundingBox>
              <layout:position layout:x="6196.818786621091" layout:y="1.0595753832216618E4" layout:z="0" />
              <layout:dimensions layout:depth="1" layout:height="20" layout:width="20" />
            </layout:boundingBox>
          </layout:speciesGlyph>
          <layout:speciesGlyph layout:id="sg_7589" layout:species="mercplac_c" sboTerm="SBO:0000247">
            <layout:boundingBox>
              <layout:position layout:x="6268.042907714842" layout:y="1.0787118897834891E4" layout:z="0" />
              <layout:dimensions layout:depth="1" layout:height="30" layout:width="30" />
            </layout:boundingBox>
          </layout:speciesGlyph>
          <layout:speciesGlyph layout:id="sg_7590" layout:species="nad_c" sboTerm="SBO:0000247">
            <layout:boundingBox>
              <layout:position layout:x="6196.818786621091" layout:y="1.0722044237490056E4" layout:z="0" />
              <layout:dimensions layout:depth="1" layout:height="20" layout:width="20" />
            </layout:boundingBox>
          </layout:speciesGlyph>
          <layout:speciesGlyph layout:id="sg_7591" layout:species="nadh_c" sboTerm="SBO:0000247">
            <layout:boundingBox>
              <layout:position layout:x="6196.818786621091" layout:y="1.0546131883974429E4" layout:z="0" />
              <layout:dimensions layout:depth="1" layout:height="20" layout:width="20" />
            </layout:boundingBox>
          </layout:speciesGlyph>
          <layout:speciesGlyph layout:id="sg_7595" layout:species="h2o_c" sboTerm="SBO:0000247">
            <layout:boundingBox>
              <layout:position layout:x="5283.188110351561" layout:y="1.0884973375337848E4" layout:z="0" />
              <layout:dimensions layout:depth="1" layout:height="20" layout:width="20" />
            </layout:boundingBox>
          </layout:speciesGlyph>
          <layout:speciesGlyph layout:id="sg_7598" layout:species="so3_c" sboTerm="SBO:0000247">
            <layout:boundingBox>
              <layout:position layout:x="5063.675853738672" layout:y="1.0795417176643485E4" layout:z="0" />
              <layout:dimensions layout:depth="1" layout:height="30" layout:width="30" />
            </layout:boundingBox>
          </layout:speciesGlyph>
          <layout:speciesGlyph layout:id="sg_7603" layout:species="o2_c" sboTerm="SBO:0000247">
            <layout:boundingBox>
              <layout:position layout:x="5855.404693320161" layout:y="1.0922849521401487E4" layout:z="0" />
              <layout:dimensions layout:depth="1" layout:height="20" layout:width="20" />
            </layout:boundingBox>
          </layout:speciesGlyph>
          <layout:speciesGlyph layout:id="sg_7635" layout:species="h_c" sboTerm="SBO:0000247">
            <layout:boundingBox>
              <layout:position layout:x="5068.675853738672" layout:y="1.0899274142454771E4" layout:z="0" />
              <layout:dimensions layout:depth="1" layout:height="20" layout:width="20" />
            </layout:boundingBox>
          </layout:speciesGlyph>
          <layout:speciesGlyph layout:id="sg_7637" layout:species="pyr_c" sboTerm="SBO:0000247">
            <layout:boundingBox>
              <layout:position layout:x="5111.040666831995" layout:y="1.0689113382879295E4" layout:z="0" />
              <layout:dimensions layout:depth="1" layout:height="30" layout:width="30" />
            </layout:boundingBox>
          </layout:speciesGlyph>
          <layout:speciesGlyph layout:id="sg_7643" layout:species="h2o_c" sboTerm="SBO:0000247">
            <layout:boundingBox>
              <layout:position layout:x="2.483666680908203E4" layout:y="4660.912414550781" layout:z="0" />
              <layout:dimensions layout:depth="1" layout:height="20" layout:width="20" />
            </layout:boundingBox>
          </layout:speciesGlyph>
          <layout:speciesGlyph layout:id="sg_7647" layout:species="qmp_c" sboTerm="SBO:0000247">
            <layout:boundingBox>
              <layout:position layout:x="2.476166680908203E4" layout:y="4575.912414550781" layout:z="0" />
              <layout:dimensions layout:depth="1" layout:height="30" layout:width="30" />
            </layout:boundingBox>
          </layout:speciesGlyph>
          <layout:speciesGlyph layout:id="sg_7648" layout:species="que_c" sboTerm="SBO:0000247">
            <layout:boundingBox>
              <layout:position layout:x="2.511166680908203E4" layout:y="4575.912414550781" layout:z="0" />
              <layout:dimensions layout:depth="1" layout:height="30" layout:width="30" />
            </layout:boundingBox>
          </layout:speciesGlyph>
          <layout:speciesGlyph layout:id="sg_7649" layout:species="r5p_c" sboTerm="SBO:0000247">
            <layout:boundingBox>
              <layout:position layout:x="2.504666680908203E4" layout:y="4660.912414550781" layout:z="0" />
              <layout:dimensions layout:depth="1" layout:height="20" layout:width="20" />
            </layout:boundingBox>
          </layout:speciesGlyph>
          <layout:speciesGlyph layout:id="sg_7650" layout:species="h2o_c" sboTerm="SBO:0000247">
            <layout:boundingBox>
              <layout:position layout:x="2.482626251220703E4" layout:y="4870.276672363281" layout:z="0" />
              <layout:dimensions layout:depth="1" layout:height="20" layout:width="20" />
            </layout:boundingBox>
          </layout:speciesGlyph>
          <layout:speciesGlyph layout:id="sg_7654" layout:species="pi_c" sboTerm="SBO:0000247">
            <layout:boundingBox>
              <layout:position layout:x="2.503626251220703E4" layout:y="4870.276672363281" layout:z="0" />
              <layout:dimensions layout:depth="1" layout:height="20" layout:width="20" />
            </layout:boundingBox>
          </layout:speciesGlyph>
          <layout:speciesGlyph layout:id="sg_7655" layout:species="psump_c" sboTerm="SBO:0000247">
            <layout:boundingBox>
              <layout:position layout:x="2.475126251220703E4" layout:y="4785.276672363281" layout:z="0" />
              <layout:dimensions layout:depth="1" layout:height="30" layout:width="30" />
            </layout:boundingBox>
          </layout:speciesGlyph>
          <layout:speciesGlyph layout:id="sg_7656" layout:species="psuri_c" sboTerm="SBO:0000247">
            <layout:boundingBox>
              <layout:position layout:x="2.510126251220703E4" layout:y="4785.276672363281" layout:z="0" />
              <layout:dimensions layout:depth="1" layout:height="30" layout:width="30" />
            </layout:boundingBox>
          </layout:speciesGlyph>
          <layout:speciesGlyph layout:id="sg_7795" layout:species="protein_pepproW0_c" sboTerm="SBO:0000247">
            <layout:boundingBox>
              <layout:position layout:x="2.372074395751953E4" layout:y="5904.994567871094" layout:z="0" />
              <layout:dimensions layout:depth="1" layout:height="30" layout:width="30" />
            </layout:boundingBox>
          </layout:speciesGlyph>
          <layout:speciesGlyph layout:id="sg_7799" layout:species="protein_pepproW180_c" sboTerm="SBO:0000247">
            <layout:boundingBox>
              <layout:position layout:x="2.394323614501953E4" layout:y="5904.994567871094" layout:z="0" />
              <layout:dimensions layout:depth="1" layout:height="30" layout:width="30" />
            </layout:boundingBox>
          </layout:speciesGlyph>
          <layout:speciesGlyph layout:id="sg_7903" layout:species="h2o_c" sboTerm="SBO:0000247">
            <layout:boundingBox>
              <layout:position layout:x="2.0296988081054682E4" layout:y="3488.4312007904045" layout:z="0" />
              <layout:dimensions layout:depth="1" layout:height="30" layout:width="30" />
            </layout:boundingBox>
          </layout:speciesGlyph>
          <layout:speciesGlyph layout:id="sg_7907" layout:species="pi_c" sboTerm="SBO:0000247">
            <layout:boundingBox>
              <layout:position layout:x="1.999523536376953E4" layout:y="3415.2026851654064" layout:z="0" />
              <layout:dimensions layout:depth="1" layout:height="30" layout:width="30" />
            </layout:boundingBox>
          </layout:speciesGlyph>
          <layout:speciesGlyph layout:id="sg_7908" layout:species="protein_ser__L_c" sboTerm="SBO:0000247">
            <layout:boundingBox>
              <layout:position layout:x="1.999523536376953E4" layout:y="3278.962222518923" layout:z="0" />
              <layout:dimensions layout:depth="1" layout:height="30" layout:width="30" />
            </layout:boundingBox>
          </layout:speciesGlyph>
          <layout:speciesGlyph layout:id="sg_7909" layout:species="protein_serpi_c" sboTerm="SBO:0000247">
            <layout:boundingBox>
              <layout:position layout:x="2.04346637491862E4" layout:y="3415.2026851654064" layout:z="0" />
              <layout:dimensions layout:depth="1" layout:height="30" layout:width="30" />
            </layout:boundingBox>
          </layout:speciesGlyph>
          <layout:speciesGlyph layout:id="sg_7913" layout:species="adp_c" sboTerm="SBO:0000247">
            <layout:boundingBox>
              <layout:position layout:x="2.04346637491862E4" layout:y="3278.962222518923" layout:z="0" />
              <layout:dimensions layout:depth="1" layout:height="30" layout:width="30" />
            </layout:boundingBox>
          </layout:speciesGlyph>
          <layout:speciesGlyph layout:id="sg_7915" layout:species="h_c" sboTerm="SBO:0000247">
            <layout:boundingBox>
              <layout:position layout:x="2.04359508585612E4" layout:y="3341.974999618531" layout:z="0" />
              <layout:dimensions layout:depth="1" layout:height="30" layout:width="30" />
            </layout:boundingBox>
          </layout:speciesGlyph>
          <layout:speciesGlyph layout:id="sg_7925" layout:species="atp_c" sboTerm="SBO:0000247">
            <layout:boundingBox>
              <layout:position layout:x="1.9428335625E4" layout:y="3185.3365193939208" layout:z="0" />
              <layout:dimensions layout:depth="1" layout:height="30" layout:width="30" />
            </layout:boundingBox>
          </layout:speciesGlyph>
          <layout:speciesGlyph layout:id="sg_7929" layout:species="adp_c" sboTerm="SBO:0000247">
            <layout:boundingBox>
              <layout:position layout:x="1.96850231241862E4" layout:y="3278.400943222048" layout:z="0" />
              <layout:dimensions layout:depth="1" layout:height="30" layout:width="30" />
            </layout:boundingBox>
          </layout:speciesGlyph>
          <layout:speciesGlyph layout:id="sg_7930" layout:species="h_c" sboTerm="SBO:0000247">
            <layout:boundingBox>
              <layout:position layout:x="1.96850231241862E4" layout:y="3341.413720321656" layout:z="0" />
              <layout:dimensions layout:depth="1" layout:height="30" layout:width="30" />
            </layout:boundingBox>
          </layout:speciesGlyph>
          <layout:speciesGlyph layout:id="sg_7931" layout:species="protein_thr__L_c" sboTerm="SBO:0000247">
            <layout:boundingBox>
              <layout:position layout:x="1.924559473876953E4" layout:y="3278.400943222048" layout:z="0" />
              <layout:dimensions layout:depth="1" layout:height="30" layout:width="30" />
            </layout:boundingBox>
          </layout:speciesGlyph>
          <layout:speciesGlyph layout:id="sg_7933" layout:species="atp_c" sboTerm="SBO:0000247">
            <layout:boundingBox>
              <layout:position layout:x="2.08650553515625E4" layout:y="3188.1824666595458" layout:z="0" />
              <layout:dimensions layout:depth="1" layout:height="30" layout:width="30" />
            </layout:boundingBox>
          </layout:speciesGlyph>
          <layout:speciesGlyph layout:id="sg_7937" layout:species="adp_c" sboTerm="SBO:0000247">
            <layout:boundingBox>
              <layout:position layout:x="2.11217428507487E4" layout:y="3281.246890487673" layout:z="0" />
              <layout:dimensions layout:depth="1" layout:height="30" layout:width="30" />
            </layout:boundingBox>
          </layout:speciesGlyph>
          <layout:speciesGlyph layout:id="sg_7938" layout:species="h_c" sboTerm="SBO:0000247">
            <layout:boundingBox>
              <layout:position layout:x="2.11217428507487E4" layout:y="3344.259667587281" layout:z="0" />
              <layout:dimensions layout:depth="1" layout:height="30" layout:width="30" />
            </layout:boundingBox>
          </layout:speciesGlyph>
          <layout:speciesGlyph layout:id="sg_7939" layout:species="protein_tyr__L_c" sboTerm="SBO:0000247">
            <layout:boundingBox>
              <layout:position layout:x="2.068231446533203E4" layout:y="3281.246890487673" layout:z="0" />
              <layout:dimensions layout:depth="1" layout:height="30" layout:width="30" />
            </layout:boundingBox>
          </layout:speciesGlyph>
          <layout:speciesGlyph layout:id="sg_7941" layout:species="atp_c" sboTerm="SBO:0000247">
            <layout:boundingBox>
              <layout:position layout:x="1.975048796875E4" layout:y="2688.5638143157958" layout:z="0" />
              <layout:dimensions layout:depth="1" layout:height="30" layout:width="30" />
            </layout:boundingBox>
          </layout:speciesGlyph>
          <layout:speciesGlyph layout:id="sg_7945" layout:species="adp_c" sboTerm="SBO:0000247">
            <layout:boundingBox>
              <layout:position layout:x="2.000910841064453E4" layout:y="2781.628238143923" layout:z="0" />
              <layout:dimensions layout:depth="1" layout:height="30" layout:width="30" />
            </layout:boundingBox>
          </layout:speciesGlyph>
          <layout:speciesGlyph layout:id="sg_7946" layout:species="h_c" sboTerm="SBO:0000247">
            <layout:boundingBox>
              <layout:position layout:x="2.000910841064453E4" layout:y="2844.641015243531" layout:z="0" />
              <layout:dimensions layout:depth="1" layout:height="30" layout:width="30" />
            </layout:boundingBox>
          </layout:speciesGlyph>
          <layout:speciesGlyph layout:id="sg_7948" layout:species="protein_his__L_c" sboTerm="SBO:0000247">
            <layout:boundingBox>
              <layout:position layout:x="1.956774708251953E4" layout:y="2781.628238143923" layout:z="0" />
              <layout:dimensions layout:depth="1" layout:height="30" layout:width="30" />
            </layout:boundingBox>
          </layout:speciesGlyph>
          <layout:speciesGlyph layout:id="sg_7949" layout:species="atp_c" sboTerm="SBO:0000247">
            <layout:boundingBox>
              <layout:position layout:x="2.04829401171875E4" layout:y="2694.3836385345458" layout:z="0" />
              <layout:dimensions layout:depth="1" layout:height="30" layout:width="30" />
            </layout:boundingBox>
          </layout:speciesGlyph>
          <layout:speciesGlyph layout:id="sg_7953" layout:species="adp_c" sboTerm="SBO:0000247">
            <layout:boundingBox>
              <layout:position layout:x="2.074091602783203E4" layout:y="2787.448062362673" layout:z="0" />
              <layout:dimensions layout:depth="1" layout:height="30" layout:width="30" />
            </layout:boundingBox>
          </layout:speciesGlyph>
          <layout:speciesGlyph layout:id="sg_7954" layout:species="h_c" sboTerm="SBO:0000247">
            <layout:boundingBox>
              <layout:position layout:x="2.074091602783203E4" layout:y="2850.460839462281" layout:z="0" />
              <layout:dimensions layout:depth="1" layout:height="30" layout:width="30" />
            </layout:boundingBox>
          </layout:speciesGlyph>
          <layout:speciesGlyph layout:id="sg_7956" layout:species="protein_his__L_c" sboTerm="SBO:0000247">
            <layout:boundingBox>
              <layout:position layout:x="2.030019923095703E4" layout:y="2787.448062362673" layout:z="0" />
              <layout:dimensions layout:depth="1" layout:height="30" layout:width="30" />
            </layout:boundingBox>
          </layout:speciesGlyph>
          <layout:speciesGlyph layout:id="sg_7957" layout:species="h2o_c" sboTerm="SBO:0000247">
            <layout:boundingBox>
              <layout:position layout:x="1.9547347456054682E4" layout:y="3487.8699214935295" layout:z="0" />
              <layout:dimensions layout:depth="1" layout:height="30" layout:width="30" />
            </layout:boundingBox>
          </layout:speciesGlyph>
          <layout:speciesGlyph layout:id="sg_7961" layout:species="pi_c" sboTerm="SBO:0000247">
            <layout:boundingBox>
              <layout:position layout:x="1.924559473876953E4" layout:y="3414.6414058685314" layout:z="0" />
              <layout:dimensions layout:depth="1" layout:height="30" layout:width="30" />
            </layout:boundingBox>
          </layout:speciesGlyph>
          <layout:speciesGlyph layout:id="sg_7963" layout:species="protein_thrpi_c" sboTerm="SBO:0000247">
            <layout:boundingBox>
              <layout:position layout:x="1.96850231241862E4" layout:y="3414.6414058685314" layout:z="0" />
              <layout:dimensions layout:depth="1" layout:height="30" layout:width="30" />
            </layout:boundingBox>
          </layout:speciesGlyph>
          <layout:speciesGlyph layout:id="sg_7964" layout:species="h2o_c" sboTerm="SBO:0000247">
            <layout:boundingBox>
              <layout:position layout:x="2.0984067182617182E4" layout:y="3490.7158687591545" layout:z="0" />
              <layout:dimensions layout:depth="1" layout:height="30" layout:width="30" />
            </layout:boundingBox>
          </layout:speciesGlyph>
          <layout:speciesGlyph layout:id="sg_7968" layout:species="pi_c" sboTerm="SBO:0000247">
            <layout:boundingBox>
              <layout:position layout:x="2.068231446533203E4" layout:y="3417.4873531341564" layout:z="0" />
              <layout:dimensions layout:depth="1" layout:height="30" layout:width="30" />
            </layout:boundingBox>
          </layout:speciesGlyph>
          <layout:speciesGlyph layout:id="sg_7970" layout:species="protein_tyrpi_c" sboTerm="SBO:0000247">
            <layout:boundingBox>
              <layout:position layout:x="2.11217428507487E4" layout:y="3417.4873531341564" layout:z="0" />
              <layout:dimensions layout:depth="1" layout:height="30" layout:width="30" />
            </layout:boundingBox>
          </layout:speciesGlyph>
          <layout:speciesGlyph layout:id="sg_7971" layout:species="h2o_c" sboTerm="SBO:0000247">
            <layout:boundingBox>
              <layout:position layout:x="1.9869499799804682E4" layout:y="2991.0972164154045" layout:z="0" />
              <layout:dimensions layout:depth="1" layout:height="30" layout:width="30" />
            </layout:boundingBox>
          </layout:speciesGlyph>
          <layout:speciesGlyph layout:id="sg_7975" layout:species="pi_c" sboTerm="SBO:0000247">
            <layout:boundingBox>
              <layout:position layout:x="1.956774708251953E4" layout:y="2917.8687007904064" layout:z="0" />
              <layout:dimensions layout:depth="1" layout:height="30" layout:width="30" />
            </layout:boundingBox>
          </layout:speciesGlyph>
          <layout:speciesGlyph layout:id="sg_7976" layout:species="protein_Nproshispi_c" sboTerm="SBO:0000247">
            <layout:boundingBox>
              <layout:position layout:x="2.000910841064453E4" layout:y="2917.8687007904064" layout:z="0" />
              <layout:dimensions layout:depth="1" layout:height="30" layout:width="30" />
            </layout:boundingBox>
          </layout:speciesGlyph>
          <layout:speciesGlyph layout:id="sg_7978" layout:species="h2o_c" sboTerm="SBO:0000247">
            <layout:boundingBox>
              <layout:position layout:x="2.0601951948242182E4" layout:y="2996.9170406341545" layout:z="0" />
              <layout:dimensions layout:depth="1" layout:height="30" layout:width="30" />
            </layout:boundingBox>
          </layout:speciesGlyph>
          <layout:speciesGlyph layout:id="sg_7982" layout:species="pi_c" sboTerm="SBO:0000247">
            <layout:boundingBox>
              <layout:position layout:x="2.030019923095703E4" layout:y="2923.6885250091564" layout:z="0" />
              <layout:dimensions layout:depth="1" layout:height="30" layout:width="30" />
            </layout:boundingBox>
          </layout:speciesGlyph>
          <layout:speciesGlyph layout:id="sg_7983" layout:species="protein_Ntelehispi_c" sboTerm="SBO:0000247">
            <layout:boundingBox>
              <layout:position layout:x="2.074091602783203E4" layout:y="2923.6885250091564" layout:z="0" />
              <layout:dimensions layout:depth="1" layout:height="30" layout:width="30" />
            </layout:boundingBox>
          </layout:speciesGlyph>
          <layout:speciesGlyph layout:id="sg_7988" layout:species="atp_c" sboTerm="SBO:0000247">
            <layout:boundingBox>
              <layout:position layout:x="2.017797625E4" layout:y="3185.8977986907958" layout:z="0" />
              <layout:dimensions layout:depth="1" layout:height="30" layout:width="30" />
            </layout:boundingBox>
          </layout:speciesGlyph>
          <layout:speciesGlyph layout:id="sg_8009" layout:species="bzal_c" sboTerm="SBO:0000247">
            <layout:boundingBox>
              <layout:position layout:x="2.2996721794976125E4" layout:y="5890.013152251457" layout:z="0" />
              <layout:dimensions layout:depth="1" layout:height="30" layout:width="30" />
            </layout:boundingBox>
          </layout:speciesGlyph>
          <layout:speciesGlyph layout:id="sg_8013" layout:species="bz_c" sboTerm="SBO:0000247">
            <layout:boundingBox>
              <layout:position layout:x="2.3354185311982128E4" layout:y="5890.013152251457" layout:z="0" />
              <layout:dimensions layout:depth="1" layout:height="30" layout:width="30" />
            </layout:boundingBox>
          </layout:speciesGlyph>
          <layout:speciesGlyph layout:id="sg_8016" layout:species="nad_c" sboTerm="SBO:0000247">
            <layout:boundingBox>
              <layout:position layout:x="2.3038055939645477E4" layout:y="6008.622940556568" layout:z="0" />
              <layout:dimensions layout:depth="1" layout:height="20" layout:width="20" />
            </layout:boundingBox>
          </layout:speciesGlyph>
          <layout:speciesGlyph layout:id="sg_8017" layout:species="nadh_c" sboTerm="SBO:0000247">
            <layout:boundingBox>
              <layout:position layout:x="2.3275702276056465E4" layout:y="6008.622940556568" layout:z="0" />
              <layout:dimensions layout:depth="1" layout:height="20" layout:width="20" />
            </layout:boundingBox>
          </layout:speciesGlyph>
          <layout:speciesGlyph layout:id="sg_8031" layout:species="h2o_c" sboTerm="SBO:0000247">
            <layout:boundingBox>
              <layout:position layout:x="2.303147594536675E4" layout:y="5953.537727606297" layout:z="0" />
              <layout:dimensions layout:depth="1" layout:height="20" layout:width="20" />
            </layout:boundingBox>
          </layout:speciesGlyph>
          <layout:speciesGlyph layout:id="sg_8032" layout:species="h_c" sboTerm="SBO:0000247">
            <layout:boundingBox>
              <layout:position layout:x="2.3304552477287525E4" layout:y="5953.537727606297" layout:z="0" />
              <layout:dimensions layout:depth="1" layout:height="20" layout:width="20" />
            </layout:boundingBox>
          </layout:speciesGlyph>
          <layout:speciesGlyph layout:id="sg_8061" layout:species="h2o2_c" sboTerm="SBO:0000247">
            <layout:boundingBox>
              <layout:position layout:x="1.1382733215332031E4" layout:y="7358.084203084309" layout:z="0" />
              <layout:dimensions layout:depth="1" layout:height="20" layout:width="20" />
            </layout:boundingBox>
          </layout:speciesGlyph>
          <layout:speciesGlyph layout:id="sg_8062" layout:species="o2_c" sboTerm="SBO:0000247">
            <layout:boundingBox>
              <layout:position layout:x="1.1135184387207031E4" layout:y="7358.084203084309" layout:z="0" />
              <layout:dimensions layout:depth="1" layout:height="20" layout:width="20" />
            </layout:boundingBox>
          </layout:speciesGlyph>
          <layout:speciesGlyph layout:id="sg_8064" layout:species="h2o_c" sboTerm="SBO:0000247">
            <layout:boundingBox>
              <layout:position layout:x="1.1551945828031927E4" layout:y="8006.872888892944" layout:z="0" />
              <layout:dimensions layout:depth="1" layout:height="20" layout:width="20" />
            </layout:boundingBox>
          </layout:speciesGlyph>
          <layout:speciesGlyph layout:id="sg_8068" layout:species="_4pyrdx_c" sboTerm="SBO:0000247">
            <layout:boundingBox>
              <layout:position layout:x="1.1800915755466864E4" layout:y="7940.724050032686" layout:z="0" />
              <layout:dimensions layout:depth="1" layout:height="30" layout:width="30" />
            </layout:boundingBox>
          </layout:speciesGlyph>
          <layout:speciesGlyph layout:id="sg_8069" layout:species="h2o2_c" sboTerm="SBO:0000247">
            <layout:boundingBox>
              <layout:position layout:x="1.1706247892165495E4" layout:y="8009.717314762476" layout:z="0" />
              <layout:dimensions layout:depth="1" layout:height="20" layout:width="20" />
            </layout:boundingBox>
          </layout:speciesGlyph>
          <layout:speciesGlyph layout:id="sg_8070" layout:species="o2_c" sboTerm="SBO:0000247">
            <layout:boundingBox>
              <layout:position layout:x="1.152817924232758E4" layout:y="7945.499453531389" layout:z="0" />
              <layout:dimensions layout:depth="1" layout:height="20" layout:width="20" />
            </layout:boundingBox>
          </layout:speciesGlyph>
          <layout:speciesGlyph layout:id="sg_8086" layout:species="h2o_c" sboTerm="SBO:0000247">
            <layout:boundingBox>
              <layout:position layout:x="1.1078928625488283E4" layout:y="7504.187523396809" layout:z="0" />
              <layout:dimensions layout:depth="1" layout:height="20" layout:width="20" />
            </layout:boundingBox>
          </layout:speciesGlyph>
          <layout:speciesGlyph layout:id="sg_8090" layout:species="pdx5p_c" sboTerm="SBO:0000247">
            <layout:boundingBox>
              <layout:position layout:x="1.0933491760253906E4" layout:y="7409.674582135234" layout:z="0" />
              <layout:dimensions layout:depth="1" layout:height="30" layout:width="30" />
            </layout:boundingBox>
          </layout:speciesGlyph>
          <layout:speciesGlyph layout:id="sg_8091" layout:species="pi_c" sboTerm="SBO:0000247">
            <layout:boundingBox>
              <layout:position layout:x="1.1078928625488283E4" layout:y="7727.636937459309" layout:z="0" />
              <layout:dimensions layout:depth="1" layout:height="20" layout:width="20" />
            </layout:boundingBox>
          </layout:speciesGlyph>
          <layout:speciesGlyph layout:id="sg_8101" layout:species="atp_c" sboTerm="SBO:0000247">
            <layout:boundingBox>
              <layout:position layout:x="1.0797503234863281E4" layout:y="7727.636937459309" layout:z="0" />
              <layout:dimensions layout:depth="1" layout:height="20" layout:width="20" />
            </layout:boundingBox>
          </layout:speciesGlyph>
          <layout:speciesGlyph layout:id="sg_8105" layout:species="adp_c" sboTerm="SBO:0000247">
            <layout:boundingBox>
              <layout:position layout:x="1.0797503234863281E4" layout:y="7504.187523396809" layout:z="0" />
              <layout:dimensions layout:depth="1" layout:height="20" layout:width="20" />
            </layout:boundingBox>
          </layout:speciesGlyph>
          <layout:speciesGlyph layout:id="sg_8106" layout:species="h_c" sboTerm="SBO:0000247">
            <layout:boundingBox>
              <layout:position layout:x="1.0720260070800781E4" layout:y="7561.314932250976" layout:z="0" />
              <layout:dimensions layout:depth="1" layout:height="20" layout:width="20" />
            </layout:boundingBox>
          </layout:speciesGlyph>
          <layout:speciesGlyph layout:id="sg_8108" layout:species="pydxn_c" sboTerm="SBO:0000247">
            <layout:boundingBox>
              <layout:position layout:x="1.0933491760253906E4" layout:y="7766.084691365559" layout:z="0" />
              <layout:dimensions layout:depth="1" layout:height="30" layout:width="30" />
            </layout:boundingBox>
          </layout:speciesGlyph>
          <layout:speciesGlyph layout:id="sg_8109" layout:species="atp_c" sboTerm="SBO:0000247">
            <layout:boundingBox>
              <layout:position layout:x="1.1393941223144531E4" layout:y="7727.636937459309" layout:z="0" />
              <layout:dimensions layout:depth="1" layout:height="20" layout:width="20" />
            </layout:boundingBox>
          </layout:speciesGlyph>
          <layout:speciesGlyph layout:id="sg_8113" layout:species="adp_c" sboTerm="SBO:0000247">
            <layout:boundingBox>
              <layout:position layout:x="1.1395446105957031E4" layout:y="7504.187523396809" layout:z="0" />
              <layout:dimensions layout:depth="1" layout:height="20" layout:width="20" />
            </layout:boundingBox>
          </layout:speciesGlyph>
          <layout:speciesGlyph layout:id="sg_8114" layout:species="h_c" sboTerm="SBO:0000247">
            <layout:boundingBox>
              <layout:position layout:x="1.1316198547363281E4" layout:y="7567.334463500976" layout:z="0" />
              <layout:dimensions layout:depth="1" layout:height="20" layout:width="20" />
            </layout:boundingBox>
          </layout:speciesGlyph>
          <layout:speciesGlyph layout:id="sg_8115" layout:species="pydx5p_c" sboTerm="SBO:0000247">
            <layout:boundingBox>
              <layout:position layout:x="1.1531423645019531E4" layout:y="7409.674582135234" layout:z="0" />
              <layout:dimensions layout:depth="1" layout:height="30" layout:width="30" />
            </layout:boundingBox>
          </layout:speciesGlyph>
          <layout:speciesGlyph layout:id="sg_8124" layout:species="h2o_c" sboTerm="SBO:0000247">
            <layout:boundingBox>
              <layout:position layout:x="1.1676861145019531E4" layout:y="7504.187523396809" layout:z="0" />
              <layout:dimensions layout:depth="1" layout:height="20" layout:width="20" />
            </layout:boundingBox>
          </layout:speciesGlyph>
          <layout:speciesGlyph layout:id="sg_8128" layout:species="pi_c" sboTerm="SBO:0000247">
            <layout:boundingBox>
              <layout:position layout:x="1.1675356262207031E4" layout:y="7727.636937459309" layout:z="0" />
              <layout:dimensions layout:depth="1" layout:height="20" layout:width="20" />
            </layout:boundingBox>
          </layout:speciesGlyph>
          <layout:speciesGlyph layout:id="sg_8130" layout:species="pydx_c" sboTerm="SBO:0000247">
            <layout:boundingBox>
              <layout:position layout:x="1.1531423645019531E4" layout:y="7766.084691365559" layout:z="0" />
              <layout:dimensions layout:depth="1" layout:height="30" layout:width="30" />
            </layout:boundingBox>
          </layout:speciesGlyph>
          <layout:speciesGlyph layout:id="sg_8131" layout:species="h2o_c" sboTerm="SBO:0000247">
            <layout:boundingBox>
              <layout:position layout:x="1.1878378723144531E4" layout:y="7358.084203084309" layout:z="0" />
              <layout:dimensions layout:depth="1" layout:height="20" layout:width="20" />
            </layout:boundingBox>
          </layout:speciesGlyph>
          <layout:speciesGlyph layout:id="sg_8135" layout:species="h2o2_c" sboTerm="SBO:0000247">
            <layout:boundingBox>
              <layout:position layout:x="1.1699950012207031E4" layout:y="7358.084203084309" layout:z="0" />
              <layout:dimensions layout:depth="1" layout:height="20" layout:width="20" />
            </layout:boundingBox>
          </layout:speciesGlyph>
          <layout:speciesGlyph layout:id="sg_8136" layout:species="nh4_c" sboTerm="SBO:0000247">
            <layout:boundingBox>
              <layout:position layout:x="1.1758583801269531E4" layout:y="7358.084203084309" layout:z="0" />
              <layout:dimensions layout:depth="1" layout:height="20" layout:width="20" />
            </layout:boundingBox>
          </layout:speciesGlyph>
          <layout:speciesGlyph layout:id="sg_8137" layout:species="o2_c" sboTerm="SBO:0000247">
            <layout:boundingBox>
              <layout:position layout:x="1.2007670715332031E4" layout:y="7358.084203084309" layout:z="0" />
              <layout:dimensions layout:depth="1" layout:height="20" layout:width="20" />
            </layout:boundingBox>
          </layout:speciesGlyph>
          <layout:speciesGlyph layout:id="sg_8138" layout:species="pyam5p_c" sboTerm="SBO:0000247">
            <layout:boundingBox>
              <layout:position layout:x="1.2070234558105469E4" layout:y="7409.674582135234" layout:z="0" />
              <layout:dimensions layout:depth="1" layout:height="30" layout:width="30" />
            </layout:boundingBox>
          </layout:speciesGlyph>
          <layout:speciesGlyph layout:id="sg_8140" layout:species="atp_c" sboTerm="SBO:0000247">
            <layout:boundingBox>
              <layout:position layout:x="1.1935567687988281E4" layout:y="7727.636937459309" layout:z="0" />
              <layout:dimensions layout:depth="1" layout:height="20" layout:width="20" />
            </layout:boundingBox>
          </layout:speciesGlyph>
          <layout:speciesGlyph layout:id="sg_8144" layout:species="adp_c" sboTerm="SBO:0000247">
            <layout:boundingBox>
              <layout:position layout:x="1.1934064758300781E4" layout:y="7504.187523396809" layout:z="0" />
              <layout:dimensions layout:depth="1" layout:height="20" layout:width="20" />
            </layout:boundingBox>
          </layout:speciesGlyph>
          <layout:speciesGlyph layout:id="sg_8145" layout:species="h_c" sboTerm="SBO:0000247">
            <layout:boundingBox>
              <layout:position layout:x="1.1865593566894531E4" layout:y="7562.496963500977" layout:z="0" />
              <layout:dimensions layout:depth="1" layout:height="20" layout:width="20" />
            </layout:boundingBox>
          </layout:speciesGlyph>
          <layout:speciesGlyph layout:id="sg_8148" layout:species="h2o_c" sboTerm="SBO:0000247">
            <layout:boundingBox>
              <layout:position layout:x="1.2215490148925783E4" layout:y="7504.187523396809" layout:z="0" />
              <layout:dimensions layout:depth="1" layout:height="20" layout:width="20" />
            </layout:boundingBox>
          </layout:speciesGlyph>
          <layout:speciesGlyph layout:id="sg_8152" layout:species="pi_c" sboTerm="SBO:0000247">
            <layout:boundingBox>
              <layout:position layout:x="1.2216993078613283E4" layout:y="7727.636937459309" layout:z="0" />
              <layout:dimensions layout:depth="1" layout:height="20" layout:width="20" />
            </layout:boundingBox>
          </layout:speciesGlyph>
          <layout:speciesGlyph layout:id="sg_8154" layout:species="pydam_c" sboTerm="SBO:0000247">
            <layout:boundingBox>
              <layout:position layout:x="1.2070234558105469E4" layout:y="7766.084691365559" layout:z="0" />
              <layout:dimensions layout:depth="1" layout:height="30" layout:width="30" />
            </layout:boundingBox>
          </layout:speciesGlyph>
          <layout:speciesGlyph layout:id="sg_8155" layout:species="_5hoxindact_c" sboTerm="SBO:0000247">
            <layout:boundingBox>
              <layout:position layout:x="1.0812097961425781E4" layout:y="9464.831512451172" layout:z="0" />
              <layout:dimensions layout:depth="1" layout:height="30" layout:width="30" />
            </layout:boundingBox>
          </layout:speciesGlyph>
          <layout:speciesGlyph layout:id="sg_8159" layout:species="_5hoxindoa_c" sboTerm="SBO:0000247">
            <layout:boundingBox>
              <layout:position layout:x="1.1243240539550781E4" layout:y="9466.334075927734" layout:z="0" />
              <layout:dimensions layout:depth="1" layout:height="30" layout:width="30" />
            </layout:boundingBox>
          </layout:speciesGlyph>
          <layout:speciesGlyph layout:id="sg_8160" layout:species="h2o_c" sboTerm="SBO:0000247">
            <layout:boundingBox>
              <layout:position layout:x="1.0887097961425781E4" layout:y="9389.831512451172" layout:z="0" />
              <layout:dimensions layout:depth="1" layout:height="20" layout:width="20" />
            </layout:boundingBox>
          </layout:speciesGlyph>
          <layout:speciesGlyph layout:id="sg_8161" layout:species="h_c" sboTerm="SBO:0000247">
            <layout:boundingBox>
              <layout:position layout:x="1.1149690734863281E4" layout:y="9520.561004638672" layout:z="0" />
              <layout:dimensions layout:depth="1" layout:height="20" layout:width="20" />
            </layout:boundingBox>
          </layout:speciesGlyph>
          <layout:speciesGlyph layout:id="sg_8162" layout:species="nad_c" sboTerm="SBO:0000247">
            <layout:boundingBox>
              <layout:position layout:x="1.0887097961425781E4" layout:y="9549.831512451172" layout:z="0" />
              <layout:dimensions layout:depth="1" layout:height="20" layout:width="20" />
            </layout:boundingBox>
          </layout:speciesGlyph>
          <layout:speciesGlyph layout:id="sg_8163" layout:species="nadh_c" sboTerm="SBO:0000247">
            <layout:boundingBox>
              <layout:position layout:x="1.1097097961425781E4" layout:y="9549.831512451172" layout:z="0" />
              <layout:dimensions layout:depth="1" layout:height="20" layout:width="20" />
            </layout:boundingBox>
          </layout:speciesGlyph>
          <layout:speciesGlyph layout:id="sg_8172" layout:species="h2o_c" sboTerm="SBO:0000247">
            <layout:boundingBox>
              <layout:position layout:x="1.131496275426937E4" layout:y="8464.816090364557" layout:z="0" />
              <layout:dimensions layout:depth="1" layout:height="20" layout:width="20" />
            </layout:boundingBox>
          </layout:speciesGlyph>
          <layout:speciesGlyph layout:id="sg_8173" layout:species="kynate_c" sboTerm="SBO:0000247">
            <layout:boundingBox>
              <layout:position layout:x="1.1374594405471631E4" layout:y="8364.717280700957" layout:z="0" />
              <layout:dimensions layout:depth="1" layout:height="30" layout:width="30" />
            </layout:boundingBox>
          </layout:speciesGlyph>
          <layout:speciesGlyph layout:id="sg_8174" layout:species="h2o_c" sboTerm="SBO:0000247">
            <layout:boundingBox>
              <layout:position layout:x="1.0923464172363281E4" layout:y="8896.188507080078" layout:z="0" />
              <layout:dimensions layout:depth="1" layout:height="20" layout:width="20" />
            </layout:boundingBox>
          </layout:speciesGlyph>
          <layout:speciesGlyph layout:id="sg_8178" layout:species="h_c" sboTerm="SBO:0000247">
            <layout:boundingBox>
              <layout:position layout:x="1.1131437805175781E4" layout:y="8896.188507080078" layout:z="0" />
              <layout:dimensions layout:depth="1" layout:height="20" layout:width="20" />
            </layout:boundingBox>
          </layout:speciesGlyph>
          <layout:speciesGlyph layout:id="sg_8179" layout:species="nad_c" sboTerm="SBO:0000247">
            <layout:boundingBox>
              <layout:position layout:x="1.0833230773925781E4" layout:y="8964.112847900391" layout:z="0" />
              <layout:dimensions layout:depth="1" layout:height="20" layout:width="20" />
            </layout:boundingBox>
          </layout:speciesGlyph>
          <layout:speciesGlyph layout:id="sg_8180" layout:species="nadh_c" sboTerm="SBO:0000247">
            <layout:boundingBox>
              <layout:position layout:x="1.1214954406738281E4" layout:y="8964.112847900391" layout:z="0" />
              <layout:dimensions layout:depth="1" layout:height="20" layout:width="20" />
            </layout:boundingBox>
          </layout:speciesGlyph>
          <layout:speciesGlyph layout:id="sg_8181" layout:species="pac_c" sboTerm="SBO:0000247">
            <layout:boundingBox>
              <layout:position layout:x="1.1209954406738281E4" layout:y="9051.258804321289" layout:z="0" />
              <layout:dimensions layout:depth="1" layout:height="30" layout:width="30" />
            </layout:boundingBox>
          </layout:speciesGlyph>
          <layout:speciesGlyph layout:id="sg_8182" layout:species="pacald_c" sboTerm="SBO:0000247">
            <layout:boundingBox>
              <layout:position layout:x="1.0828230773925781E4" layout:y="9051.258804321289" layout:z="0" />
              <layout:dimensions layout:depth="1" layout:height="30" layout:width="30" />
            </layout:boundingBox>
          </layout:speciesGlyph>
          <layout:speciesGlyph layout:id="sg_8183" layout:species="h2o_c" sboTerm="SBO:0000247">
            <layout:boundingBox>
              <layout:position layout:x="1.0945114562988281E4" layout:y="9210.705139160156" layout:z="0" />
              <layout:dimensions layout:depth="1" layout:height="20" layout:width="20" />
            </layout:boundingBox>
          </layout:speciesGlyph>
          <layout:speciesGlyph layout:id="sg_8187" layout:species="h_c" sboTerm="SBO:0000247">
            <layout:boundingBox>
              <layout:position layout:x="1.1103742492675781E4" layout:y="9210.705139160156" layout:z="0" />
              <layout:dimensions layout:depth="1" layout:height="20" layout:width="20" />
            </layout:boundingBox>
          </layout:speciesGlyph>
          <layout:speciesGlyph layout:id="sg_8188" layout:species="nadp_c" sboTerm="SBO:0000247">
            <layout:boundingBox>
              <layout:position layout:x="1.0833230773925781E4" layout:y="9149.465789794922" layout:z="0" />
              <layout:dimensions layout:depth="1" layout:height="20" layout:width="20" />
            </layout:boundingBox>
          </layout:speciesGlyph>
          <layout:speciesGlyph layout:id="sg_8189" layout:species="nadph_c" sboTerm="SBO:0000247">
            <layout:boundingBox>
              <layout:position layout:x="1.1214954406738281E4" layout:y="9149.465789794922" layout:z="0" />
              <layout:dimensions layout:depth="1" layout:height="20" layout:width="20" />
            </layout:boundingBox>
          </layout:speciesGlyph>
          <layout:speciesGlyph layout:id="sg_8200" layout:species="amet__L_c" sboTerm="SBO:0000247">
            <layout:boundingBox>
              <layout:position layout:x="2.147994415283203E4" layout:y="4398.250549316406" layout:z="0" />
              <layout:dimensions layout:depth="1" layout:height="20" layout:width="20" />
            </layout:boundingBox>
          </layout:speciesGlyph>
          <layout:speciesGlyph layout:id="sg_8204" layout:species="ahcys__L_c" sboTerm="SBO:0000247">
            <layout:boundingBox>
              <layout:position layout:x="2.158164532470703E4" layout:y="4602.813537597656" layout:z="0" />
              <layout:dimensions layout:depth="1" layout:height="20" layout:width="20" />
            </layout:boundingBox>
          </layout:speciesGlyph>
          <layout:speciesGlyph layout:id="sg_8205" layout:species="h_c" sboTerm="SBO:0000247">
            <layout:boundingBox>
              <layout:position layout:x="2.163980548095703E4" layout:y="4549.667541503906" layout:z="0" />
              <layout:dimensions layout:depth="1" layout:height="20" layout:width="20" />
            </layout:boundingBox>
          </layout:speciesGlyph>
          <layout:speciesGlyph layout:id="sg_8206" layout:species="protein_arg__L_c" sboTerm="SBO:0000247">
            <layout:boundingBox>
              <layout:position layout:x="2.140695001220703E4" layout:y="4493.432461208768" layout:z="0" />
              <layout:dimensions layout:depth="1" layout:height="30" layout:width="30" />
            </layout:boundingBox>
          </layout:speciesGlyph>
          <layout:speciesGlyph layout:id="sg_8231" layout:species="amet__L_c" sboTerm="SBO:0000247">
            <layout:boundingBox>
              <layout:position layout:x="2.178170196533203E4" layout:y="4688.883199055988" layout:z="0" />
              <layout:dimensions layout:depth="1" layout:height="20" layout:width="20" />
            </layout:boundingBox>
          </layout:speciesGlyph>
          <layout:speciesGlyph layout:id="sg_8235" layout:species="ahcys__L_c" sboTerm="SBO:0000247">
            <layout:boundingBox>
              <layout:position layout:x="2.202319219970703E4" layout:y="4688.883199055988" layout:z="0" />
              <layout:dimensions layout:depth="1" layout:height="20" layout:width="20" />
            </layout:boundingBox>
          </layout:speciesGlyph>
          <layout:speciesGlyph layout:id="sg_8236" layout:species="h_c" sboTerm="SBO:0000247">
            <layout:boundingBox>
              <layout:position layout:x="2.195500372314453E4" layout:y="4688.883199055988" layout:z="0" />
              <layout:dimensions layout:depth="1" layout:height="20" layout:width="20" />
            </layout:boundingBox>
          </layout:speciesGlyph>
          <layout:speciesGlyph layout:id="sg_8237" layout:species="protein_admarg__L_c" sboTerm="SBO:0000247">
            <layout:boundingBox>
              <layout:position layout:x="2.207214923095703E4" layout:y="4619.4685180664055" layout:z="0" />
              <layout:dimensions layout:depth="1" layout:height="30" layout:width="30" />
            </layout:boundingBox>
          </layout:speciesGlyph>
          <layout:speciesGlyph layout:id="sg_8238" layout:species="protein_mmarg__L_c" sboTerm="SBO:0000247">
            <layout:boundingBox>
              <layout:position layout:x="2.174487872314453E4" layout:y="4493.432461208768" layout:z="0" />
              <layout:dimensions layout:depth="1" layout:height="30" layout:width="30" />
            </layout:boundingBox>
          </layout:speciesGlyph>
          <layout:speciesGlyph layout:id="sg_8239" layout:species="amet__L_c" sboTerm="SBO:0000247">
            <layout:boundingBox>
              <layout:position layout:x="2.178170196533203E4" layout:y="4293.868550618488" layout:z="0" />
              <layout:dimensions layout:depth="1" layout:height="20" layout:width="20" />
            </layout:boundingBox>
          </layout:speciesGlyph>
          <layout:speciesGlyph layout:id="sg_8243" layout:species="ahcys__L_c" sboTerm="SBO:0000247">
            <layout:boundingBox>
              <layout:position layout:x="2.202319219970703E4" layout:y="4293.868550618488" layout:z="0" />
              <layout:dimensions layout:depth="1" layout:height="20" layout:width="20" />
            </layout:boundingBox>
          </layout:speciesGlyph>
          <layout:speciesGlyph layout:id="sg_8244" layout:species="h_c" sboTerm="SBO:0000247">
            <layout:boundingBox>
              <layout:position layout:x="2.195500372314453E4" layout:y="4293.868550618488" layout:z="0" />
              <layout:dimensions layout:depth="1" layout:height="20" layout:width="20" />
            </layout:boundingBox>
          </layout:speciesGlyph>
          <layout:speciesGlyph layout:id="sg_8246" layout:species="protein_sdmarg__L_c" sboTerm="SBO:0000247">
            <layout:boundingBox>
              <layout:position layout:x="2.207214923095703E4" layout:y="4368.087246365018" layout:z="0" />
              <layout:dimensions layout:depth="1" layout:height="30" layout:width="30" />
            </layout:boundingBox>
          </layout:speciesGlyph>
          <layout:speciesGlyph layout:id="sg_8308" layout:species="h_c" sboTerm="SBO:0000247">
            <layout:boundingBox>
              <layout:position layout:x="2.270732891845703E4" layout:y="4616.543518066406" layout:z="0" />
              <layout:dimensions layout:depth="1" layout:height="20" layout:width="20" />
            </layout:boundingBox>
          </layout:speciesGlyph>
          <layout:speciesGlyph layout:id="sg_8312" layout:species="h2o_c" sboTerm="SBO:0000247">
            <layout:boundingBox>
              <layout:position layout:x="2.270581915283203E4" layout:y="4760.818176269531" layout:z="0" />
              <layout:dimensions layout:depth="1" layout:height="20" layout:width="20" />
            </layout:boundingBox>
          </layout:speciesGlyph>
          <layout:speciesGlyph layout:id="sg_8313" layout:species="protein_asp__L_c" sboTerm="SBO:0000247">
            <layout:boundingBox>
              <layout:position layout:x="2.262821563720703E4" layout:y="4502.5192260438635" layout:z="0" />
              <layout:dimensions layout:depth="1" layout:height="30" layout:width="30" />
            </layout:boundingBox>
          </layout:speciesGlyph>
          <layout:speciesGlyph layout:id="sg_8314" layout:species="protein_sucim__L_c" sboTerm="SBO:0000247">
            <layout:boundingBox>
              <layout:position layout:x="2.262821563720703E4" layout:y="4811.4802333286825" layout:z="0" />
              <layout:dimensions layout:depth="1" layout:height="30" layout:width="30" />
            </layout:boundingBox>
          </layout:speciesGlyph>
          <layout:speciesGlyph layout:id="sg_8318" layout:species="protein_sucim__D_c" sboTerm="SBO:0000247">
            <layout:boundingBox>
              <layout:position layout:x="2.297821563720703E4" layout:y="4811.4802333286825" layout:z="0" />
              <layout:dimensions layout:depth="1" layout:height="30" layout:width="30" />
            </layout:boundingBox>
          </layout:speciesGlyph>
          <layout:speciesGlyph layout:id="sg_8322" layout:species="h2o_c" sboTerm="SBO:0000247">
            <layout:boundingBox>
              <layout:position layout:x="2.30554545694987E4" layout:y="4760.818176269531" layout:z="0" />
              <layout:dimensions layout:depth="1" layout:height="20" layout:width="20" />
            </layout:boundingBox>
          </layout:speciesGlyph>
          <layout:speciesGlyph layout:id="sg_8323" layout:species="h_c" sboTerm="SBO:0000247">
            <layout:boundingBox>
              <layout:position layout:x="2.30630092569987E4" layout:y="4616.543518066406" layout:z="0" />
              <layout:dimensions layout:depth="1" layout:height="20" layout:width="20" />
            </layout:boundingBox>
          </layout:speciesGlyph>
          <layout:speciesGlyph layout:id="sg_8324" layout:species="protein_asp__D_c" sboTerm="SBO:0000247">
            <layout:boundingBox>
              <layout:position layout:x="2.297972540283203E4" layout:y="4502.5192260438635" layout:z="0" />
              <layout:dimensions layout:depth="1" layout:height="30" layout:width="30" />
            </layout:boundingBox>
          </layout:speciesGlyph>
          <layout:speciesGlyph layout:id="sg_8342" layout:species="amet__L_c" sboTerm="SBO:0000247">
            <layout:boundingBox>
              <layout:position layout:x="2.324688751220703E4" layout:y="4407.541564941406" layout:z="0" />
              <layout:dimensions layout:depth="1" layout:height="30" layout:width="30" />
            </layout:boundingBox>
          </layout:speciesGlyph>
          <layout:speciesGlyph layout:id="sg_8346" layout:species="ahcys__L_c" sboTerm="SBO:0000247">
            <layout:boundingBox>
              <layout:position layout:x="2.345489141845703E4" layout:y="4502.5192260438635" layout:z="0" />
              <layout:dimensions layout:depth="1" layout:height="30" layout:width="30" />
            </layout:boundingBox>
          </layout:speciesGlyph>
          <layout:speciesGlyph layout:id="sg_8348" layout:species="protein_aspmeo__D_c" sboTerm="SBO:0000247">
            <layout:boundingBox>
              <layout:position layout:x="2.338738555908203E4" layout:y="4639.177069059922" layout:z="0" />
              <layout:dimensions layout:depth="1" layout:height="30" layout:width="30" />
            </layout:boundingBox>
          </layout:speciesGlyph>
          <layout:speciesGlyph layout:id="sg_8352" layout:species="meoh_c" sboTerm="SBO:0000247">
            <layout:boundingBox>
              <layout:position layout:x="2.348749493408203E4" layout:y="4884.3586512974325" layout:z="0" />
              <layout:dimensions layout:depth="1" layout:height="30" layout:width="30" />
            </layout:boundingBox>
          </layout:speciesGlyph>
          <layout:speciesGlyph layout:id="sg_8356" layout:species="h2o_c" sboTerm="SBO:0000247">
            <layout:boundingBox>
              <layout:position layout:x="2.29088920694987E4" layout:y="4922.281799316406" layout:z="0" />
              <layout:dimensions layout:depth="1" layout:height="20" layout:width="20" />
            </layout:boundingBox>
          </layout:speciesGlyph>
          <layout:speciesGlyph layout:id="sg_8357" layout:species="h_c" sboTerm="SBO:0000247">
            <layout:boundingBox>
              <layout:position layout:x="2.304737774658203E4" layout:y="5022.992248535156" layout:z="0" />
              <layout:dimensions layout:depth="1" layout:height="20" layout:width="20" />
            </layout:boundingBox>
          </layout:speciesGlyph>
          <layout:speciesGlyph layout:id="sg_8358" layout:species="protein_isoasp__D_c" sboTerm="SBO:0000247">
            <layout:boundingBox>
              <layout:position layout:x="2.297821563720703E4" layout:y="5092.365702311199" layout:z="0" />
              <layout:dimensions layout:depth="1" layout:height="30" layout:width="30" />
            </layout:boundingBox>
          </layout:speciesGlyph>
          <layout:speciesGlyph layout:id="sg_8362" layout:species="h2o_c" sboTerm="SBO:0000247">
            <layout:boundingBox>
              <layout:position layout:x="2.272295098876953E4" layout:y="4924.942443847656" layout:z="0" />
              <layout:dimensions layout:depth="1" layout:height="20" layout:width="20" />
            </layout:boundingBox>
          </layout:speciesGlyph>
          <layout:speciesGlyph layout:id="sg_8363" layout:species="h_c" sboTerm="SBO:0000247">
            <layout:boundingBox>
              <layout:position layout:x="2.255769903564453E4" layout:y="5013.668518066406" layout:z="0" />
              <layout:dimensions layout:depth="1" layout:height="20" layout:width="20" />
            </layout:boundingBox>
          </layout:speciesGlyph>
          <layout:speciesGlyph layout:id="sg_8364" layout:species="protein_isoasp__L_c" sboTerm="SBO:0000247">
            <layout:boundingBox>
              <layout:position layout:x="2.262821563720703E4" layout:y="5092.365702311199" layout:z="0" />
              <layout:dimensions layout:depth="1" layout:height="30" layout:width="30" />
            </layout:boundingBox>
          </layout:speciesGlyph>
          <layout:speciesGlyph layout:id="sg_8384" layout:species="amet__L_c" sboTerm="SBO:0000247">
            <layout:boundingBox>
              <layout:position layout:x="2.249464532470703E4" layout:y="5180.79302978516" layout:z="0" />
              <layout:dimensions layout:depth="1" layout:height="30" layout:width="30" />
            </layout:boundingBox>
          </layout:speciesGlyph>
          <layout:speciesGlyph layout:id="sg_8388" layout:species="ahcys__L_c" sboTerm="SBO:0000247">
            <layout:boundingBox>
              <layout:position layout:x="2.222264044189453E4" layout:y="5092.365702311199" layout:z="0" />
              <layout:dimensions layout:depth="1" layout:height="30" layout:width="30" />
            </layout:boundingBox>
          </layout:speciesGlyph>
          <layout:speciesGlyph layout:id="sg_8390" layout:species="protein_isoaspmeo__L_c" sboTerm="SBO:0000247">
            <layout:boundingBox>
              <layout:position layout:x="2.2290957583550873E4" layout:y="4995.552429199219" layout:z="0" />
              <layout:dimensions layout:depth="1" layout:height="30" layout:width="30" />
            </layout:boundingBox>
          </layout:speciesGlyph>
          <layout:speciesGlyph layout:id="sg_8411" layout:species="meoh_c" sboTerm="SBO:0000247">
            <layout:boundingBox>
              <layout:position layout:x="2.2158600942925874E4" layout:y="4811.4802333286825" layout:z="0" />
              <layout:dimensions layout:depth="1" layout:height="30" layout:width="30" />
            </layout:boundingBox>
          </layout:speciesGlyph>
          <layout:speciesGlyph layout:id="sg_8415" layout:species="h_c" sboTerm="SBO:0000247">
            <layout:boundingBox>
              <layout:position layout:x="2.2403941137072117E4" layout:y="4537.993519199215" layout:z="0" />
              <layout:dimensions layout:depth="1" layout:height="20" layout:width="20" />
            </layout:boundingBox>
          </layout:speciesGlyph>
          <layout:speciesGlyph layout:id="sg_8416" layout:species="nh4_c" sboTerm="SBO:0000247">
            <layout:boundingBox>
              <layout:position layout:x="2.247254485679678E4" layout:y="4737.3884167876495" layout:z="0" />
              <layout:dimensions layout:depth="1" layout:height="20" layout:width="20" />
            </layout:boundingBox>
          </layout:speciesGlyph>
          <layout:speciesGlyph layout:id="sg_8417" layout:species="protein_asn__L_c" sboTerm="SBO:0000247">
            <layout:boundingBox>
              <layout:position layout:x="2.2290957583550873E4" layout:y="4502.5192260438635" layout:z="0" />
              <layout:dimensions layout:depth="1" layout:height="30" layout:width="30" />
            </layout:boundingBox>
          </layout:speciesGlyph>
          <layout:speciesGlyph layout:id="sg_8418" layout:species="h2o_c" sboTerm="SBO:0000247">
            <layout:boundingBox>
              <layout:position layout:x="2.17844579317561E4" layout:y="5444.071228244675" layout:z="0" />
              <layout:dimensions layout:depth="1" layout:height="20" layout:width="20" />
            </layout:boundingBox>
          </layout:speciesGlyph>
          <layout:speciesGlyph layout:id="sg_8422" layout:species="nh4_c" sboTerm="SBO:0000247">
            <layout:boundingBox>
              <layout:position layout:x="2.16238837130061E4" layout:y="5321.402591502931" layout:z="0" />
              <layout:dimensions layout:depth="1" layout:height="20" layout:width="20" />
            </layout:boundingBox>
          </layout:speciesGlyph>
          <layout:speciesGlyph layout:id="sg_8424" layout:species="protein_glu__L_c" sboTerm="SBO:0000247">
            <layout:boundingBox>
              <layout:position layout:x="2.169563612742651E4" layout:y="5254.391955304771" layout:z="0" />
              <layout:dimensions layout:depth="1" layout:height="30" layout:width="30" />
            </layout:boundingBox>
          </layout:speciesGlyph>
          <layout:speciesGlyph layout:id="sg_8442" layout:species="protein_glu5meo__L_c" sboTerm="SBO:0000247">
            <layout:boundingBox>
              <layout:position layout:x="2.169563612742651E4" layout:y="4905.857200301156" layout:z="0" />
              <layout:dimensions layout:depth="1" layout:height="30" layout:width="30" />
            </layout:boundingBox>
          </layout:speciesGlyph>
          <layout:speciesGlyph layout:id="sg_8447" layout:species="ahcys__L_c" sboTerm="SBO:0000247">
            <layout:boundingBox>
              <layout:position layout:x="2.16238837130061E4" layout:y="5025.566534940524" layout:z="0" />
              <layout:dimensions layout:depth="1" layout:height="20" layout:width="20" />
            </layout:boundingBox>
          </layout:speciesGlyph>
          <layout:speciesGlyph layout:id="sg_8448" layout:species="amet__L_c" sboTerm="SBO:0000247">
            <layout:boundingBox>
              <layout:position layout:x="2.17844579317561E4" layout:y="5173.433300805653" layout:z="0" />
              <layout:dimensions layout:depth="1" layout:height="20" layout:width="20" />
            </layout:boundingBox>
          </layout:speciesGlyph>
          <layout:speciesGlyph layout:id="sg_8493" layout:species="nh4_c" sboTerm="SBO:0000247">
            <layout:boundingBox>
              <layout:position layout:x="2.1550422300198945E4" layout:y="5879.081930166707" layout:z="0" />
              <layout:dimensions layout:depth="1" layout:height="20" layout:width="20" />
            </layout:boundingBox>
          </layout:speciesGlyph>
          <layout:speciesGlyph layout:id="sg_8494" layout:species="protein_lys__L_c" sboTerm="SBO:0000247">
            <layout:boundingBox>
              <layout:position layout:x="2.1454016637373872E4" layout:y="5547.4223998461675" layout:z="0" />
              <layout:dimensions layout:depth="1" layout:height="30" layout:width="30" />
            </layout:boundingBox>
          </layout:speciesGlyph>
          <layout:speciesGlyph layout:id="sg_8495" layout:species="protein_lysglu_protein_c" sboTerm="SBO:0000247">
            <layout:boundingBox>
              <layout:position layout:x="2.145401663737387E4" layout:y="5971.546334929026" layout:z="0" />
              <layout:dimensions layout:depth="1" layout:height="30" layout:width="30" />
            </layout:boundingBox>
          </layout:speciesGlyph>
          <layout:speciesGlyph layout:id="sg_8505" layout:species="dpam__L_c" sboTerm="SBO:0000247">
            <layout:boundingBox>
              <layout:position layout:x="2.175348223876954E4" layout:y="5665.702819824219" layout:z="0" />
              <layout:dimensions layout:depth="1" layout:height="30" layout:width="30" />
            </layout:boundingBox>
          </layout:speciesGlyph>
          <layout:speciesGlyph layout:id="sg_8506" layout:species="nh4_c" sboTerm="SBO:0000247">
            <layout:boundingBox>
              <layout:position layout:x="2.163797149658203E4" layout:y="5897.149312979203" layout:z="0" />
              <layout:dimensions layout:depth="1" layout:height="20" layout:width="20" />
            </layout:boundingBox>
          </layout:speciesGlyph>
          <layout:speciesGlyph layout:id="sg_8507" layout:species="protein_gludpam_c" sboTerm="SBO:0000247">
            <layout:boundingBox>
              <layout:position layout:x="2.169563612742651E4" layout:y="5989.6137177415185" layout:z="0" />
              <layout:dimensions layout:depth="1" layout:height="30" layout:width="30" />
            </layout:boundingBox>
          </layout:speciesGlyph>
          <layout:speciesGlyph layout:id="sg_8508" layout:species="nrpphr__L_c" sboTerm="SBO:0000247">
            <layout:boundingBox>
              <layout:position layout:x="2.210146075439453E4" layout:y="5688.299011230465" layout:z="0" />
              <layout:dimensions layout:depth="1" layout:height="30" layout:width="30" />
            </layout:boundingBox>
          </layout:speciesGlyph>
          <layout:speciesGlyph layout:id="sg_8512" layout:species="nh4_c" sboTerm="SBO:0000247">
            <layout:boundingBox>
              <layout:position layout:x="2.1975407043457028E4" layout:y="5897.149312979218" layout:z="0" />
              <layout:dimensions layout:depth="1" layout:height="20" layout:width="20" />
            </layout:boundingBox>
          </layout:speciesGlyph>
          <layout:speciesGlyph layout:id="sg_8513" layout:species="protein_gln__L_c" sboTerm="SBO:0000247">
            <layout:boundingBox>
              <layout:position layout:x="2.169563612742651E4" layout:y="5536.893102971153" layout:z="0" />
              <layout:dimensions layout:depth="1" layout:height="30" layout:width="30" />
            </layout:boundingBox>
          </layout:speciesGlyph>
          <layout:speciesGlyph layout:id="sg_8514" layout:species="protein_glunpphr_c" sboTerm="SBO:0000247">
            <layout:boundingBox>
              <layout:position layout:x="2.203202657470703E4" layout:y="5989.6137177415185" layout:z="0" />
              <layout:dimensions layout:depth="1" layout:height="30" layout:width="30" />
            </layout:boundingBox>
          </layout:speciesGlyph>
          <layout:speciesGlyph layout:id="sg_8515" layout:species="hista_c" sboTerm="SBO:0000247">
            <layout:boundingBox>
              <layout:position layout:x="2.242684356689453E4" layout:y="5688.299011230476" layout:z="0" />
              <layout:dimensions layout:depth="1" layout:height="30" layout:width="30" />
            </layout:boundingBox>
          </layout:speciesGlyph>
          <layout:speciesGlyph layout:id="sg_8519" layout:species="nh4_c" sboTerm="SBO:0000247">
            <layout:boundingBox>
              <layout:position layout:x="2.2306815246582035E4" layout:y="5897.149312979211" layout:z="0" />
              <layout:dimensions layout:depth="1" layout:height="20" layout:width="20" />
            </layout:boundingBox>
          </layout:speciesGlyph>
          <layout:speciesGlyph layout:id="sg_8521" layout:species="protein_gluhista_c" sboTerm="SBO:0000247">
            <layout:boundingBox>
              <layout:position layout:x="2.2364114074707035E4" layout:y="5989.613717741531" layout:z="0" />
              <layout:dimensions layout:depth="1" layout:height="30" layout:width="30" />
            </layout:boundingBox>
          </layout:speciesGlyph>
          <layout:speciesGlyph layout:id="sg_8526" layout:species="nh4_c" sboTerm="SBO:0000247">
            <layout:boundingBox>
              <layout:position layout:x="2.258850860595703E4" layout:y="5897.1493129792" layout:z="0" />
              <layout:dimensions layout:depth="1" layout:height="20" layout:width="20" />
            </layout:boundingBox>
          </layout:speciesGlyph>
          <layout:speciesGlyph layout:id="sg_8527" layout:species="protein_glusrtn_c" sboTerm="SBO:0000247">
            <layout:boundingBox>
              <layout:position layout:x="2.2643924621582024E4" layout:y="5989.613717741515" layout:z="0" />
              <layout:dimensions layout:depth="1" layout:height="30" layout:width="30" />
            </layout:boundingBox>
          </layout:speciesGlyph>
          <layout:speciesGlyph layout:id="sg_8528" layout:species="srtn_c" sboTerm="SBO:0000247">
            <layout:boundingBox>
              <layout:position layout:x="2.2707031066894535E4" layout:y="5688.299011230465" layout:z="0" />
              <layout:dimensions layout:depth="1" layout:height="30" layout:width="30" />
            </layout:boundingBox>
          </layout:speciesGlyph>
          <layout:speciesGlyph layout:id="sg_8576" layout:species="FAcoa_hs_14_0_c" sboTerm="SBO:0000247">
            <layout:boundingBox>
              <layout:position layout:x="2.3760801900227867E4" layout:y="4132.558112250434" layout:z="0" />
              <layout:dimensions layout:depth="1" layout:height="30" layout:width="30" />
            </layout:boundingBox>
          </layout:speciesGlyph>
          <layout:speciesGlyph layout:id="sg_8580" layout:species="coa_c" sboTerm="SBO:0000247">
            <layout:boundingBox>
              <layout:position layout:x="2.3974436014811195E4" layout:y="4207.711676703559" layout:z="0" />
              <layout:dimensions layout:depth="1" layout:height="20" layout:width="20" />
            </layout:boundingBox>
          </layout:speciesGlyph>
          <layout:speciesGlyph layout:id="sg_8582" layout:species="protein_ttdcacys_c" sboTerm="SBO:0000247">
            <layout:boundingBox>
              <layout:position layout:x="2.4103590637207035E4" layout:y="4132.558112250434" layout:z="0" />
              <layout:dimensions layout:depth="1" layout:height="30" layout:width="30" />
            </layout:boundingBox>
          </layout:speciesGlyph>
          <layout:speciesGlyph layout:id="sg_8586" layout:species="FA_hs_14_0_c" sboTerm="SBO:0000247">
            <layout:boundingBox>
              <layout:position layout:x="2.446158662245009E4" layout:y="4132.558112250434" layout:z="0" />
              <layout:dimensions layout:depth="1" layout:height="30" layout:width="30" />
            </layout:boundingBox>
          </layout:speciesGlyph>
          <layout:speciesGlyph layout:id="sg_8587" layout:species="h2o_c" sboTerm="SBO:0000247">
            <layout:boundingBox>
              <layout:position layout:x="2.422270185682509E4" layout:y="4207.711676703559" layout:z="0" />
              <layout:dimensions layout:depth="1" layout:height="20" layout:width="20" />
            </layout:boundingBox>
          </layout:speciesGlyph>
          <layout:speciesGlyph layout:id="sg_8588" layout:species="h_c" sboTerm="SBO:0000247">
            <layout:boundingBox>
              <layout:position layout:x="2.4339530705204717E4" layout:y="4207.711676703559" layout:z="0" />
              <layout:dimensions layout:depth="1" layout:height="20" layout:width="20" />
            </layout:boundingBox>
          </layout:speciesGlyph>
          <layout:speciesGlyph layout:id="sg_8589" layout:species="protein_cys__L_c" sboTerm="SBO:0000247">
            <layout:boundingBox>
              <layout:position layout:x="2.4107576965332035E4" layout:y="4267.672912597656" layout:z="0" />
              <layout:dimensions layout:depth="1" layout:height="30" layout:width="30" />
            </layout:boundingBox>
          </layout:speciesGlyph>
          <layout:speciesGlyph layout:id="sg_8598" layout:species="FAcoa_hs_16_0_c" sboTerm="SBO:0000247">
            <layout:boundingBox>
              <layout:position layout:x="2.3760801900227867E4" layout:y="4473.962897406684" layout:z="0" />
              <layout:dimensions layout:depth="1" layout:height="30" layout:width="30" />
            </layout:boundingBox>
          </layout:speciesGlyph>
          <layout:speciesGlyph layout:id="sg_8602" layout:species="coa_c" sboTerm="SBO:0000247">
            <layout:boundingBox>
              <layout:position layout:x="2.3979376444498695E4" layout:y="4554.7675035264765" layout:z="0" />
              <layout:dimensions layout:depth="1" layout:height="20" layout:width="20" />
            </layout:boundingBox>
          </layout:speciesGlyph>
          <layout:speciesGlyph layout:id="sg_8603" layout:species="protein_cys__L_c" sboTerm="SBO:0000247">
            <layout:boundingBox>
              <layout:position layout:x="2.4107576965332035E4" layout:y="4609.077697753906" layout:z="0" />
              <layout:dimensions layout:depth="1" layout:height="30" layout:width="30" />
            </layout:boundingBox>
          </layout:speciesGlyph>
          <layout:speciesGlyph layout:id="sg_8604" layout:species="protein_hxdcacys_c" sboTerm="SBO:0000247">
            <layout:boundingBox>
              <layout:position layout:x="2.4103590637207035E4" layout:y="4473.962897406684" layout:z="0" />
              <layout:dimensions layout:depth="1" layout:height="30" layout:width="30" />
            </layout:boundingBox>
          </layout:speciesGlyph>
          <layout:speciesGlyph layout:id="sg_8605" layout:species="FAcoa_hs_18_0_c" sboTerm="SBO:0000247">
            <layout:boundingBox>
              <layout:position layout:x="2.3760801900227867E4" layout:y="4783.922614203559" layout:z="0" />
              <layout:dimensions layout:depth="1" layout:height="30" layout:width="30" />
            </layout:boundingBox>
          </layout:speciesGlyph>
          <layout:speciesGlyph layout:id="sg_8609" layout:species="coa_c" sboTerm="SBO:0000247">
            <layout:boundingBox>
              <layout:position layout:x="2.3980270975748695E4" layout:y="4863.730068630643" layout:z="0" />
              <layout:dimensions layout:depth="1" layout:height="20" layout:width="20" />
            </layout:boundingBox>
          </layout:speciesGlyph>
          <layout:speciesGlyph layout:id="sg_8610" layout:species="protein_cys__L_c" sboTerm="SBO:0000247">
            <layout:boundingBox>
              <layout:position layout:x="2.4107576965332035E4" layout:y="4919.037414550781" layout:z="0" />
              <layout:dimensions layout:depth="1" layout:height="30" layout:width="30" />
            </layout:boundingBox>
          </layout:speciesGlyph>
          <layout:speciesGlyph layout:id="sg_8611" layout:species="protein_ocdcacys_c" sboTerm="SBO:0000247">
            <layout:boundingBox>
              <layout:position layout:x="2.4103590637207035E4" layout:y="4783.922614203559" layout:z="0" />
              <layout:dimensions layout:depth="1" layout:height="30" layout:width="30" />
            </layout:boundingBox>
          </layout:speciesGlyph>
          <layout:speciesGlyph layout:id="sg_8615" layout:species="FA_hs_16_0_c" sboTerm="SBO:0000247">
            <layout:boundingBox>
              <layout:position layout:x="2.446158662245009E4" layout:y="4473.962897406684" layout:z="0" />
              <layout:dimensions layout:depth="1" layout:height="30" layout:width="30" />
            </layout:boundingBox>
          </layout:speciesGlyph>
          <layout:speciesGlyph layout:id="sg_8616" layout:species="h2o_c" sboTerm="SBO:0000247">
            <layout:boundingBox>
              <layout:position layout:x="2.422270185682509E4" layout:y="4554.7675035264765" layout:z="0" />
              <layout:dimensions layout:depth="1" layout:height="20" layout:width="20" />
            </layout:boundingBox>
          </layout:speciesGlyph>
          <layout:speciesGlyph layout:id="sg_8617" layout:species="h_c" sboTerm="SBO:0000247">
            <layout:boundingBox>
              <layout:position layout:x="2.4339530705204717E4" layout:y="4554.7675035264765" layout:z="0" />
              <layout:dimensions layout:depth="1" layout:height="20" layout:width="20" />
            </layout:boundingBox>
          </layout:speciesGlyph>
          <layout:speciesGlyph layout:id="sg_8622" layout:species="FA_hs_18_0_c" sboTerm="SBO:0000247">
            <layout:boundingBox>
              <layout:position layout:x="2.446158662245009E4" layout:y="4783.922614203559" layout:z="0" />
              <layout:dimensions layout:depth="1" layout:height="30" layout:width="30" />
            </layout:boundingBox>
          </layout:speciesGlyph>
          <layout:speciesGlyph layout:id="sg_8623" layout:species="h2o_c" sboTerm="SBO:0000247">
            <layout:boundingBox>
              <layout:position layout:x="2.422270185682509E4" layout:y="4863.730068630643" layout:z="0" />
              <layout:dimensions layout:depth="1" layout:height="20" layout:width="20" />
            </layout:boundingBox>
          </layout:speciesGlyph>
          <layout:speciesGlyph layout:id="sg_8624" layout:species="h_c" sboTerm="SBO:0000247">
            <layout:boundingBox>
              <layout:position layout:x="2.4339530705204717E4" layout:y="4863.730068630643" layout:z="0" />
              <layout:dimensions layout:depth="1" layout:height="20" layout:width="20" />
            </layout:boundingBox>
          </layout:speciesGlyph>
          <layout:speciesGlyph layout:id="sg_8649" layout:species="dpcoa_c" sboTerm="SBO:0000247">
            <layout:boundingBox>
              <layout:position layout:x="1.0741141762062354E4" layout:y="6054.074990844727" layout:z="0" />
              <layout:dimensions layout:depth="1" layout:height="30" layout:width="30" />
            </layout:boundingBox>
          </layout:speciesGlyph>
          <layout:speciesGlyph layout:id="sg_8658" layout:species="apoACP_c" sboTerm="SBO:0000247">
            <layout:boundingBox>
              <layout:position layout:x="1.0891148254394531E4" layout:y="6234.586318969727" layout:z="0" />
              <layout:dimensions layout:depth="1" layout:height="30" layout:width="30" />
            </layout:boundingBox>
          </layout:speciesGlyph>
          <layout:speciesGlyph layout:id="sg_8662" layout:species="ACP_c" sboTerm="SBO:0000247">
            <layout:boundingBox>
              <layout:position layout:x="1.1053089660644531E4" layout:y="6581.633193969727" layout:z="0" />
              <layout:dimensions layout:depth="1" layout:height="30" layout:width="30" />
            </layout:boundingBox>
          </layout:speciesGlyph>
          <layout:speciesGlyph layout:id="sg_8664" layout:species="h_c" sboTerm="SBO:0000247">
            <layout:boundingBox>
              <layout:position layout:x="1.0816148254394531E4" layout:y="6519.586318969727" layout:z="0" />
              <layout:dimensions layout:depth="1" layout:height="20" layout:width="20" />
            </layout:boundingBox>
          </layout:speciesGlyph>
          <layout:speciesGlyph layout:id="sg_8665" layout:species="pap_c" sboTerm="SBO:0000247">
            <layout:boundingBox>
              <layout:position layout:x="1.0891148254394531E4" layout:y="6584.586318969727" layout:z="0" />
              <layout:dimensions layout:depth="1" layout:height="30" layout:width="30" />
            </layout:boundingBox>
          </layout:speciesGlyph>
          <layout:speciesGlyph layout:id="sg_8669" layout:species="_4pptth__R_c" sboTerm="SBO:0000247">
            <layout:boundingBox>
              <layout:position layout:x="1.1050514465332031E4" layout:y="6054.074990844727" layout:z="0" />
              <layout:dimensions layout:depth="1" layout:height="30" layout:width="30" />
            </layout:boundingBox>
          </layout:speciesGlyph>
          <layout:speciesGlyph layout:id="sg_8671" layout:species="h2o_c" sboTerm="SBO:0000247">
            <layout:boundingBox>
              <layout:position layout:x="1.1135112121582031E4" layout:y="6516.633193969727" layout:z="0" />
              <layout:dimensions layout:depth="1" layout:height="20" layout:width="20" />
            </layout:boundingBox>
          </layout:speciesGlyph>
          <layout:speciesGlyph layout:id="sg_8672" layout:species="h_c" sboTerm="SBO:0000247">
            <layout:boundingBox>
              <layout:position layout:x="1.1135112121582031E4" layout:y="6306.633193969727" layout:z="0" />
              <layout:dimensions layout:depth="1" layout:height="20" layout:width="20" />
            </layout:boundingBox>
          </layout:speciesGlyph>
          <layout:speciesGlyph layout:id="sg_8677" layout:species="atp_c" sboTerm="SBO:0000247">
            <layout:boundingBox>
              <layout:position layout:x="1.0937268859863281E4" layout:y="5976.959609985352" layout:z="0" />
              <layout:dimensions layout:depth="1" layout:height="20" layout:width="20" />
            </layout:boundingBox>
          </layout:speciesGlyph>
          <layout:speciesGlyph layout:id="sg_8678" layout:species="h_c" sboTerm="SBO:0000247">
            <layout:boundingBox>
              <layout:position layout:x="1.0955180969238281E4" layout:y="6021.606338500977" layout:z="0" />
              <layout:dimensions layout:depth="1" layout:height="20" layout:width="20" />
            </layout:boundingBox>
          </layout:speciesGlyph>
          <layout:speciesGlyph layout:id="sg_8679" layout:species="ppi_c" sboTerm="SBO:0000247">
            <layout:boundingBox>
              <layout:position layout:x="1.0799644836425781E4" layout:y="6145.295303344727" layout:z="0" />
              <layout:dimensions layout:depth="1" layout:height="20" layout:width="20" />
            </layout:boundingBox>
          </layout:speciesGlyph>
          <layout:speciesGlyph layout:id="sg_8683" layout:species="_4ppcys__R_c" sboTerm="SBO:0000247">
            <layout:boundingBox>
              <layout:position layout:x="1.1050514465332031E4" layout:y="5744.865127563477" layout:z="0" />
              <layout:dimensions layout:depth="1" layout:height="30" layout:width="30" />
            </layout:boundingBox>
          </layout:speciesGlyph>
          <layout:speciesGlyph layout:id="sg_8684" layout:species="co2_c" sboTerm="SBO:0000247">
            <layout:boundingBox>
              <layout:position layout:x="1.1135196268717445E4" layout:y="5959.494033813477" layout:z="0" />
              <layout:dimensions layout:depth="1" layout:height="20" layout:width="20" />
            </layout:boundingBox>
          </layout:speciesGlyph>
          <layout:speciesGlyph layout:id="sg_8685" layout:species="h_c" sboTerm="SBO:0000247">
            <layout:boundingBox>
              <layout:position layout:x="1.1128529276529945E4" layout:y="5820.160537719727" layout:z="0" />
              <layout:dimensions layout:depth="1" layout:height="20" layout:width="20" />
            </layout:boundingBox>
          </layout:speciesGlyph>
          <layout:speciesGlyph layout:id="sg_8705" layout:species="adp_c" sboTerm="SBO:0000247">
            <layout:boundingBox>
              <layout:position layout:x="1.0509075500488281E4" layout:y="5978.943496704102" layout:z="0" />
              <layout:dimensions layout:depth="1" layout:height="20" layout:width="20" />
            </layout:boundingBox>
          </layout:speciesGlyph>
          <layout:speciesGlyph layout:id="sg_8706" layout:species="atp_c" sboTerm="SBO:0000247">
            <layout:boundingBox>
              <layout:position layout:x="1.0696298156738281E4" layout:y="5974.982070922852" layout:z="0" />
              <layout:dimensions layout:depth="1" layout:height="20" layout:width="20" />
            </layout:boundingBox>
          </layout:speciesGlyph>
          <layout:speciesGlyph layout:id="sg_8707" layout:species="coa_c" sboTerm="SBO:0000247">
            <layout:boundingBox>
              <layout:position layout:x="1.0456851867675781E4" layout:y="6054.074990844727" layout:z="0" />
              <layout:dimensions layout:depth="1" layout:height="30" layout:width="30" />
            </layout:boundingBox>
          </layout:speciesGlyph>
          <layout:speciesGlyph layout:id="sg_8708" layout:species="h_c" sboTerm="SBO:0000247">
            <layout:boundingBox>
              <layout:position layout:x="1.0567620422363281E4" layout:y="5978.943496704102" layout:z="0" />
              <layout:dimensions layout:depth="1" layout:height="20" layout:width="20" />
            </layout:boundingBox>
          </layout:speciesGlyph>
          <layout:speciesGlyph layout:id="sg_8719" layout:species="_4ppnto__R_c" sboTerm="SBO:0000247">
            <layout:boundingBox>
              <layout:position layout:x="1.1050514465332031E4" layout:y="5410.342829386394" layout:z="0" />
              <layout:dimensions layout:depth="1" layout:height="30" layout:width="30" />
            </layout:boundingBox>
          </layout:speciesGlyph>
          <layout:speciesGlyph layout:id="sg_8720" layout:species="amp_c" sboTerm="SBO:0000247">
            <layout:boundingBox>
              <layout:position layout:x="1.1173800760904945E4" layout:y="5700.175186157227" layout:z="0" />
              <layout:dimensions layout:depth="1" layout:height="20" layout:width="20" />
            </layout:boundingBox>
          </layout:speciesGlyph>
          <layout:speciesGlyph layout:id="sg_8721" layout:species="atp_c" sboTerm="SBO:0000247">
            <layout:boundingBox>
              <layout:position layout:x="1.1160920878092445E4" layout:y="5484.727920532227" layout:z="0" />
              <layout:dimensions layout:depth="1" layout:height="20" layout:width="20" />
            </layout:boundingBox>
          </layout:speciesGlyph>
          <layout:speciesGlyph layout:id="sg_8722" layout:species="cys__L_c" sboTerm="SBO:0000247">
            <layout:boundingBox>
              <layout:position layout:x="1.1217793762207031E4" layout:y="5410.342829386394" layout:z="0" />
              <layout:dimensions layout:depth="1" layout:height="30" layout:width="30" />
            </layout:boundingBox>
          </layout:speciesGlyph>
          <layout:speciesGlyph layout:id="sg_8723" layout:species="h_c" sboTerm="SBO:0000247">
            <layout:boundingBox>
              <layout:position layout:x="1.1173800760904945E4" layout:y="5659.028701782227" layout:z="0" />
              <layout:dimensions layout:depth="1" layout:height="20" layout:width="20" />
            </layout:boundingBox>
          </layout:speciesGlyph>
          <layout:speciesGlyph layout:id="sg_8724" layout:species="ppi_c" sboTerm="SBO:0000247">
            <layout:boundingBox>
              <layout:position layout:x="1.1173800760904945E4" layout:y="5614.241104125977" layout:z="0" />
              <layout:dimensions layout:depth="1" layout:height="20" layout:width="20" />
            </layout:boundingBox>
          </layout:speciesGlyph>
          <layout:speciesGlyph layout:id="sg_8728" layout:species="adp_c" sboTerm="SBO:0000247">
            <layout:boundingBox>
              <layout:position layout:x="1.0973556457519531E4" layout:y="5459.048233032227" layout:z="0" />
              <layout:dimensions layout:depth="1" layout:height="20" layout:width="20" />
            </layout:boundingBox>
          </layout:speciesGlyph>
          <layout:speciesGlyph layout:id="sg_8729" layout:species="atp_c" sboTerm="SBO:0000247">
            <layout:boundingBox>
              <layout:position layout:x="1.078107821316189E4" layout:y="5342.685928344727" layout:z="0" />
              <layout:dimensions layout:depth="1" layout:height="20" layout:width="20" />
            </layout:boundingBox>
          </layout:speciesGlyph>
          <layout:speciesGlyph layout:id="sg_8730" layout:species="h_c" sboTerm="SBO:0000247">
            <layout:boundingBox>
              <layout:position layout:x="1.0928927551269531E4" layout:y="5498.398330688477" layout:z="0" />
              <layout:dimensions layout:depth="1" layout:height="20" layout:width="20" />
            </layout:boundingBox>
          </layout:speciesGlyph>
          <layout:speciesGlyph layout:id="sg_8731" layout:species="pnto__R_c" sboTerm="SBO:0000247">
            <layout:boundingBox>
              <layout:position layout:x="1.0684450844093604E4" layout:y="5410.342829386394" layout:z="0" />
              <layout:dimensions layout:depth="1" layout:height="30" layout:width="30" />
            </layout:boundingBox>
          </layout:speciesGlyph>
          <layout:speciesGlyph layout:id="sg_8735" layout:species="_4pcys__R_c" sboTerm="SBO:0000247">
            <layout:boundingBox>
              <layout:position layout:x="1.0684450844093604E4" layout:y="5744.865127563477" layout:z="0" />
              <layout:dimensions layout:depth="1" layout:height="30" layout:width="30" />
            </layout:boundingBox>
          </layout:speciesGlyph>
          <layout:speciesGlyph layout:id="sg_8736" layout:species="adp_c" sboTerm="SBO:0000247">
            <layout:boundingBox>
              <layout:position layout:x="1.0871451495135268E4" layout:y="5820.938858032227" layout:z="0" />
              <layout:dimensions layout:depth="1" layout:height="20" layout:width="20" />
            </layout:boundingBox>
          </layout:speciesGlyph>
          <layout:speciesGlyph layout:id="sg_8737" layout:species="atp_c" sboTerm="SBO:0000247">
            <layout:boundingBox>
              <layout:position layout:x="1.077221200222439E4" layout:y="5685.733291625977" layout:z="0" />
              <layout:dimensions layout:depth="1" layout:height="20" layout:width="20" />
            </layout:boundingBox>
          </layout:speciesGlyph>
          <layout:speciesGlyph layout:id="sg_8738" layout:species="h_c" sboTerm="SBO:0000247">
            <layout:boundingBox>
              <layout:position layout:x="1.0923364617241754E4" layout:y="5786.896865844727" layout:z="0" />
              <layout:dimensions layout:depth="1" layout:height="20" layout:width="20" />
            </layout:boundingBox>
          </layout:speciesGlyph>
          <layout:speciesGlyph layout:id="sg_8739" layout:species="atp_c" sboTerm="SBO:0000247">
            <layout:boundingBox>
              <layout:position layout:x="1.1359211730957031E4" layout:y="6176.041397094727" layout:z="0" />
              <layout:dimensions layout:depth="1" layout:height="20" layout:width="20" />
            </layout:boundingBox>
          </layout:speciesGlyph>
          <layout:speciesGlyph layout:id="sg_8744" layout:species="adp_c" sboTerm="SBO:0000247">
            <layout:boundingBox>
              <layout:position layout:x="1.1159432922363281E4" layout:y="6191.595596313477" layout:z="0" />
              <layout:dimensions layout:depth="1" layout:height="20" layout:width="20" />
            </layout:boundingBox>
          </layout:speciesGlyph>
          <layout:speciesGlyph layout:id="sg_8745" layout:species="h_c" sboTerm="SBO:0000247">
            <layout:boundingBox>
              <layout:position layout:x="1.1122100891113281E4" layout:y="6152.929580688477" layout:z="0" />
              <layout:dimensions layout:depth="1" layout:height="20" layout:width="20" />
            </layout:boundingBox>
          </layout:speciesGlyph>
          <layout:speciesGlyph layout:id="sg_8746" layout:species="ptth__R_c" sboTerm="SBO:0000247">
            <layout:boundingBox>
              <layout:position layout:x="1.1409989074707031E4" layout:y="6054.074990844727" layout:z="0" />
              <layout:dimensions layout:depth="1" layout:height="30" layout:width="30" />
            </layout:boundingBox>
          </layout:speciesGlyph>
          <layout:speciesGlyph layout:id="sg_8766" layout:species="atp_c" sboTerm="SBO:0000247">
            <layout:boundingBox>
              <layout:position layout:x="5855.213195800781" layout:y="9170.574057459831" layout:z="0" />
              <layout:dimensions layout:depth="1" layout:height="20" layout:width="20" />
            </layout:boundingBox>
          </layout:speciesGlyph>
          <layout:speciesGlyph layout:id="sg_8770" layout:species="adp_c" sboTerm="SBO:0000247">
            <layout:boundingBox>
              <layout:position layout:x="5857.365051269531" layout:y="9032.332812190056" layout:z="0" />
              <layout:dimensions layout:depth="1" layout:height="20" layout:width="20" />
            </layout:boundingBox>
          </layout:speciesGlyph>
          <layout:speciesGlyph layout:id="sg_8771" layout:species="cys__L_c" sboTerm="SBO:0000247">
            <layout:boundingBox>
              <layout:position layout:x="5975.709791399286" layout:y="9403.569556007966" layout:z="0" />
              <layout:dimensions layout:depth="1" layout:height="30" layout:width="30" />
            </layout:boundingBox>
          </layout:speciesGlyph>
          <layout:speciesGlyph layout:id="sg_8773" layout:species="glu__L_c" sboTerm="SBO:0000247">
            <layout:boundingBox>
              <layout:position layout:x="6685.79546101888" layout:y="9254.891829665445" layout:z="0" />
              <layout:dimensions layout:depth="1" layout:height="30" layout:width="30" />
            </layout:boundingBox>
          </layout:speciesGlyph>
          <layout:speciesGlyph layout:id="sg_8774" layout:species="h_c" sboTerm="SBO:0000247">
            <layout:boundingBox>
              <layout:position layout:x="5913.992004394531" layout:y="8962.269568324089" layout:z="0" />
              <layout:dimensions layout:depth="1" layout:height="20" layout:width="20" />
            </layout:boundingBox>
          </layout:speciesGlyph>
          <layout:speciesGlyph layout:id="sg_8775" layout:species="pi_c" sboTerm="SBO:0000247">
            <layout:boundingBox>
              <layout:position layout:x="5885.423156738281" layout:y="8991.709929347038" layout:z="0" />
              <layout:dimensions layout:depth="1" layout:height="20" layout:width="20" />
            </layout:boundingBox>
          </layout:speciesGlyph>
          <layout:speciesGlyph layout:id="sg_8779" layout:species="h_c" sboTerm="SBO:0000247">
            <layout:boundingBox>
              <layout:position layout:x="5296.770812988279" layout:y="1.1190031113392972E4" layout:z="0" />
              <layout:dimensions layout:depth="1" layout:height="20" layout:width="20" />
            </layout:boundingBox>
          </layout:speciesGlyph>
          <layout:speciesGlyph layout:id="sg_8780" layout:species="nad_c" sboTerm="SBO:0000247">
            <layout:boundingBox>
              <layout:position layout:x="5189.359680175779" layout:y="1.1190031113392972E4" layout:z="0" />
              <layout:dimensions layout:depth="1" layout:height="20" layout:width="20" />
            </layout:boundingBox>
          </layout:speciesGlyph>
          <layout:speciesGlyph layout:id="sg_8781" layout:species="nadh_c" sboTerm="SBO:0000247">
            <layout:boundingBox>
              <layout:position layout:x="5360.134582519529" layout:y="1.1190031113392972E4" layout:z="0" />
              <layout:dimensions layout:depth="1" layout:height="20" layout:width="20" />
            </layout:boundingBox>
          </layout:speciesGlyph>
          <layout:speciesGlyph layout:id="sg_8782" layout:species="slac__L_c" sboTerm="SBO:0000247">
            <layout:boundingBox>
              <layout:position layout:x="5062.490306863672" layout:y="1.1104385462196296E4" layout:z="0" />
              <layout:dimensions layout:depth="1" layout:height="30" layout:width="30" />
            </layout:boundingBox>
          </layout:speciesGlyph>
          <layout:speciesGlyph layout:id="sg_8804" layout:species="glu__L_c" sboTerm="SBO:0000247">
            <layout:boundingBox>
              <layout:position layout:x="5873.117980957031" layout:y="9236.289839919351" layout:z="0" />
              <layout:dimensions layout:depth="1" layout:height="30" layout:width="30" />
            </layout:boundingBox>
          </layout:speciesGlyph>
          <layout:speciesGlyph layout:id="sg_8812" layout:species="gly_c" sboTerm="SBO:0000247">
            <layout:boundingBox>
              <layout:position layout:x="6032.707580566406" layout:y="8621.00557945147" layout:z="0" />
              <layout:dimensions layout:depth="1" layout:height="30" layout:width="30" />
            </layout:boundingBox>
          </layout:speciesGlyph>
          <layout:speciesGlyph layout:id="sg_8816" layout:species="glx_c" sboTerm="SBO:0000247">
            <layout:boundingBox>
              <layout:position layout:x="5668.395487467449" layout:y="8312.49889755249" layout:z="0" />
              <layout:dimensions layout:depth="1" layout:height="20" layout:width="20" />
            </layout:boundingBox>
          </layout:speciesGlyph>
          <layout:speciesGlyph layout:id="sg_8820" layout:species="dagthrd_c" sboTerm="SBO:0000247">
            <layout:boundingBox>
              <layout:position layout:x="5664.551737467449" layout:y="8521.605322742462" layout:z="0" />
              <layout:dimensions layout:depth="1" layout:height="30" layout:width="30" />
            </layout:boundingBox>
          </layout:speciesGlyph>
          <layout:speciesGlyph layout:id="sg_8821" layout:species="gly_c" sboTerm="SBO:0000247">
            <layout:boundingBox>
              <layout:position layout:x="5593.187940809463" layout:y="8453.634761810303" layout:z="0" />
              <layout:dimensions layout:depth="1" layout:height="20" layout:width="20" />
            </layout:boundingBox>
          </layout:speciesGlyph>
          <layout:speciesGlyph layout:id="sg_8832" layout:species="asp__L_c" sboTerm="SBO:0000247">
            <layout:boundingBox>
              <layout:position layout:x="5792.454650878906" layout:y="8615.981136322021" layout:z="0" />
              <layout:dimensions layout:depth="1" layout:height="20" layout:width="20" />
            </layout:boundingBox>
          </layout:speciesGlyph>
          <layout:speciesGlyph layout:id="sg_8834" layout:species="oaa_c" sboTerm="SBO:0000247">
            <layout:boundingBox>
              <layout:position layout:x="5924.577697753906" layout:y="8526.605322742462" layout:z="0" />
              <layout:dimensions layout:depth="1" layout:height="20" layout:width="20" />
            </layout:boundingBox>
          </layout:speciesGlyph>
          <layout:speciesGlyph layout:id="sg_8864" layout:species="gly_c" sboTerm="SBO:0000247">
            <layout:boundingBox>
              <layout:position layout:x="6902.544562967416" layout:y="9311.764876540445" layout:z="0" />
              <layout:dimensions layout:depth="1" layout:height="30" layout:width="30" />
            </layout:boundingBox>
          </layout:speciesGlyph>
          <layout:speciesGlyph layout:id="sg_8865" layout:species="h2o_c" sboTerm="SBO:0000247">
            <layout:boundingBox>
              <layout:position layout:x="7011.753059061166" layout:y="9019.50351108629" layout:z="0" />
              <layout:dimensions layout:depth="1" layout:height="20" layout:width="20" />
            </layout:boundingBox>
          </layout:speciesGlyph>
          <layout:speciesGlyph layout:id="sg_8900" layout:species="_5oxpro_c" sboTerm="SBO:0000247">
            <layout:boundingBox>
              <layout:position layout:x="6254.178453859844" layout:y="9031.408656969814" layout:z="0" />
              <layout:dimensions layout:depth="1" layout:height="30" layout:width="30" />
            </layout:boundingBox>
          </layout:speciesGlyph>
          <layout:speciesGlyph layout:id="sg_8915" layout:species="gthrd_c" sboTerm="SBO:0000247">
            <layout:boundingBox>
              <layout:position layout:x="2.340567657470703E4" layout:y="6207.911926269531" layout:z="0" />
              <layout:dimensions layout:depth="1" layout:height="20" layout:width="20" />
            </layout:boundingBox>
          </layout:speciesGlyph>
          <layout:speciesGlyph layout:id="sg_8919" layout:species="gthox_c" sboTerm="SBO:0000247">
            <layout:boundingBox>
              <layout:position layout:x="2.361567657470703E4" layout:y="6207.911926269531" layout:z="0" />
              <layout:dimensions layout:depth="1" layout:height="20" layout:width="20" />
            </layout:boundingBox>
          </layout:speciesGlyph>
          <layout:speciesGlyph layout:id="sg_8920" layout:species="insulinox_c" sboTerm="SBO:0000247">
            <layout:boundingBox>
              <layout:position layout:x="2.333067657470703E4" layout:y="6122.911926269531" layout:z="0" />
              <layout:dimensions layout:depth="1" layout:height="30" layout:width="30" />
            </layout:boundingBox>
          </layout:speciesGlyph>
          <layout:speciesGlyph layout:id="sg_8921" layout:species="insulinrd_c" sboTerm="SBO:0000247">
            <layout:boundingBox>
              <layout:position layout:x="2.368067657470703E4" layout:y="6122.911926269531" layout:z="0" />
              <layout:dimensions layout:depth="1" layout:height="30" layout:width="30" />
            </layout:boundingBox>
          </layout:speciesGlyph>
          <layout:speciesGlyph layout:id="sg_8935" layout:species="PPP2CA_leumeo_c" sboTerm="SBO:0000247">
            <layout:boundingBox>
              <layout:position layout:x="2.2826938293457024E4" layout:y="3990.400085449208" layout:z="0" />
              <layout:dimensions layout:depth="1" layout:height="30" layout:width="30" />
            </layout:boundingBox>
          </layout:speciesGlyph>
          <layout:speciesGlyph layout:id="sg_8940" layout:species="h2o_c" sboTerm="SBO:0000247">
            <layout:boundingBox>
              <layout:position layout:x="2.268271954345703E4" layout:y="3926.2044067382812" layout:z="0" />
              <layout:dimensions layout:depth="1" layout:height="20" layout:width="20" />
            </layout:boundingBox>
          </layout:speciesGlyph>
          <layout:speciesGlyph layout:id="sg_8941" layout:species="h_c" sboTerm="SBO:0000247">
            <layout:boundingBox>
              <layout:position layout:x="2.252887579345703E4" layout:y="3926.2044067382812" layout:z="0" />
              <layout:dimensions layout:depth="1" layout:height="20" layout:width="20" />
            </layout:boundingBox>
          </layout:speciesGlyph>
          <layout:speciesGlyph layout:id="sg_8947" layout:species="ahcys__L_c" sboTerm="SBO:0000247">
            <layout:boundingBox>
              <layout:position layout:x="2.273657891845704E4" layout:y="4134.839416503904" layout:z="0" />
              <layout:dimensions layout:depth="1" layout:height="20" layout:width="20" />
            </layout:boundingBox>
          </layout:speciesGlyph>
          <layout:speciesGlyph layout:id="sg_8948" layout:species="amet__L_c" sboTerm="SBO:0000247">
            <layout:boundingBox>
              <layout:position layout:x="2.250370977783204E4" layout:y="4200.800354003904" layout:z="0" />
              <layout:dimensions layout:depth="1" layout:height="20" layout:width="20" />
            </layout:boundingBox>
          </layout:speciesGlyph>
          <layout:speciesGlyph layout:id="sg_8956" layout:species="protein_laccys_c" sboTerm="SBO:0000247">
            <layout:boundingBox>
              <layout:position layout:x="1.9763999751790365E4" layout:y="5183.863193088107" layout:z="0" />
              <layout:dimensions layout:depth="1" layout:height="30" layout:width="30" />
            </layout:boundingBox>
          </layout:speciesGlyph>
          <layout:speciesGlyph layout:id="sg_9045" layout:species="h2o_c" sboTerm="SBO:0000247">
            <layout:boundingBox>
              <layout:position layout:x="2.079190460205078E4" layout:y="5276.320956759982" layout:z="0" />
              <layout:dimensions layout:depth="1" layout:height="20" layout:width="20" />
            </layout:boundingBox>
          </layout:speciesGlyph>
          <layout:speciesGlyph layout:id="sg_9049" layout:species="h_c" sboTerm="SBO:0000247">
            <layout:boundingBox>
              <layout:position layout:x="2.071809259033203E4" layout:y="5523.343831380207" layout:z="0" />
              <layout:dimensions layout:depth="1" layout:height="20" layout:width="20" />
            </layout:boundingBox>
          </layout:speciesGlyph>
          <layout:speciesGlyph layout:id="sg_9050" layout:species="lac__L_c" sboTerm="SBO:0000247">
            <layout:boundingBox>
              <layout:position layout:x="2.078690460205078E4" layout:y="5723.730936686197" layout:z="0" />
              <layout:dimensions layout:depth="1" layout:height="30" layout:width="30" />
            </layout:boundingBox>
          </layout:speciesGlyph>
          <layout:speciesGlyph layout:id="sg_9051" layout:species="protein_laclys_c" sboTerm="SBO:0000247">
            <layout:boundingBox>
              <layout:position layout:x="2.08854233194987E4" layout:y="5213.075107150607" layout:z="0" />
              <layout:dimensions layout:depth="1" layout:height="30" layout:width="30" />
            </layout:boundingBox>
          </layout:speciesGlyph>
          <layout:speciesGlyph layout:id="sg_9052" layout:species="protein_lys__L_c" sboTerm="SBO:0000247">
            <layout:boundingBox>
              <layout:position layout:x="2.08854233194987E4" layout:y="5581.197991265191" layout:z="0" />
              <layout:dimensions layout:depth="1" layout:height="30" layout:width="30" />
            </layout:boundingBox>
          </layout:speciesGlyph>
          <layout:speciesGlyph layout:id="sg_9053" layout:species="h2o_c" sboTerm="SBO:0000247">
            <layout:boundingBox>
              <layout:position layout:x="2.098876446533203E4" layout:y="5276.320956759982" layout:z="0" />
              <layout:dimensions layout:depth="1" layout:height="20" layout:width="20" />
            </layout:boundingBox>
          </layout:speciesGlyph>
          <layout:speciesGlyph layout:id="sg_9057" layout:species="h_c" sboTerm="SBO:0000247">
            <layout:boundingBox>
              <layout:position layout:x="2.105394219970703E4" layout:y="5523.343831380207" layout:z="0" />
              <layout:dimensions layout:depth="1" layout:height="20" layout:width="20" />
            </layout:boundingBox>
          </layout:speciesGlyph>
          <layout:speciesGlyph layout:id="sg_9058" layout:species="lac__D_c" sboTerm="SBO:0000247">
            <layout:boundingBox>
              <layout:position layout:x="2.098077032470703E4" layout:y="5723.730936686197" layout:z="0" />
              <layout:dimensions layout:depth="1" layout:height="30" layout:width="30" />
            </layout:boundingBox>
          </layout:speciesGlyph>
          <layout:speciesGlyph layout:id="sg_9095" layout:species="h2o_c" sboTerm="SBO:0000247">
            <layout:boundingBox>
              <layout:position layout:x="1.9678279357910156E4" layout:y="5247.109042697482" layout:z="0" />
              <layout:dimensions layout:depth="1" layout:height="20" layout:width="20" />
            </layout:boundingBox>
          </layout:speciesGlyph>
          <layout:speciesGlyph layout:id="sg_9096" layout:species="h_c" sboTerm="SBO:0000247">
            <layout:boundingBox>
              <layout:position layout:x="1.960731134033203E4" layout:y="5504.030090332031" layout:z="0" />
              <layout:dimensions layout:depth="1" layout:height="20" layout:width="20" />
            </layout:boundingBox>
          </layout:speciesGlyph>
          <layout:speciesGlyph layout:id="sg_9097" layout:species="lac__L_c" sboTerm="SBO:0000247">
            <layout:boundingBox>
              <layout:position layout:x="1.9674775451660156E4" layout:y="5693.437561035156" layout:z="0" />
              <layout:dimensions layout:depth="1" layout:height="30" layout:width="30" />
            </layout:boundingBox>
          </layout:speciesGlyph>
          <layout:speciesGlyph layout:id="sg_9098" layout:species="protein_cys__L_c" sboTerm="SBO:0000247">
            <layout:boundingBox>
              <layout:position layout:x="1.9763999751790365E4" layout:y="5551.986077202691" layout:z="0" />
              <layout:dimensions layout:depth="1" layout:height="30" layout:width="30" />
            </layout:boundingBox>
          </layout:speciesGlyph>
          <layout:speciesGlyph layout:id="sg_9099" layout:species="h2o_c" sboTerm="SBO:0000247">
            <layout:boundingBox>
              <layout:position layout:x="1.9873295324707033E4" layout:y="5247.109042697482" layout:z="0" />
              <layout:dimensions layout:depth="1" layout:height="20" layout:width="20" />
            </layout:boundingBox>
          </layout:speciesGlyph>
          <layout:speciesGlyph layout:id="sg_9103" layout:species="h_c" sboTerm="SBO:0000247">
            <layout:boundingBox>
              <layout:position layout:x="1.994218243408203E4" layout:y="5516.962219238281" layout:z="0" />
              <layout:dimensions layout:depth="1" layout:height="20" layout:width="20" />
            </layout:boundingBox>
          </layout:speciesGlyph>
          <layout:speciesGlyph layout:id="sg_9104" layout:species="lac__D_c" sboTerm="SBO:0000247">
            <layout:boundingBox>
              <layout:position layout:x="1.9869791418457033E4" layout:y="5693.437561035156" layout:z="0" />
              <layout:dimensions layout:depth="1" layout:height="30" layout:width="30" />
            </layout:boundingBox>
          </layout:speciesGlyph>
          <layout:speciesGlyph layout:id="sg_9110" layout:species="mthgxl_c" sboTerm="SBO:0000247">
            <layout:boundingBox>
              <layout:position layout:x="2.032683515760634E4" layout:y="4856.957058376736" layout:z="0" />
              <layout:dimensions layout:depth="1" layout:height="30" layout:width="30" />
            </layout:boundingBox>
          </layout:speciesGlyph>
          <layout:speciesGlyph layout:id="sg_9111" layout:species="protein_cys__L_c" sboTerm="SBO:0000247">
            <layout:boundingBox>
              <layout:position layout:x="1.9763999751790365E4" layout:y="4955.8235134548595" layout:z="0" />
              <layout:dimensions layout:depth="1" layout:height="30" layout:width="30" />
            </layout:boundingBox>
          </layout:speciesGlyph>
          <layout:speciesGlyph layout:id="sg_9116" layout:species="protein_arg__L_c" sboTerm="SBO:0000247">
            <layout:boundingBox>
              <layout:position layout:x="2.0426033605957033E4" layout:y="4955.8235134548595" layout:z="0" />
              <layout:dimensions layout:depth="1" layout:height="30" layout:width="30" />
            </layout:boundingBox>
          </layout:speciesGlyph>
          <layout:speciesGlyph layout:id="sg_9117" layout:species="protein_lacarg_c" sboTerm="SBO:0000247">
            <layout:boundingBox>
              <layout:position layout:x="2.032683515760634E4" layout:y="5205.975986056857" layout:z="0" />
              <layout:dimensions layout:depth="1" layout:height="30" layout:width="30" />
            </layout:boundingBox>
          </layout:speciesGlyph>
          <layout:speciesGlyph layout:id="sg_9118" layout:species="h2o_c" sboTerm="SBO:0000247">
            <layout:boundingBox>
              <layout:position layout:x="2.022727130126953E4" layout:y="5269.221835666232" layout:z="0" />
              <layout:dimensions layout:depth="1" layout:height="20" layout:width="20" />
            </layout:boundingBox>
          </layout:speciesGlyph>
          <layout:speciesGlyph layout:id="sg_9122" layout:species="h_c" sboTerm="SBO:0000247">
            <layout:boundingBox>
              <layout:position layout:x="2.016595782470703E4" layout:y="5516.244710286457" layout:z="0" />
              <layout:dimensions layout:depth="1" layout:height="20" layout:width="20" />
            </layout:boundingBox>
          </layout:speciesGlyph>
          <layout:speciesGlyph layout:id="sg_9123" layout:species="lac__L_c" sboTerm="SBO:0000247">
            <layout:boundingBox>
              <layout:position layout:x="2.022227130126953E4" layout:y="5724.530090332031" layout:z="0" />
              <layout:dimensions layout:depth="1" layout:height="30" layout:width="30" />
            </layout:boundingBox>
          </layout:speciesGlyph>
          <layout:speciesGlyph layout:id="sg_9124" layout:species="protein_arg__L_c" sboTerm="SBO:0000247">
            <layout:boundingBox>
              <layout:position layout:x="2.032683515760634E4" layout:y="5574.098870171441" layout:z="0" />
              <layout:dimensions layout:depth="1" layout:height="30" layout:width="30" />
            </layout:boundingBox>
          </layout:speciesGlyph>
          <layout:speciesGlyph layout:id="sg_9126" layout:species="h2o_c" sboTerm="SBO:0000247">
            <layout:boundingBox>
              <layout:position layout:x="2.0431033605957033E4" layout:y="5269.221835666232" layout:z="0" />
              <layout:dimensions layout:depth="1" layout:height="20" layout:width="20" />
            </layout:boundingBox>
          </layout:speciesGlyph>
          <layout:speciesGlyph layout:id="sg_9130" layout:species="h_c" sboTerm="SBO:0000247">
            <layout:boundingBox>
              <layout:position layout:x="2.049452423095703E4" layout:y="5516.244710286457" layout:z="0" />
              <layout:dimensions layout:depth="1" layout:height="20" layout:width="20" />
            </layout:boundingBox>
          </layout:speciesGlyph>
          <layout:speciesGlyph layout:id="sg_9131" layout:species="lac__D_c" sboTerm="SBO:0000247">
            <layout:boundingBox>
              <layout:position layout:x="2.0426033605957033E4" layout:y="5724.530090332031" layout:z="0" />
              <layout:dimensions layout:depth="1" layout:height="30" layout:width="30" />
            </layout:boundingBox>
          </layout:speciesGlyph>
          <layout:speciesGlyph layout:id="sg_9138" layout:species="protein_lys__L_c" sboTerm="SBO:0000247">
            <layout:boundingBox>
              <layout:position layout:x="2.08854233194987E4" layout:y="4955.8235134548595" layout:z="0" />
              <layout:dimensions layout:depth="1" layout:height="30" layout:width="30" />
            </layout:boundingBox>
          </layout:speciesGlyph>
          <layout:speciesGlyph layout:id="sg_9213" layout:species="protein_thr__L_c" sboTerm="SBO:0000247">
            <layout:boundingBox>
              <layout:position layout:x="1.9869999728116123E4" layout:y="4215.154968261719" layout:z="0" />
              <layout:dimensions layout:depth="1" layout:height="30" layout:width="30" />
            </layout:boundingBox>
          </layout:speciesGlyph>
          <layout:speciesGlyph layout:id="sg_9217" layout:species="h_c" sboTerm="SBO:0000247">
            <layout:boundingBox>
              <layout:position layout:x="1.993815509033203E4" layout:y="4412.643005371094" layout:z="0" />
              <layout:dimensions layout:depth="1" layout:height="20" layout:width="20" />
            </layout:boundingBox>
          </layout:speciesGlyph>
          <layout:speciesGlyph layout:id="sg_9218" layout:species="protein_thrTnAg_c" sboTerm="SBO:0000247">
            <layout:boundingBox>
              <layout:position layout:x="1.9869999728116123E4" layout:y="4455.898010253906" layout:z="0" />
              <layout:dimensions layout:depth="1" layout:height="30" layout:width="30" />
            </layout:boundingBox>
          </layout:speciesGlyph>
          <layout:speciesGlyph layout:id="sg_9219" layout:species="udp_c" sboTerm="SBO:0000247">
            <layout:boundingBox>
              <layout:position layout:x="1.981326544189453E4" layout:y="4412.643005371094" layout:z="0" />
              <layout:dimensions layout:depth="1" layout:height="20" layout:width="20" />
            </layout:boundingBox>
          </layout:speciesGlyph>
          <layout:speciesGlyph layout:id="sg_9220" layout:species="udpacgal_c" sboTerm="SBO:0000247">
            <layout:boundingBox>
              <layout:position layout:x="1.981326544189453E4" layout:y="4253.473083496094" layout:z="0" />
              <layout:dimensions layout:depth="1" layout:height="20" layout:width="20" />
            </layout:boundingBox>
          </layout:speciesGlyph>
          <layout:speciesGlyph layout:id="sg_9224" layout:species="h_c" sboTerm="SBO:0000247">
            <layout:boundingBox>
              <layout:position layout:x="1.993815509033203E4" layout:y="4660.457824707031" layout:z="0" />
              <layout:dimensions layout:depth="1" layout:height="20" layout:width="20" />
            </layout:boundingBox>
          </layout:speciesGlyph>
          <layout:speciesGlyph layout:id="sg_9225" layout:species="protein_thrTAg_c" sboTerm="SBO:0000247">
            <layout:boundingBox>
              <layout:position layout:x="1.9869999728116123E4" layout:y="4705.285461425781" layout:z="0" />
              <layout:dimensions layout:depth="1" layout:height="30" layout:width="30" />
            </layout:boundingBox>
          </layout:speciesGlyph>
          <layout:speciesGlyph layout:id="sg_9226" layout:species="udp_c" sboTerm="SBO:0000247">
            <layout:boundingBox>
              <layout:position layout:x="1.981326544189453E4" layout:y="4660.457824707031" layout:z="0" />
              <layout:dimensions layout:depth="1" layout:height="20" layout:width="20" />
            </layout:boundingBox>
          </layout:speciesGlyph>
          <layout:speciesGlyph layout:id="sg_9227" layout:species="udpgal_c" sboTerm="SBO:0000247">
            <layout:boundingBox>
              <layout:position layout:x="1.981326544189453E4" layout:y="4503.908630371094" layout:z="0" />
              <layout:dimensions layout:depth="1" layout:height="20" layout:width="20" />
            </layout:boundingBox>
          </layout:speciesGlyph>
          <layout:speciesGlyph layout:id="sg_9275" layout:species="protein_thr__L_c" sboTerm="SBO:0000247">
            <layout:boundingBox>
              <layout:position layout:x="1.9869999728116123E4" layout:y="4120.208312988281" layout:z="0" />
              <layout:dimensions layout:depth="1" layout:height="30" layout:width="30" />
            </layout:boundingBox>
          </layout:speciesGlyph>
          <layout:speciesGlyph layout:id="sg_9279" layout:species="h_c" sboTerm="SBO:0000247">
            <layout:boundingBox>
              <layout:position layout:x="1.980988360595703E4" layout:y="4049.8341674804688" layout:z="0" />
              <layout:dimensions layout:depth="1" layout:height="20" layout:width="20" />
            </layout:boundingBox>
          </layout:speciesGlyph>
          <layout:speciesGlyph layout:id="sg_9280" layout:species="protein_thr3oacgam_c" sboTerm="SBO:0000247">
            <layout:boundingBox>
              <layout:position layout:x="1.9869999728116123E4" layout:y="3984.2217407226562" layout:z="0" />
              <layout:dimensions layout:depth="1" layout:height="30" layout:width="30" />
            </layout:boundingBox>
          </layout:speciesGlyph>
          <layout:speciesGlyph layout:id="sg_9281" layout:species="uacgam_c" sboTerm="SBO:0000247">
            <layout:boundingBox>
              <layout:position layout:x="1.951909649658203E4" layout:y="3984.2217407226562" layout:z="0" />
              <layout:dimensions layout:depth="1" layout:height="30" layout:width="30" />
            </layout:boundingBox>
          </layout:speciesGlyph>
          <layout:speciesGlyph layout:id="sg_9282" layout:species="udp_c" sboTerm="SBO:0000247">
            <layout:boundingBox>
              <layout:position layout:x="1.975634259033203E4" layout:y="4049.8341674804688" layout:z="0" />
              <layout:dimensions layout:depth="1" layout:height="20" layout:width="20" />
            </layout:boundingBox>
          </layout:speciesGlyph>
          <layout:speciesGlyph layout:id="sg_9286" layout:species="acgam_c" sboTerm="SBO:0000247">
            <layout:boundingBox>
              <layout:position layout:x="2.022013555908203E4" layout:y="3984.2217407226562" layout:z="0" />
              <layout:dimensions layout:depth="1" layout:height="30" layout:width="30" />
            </layout:boundingBox>
          </layout:speciesGlyph>
          <layout:speciesGlyph layout:id="sg_9287" layout:species="h2o_c" sboTerm="SBO:0000247">
            <layout:boundingBox>
              <layout:position layout:x="2.000500177001953E4" layout:y="4049.8341674804688" layout:z="0" />
              <layout:dimensions layout:depth="1" layout:height="20" layout:width="20" />
            </layout:boundingBox>
          </layout:speciesGlyph>
          <layout:speciesGlyph layout:id="sg_9289" layout:species="protein_ser__L_c" sboTerm="SBO:0000247">
            <layout:boundingBox>
              <layout:position layout:x="2.0748739784934303E4" layout:y="4215.154968261719" layout:z="0" />
              <layout:dimensions layout:depth="1" layout:height="30" layout:width="30" />
            </layout:boundingBox>
          </layout:speciesGlyph>
          <layout:speciesGlyph layout:id="sg_9293" layout:species="h_c" sboTerm="SBO:0000247">
            <layout:boundingBox>
              <layout:position layout:x="2.081616094970703E4" layout:y="4412.643005371094" layout:z="0" />
              <layout:dimensions layout:depth="1" layout:height="20" layout:width="20" />
            </layout:boundingBox>
          </layout:speciesGlyph>
          <layout:speciesGlyph layout:id="sg_9294" layout:species="protein_serTnAg_c" sboTerm="SBO:0000247">
            <layout:boundingBox>
              <layout:position layout:x="2.0748739784934303E4" layout:y="4454.321105957031" layout:z="0" />
              <layout:dimensions layout:depth="1" layout:height="30" layout:width="30" />
            </layout:boundingBox>
          </layout:speciesGlyph>
          <layout:speciesGlyph layout:id="sg_9295" layout:species="udp_c" sboTerm="SBO:0000247">
            <layout:boundingBox>
              <layout:position layout:x="2.069156231689453E4" layout:y="4412.643005371094" layout:z="0" />
              <layout:dimensions layout:depth="1" layout:height="20" layout:width="20" />
            </layout:boundingBox>
          </layout:speciesGlyph>
          <layout:speciesGlyph layout:id="sg_9296" layout:species="udpacgal_c" sboTerm="SBO:0000247">
            <layout:boundingBox>
              <layout:position layout:x="2.069156231689453E4" layout:y="4253.473083496094" layout:z="0" />
              <layout:dimensions layout:depth="1" layout:height="20" layout:width="20" />
            </layout:boundingBox>
          </layout:speciesGlyph>
          <layout:speciesGlyph layout:id="sg_9300" layout:species="h_c" sboTerm="SBO:0000247">
            <layout:boundingBox>
              <layout:position layout:x="2.081616094970703E4" layout:y="4660.457824707031" layout:z="0" />
              <layout:dimensions layout:depth="1" layout:height="20" layout:width="20" />
            </layout:boundingBox>
          </layout:speciesGlyph>
          <layout:speciesGlyph layout:id="sg_9301" layout:species="protein_serTAg_c" sboTerm="SBO:0000247">
            <layout:boundingBox>
              <layout:position layout:x="2.0748739784934303E4" layout:y="4703.708557128906" layout:z="0" />
              <layout:dimensions layout:depth="1" layout:height="30" layout:width="30" />
            </layout:boundingBox>
          </layout:speciesGlyph>
          <layout:speciesGlyph layout:id="sg_9302" layout:species="udp_c" sboTerm="SBO:0000247">
            <layout:boundingBox>
              <layout:position layout:x="2.069156231689453E4" layout:y="4660.457824707031" layout:z="0" />
              <layout:dimensions layout:depth="1" layout:height="20" layout:width="20" />
            </layout:boundingBox>
          </layout:speciesGlyph>
          <layout:speciesGlyph layout:id="sg_9303" layout:species="udpgal_c" sboTerm="SBO:0000247">
            <layout:boundingBox>
              <layout:position layout:x="2.069156231689453E4" layout:y="4503.908630371094" layout:z="0" />
              <layout:dimensions layout:depth="1" layout:height="20" layout:width="20" />
            </layout:boundingBox>
          </layout:speciesGlyph>
          <layout:speciesGlyph layout:id="sg_9304" layout:species="protein_ser__L_c" sboTerm="SBO:0000247">
            <layout:boundingBox>
              <layout:position layout:x="2.0748739784934303E4" layout:y="4120.208312988281" layout:z="0" />
              <layout:dimensions layout:depth="1" layout:height="30" layout:width="30" />
            </layout:boundingBox>
          </layout:speciesGlyph>
          <layout:speciesGlyph layout:id="sg_9308" layout:species="h_c" sboTerm="SBO:0000247">
            <layout:boundingBox>
              <layout:position layout:x="2.069061798095703E4" layout:y="4049.8341674804688" layout:z="0" />
              <layout:dimensions layout:depth="1" layout:height="20" layout:width="20" />
            </layout:boundingBox>
          </layout:speciesGlyph>
          <layout:speciesGlyph layout:id="sg_9309" layout:species="protein_ser3oacgam_c" sboTerm="SBO:0000247">
            <layout:boundingBox>
              <layout:position layout:x="2.0748739784934303E4" layout:y="3984.2217407226562" layout:z="0" />
              <layout:dimensions layout:depth="1" layout:height="30" layout:width="30" />
            </layout:boundingBox>
          </layout:speciesGlyph>
          <layout:speciesGlyph layout:id="sg_9310" layout:species="uacgam_c" sboTerm="SBO:0000247">
            <layout:boundingBox>
              <layout:position layout:x="2.039983087158203E4" layout:y="3984.2217407226562" layout:z="0" />
              <layout:dimensions layout:depth="1" layout:height="30" layout:width="30" />
            </layout:boundingBox>
          </layout:speciesGlyph>
          <layout:speciesGlyph layout:id="sg_9311" layout:species="udp_c" sboTerm="SBO:0000247">
            <layout:boundingBox>
              <layout:position layout:x="2.063707696533203E4" layout:y="4049.8341674804688" layout:z="0" />
              <layout:dimensions layout:depth="1" layout:height="20" layout:width="20" />
            </layout:boundingBox>
          </layout:speciesGlyph>
          <layout:speciesGlyph layout:id="sg_9315" layout:species="acgam_c" sboTerm="SBO:0000247">
            <layout:boundingBox>
              <layout:position layout:x="2.109879180908203E4" layout:y="3984.2217407226562" layout:z="0" />
              <layout:dimensions layout:depth="1" layout:height="30" layout:width="30" />
            </layout:boundingBox>
          </layout:speciesGlyph>
          <layout:speciesGlyph layout:id="sg_9316" layout:species="h2o_c" sboTerm="SBO:0000247">
            <layout:boundingBox>
              <layout:position layout:x="2.088257989501953E4" layout:y="4052.9909057617188" layout:z="0" />
              <layout:dimensions layout:depth="1" layout:height="20" layout:width="20" />
            </layout:boundingBox>
          </layout:speciesGlyph>
          <layout:speciesGlyph layout:id="sg_9362" layout:species="nad_c" sboTerm="SBO:0000247">
            <layout:boundingBox>
              <layout:position layout:x="1.848137286376953E4" layout:y="3447.2827758789062" layout:z="0" />
              <layout:dimensions layout:depth="1" layout:height="30" layout:width="30" />
            </layout:boundingBox>
          </layout:speciesGlyph>
          <layout:speciesGlyph layout:id="sg_9366" layout:species="h_c" sboTerm="SBO:0000247">
            <layout:boundingBox>
              <layout:position layout:x="1.880630059814453E4" layout:y="3631.0215454101562" layout:z="0" />
              <layout:dimensions layout:depth="1" layout:height="20" layout:width="20" />
            </layout:boundingBox>
          </layout:speciesGlyph>
          <layout:speciesGlyph layout:id="sg_9367" layout:species="ncam_c" sboTerm="SBO:0000247">
            <layout:boundingBox>
              <layout:position layout:x="1.890395880126953E4" layout:y="3573.6763305664062" layout:z="0" />
              <layout:dimensions layout:depth="1" layout:height="30" layout:width="30" />
            </layout:boundingBox>
          </layout:speciesGlyph>
          <layout:speciesGlyph layout:id="sg_9368" layout:species="protein_cys__L_c" sboTerm="SBO:0000247">
            <layout:boundingBox>
              <layout:position layout:x="1.845117852783203E4" layout:y="3572.6289672851562" layout:z="0" />
              <layout:dimensions layout:depth="1" layout:height="30" layout:width="30" />
            </layout:boundingBox>
          </layout:speciesGlyph>
          <layout:speciesGlyph layout:id="sg_9369" layout:species="protein_sadpribcys_c" sboTerm="SBO:0000247">
[truncated: 18,112,397 more chars]
