# Supplementary material for: RBC-GEM: A genome-scale metabolic model for systems biology of the human red blood cell
Source: PLoS Comput Biol. 2025 Mar 12;21(3):e1012109. doi: 10.1371/journal.pcbi.1012109 (PMC11925312; doi:10.1371/journal.pcbi.1012109)
Supplement: S5 File — A table of contents containing the table titles and legends is included on the first sheet. (XLSX) [file pcbi.1012109.s007.xlsx]

## Sheet: Table of Contents
Sheet Name	Title	Legend
Table A	Computed metabolite connectivities.	The metabolite connectivity is defined as the sum of reactions in which a metabolite participates in. Pseudoreactions are excluded from calculations. Calculations were made with and without regards to compartment boundaries. No modifications were made to RBC-GEM reactions.
Table B	Computed gene connectivities.	The gene connectivity is defined as the number of reactions associated with the protein-encoding gene.
Table C	Metabolites and substrate-product motifs removed for connectivity calculations.	Metabolites and substrate-product mofits were removed prior to connectivity calculations provided in Table D and E.
Table D	Computed metabolite connectivities after prior removal of metabolites and substrate-product motifs.	The metabolite connectivity is defined as the sum of reactions in which a metabolite participates in. Pseudoreactions are excluded from calculations. Calculations were made with and without regards to compartment boundaries. Metabolites and substrate-product mofits that were removed are provided in Table C.
Table E	Computed metabolite connectivities of the intracellular network after prior removal of metabolites, substrate-product motifs, and transport reactions.	The metabolite connectivity is defined as the sum of reactions in which a metabolite participates in. Pseudoreactions and transport reactions are excluded from calculations. Metabolites and substrate-product mofits that were removed are provided in Table C.

## Sheet: Table A
	total		cytosol		extracellular space
metabolites	absolute	relative	absolute	relative	absolute	relative
h	1035	0.0870699	974	0.0954154	61	0.0363311
h2o	811	0.0682258	783	0.0767045	28	0.0166766
na1	326	0.0274249	163	0.0159679	163	0.0970816
atp	311	0.026163	308	0.0301724	3	0.00178678
coa	278	0.0233869	278	0.0272335	0	0
pi	241	0.0202742	229	0.0224334	12	0.00714711
nadp	210	0.0176664	208	0.0203762	2	0.00119119
nadph	209	0.0175822	209	0.0204741	0	0
adp	204	0.0171616	201	0.0196904	3	0.00178678
ppi	148	0.0124506	147	0.0144005	1	0.000595593
amp	125	0.0105157	123	0.0120494	2	0.00119119
nad	122	0.0102633	119	0.0116575	3	0.00178678
nadh	117	0.00984269	117	0.0114616	0	0
crn	117	0.00984269	115	0.0112657	2	0.00119119
o2	111	0.00933793	106	0.010384	5	0.00297796
gthrd	101	0.00849668	93	0.0091105	8	0.00476474
ala__L	86	0.00723479	46	0.00450627	40	0.0238237
ser__L	78	0.00656179	43	0.00421238	35	0.0208457
cys__L	76	0.00639354	46	0.00450627	30	0.0178678
gln__L	74	0.00622529	42	0.00411442	32	0.019059
thr__L	71	0.00597291	37	0.00362461	34	0.0202501
cl	71	0.00597291	35	0.00342868	36	0.0214413
h2o2	70	0.00588879	64	0.00626959	6	0.00357356
gly	69	0.00580466	44	0.00431034	25	0.0148898
asn__L	66	0.00555228	34	0.00333072	32	0.019059
pro__L	60	0.00504753	36	0.00352665	24	0.0142942
leu__L	59	0.00496341	36	0.00352665	23	0.0136986
phe__L	57	0.00479515	34	0.00333072	23	0.0136986
arg__L	56	0.00471103	32	0.0031348	24	0.0142942
avite1r	54	0.00454278	54	0.00528997	0	0
met__L	53	0.00445865	31	0.00303683	22	0.013103
tyr__L	52	0.00437453	30	0.00293887	22	0.013103
lys__L	50	0.00420628	26	0.00254702	24	0.0142942
val__L	50	0.00420628	27	0.00264498	23	0.0136986
orn__L	49	0.00412215	26	0.00254702	23	0.0136986
trp__L	48	0.00403802	25	0.00244906	23	0.0136986
mmarg__L	46	0.00386977	23	0.00225313	23	0.0136986
admarg__L	46	0.00386977	23	0.00225313	23	0.0136986
ile__L	45	0.00378565	23	0.00225313	22	0.013103
citr__L	45	0.00378565	23	0.00225313	22	0.013103
gthox	45	0.00378565	44	0.00431034	1	0.000595593
co2	44	0.00370152	42	0.00411442	2	0.00119119
nh4	43	0.0036174	39	0.00382053	4	0.00238237
o2s	42	0.00353327	36	0.00352665	6	0.00357356
ac	37	0.00311264	25	0.00244906	12	0.00714711
pyr	37	0.00311264	25	0.00244906	12	0.00714711
hcys__L	32	0.00269202	19	0.00186129	13	0.0077427
lac__L	32	0.00269202	20	0.00195925	12	0.00714711
amet__L	31	0.00260789	31	0.00303683	0	0
hser__L	31	0.00260789	16	0.0015674	15	0.00893389
glu__L	31	0.00260789	28	0.00274295	3	0.00178678
his__L	30	0.00252377	16	0.0015674	14	0.0083383
ahcys__L	30	0.00252377	30	0.00293887	0	0
avite1	29	0.00243964	29	0.00284091	0	0
glyclt	28	0.00235551	16	0.0015674	12	0.00714711
udp	27	0.00227139	27	0.00264498	0	0
ppa	27	0.00227139	15	0.00146944	12	0.00714711
but	26	0.00218726	14	0.00137147	12	0.00714711
lac__D	26	0.00218726	15	0.00146944	11	0.00655152
avite1qn	25	0.00210314	25	0.00244906	0	0
2obut	25	0.00210314	14	0.00137147	11	0.00655152
5oxpro	25	0.00210314	14	0.00137147	11	0.00655152
acac	24	0.00201901	13	0.00127351	11	0.00655152
2hb	23	0.00193489	12	0.00117555	11	0.00655152
ascb__L	22	0.00185076	15	0.00146944	7	0.00416915
akg	22	0.00185076	21	0.00205721	1	0.000595593
acnam	22	0.00185076	13	0.00127351	9	0.00536033
FA_hs_22_4Z7Z10Z13Z16Z19Zroo	21	0.00176664	21	0.00205721	0	0
FA_hs	21	0.00176664	21	0.00205721	0	0
hco3	20	0.00168251	11	0.00107759	9	0.00536033
oh1	20	0.00168251	10	0.000979624	10	0.00595593
gdp	20	0.00168251	20	0.00195925	0	0
fe2	19	0.00159838	10	0.000979624	9	0.00536033
ncam	18	0.00151426	11	0.00107759	7	0.00416915
mdhdascb__L	18	0.00151426	12	0.00117555	6	0.00357356
imp	18	0.00151426	18	0.00176332	0	0
rnam	18	0.00151426	17	0.00166536	1	0.000595593
rnamh	17	0.00143013	16	0.0015674	1	0.000595593
prpp	17	0.00143013	17	0.00166536	0	0
thf	16	0.00134601	11	0.00107759	5	0.00297796
ACP	16	0.00134601	16	0.0015674	0	0
cmp	15	0.00126188	15	0.00146944	0	0
methb	15	0.00126188	15	0.00146944	0	0
r5p	15	0.00126188	14	0.00137147	1	0.000595593
FA_hs_20_5Z8Z11Z14Z17Zroo	15	0.00126188	15	0.00146944	0	0
aicar	14	0.00117776	10	0.000979624	4	0.00238237
asp__L	14	0.00117776	12	0.00117555	2	0.00119119
dadp	14	0.00117776	14	0.00137147	0	0
dopa__L	14	0.00117776	12	0.00117555	2	0.00119119
k	14	0.00117776	7	0.000685737	7	0.00416915
gtp	13	0.00109363	13	0.00127351	0	0
protres_lys__L	13	0.00109363	13	0.00127351	0	0
FA_hs_20_5Z8Z11Z14Zroo	13	0.00109363	13	0.00127351	0	0
adprib	13	0.00109363	11	0.00107759	2	0.00119119
gdpfuc	13	0.00109363	13	0.00127351	0	0
gmp	13	0.00109363	13	0.00127351	0	0
fe3	13	0.00109363	6	0.000587774	7	0.00416915
focytb5	13	0.00109363	13	0.00127351	0	0
thmmp	13	0.00109363	7	0.000685737	6	0.00357356
sh1	13	0.00109363	11	0.00107759	2	0.00119119
5fthf	13	0.00109363	7	0.000685737	6	0.00357356
dpam__L	13	0.00109363	12	0.00117555	1	0.000595593
ficytb5	13	0.00109363	13	0.00127351	0	0
cu1	13	0.00109363	6	0.000587774	7	0.00416915
oh1r	13	0.00109363	9	0.000881661	4	0.00238237
FA_hs_20_5Z8Z11Z14Z17Z	12	0.00100951	11	0.00107759	1	0.000595593
protresys__L	12	0.00100951	12	0.00117555	0	0
5mthf	12	0.00100951	6	0.000587774	6	0.00357356
ins	12	0.00100951	11	0.00107759	1	0.000595593
ctp	12	0.00100951	12	0.00117555	0	0
no2	12	0.00100951	9	0.000881661	3	0.00178678
hb	11	0.000925381	11	0.00107759	0	0
FA_hs_22_4Z7Z10Z13Z16Z19Z	11	0.000925381	10	0.000979624	1	0.000595593
utp	11	0.000925381	11	0.00107759	0	0
FA_hs_20_5Z8Z11Z14Z	11	0.000925381	10	0.000979624	1	0.000595593
pail_hs	11	0.000925381	10	0.000979624	1	0.000595593
nrpphr__L	11	0.000925381	10	0.000979624	1	0.000595593
FAcoa_hs	11	0.000925381	11	0.00107759	0	0
chol	11	0.000925381	8	0.000783699	3	0.00178678
udpacgal	11	0.000925381	11	0.00107759	0	0
56dhi	10	0.000841255	10	0.000979624	0	0
no3	10	0.000841255	8	0.000783699	2	0.00119119
pe_hs	10	0.000841255	7	0.000685737	3	0.00178678
no	10	0.000841255	9	0.000881661	1	0.000595593
pc_hs	10	0.000841255	8	0.000783699	2	0.00119119
for	10	0.000841255	8	0.000783699	2	0.00119119
accoa	10	0.000841255	10	0.000979624	0	0
dag_hs	10	0.000841255	10	0.000979624	0	0
udpgal	10	0.000841255	10	0.000979624	0	0
cytd	10	0.000841255	9	0.000881661	1	0.000595593
adn	10	0.000841255	8	0.000783699	2	0.00119119
g3p	10	0.000841255	10	0.000979624	0	0
ump	10	0.000841255	10	0.000979624	0	0
thm	10	0.000841255	7	0.000685737	3	0.00178678
uri	10	0.000841255	9	0.000881661	1	0.000595593
r1p	9	0.00075713	9	0.000881661	0	0
oaa	9	0.00075713	9	0.000881661	0	0
malACP	9	0.00075713	9	0.000881661	0	0
dpchrm__L	9	0.00075713	9	0.000881661	0	0
dpamqn__L	9	0.00075713	9	0.000881661	0	0
cu2	9	0.00075713	4	0.00039185	5	0.00297796
dopaqn__L	9	0.00075713	9	0.000881661	0	0
mthgxl	9	0.00075713	9	0.000881661	0	0
ps_hs	9	0.00075713	6	0.000587774	3	0.00178678
adrnl__L	9	0.00075713	8	0.000783699	1	0.000595593
g1p	9	0.00075713	9	0.000881661	0	0
FA_hs_16_0	9	0.00075713	8	0.000783699	1	0.000595593
glyc	9	0.00075713	8	0.000783699	1	0.000595593
prostge2	9	0.00075713	7	0.000685737	2	0.00119119
3pg	9	0.00075713	9	0.000881661	0	0
damp	9	0.00075713	9	0.000881661	0	0
urate	9	0.00075713	7	0.000685737	2	0.00119119
2dr5p	8	0.000673004	8	0.000783699	0	0
trdxox	8	0.000673004	8	0.000783699	0	0
thmpp	8	0.000673004	8	0.000783699	0	0
datp	8	0.000673004	8	0.000783699	0	0
2hoxe1	8	0.000673004	8	0.000783699	0	0
2hoxe2	8	0.000673004	8	0.000783699	0	0
13dpg	8	0.000673004	8	0.000783699	0	0
trdxrd	8	0.000673004	8	0.000783699	0	0
spmd	8	0.000673004	7	0.000685737	1	0.000595593
FA_hs_18_9Z12Z	8	0.000673004	7	0.000685737	1	0.000595593
23cgamp	8	0.000673004	4	0.00039185	4	0.00238237
zn2	8	0.000673004	4	0.00039185	4	0.00238237
xan	8	0.000673004	7	0.000685737	1	0.000595593
gsn	8	0.000673004	7	0.000685737	1	0.000595593
dcmp	8	0.000673004	8	0.000783699	0	0
FAcoa_hs_16_0	8	0.000673004	8	0.000783699	0	0
gthno	8	0.000673004	7	0.000685737	1	0.000595593
dpamchrm	8	0.000673004	8	0.000783699	0	0
ind56qn	8	0.000673004	8	0.000783699	0	0
glyc3p	8	0.000673004	8	0.000783699	0	0
estradiol	8	0.000673004	7	0.000685737	1	0.000595593
g6p	8	0.000673004	8	0.000783699	0	0
hxan	8	0.000673004	7	0.000685737	1	0.000595593
oxyhb	8	0.000673004	8	0.000783699	0	0
dhap	8	0.000673004	8	0.000783699	0	0
f6p	8	0.000673004	8	0.000783699	0	0
glc__aD	8	0.000673004	7	0.000685737	1	0.000595593
onoo	8	0.000673004	6	0.000587774	2	0.00119119
lpa_hs	7	0.000588879	7	0.000685737	0	0
FA_hs_18_0	7	0.000588879	6	0.000587774	1	0.000595593
glc__D	7	0.000588879	6	0.000587774	1	0.000595593
glx	7	0.000588879	6	0.000587774	1	0.000595593
acald	7	0.000588879	6	0.000587774	1	0.000595593
FAcoa_hs_18_0	7	0.000588879	7	0.000685737	0	0
fum	7	0.000588879	6	0.000587774	1	0.000595593
FA_hs_14_0	7	0.000588879	6	0.000587774	1	0.000595593
fru	7	0.000588879	6	0.000587774	1	0.000595593
hematin	7	0.000588879	6	0.000587774	1	0.000595593
adrnlqn__L	7	0.000588879	7	0.000685737	0	0
leudpamchrm	7	0.000588879	7	0.000685737	0	0
FAcoa_hs_20_8Z11Z14Z	7	0.000588879	7	0.000685737	0	0
FAcoa_hs_20_8Z11Z14Z17Z	7	0.000588879	7	0.000685737	0	0
estrone23qn	7	0.000588879	7	0.000685737	0	0
estrone	7	0.000588879	6	0.000587774	1	0.000595593
estradiol23qn	7	0.000588879	7	0.000685737	0	0
creat	7	0.000588879	4	0.00039185	3	0.00178678
inost	7	0.000588879	6	0.000587774	1	0.000595593
dhdascb__L	7	0.000588879	5	0.000489812	2	0.00119119
leudpchrm__L	7	0.000588879	7	0.000685737	0	0
4hoxe2	7	0.000588879	7	0.000685737	0	0
thbpt	7	0.000588879	6	0.000587774	1	0.000595593
2amac	7	0.000588879	7	0.000685737	0	0
ribavirin	7	0.000588879	6	0.000587774	1	0.000595593
ribflv	7	0.000588879	5	0.000489812	2	0.00119119
nrpphrqn__L	7	0.000588879	7	0.000685737	0	0
sphs1p	7	0.000588879	5	0.000489812	2	0.00119119
2dins	7	0.000588879	6	0.000587774	1	0.000595593
pa_hs	7	0.000588879	7	0.000685737	0	0
4hoxe1	7	0.000588879	7	0.000685737	0	0
nac	7	0.000588879	5	0.000489812	2	0.00119119
n2o3	7	0.000588879	6	0.000587774	1	0.000595593
oxa	7	0.000588879	5	0.000489812	2	0.00119119
prostgf2	7	0.000588879	6	0.000587774	1	0.000595593
thiogmp	7	0.000588879	6	0.000587774	1	0.000595593
itp	6	0.000504753	6	0.000587774	0	0
dump	6	0.000504753	6	0.000587774	0	0
5flura	6	0.000504753	4	0.00039185	2	0.00119119
35cgmp	6	0.000504753	4	0.00039185	2	0.00119119
35cimp	6	0.000504753	4	0.00039185	2	0.00119119
dtmp	6	0.000504753	6	0.000587774	0	0
FAcoa_hs_18_9Z	6	0.000504753	6	0.000587774	0	0
dhlipoate	6	0.000504753	5	0.000489812	1	0.000595593
leuadrnchrm	6	0.000504753	6	0.000587774	0	0
35camp	6	0.000504753	4	0.00039185	2	0.00119119
dgmp	6	0.000504753	6	0.000587774	0	0
selni	6	0.000504753	4	0.00039185	2	0.00119119
nrpphrchrm	6	0.000504753	6	0.000587774	0	0
etha	6	0.000504753	4	0.00039185	2	0.00119119
estradiol34qn	6	0.000504753	6	0.000587774	0	0
pep	6	0.000504753	6	0.000587774	0	0
prostge1	6	0.000504753	5	0.000489812	1	0.000595593
prostge3	6	0.000504753	5	0.000489812	1	0.000595593
FAcoa_hs_20_11Z14Z	6	0.000504753	6	0.000587774	0	0
gm1_hs	6	0.000504753	4	0.00039185	2	0.00119119
FAcoa_hs_20_11Z14Z17Z	6	0.000504753	6	0.000587774	0	0
gal	6	0.000504753	5	0.000489812	1	0.000595593
protres_gln__L	6	0.000504753	6	0.000587774	0	0
protres_ser__L	6	0.000504753	6	0.000587774	0	0
fmn	6	0.000504753	6	0.000587774	0	0
estrone34qn	6	0.000504753	6	0.000587774	0	0
gua	6	0.000504753	5	0.000489812	1	0.000595593
pydx	6	0.000504753	4	0.00039185	2	0.00119119
pail45p_hs	6	0.000504753	6	0.000587774	0	0
pydxn	6	0.000504753	4	0.00039185	2	0.00119119
fald	6	0.000504753	6	0.000587774	0	0
ethamp	6	0.000504753	5	0.000489812	1	0.000595593
so4	6	0.000504753	4	0.00039185	2	0.00119119
onooh	6	0.000504753	4	0.00039185	2	0.00119119
so3	6	0.000504753	6	0.000587774	0	0
FAcoa_hs_18_9Z12Z	6	0.000504753	6	0.000587774	0	0
sphmyln_hs	6	0.000504753	4	0.00039185	2	0.00119119
cadprib	6	0.000504753	3	0.000293887	3	0.00178678
lpc_hs	6	0.000504753	5	0.000489812	1	0.000595593
2abuten	6	0.000504753	6	0.000587774	0	0
cdp	6	0.000504753	6	0.000587774	0	0
lipoate	6	0.000504753	5	0.000489812	1	0.000595593
FA_hs_12_0	6	0.000504753	5	0.000489812	1	0.000595593
cd2	6	0.000504753	3	0.000293887	3	0.00178678
2abut	6	0.000504753	5	0.000489812	1	0.000595593
adrnchrm	6	0.000504753	6	0.000587774	0	0
leunrpphrchrm	6	0.000504753	6	0.000587774	0	0
cobalt2	6	0.000504753	3	0.000293887	3	0.00178678
mn2	6	0.000504753	3	0.000293887	3	0.00178678
xmp	6	0.000504753	6	0.000587774	0	0
FA_hs_20_8Z11Z14Z	6	0.000504753	5	0.000489812	1	0.000595593
2dgsn	6	0.000504753	5	0.000489812	1	0.000595593
cadprbp	6	0.000504753	3	0.000293887	3	0.00178678
2dadn	5	0.000420628	4	0.00039185	1	0.000595593
2duri	5	0.000420628	4	0.00039185	1	0.000595593
ptrc	5	0.000420628	4	0.00039185	1	0.000595593
thioxmp	5	0.000420628	4	0.00039185	1	0.000595593
FAcoa_hs_20_5Z8Z11Z14Z	5	0.000420628	5	0.000489812	0	0
FAcoa_hs_20_8Z11Z	5	0.000420628	5	0.000489812	0	0
thymd	5	0.000420628	4	0.00039185	1	0.000595593
FAcoa_hs_20_5Z8Z11Z14Z17Z	5	0.000420628	5	0.000489812	0	0
pydx5p	5	0.000420628	4	0.00039185	1	0.000595593
2dcytd	5	0.000420628	4	0.00039185	1	0.000595593
arsni	5	0.000420628	4	0.00039185	1	0.000595593
cysi__L	5	0.000420628	4	0.00039185	1	0.000595593
uacgam	5	0.000420628	5	0.000489812	0	0
23doguln	5	0.000420628	5	0.000489812	0	0
adrnchrmsqn	5	0.000420628	5	0.000489812	0	0
FAcoa_hs_18_9Z12Z15Z	5	0.000420628	5	0.000489812	0	0
xylt	5	0.000420628	4	0.00039185	1	0.000595593
ade	5	0.000420628	4	0.00039185	1	0.000595593
FAcoa_hs_19_0	5	0.000420628	5	0.000489812	0	0
FAcoa_hs_20_0	5	0.000420628	5	0.000489812	0	0
FAcoa_hs_20_11Z	5	0.000420628	5	0.000489812	0	0
1pyr5c__L	5	0.000420628	4	0.00039185	1	0.000595593
ura	5	0.000420628	4	0.00039185	1	0.000595593
protres_thr__L	5	0.000420628	5	0.000489812	0	0
protres_arg__L	5	0.000420628	4	0.00039185	1	0.000595593
gd1b_hs	5	0.000420628	3	0.000293887	2	0.00119119
FAcoa_hs_20_13Z	5	0.000420628	5	0.000489812	0	0
udpglc__D	5	0.000420628	5	0.000489812	0	0
adrnlsqn__L	5	0.000420628	5	0.000489812	0	0
FAcoa_hs_20_9Z	5	0.000420628	5	0.000489812	0	0
protres_sucim__L	5	0.000420628	5	0.000489812	0	0
btcoa	5	0.000420628	5	0.000489812	0	0
FAcoa_hs_22_10Z13Z16Z19Z	5	0.000420628	5	0.000489812	0	0
thioimp	5	0.000420628	4	0.00039185	1	0.000595593
sphings	5	0.000420628	4	0.00039185	1	0.000595593
ru5p__D	5	0.000420628	5	0.000489812	0	0
FAcoa_hs_23_0	5	0.000420628	5	0.000489812	0	0
dopasqn__L	5	0.000420628	5	0.000489812	0	0
crm_hs	5	0.000420628	4	0.00039185	1	0.000595593
FAcoa_hs_24_0	5	0.000420628	5	0.000489812	0	0
FAcoa_hs_24_12Z15Z18Z21Z	5	0.000420628	5	0.000489812	0	0
dimp	5	0.000420628	5	0.000489812	0	0
FAcoa_hs_24_15Z	5	0.000420628	5	0.000489812	0	0
FAcoa_hs_21_0	5	0.000420628	5	0.000489812	0	0
sphgn	5	0.000420628	4	0.00039185	1	0.000595593
FAcoa_hs_26_17Z	5	0.000420628	5	0.000489812	0	0
seln	5	0.000420628	4	0.00039185	1	0.000595593
FAcoa_hs_26_0	5	0.000420628	5	0.000489812	0	0
snocys__L	5	0.000420628	4	0.00039185	1	0.000595593
FAcoa_hs_24_9Z12Z15Z18Z	5	0.000420628	5	0.000489812	0	0
FAcoa_hs_24_9Z12Z15Z18Z21Z	5	0.000420628	5	0.000489812	0	0
3dglc	5	0.000420628	4	0.00039185	1	0.000595593
dpamchrmsqn	5	0.000420628	5	0.000489812	0	0
cppp3	5	0.000420628	3	0.000293887	2	0.00119119
FAcoa_hs_22_7Z10Z13Z16Z19Z	5	0.000420628	5	0.000489812	0	0
FAcoa_hs_22_0	5	0.000420628	5	0.000489812	0	0
FAcoa_hs_22_10Z13Z16Z	5	0.000420628	5	0.000489812	0	0
sph1p	5	0.000420628	4	0.00039185	1	0.000595593
rbvmp	5	0.000420628	5	0.000489812	0	0
rib__D	5	0.000420628	4	0.00039185	1	0.000595593
FAcoa_hs_22_11Z	5	0.000420628	5	0.000489812	0	0
FAcoa_hs_22_13Z	5	0.000420628	5	0.000489812	0	0
FAcoa_hs_22_13Z16Z	5	0.000420628	5	0.000489812	0	0
FAcoa_hs_22_13Z16Z19Z	5	0.000420628	5	0.000489812	0	0
cholp	5	0.000420628	4	0.00039185	1	0.000595593
e4p	5	0.000420628	5	0.000489812	0	0
chsterol	5	0.000420628	3	0.000293887	2	0.00119119
sprm	5	0.000420628	4	0.00039185	1	0.000595593
dpchrmsqn__L	5	0.000420628	5	0.000489812	0	0
FAcoa_hs_22_7Z10Z13Z16Z	5	0.000420628	5	0.000489812	0	0
FA_hs_13_0	5	0.000420628	4	0.00039185	1	0.000595593
g6p__aD	5	0.000420628	5	0.000489812	0	0
prostgd2	5	0.000420628	4	0.00039185	1	0.000595593
FA_hs_20_5Z8Z11Z	5	0.000420628	4	0.00039185	1	0.000595593
FA_hs_20_8Z11Z	5	0.000420628	4	0.00039185	1	0.000595593
FA_hs_20_8Z11Z14Z17Z	5	0.000420628	4	0.00039185	1	0.000595593
FA_hs_20_9Z	5	0.000420628	4	0.00039185	1	0.000595593
FA_hs_21_0	5	0.000420628	4	0.00039185	1	0.000595593
FA_hs_22_0	5	0.000420628	4	0.00039185	1	0.000595593
FA_hs_22_10Z13Z16Z	5	0.000420628	4	0.00039185	1	0.000595593
FA_hs_22_10Z13Z16Z19Z	5	0.000420628	4	0.00039185	1	0.000595593
FA_hs_22_11Z	5	0.000420628	4	0.00039185	1	0.000595593
FA_hs_22_13Z	5	0.000420628	4	0.00039185	1	0.000595593
FA_hs_22_13Z16Z	5	0.000420628	4	0.00039185	1	0.000595593
FA_hs_22_13Z16Z19Z	5	0.000420628	4	0.00039185	1	0.000595593
FA_hs_22_4Z7Z10Z13Z16Z	5	0.000420628	4	0.00039185	1	0.000595593
5mta	5	0.000420628	4	0.00039185	1	0.000595593
FA_hs_22_7Z10Z13Z16Z	5	0.000420628	4	0.00039185	1	0.000595593
FA_hs_22_7Z10Z13Z16Z19Z	5	0.000420628	4	0.00039185	1	0.000595593
FA_hs_23_0	5	0.000420628	4	0.00039185	1	0.000595593
glyald	5	0.000420628	5	0.000489812	0	0
FA_hs_24_12Z15Z18Z21Z	5	0.000420628	4	0.00039185	1	0.000595593
FA_hs_24_15Z	5	0.000420628	4	0.00039185	1	0.000595593
FA_hs_24_6Z9Z12Z15Z18Z	5	0.000420628	4	0.00039185	1	0.000595593
FA_hs_24_6Z9Z12Z15Z18Z21Z	5	0.000420628	4	0.00039185	1	0.000595593
FA_hs_24_9Z12Z15Z18Z	5	0.000420628	4	0.00039185	1	0.000595593
FA_hs_24_9Z12Z15Z18Z21Z	5	0.000420628	4	0.00039185	1	0.000595593
FA_hs_26_0	5	0.000420628	4	0.00039185	1	0.000595593
FA_hs_26_17Z	5	0.000420628	4	0.00039185	1	0.000595593
lald__D	5	0.000420628	5	0.000489812	0	0
nicrnt	5	0.000420628	5	0.000489812	0	0
mi145p	5	0.000420628	5	0.000489812	0	0
FA_hs_20_13Z	5	0.000420628	4	0.00039185	1	0.000595593
no2r	5	0.000420628	5	0.000489812	0	0
FA_hs_20_11Z14Z17Z	5	0.000420628	4	0.00039185	1	0.000595593
man	5	0.000420628	3	0.000293887	2	0.00119119
mal__L	5	0.000420628	4	0.00039185	1	0.000595593
FA_hs_14_5Z	5	0.000420628	4	0.00039185	1	0.000595593
FA_hs_14_7Z	5	0.000420628	4	0.00039185	1	0.000595593
FA_hs_14_9Z	5	0.000420628	4	0.00039185	1	0.000595593
FA_hs_15_0	5	0.000420628	4	0.00039185	1	0.000595593
lpco_hs	5	0.000420628	5	0.000489812	0	0
FA_hs_16_7Z	5	0.000420628	4	0.00039185	1	0.000595593
FA_hs_16_9Z	5	0.000420628	4	0.00039185	1	0.000595593
FA_hs_17_0	5	0.000420628	4	0.00039185	1	0.000595593
FA_hs_17_10Z	5	0.000420628	4	0.00039185	1	0.000595593
FA_hs_17_9Z	5	0.000420628	4	0.00039185	1	0.000595593
mercppyr	5	0.000420628	5	0.000489812	0	0
FA_hs_18_11Z	5	0.000420628	4	0.00039185	1	0.000595593
FA_hs_18_13Z	5	0.000420628	4	0.00039185	1	0.000595593
FA_hs_18_6Z9Z	5	0.000420628	4	0.00039185	1	0.000595593
FA_hs_18_6Z9Z12Z	5	0.000420628	4	0.00039185	1	0.000595593
FA_hs_18_6Z9Z12Z15Z	5	0.000420628	4	0.00039185	1	0.000595593
FA_hs_18_7Z	5	0.000420628	4	0.00039185	1	0.000595593
FA_hs_18_9E	5	0.000420628	4	0.00039185	1	0.000595593
FA_hs_18_9Z	5	0.000420628	4	0.00039185	1	0.000595593
FA_hs_18_9Z12Z15Z	5	0.000420628	4	0.00039185	1	0.000595593
FA_hs_18_9Z12Zroo	5	0.000420628	5	0.000489812	0	0
FA_hs_19_0	5	0.000420628	4	0.00039185	1	0.000595593
FA_hs_20_0	5	0.000420628	4	0.00039185	1	0.000595593
FA_hs_20_11Z	5	0.000420628	4	0.00039185	1	0.000595593
FA_hs_20_11Z14Z	5	0.000420628	4	0.00039185	1	0.000595593
nmn	5	0.000420628	4	0.00039185	1	0.000595593
FA_hs_24_0	5	0.000420628	4	0.00039185	1	0.000595593
dpamsqn__L	5	0.000420628	5	0.000489812	0	0
ppcoa	5	0.000420628	5	0.000489812	0	0
4pptth__R	5	0.000420628	5	0.000489812	0	0
nrpphrchrmsqn	5	0.000420628	5	0.000489812	0	0
glyc__R	5	0.000420628	4	0.00039185	1	0.000595593
nrpphrsqn__L	5	0.000420628	5	0.000489812	0	0
hxa	5	0.000420628	4	0.00039185	1	0.000595593
octa	5	0.000420628	4	0.00039185	1	0.000595593
oxoferrylhb	5	0.000420628	5	0.000489812	0	0
pail3p_hs	5	0.000420628	5	0.000489812	0	0
FAcoa_hs_17_0	5	0.000420628	5	0.000489812	0	0
hpta	5	0.000420628	4	0.00039185	1	0.000595593
homoval	5	0.000420628	4	0.00039185	1	0.000595593
FAcoa_hs_14_0	5	0.000420628	5	0.000489812	0	0
grdx2crd	5	0.000420628	5	0.000489812	0	0
gt1b_hs	5	0.000420628	3	0.000293887	2	0.00119119
prdx2cso	5	0.000420628	5	0.000489812	0	0
nona	5	0.000420628	4	0.00039185	1	0.000595593
pail4p_hs	5	0.000420628	5	0.000489812	0	0
FAcoa_hs_18_6Z9Z12Z	5	0.000420628	5	0.000489812	0	0
FAcoa_hs_18_6Z9Z12Z15Z	5	0.000420628	5	0.000489812	0	0
pail5p_hs	5	0.000420628	5	0.000489812	0	0
FAcoa_hs_16_9Z	5	0.000420628	5	0.000489812	0	0
pheme	5	0.000420628	3	0.000293887	2	0.00119119
ind56sqn	5	0.000420628	5	0.000489812	0	0
tchola	4	0.000336502	2	0.000195925	2	0.00119119
bilirub	4	0.000336502	3	0.000293887	1	0.000595593
tdchola	4	0.000336502	2	0.000195925	2	0.00119119
man1p	4	0.000336502	4	0.00039185	0	0
pta	4	0.000336502	3	0.000293887	1	0.000595593
cit	4	0.000336502	3	0.000293887	1	0.000595593
ca2	4	0.000336502	2	0.000195925	2	0.00119119
methb_onoo	4	0.000336502	4	0.00039185	0	0
mercpur	4	0.000336502	3	0.000293887	1	0.000595593
cholate	4	0.000336502	2	0.000195925	2	0.00119119
protres_his__L	4	0.000336502	4	0.00039185	0	0
protres_sucim__D	4	0.000336502	4	0.00039185	0	0
gthnhoh	4	0.000336502	4	0.00039185	0	0
phpyr	4	0.000336502	4	0.00039185	0	0
gal1p	4	0.000336502	4	0.00039185	0	0
arsna	4	0.000336502	3	0.000293887	1	0.000595593
galgluside_hs	4	0.000336502	3	0.000293887	1	0.000595593
thym	4	0.000336502	3	0.000293887	1	0.000595593
xylu__D	4	0.000336502	3	0.000293887	1	0.000595593
acgam	4	0.000336502	4	0.00039185	0	0
acmana	4	0.000336502	4	0.00039185	0	0
xu5p__D	4	0.000336502	4	0.00039185	0	0
glyb	4	0.000336502	3	0.000293887	1	0.000595593
urea	4	0.000336502	3	0.000293887	1	0.000595593
urater	4	0.000336502	4	0.00039185	0	0
adprbp	4	0.000336502	2	0.000195925	2	0.00119119
prostgf1	4	0.000336502	3	0.000293887	1	0.000595593
prgnlones	4	0.000336502	2	0.000195925	2	0.00119119
man6p	4	0.000336502	4	0.00039185	0	0
prostgf3	4	0.000336502	3	0.000293887	1	0.000595593
meoh	4	0.000336502	4	0.00039185	0	0
lpe_hs	4	0.000336502	4	0.00039185	0	0
aica	4	0.000336502	3	0.000293887	1	0.000595593
tudchola	4	0.000336502	2	0.000195925	2	0.00119119
alltn	4	0.000336502	3	0.000293887	1	0.000595593
gm3_hs	4	0.000336502	2	0.000195925	2	0.00119119
prostgh2	4	0.000336502	4	0.00039185	0	0
grdx2cgth	4	0.000336502	4	0.00039185	0	0
co	4	0.000336502	3	0.000293887	1	0.000595593
gdchac	4	0.000336502	2	0.000195925	2	0.00119119
gchola	4	0.000336502	2	0.000195925	2	0.00119119
cmpacna	4	0.000336502	4	0.00039185	0	0
inds	4	0.000336502	2	0.000195925	2	0.00119119
sucacetat	4	0.000336502	4	0.00039185	0	0
pcreat	4	0.000336502	2	0.000195925	2	0.00119119
rbt	4	0.000336502	3	0.000293887	1	0.000595593
estradiol34sqn	4	0.000336502	4	0.00039185	0	0
hpyr	4	0.000336502	4	0.00039185	0	0
estradiol23sqn	4	0.000336502	4	0.00039185	0	0
idp	4	0.000336502	4	0.00039185	0	0
nicrns	4	0.000336502	3	0.000293887	1	0.000595593
epome910	4	0.000336502	3	0.000293887	1	0.000595593
kynr__L	4	0.000336502	3	0.000293887	1	0.000595593
epome1213	4	0.000336502	3	0.000293887	1	0.000595593
edp1011	4	0.000336502	3	0.000293887	1	0.000595593
edp1314	4	0.000336502	3	0.000293887	1	0.000595593
edp1617	4	0.000336502	3	0.000293887	1	0.000595593
edp1920	4	0.000336502	3	0.000293887	1	0.000595593
edp78	4	0.000336502	3	0.000293887	1	0.000595593
eeq1112	4	0.000336502	3	0.000293887	1	0.000595593
eeq1415	4	0.000336502	3	0.000293887	1	0.000595593
eeq1718	4	0.000336502	3	0.000293887	1	0.000595593
eeq56	4	0.000336502	3	0.000293887	1	0.000595593
eeq89	4	0.000336502	3	0.000293887	1	0.000595593
eet1112	4	0.000336502	3	0.000293887	1	0.000595593
eet1415	4	0.000336502	3	0.000293887	1	0.000595593
eet56	4	0.000336502	3	0.000293887	1	0.000595593
eet89	4	0.000336502	3	0.000293887	1	0.000595593
q10h2	4	0.000336502	4	0.00039185	0	0
nh3	4	0.000336502	2	0.000195925	2	0.00119119
estrone23sqn	4	0.000336502	4	0.00039185	0	0
pail35p_hs	4	0.000336502	4	0.00039185	0	0
pydam	4	0.000336502	3	0.000293887	1	0.000595593
cpppg3	4	0.000336502	3	0.000293887	1	0.000595593
sppt	4	0.000336502	3	0.000293887	1	0.000595593
gudchola	4	0.000336502	2	0.000195925	2	0.00119119
crtn	4	0.000336502	2	0.000195925	2	0.00119119
mi14p	4	0.000336502	4	0.00039185	0	0
li1	4	0.000336502	2	0.000195925	2	0.00119119
leuktrA5	4	0.000336502	3	0.000293887	1	0.000595593
leuktrA4	4	0.000336502	3	0.000293887	1	0.000595593
h2s	4	0.000336502	2	0.000195925	2	0.00119119
q10	4	0.000336502	4	0.00039185	0	0
hista	4	0.000336502	3	0.000293887	1	0.000595593
etoh	4	0.000336502	3	0.000293887	1	0.000595593
hcystin__L	4	0.000336502	3	0.000293887	1	0.000595593
dcdp	4	0.000336502	4	0.00039185	0	0
sbt__D	4	0.000336502	3	0.000293887	1	0.000595593
dgchol	4	0.000336502	2	0.000195925	2	0.00119119
estrone34sqn	4	0.000336502	4	0.00039185	0	0
dha	4	0.000336502	3	0.000293887	1	0.000595593
sarcs	4	0.000336502	3	0.000293887	1	0.000595593
mtthioimp	4	0.000336502	3	0.000293887	1	0.000595593
dheas	4	0.000336502	2	0.000195925	2	0.00119119
mg2	4	0.000336502	2	0.000195925	2	0.00119119
10fthf	4	0.000336502	4	0.00039185	0	0
FAcoa_hs_13_0	4	0.000336502	4	0.00039185	0	0
FAcoa_hs_18_6Z9Z	4	0.000336502	4	0.00039185	0	0
3moxtyr	4	0.000336502	3	0.000293887	1	0.000595593
FAcoa_hs_22_4Z7Z10Z13Z16Z19Z	4	0.000336502	4	0.00039185	0	0
FAcoa_hs_22_4Z7Z10Z13Z16Z	4	0.000336502	4	0.00039185	0	0
78dhbpt	4	0.000336502	3	0.000293887	1	0.000595593
23dpg	4	0.000336502	4	0.00039185	0	0
FA_hs_10_0	4	0.000336502	3	0.000293887	1	0.000595593
FA_hs_11_0	4	0.000336502	3	0.000293887	1	0.000595593
FAcoa_hs_20_5Z8Z11Z	4	0.000336502	4	0.00039185	0	0
FAcoa_hs_18_9E	4	0.000336502	4	0.00039185	0	0
FAcoa_hs_18_7Z	4	0.000336502	4	0.00039185	0	0
FAcoa_hs_18_13Z	4	0.000336502	4	0.00039185	0	0
1p3h5c__L	4	0.000336502	3	0.000293887	1	0.000595593
FAcoa_hs_12_0	4	0.000336502	4	0.00039185	0	0
FAcoa_hs_18_11Z	4	0.000336502	4	0.00039185	0	0
FAcoa_hs_17_9Z	4	0.000336502	4	0.00039185	0	0
FAcoa_hs_17_10Z	4	0.000336502	4	0.00039185	0	0
FAcoa_hs_16_7Z	4	0.000336502	4	0.00039185	0	0
FAcoa_hs_15_0	4	0.000336502	4	0.00039185	0	0
FAcoa_hs_14_9Z	4	0.000336502	4	0.00039185	0	0
FAcoa_hs_14_7Z	4	0.000336502	4	0.00039185	0	0
FAcoa_hs_14_5Z	4	0.000336502	4	0.00039185	0	0
3sala__L	4	0.000336502	4	0.00039185	0	0
67dhbpt	4	0.000336502	4	0.00039185	0	0
FA_hs_16_2E	4	0.000336502	3	0.000293887	1	0.000595593
34hpp	4	0.000336502	4	0.00039185	0	0
FAcoa_hs_24_6Z9Z12Z15Z18Z	4	0.000336502	4	0.00039185	0	0
FAcoa_hs_24_6Z9Z12Z15Z18Z21Z	4	0.000336502	4	0.00039185	0	0
4pyrn	4	0.000336502	3	0.000293887	1	0.000595593
4pyrmp	4	0.000336502	4	0.00039185	0	0
5hiu	4	0.000336502	4	0.00039185	0	0
retinol	3	0.000252377	2	0.000195925	1	0.000595593
dagoac_hs	3	0.000252377	3	0.000293887	0	0
FAcoa_hs_16_2E	3	0.000252377	3	0.000293887	0	0
protres_frulys	3	0.000252377	3	0.000293887	0	0
dagthrd	3	0.000252377	3	0.000293887	0	0
grdx2cox	3	0.000252377	3	0.000293887	0	0
dihdpa1920	3	0.000252377	2	0.000195925	1	0.000595593
gm2_hs	3	0.000252377	2	0.000195925	1	0.000595593
ddcaACP	3	0.000252377	3	0.000293887	0	0
FAcoa_hs_18_2E	3	0.000252377	3	0.000293887	0	0
glyc__S	3	0.000252377	2	0.000195925	1	0.000595593
dgdp	3	0.000252377	3	0.000293887	0	0
3mob	3	0.000252377	2	0.000195925	1	0.000595593
dhet1112	3	0.000252377	2	0.000195925	1	0.000595593
protres_lacarg	3	0.000252377	3	0.000293887	0	0
globoH_hs	3	0.000252377	3	0.000293887	0	0
daophth	3	0.000252377	3	0.000293887	0	0
hLkynr	3	0.000252377	2	0.000195925	1	0.000595593
protres_laclys	3	0.000252377	3	0.000293887	0	0
cyst__L	3	0.000252377	3	0.000293887	0	0
hepe8	3	0.000252377	2	0.000195925	1	0.000595593
hepe5	3	0.000252377	2	0.000195925	1	0.000595593
hepe18	3	0.000252377	2	0.000195925	1	0.000595593
hepe15	3	0.000252377	2	0.000195925	1	0.000595593
hepe12	3	0.000252377	2	0.000195925	1	0.000595593
hepe11	3	0.000252377	2	0.000195925	1	0.000595593
hdha8	3	0.000252377	2	0.000195925	1	0.000595593
hdha7	3	0.000252377	2	0.000195925	1	0.000595593
hdha4	3	0.000252377	2	0.000195925	1	0.000595593
hdha20	3	0.000252377	2	0.000195925	1	0.000595593
hdha17	3	0.000252377	2	0.000195925	1	0.000595593
hdha16	3	0.000252377	2	0.000195925	1	0.000595593
hdha14	3	0.000252377	2	0.000195925	1	0.000595593
hdha13	3	0.000252377	2	0.000195925	1	0.000595593
hdha11	3	0.000252377	2	0.000195925	1	0.000595593
hdha10	3	0.000252377	2	0.000195925	1	0.000595593
protres_aclys__L	3	0.000252377	3	0.000293887	0	0
hbsno	3	0.000252377	3	0.000293887	0	0
cysgly	3	0.000252377	3	0.000293887	0	0
protres_laccys	3	0.000252377	3	0.000293887	0	0
protres_mmarg__L	3	0.000252377	3	0.000293887	0	0
glcn	3	0.000252377	2	0.000195925	1	0.000595593
dihdpa78	3	0.000252377	2	0.000195925	1	0.000595593
pyam5p	3	0.000252377	3	0.000293887	0	0
dudp	3	0.000252377	3	0.000293887	0	0
dtdp	3	0.000252377	3	0.000293887	0	0
dhmtp	3	0.000252377	3	0.000293887	0	0
dhnpt	3	0.000252377	2	0.000195925	1	0.000595593
12ppd__R	3	0.000252377	3	0.000293887	0	0
3mtp	3	0.000252377	2	0.000195925	1	0.000595593
dihdpa1011	3	0.000252377	2	0.000195925	1	0.000595593
3mox4hpac	3	0.000252377	3	0.000293887	0	0
3mox4hoxm	3	0.000252377	2	0.000195925	1	0.000595593
dihome910	3	0.000252377	2	0.000195925	1	0.000595593
dihdpa1314	3	0.000252377	2	0.000195925	1	0.000595593
dihome1213	3	0.000252377	2	0.000195925	1	0.000595593
dihete89	3	0.000252377	2	0.000195925	1	0.000595593
dihete56	3	0.000252377	2	0.000195925	1	0.000595593
dihete1718	3	0.000252377	2	0.000195925	1	0.000595593
dihete1415	3	0.000252377	2	0.000195925	1	0.000595593
dihete1112	3	0.000252377	2	0.000195925	1	0.000595593
dihdpa1617	3	0.000252377	2	0.000195925	1	0.000595593
e14bp	3	0.000252377	3	0.000293887	0	0
dhet89	3	0.000252377	2	0.000195925	1	0.000595593
e1actys__L	3	0.000252377	3	0.000293887	0	0
ga1_hs	3	0.000252377	2	0.000195925	1	0.000595593
gglucys__L	3	0.000252377	3	0.000293887	0	0
gglu2abut	3	0.000252377	3	0.000293887	0	0
gdpddman	3	0.000252377	3	0.000293887	0	0
gd1a_hs	3	0.000252377	2	0.000195925	1	0.000595593
gam6p	3	0.000252377	3	0.000293887	0	0
gam	3	0.000252377	2	0.000195925	1	0.000595593
galt	3	0.000252377	2	0.000195925	1	0.000595593
gal__bD	3	0.000252377	2	0.000195925	1	0.000595593
fucgalacglcgalgluside_hs	3	0.000252377	3	0.000293887	0	0
e217obglcur_c	3	0.000252377	0	0	3	0.00178678
fucgalacglcgal14acglcgalgluside_hs	3	0.000252377	3	0.000293887	0	0
orot5p	3	0.000252377	3	0.000293887	0	0
hete11	3	0.000252377	2	0.000195925	1	0.000595593
fuc12gal14acglcgalgluside_hs	3	0.000252377	3	0.000293887	0	0
dhet1415	3	0.000252377	2	0.000195925	1	0.000595593
fad	3	0.000252377	3	0.000293887	0	0
dhet56	3	0.000252377	2	0.000195925	1	0.000595593
erylt	3	0.000252377	2	0.000195925	1	0.000595593
hepe9	3	0.000252377	2	0.000195925	1	0.000595593
hpete11	3	0.000252377	3	0.000293887	0	0
hete12	3	0.000252377	2	0.000195925	1	0.000595593
5sgthleudopachr__L	3	0.000252377	2	0.000195925	1	0.000595593
5sgthnrpphr__L	3	0.000252377	2	0.000195925	1	0.000595593
mtthiogmp	3	0.000252377	2	0.000195925	1	0.000595593
mobd	3	0.000252377	2	0.000195925	1	0.000595593
4mtoxe2	3	0.000252377	2	0.000195925	1	0.000595593
mlthf	3	0.000252377	3	0.000293887	0	0
mi1p__D	3	0.000252377	3	0.000293887	0	0
6pgc	3	0.000252377	3	0.000293887	0	0
mi1345p	3	0.000252377	3	0.000293887	0	0
4mtoxe1	3	0.000252377	2	0.000195925	1	0.000595593
6pthp	3	0.000252377	3	0.000293887	0	0
pdx5p	3	0.000252377	3	0.000293887	0	0
methsel	3	0.000252377	3	0.000293887	0	0
methf	3	0.000252377	3	0.000293887	0	0
methbr	3	0.000252377	3	0.000293887	0	0
4mlacac	3	0.000252377	3	0.000293887	0	0
peth_hs	3	0.000252377	2	0.000195925	1	0.000595593
mepi__L	3	0.000252377	2	0.000195925	1	0.000595593
4hpro_LT	3	0.000252377	2	0.000195925	1	0.000595593
pnto__R	3	0.000252377	2	0.000195925	1	0.000595593
lps_hs	3	0.000252377	3	0.000293887	0	0
lpail_hs	3	0.000252377	3	0.000293887	0	0
leuktrC5	3	0.000252377	2	0.000195925	1	0.000595593
leuktrC4	3	0.000252377	2	0.000195925	1	0.000595593
5sgthleunrpphrchrm	3	0.000252377	2	0.000195925	1	0.000595593
5sgthleuadrnchrm	3	0.000252377	2	0.000195925	1	0.000595593
hete15	3	0.000252377	2	0.000195925	1	0.000595593
naccys__L	3	0.000252377	2	0.000195925	1	0.000595593
ophth	3	0.000252377	3	0.000293887	0	0
4sgth2hoxe1	3	0.000252377	2	0.000195925	1	0.000595593
onooco2	3	0.000252377	3	0.000293887	0	0
4sgth2hoxe2	3	0.000252377	2	0.000195925	1	0.000595593
4sgth56dhi	3	0.000252377	2	0.000195925	1	0.000595593
4sgth56dhilne	3	0.000252377	2	0.000195925	1	0.000595593
56dh5flura	3	0.000252377	2	0.000195925	1	0.000595593
4pyrdx	3	0.000252377	2	0.000195925	1	0.000595593
56dthm	3	0.000252377	2	0.000195925	1	0.000595593
56dura	3	0.000252377	2	0.000195925	1	0.000595593
normete__L	3	0.000252377	2	0.000195925	1	0.000595593
pail345p_hs	3	0.000252377	3	0.000293887	0	0
5aop	3	0.000252377	2	0.000195925	1	0.000595593
pail34p_hs	3	0.000252377	3	0.000293887	0	0
nitrosylhb	3	0.000252377	3	0.000293887	0	0
4ppcys__R	3	0.000252377	3	0.000293887	0	0
4per	3	0.000252377	3	0.000293887	0	0
nae_hs	3	0.000252377	3	0.000293887	0	0
nadphx__S	3	0.000252377	3	0.000293887	0	0
5sgthadrnl__L	3	0.000252377	2	0.000195925	1	0.000595593
nadhx__S	3	0.000252377	3	0.000293887	0	0
5sgthdopa__L	3	0.000252377	2	0.000195925	1	0.000595593
5sgthdpam__L	3	0.000252377	2	0.000195925	1	0.000595593
leuktrB5	3	0.000252377	2	0.000195925	1	0.000595593
leuktrB4	3	0.000252377	2	0.000195925	1	0.000595593
prdx1cgth	3	0.000252377	3	0.000293887	0	0
prdx1crd	3	0.000252377	3	0.000293887	0	0
hpepe8	3	0.000252377	3	0.000293887	0	0
hpepe5	3	0.000252377	3	0.000293887	0	0
hpepe18	3	0.000252377	3	0.000293887	0	0
hpepe15	3	0.000252377	3	0.000293887	0	0
hpepe12	3	0.000252377	3	0.000293887	0	0
hpepe11	3	0.000252377	3	0.000293887	0	0
hpdha8	3	0.000252377	3	0.000293887	0	0
hpdha7	3	0.000252377	3	0.000293887	0	0
hpdha4	3	0.000252377	3	0.000293887	0	0
hpdha20	3	0.000252377	3	0.000293887	0	0
hpdha17	3	0.000252377	3	0.000293887	0	0
hpdha16	3	0.000252377	3	0.000293887	0	0
hpdha14	3	0.000252377	3	0.000293887	0	0
hpdha13	3	0.000252377	3	0.000293887	0	0
hpdha11	3	0.000252377	3	0.000293887	0	0
hpdha10	3	0.000252377	3	0.000293887	0	0
hode9	3	0.000252377	2	0.000195925	1	0.000595593
hode13	3	0.000252377	2	0.000195925	1	0.000595593
hmbil	3	0.000252377	3	0.000293887	0	0
crtsl	3	0.000252377	2	0.000195925	1	0.000595593
hete9	3	0.000252377	2	0.000195925	1	0.000595593
hete8	3	0.000252377	2	0.000195925	1	0.000595593
hete5	3	0.000252377	2	0.000195925	1	0.000595593
hpepe9	3	0.000252377	3	0.000293887	0	0
hpete12	3	0.000252377	3	0.000293887	0	0
hpete15	3	0.000252377	3	0.000293887	0	0
4abutn	3	0.000252377	3	0.000293887	0	0
lald__L	3	0.000252377	3	0.000293887	0	0
lacphe__LL	3	0.000252377	2	0.000195925	1	0.000595593
prdx2crd	3	0.000252377	3	0.000293887	0	0
prdx2cso2	3	0.000252377	3	0.000293887	0	0
kdn	3	0.000252377	2	0.000195925	1	0.000595593
ipdp	3	0.000252377	3	0.000293887	0	0
prgstrn	3	0.000252377	2	0.000195925	1	0.000595593
4fumacac	3	0.000252377	3	0.000293887	0	0
im4ac	3	0.000252377	2	0.000195925	1	0.000595593
FAcoa_hs_10_0	3	0.000252377	3	0.000293887	0	0
hyptaur	3	0.000252377	3	0.000293887	0	0
hpete5	3	0.000252377	3	0.000293887	0	0
4abut	3	0.000252377	2	0.000195925	1	0.000595593
hxdceal_2E	3	0.000252377	3	0.000293887	0	0
hxdcal	3	0.000252377	3	0.000293887	0	0
hxdcaACP	3	0.000252377	3	0.000293887	0	0
htsul	3	0.000252377	3	0.000293887	0	0
FAcoa_hs_11_0	3	0.000252377	3	0.000293887	0	0
hpode9	3	0.000252377	3	0.000293887	0	0
hpode13	3	0.000252377	3	0.000293887	0	0
hpete9	3	0.000252377	3	0.000293887	0	0
hpete8	3	0.000252377	3	0.000293887	0	0
crtstrn	3	0.000252377	2	0.000195925	1	0.000595593
orot	3	0.000252377	2	0.000195925	1	0.000595593
uppg1	3	0.000252377	3	0.000293887	0	0
FAcoa_hs_9_0	3	0.000252377	3	0.000293887	0	0
ahdt	3	0.000252377	3	0.000293887	0	0
2hox3mtoxe2	3	0.000252377	2	0.000195925	1	0.000595593
thbpt4acam	3	0.000252377	3	0.000293887	0	0
thcrm_hs	3	0.000252377	3	0.000293887	0	0
2hox3mtoxe1	3	0.000252377	2	0.000195925	1	0.000595593
sgthprostga3	3	0.000252377	2	0.000195925	1	0.000595593
urateooh	3	0.000252377	3	0.000293887	0	0
1sgth2hoxe1	3	0.000252377	2	0.000195925	1	0.000595593
thmtp	3	0.000252377	3	0.000293887	0	0
2dr1p	3	0.000252377	3	0.000293887	0	0
uppg3	3	0.000252377	3	0.000293887	0	0
ach	3	0.000252377	1	9.79624e-05	2	0.00119119
acgam6p	3	0.000252377	3	0.000293887	0	0
upp3	3	0.000252377	2	0.000195925	1	0.000595593
sgthprostga2	3	0.000252377	2	0.000195925	1	0.000595593
upp1	3	0.000252377	2	0.000195925	1	0.000595593
acgal	3	0.000252377	3	0.000293887	0	0
sgthprostga1	3	0.000252377	2	0.000195925	1	0.000595593
34dhoxmand	3	0.000252377	3	0.000293887	0	0
34dhpac	3	0.000252377	3	0.000293887	0	0
34dhpha	3	0.000252377	3	0.000293887	0	0
1sgth2hoxe2	3	0.000252377	2	0.000195925	1	0.000595593
abt__L	3	0.000252377	2	0.000195925	1	0.000595593
aic	3	0.000252377	2	0.000195925	1	0.000595593
34dhmald	3	0.000252377	3	0.000293887	0	0
ala_B	3	0.000252377	2	0.000195925	1	0.000595593
slgth__R	3	0.000252377	3	0.000293887	0	0
2sgth4hoxe1	3	0.000252377	2	0.000195925	1	0.000595593
2sgth4hoxe2	3	0.000252377	2	0.000195925	1	0.000595593
vanillac	3	0.000252377	2	0.000195925	1	0.000595593
2pg	3	0.000252377	3	0.000293887	0	0
2ogm	3	0.000252377	3	0.000293887	0	0
2mtoxe2	3	0.000252377	2	0.000195925	1	0.000595593
snocoa	3	0.000252377	3	0.000293887	0	0
arab__L	3	0.000252377	2	0.000195925	1	0.000595593
2mtoxe1	3	0.000252377	2	0.000195925	1	0.000595593
aprgstrn	3	0.000252377	2	0.000195925	1	0.000595593
srdx1cgth	3	0.000252377	3	0.000293887	0	0
taur	3	0.000252377	2	0.000195925	1	0.000595593
angiotensin4	3	0.000252377	3	0.000293887	0	0
bamppald	3	0.000252377	3	0.000293887	0	0
srdx1crd	3	0.000252377	3	0.000293887	0	0
srtn	3	0.000252377	2	0.000195925	1	0.000595593
ssgth	3	0.000252377	3	0.000293887	0	0
andrstndn	3	0.000252377	2	0.000195925	1	0.000595593
2kmb	3	0.000252377	3	0.000293887	0	0
ametam	3	0.000252377	3	0.000293887	0	0
succ	3	0.000252377	2	0.000195925	1	0.000595593
succamp	3	0.000252377	3	0.000293887	0	0
xyl__D	3	0.000252377	2	0.000195925	1	0.000595593
arsseldigth	3	0.000252377	2	0.000195925	1	0.000595593
cppp1	3	0.000252377	2	0.000195925	1	0.000595593
3mlda	3	0.000252377	2	0.000195925	1	0.000595593
FAcoa_hs_5_0	3	0.000252377	3	0.000293887	0	0
tststerone	3	0.000252377	2	0.000195925	1	0.000595593
saica	3	0.000252377	2	0.000195925	1	0.000595593
FAcoa_hs_6_0	3	0.000252377	3	0.000293887	0	0
saicar	3	0.000252377	3	0.000293887	0	0
FAcoa_hs_7_0	3	0.000252377	3	0.000293887	0	0
s7p	3	0.000252377	3	0.000293887	0	0
3dfru	3	0.000252377	2	0.000195925	1	0.000595593
ttdcaACP	3	0.000252377	3	0.000293887	0	0
ubiqSe1actys__L	3	0.000252377	3	0.000293887	0	0
FAcoa_hs_8_0	3	0.000252377	3	0.000293887	0	0
FAcoa_hs_26_2E17Z	2	0.000168251	2	0.000195925	0	0
FA_hs_16_16O	2	0.000168251	2	0.000195925	0	0
protres_aspmeo__D	2	0.000168251	2	0.000195925	0	0
lpep_hs	2	0.000168251	2	0.000195925	0	0
angiotensin2	2	0.000168251	2	0.000195925	0	0
tyrtyr	2	0.000168251	2	0.000195925	0	0
L2aadp	2	0.000168251	1	9.79624e-05	1	0.000595593
ttdceaACP_2E	2	0.000168251	2	0.000195925	0	0
5mdru1p	2	0.000168251	2	0.000195925	0	0
gudac	2	0.000168251	2	0.000195925	0	0
FA_hs_10_10O	2	0.000168251	2	0.000195925	0	0
FAcoa_hs_16_3OH__R	2	0.000168251	2	0.000195925	0	0
protres_frulys3p	2	0.000168251	2	0.000195925	0	0
protres_frulys6p	2	0.000168251	2	0.000195925	0	0
gthnoh2	2	0.000168251	2	0.000195925	0	0
4hoxpacd	2	0.000168251	2	0.000195925	0	0
angiotensin3	2	0.000168251	2	0.000195925	0	0
sso2gth	2	0.000168251	2	0.000195925	0	0
protres_asp__D	2	0.000168251	2	0.000195925	0	0
angiotensin58	2	0.000168251	2	0.000195925	0	0
2ibut	2	0.000168251	2	0.000195925	0	0
hemegthoh	2	0.000168251	2	0.000195925	0	0
hemegth	2	0.000168251	2	0.000195925	0	0
protres_Nproshispi	2	0.000168251	2	0.000195925	0	0
protres_Ntelehispi	2	0.000168251	2	0.000195925	0	0
air	2	0.000168251	2	0.000195925	0	0
2imppa	2	0.000168251	2	0.000195925	0	0
FA_hs_18_9Z12Zr	2	0.000168251	2	0.000195925	0	0
penme_hs	2	0.000168251	2	0.000195925	0	0
tag_hs	2	0.000168251	2	0.000195925	0	0
15kprostgf3	2	0.000168251	2	0.000195925	0	0
lpao_hs	2	0.000168251	2	0.000195925	0	0
5ppins5p	2	0.000168251	2	0.000195925	0	0
methselne	2	0.000168251	2	0.000195925	0	0
nadphx__R	2	0.000168251	2	0.000195925	0	0
15kprostgf2	2	0.000168251	2	0.000195925	0	0
lpcp_hs	2	0.000168251	2	0.000195925	0	0
3php	2	0.000168251	2	0.000195925	0	0
metSox__SL	2	0.000168251	2	0.000195925	0	0
FAcoa_hs_17_2E	2	0.000168251	2	0.000195925	0	0
4hphac	2	0.000168251	2	0.000195925	0	0
malcoa	2	0.000168251	2	0.000195925	0	0
2oxosucc	2	0.000168251	2	0.000195925	0	0
5houdic	2	0.000168251	2	0.000195925	0	0
protres_isoasp__L	2	0.000168251	2	0.000195925	0	0
protres_isoaspmeo__L	2	0.000168251	2	0.000195925	0	0
arsdigth	2	0.000168251	2	0.000195925	0	0
arsgth	2	0.000168251	2	0.000195925	0	0
2pglyc	2	0.000168251	2	0.000195925	0	0
globinr	2	0.000168251	2	0.000195925	0	0
ap4a	2	0.000168251	2	0.000195925	0	0
FA_hs_14_14O	2	0.000168251	2	0.000195925	0	0
3oxocdcaACP	2	0.000168251	2	0.000195925	0	0
valtyr	2	0.000168251	2	0.000195925	0	0
FAcoa_hs_19_2E	2	0.000168251	2	0.000195925	0	0
glcur	2	0.000168251	2	0.000195925	0	0
protres_metSox__SL	2	0.000168251	2	0.000195925	0	0
2plac__L	2	0.000168251	2	0.000195925	0	0
protres_met__L	2	0.000168251	2	0.000195925	0	0
pep_hs	2	0.000168251	2	0.000195925	0	0
protres_hxdcacys	2	0.000168251	2	0.000195925	0	0
FAcoa_hs_18_3OH__R	2	0.000168251	2	0.000195925	0	0
3oxttdcaACP	2	0.000168251	2	0.000195925	0	0
FAcoa_hs_17_3OH__R	2	0.000168251	2	0.000195925	0	0
pp2a_leu__L	2	0.000168251	2	0.000195925	0	0
grdp	2	0.000168251	2	0.000195925	0	0
gq1b_hs	2	0.000168251	1	9.79624e-05	1	0.000595593
protres_glu__L	2	0.000168251	2	0.000195925	0	0
nedd8Se1nd8actys__L	2	0.000168251	2	0.000195925	0	0
ap6a	2	0.000168251	2	0.000195925	0	0
apoACP	2	0.000168251	2	0.000195925	0	0
gm1b_hs	2	0.000168251	1	9.79624e-05	1	0.000595593
mag2_hs	2	0.000168251	2	0.000195925	0	0
nedd8Se2nd8conjys__L	2	0.000168251	2	0.000195925	0	0
5mdr1p	2	0.000168251	2	0.000195925	0	0
glyphe	2	0.000168251	2	0.000195925	0	0
4ppnto__R	2	0.000168251	2	0.000195925	0	0
glygly	2	0.000168251	2	0.000195925	0	0
mag_hs	2	0.000168251	2	0.000195925	0	0
mago_hs	2	0.000168251	2	0.000195925	0	0
tdechola	2	0.000168251	1	9.79624e-05	1	0.000595593
pp2a_leumeo	2	0.000168251	2	0.000195925	0	0
FA_hs_20_5Z8Z11Z14Z17Zr	2	0.000168251	2	0.000195925	0	0
mnlr	2	0.000168251	0	0	2	0.00119119
mmcoa__S	2	0.000168251	2	0.000195925	0	0
4aphdob	2	0.000168251	2	0.000195925	0	0
6hopthp	2	0.000168251	2	0.000195925	0	0
icit	2	0.000168251	2	0.000195925	0	0
i	2	0.000168251	1	9.79624e-05	1	0.000595593
acACP	2	0.000168251	2	0.000195925	0	0
mnl	2	0.000168251	0	0	2	0.00119119
hxeaACP_2E	2	0.000168251	2	0.000195925	0	0
hxdceaACP_2E	2	0.000168251	2	0.000195925	0	0
prostga2	2	0.000168251	2	0.000195925	0	0
accprot_lys__L	2	0.000168251	2	0.000195925	0	0
pap	2	0.000168251	2	0.000195925	0	0
45cfmn	2	0.000168251	2	0.000195925	0	0
hxaACP	2	0.000168251	2	0.000195925	0	0
42a3hp24db	2	0.000168251	2	0.000195925	0	0
paoac_hs	2	0.000168251	2	0.000195925	0	0
mptamp	2	0.000168251	2	0.000195925	0	0
pao_hs	2	0.000168251	2	0.000195925	0	0
prostga3	2	0.000168251	2	0.000195925	0	0
prostga1	2	0.000168251	2	0.000195925	0	0
tetiodthy__L	2	0.000168251	1	9.79624e-05	1	0.000595593
kdnp	2	0.000168251	2	0.000195925	0	0
leu__D	2	0.000168251	1	9.79624e-05	1	0.000595593
Lcyst	2	0.000168251	2	0.000195925	0	0
prdx1cso	2	0.000168251	2	0.000195925	0	0
N1aspmd	2	0.000168251	2	0.000195925	0	0
prdx2cox	2	0.000168251	2	0.000195925	0	0
6pgl	2	0.000168251	2	0.000195925	0	0
N1sprm	2	0.000168251	2	0.000195925	0	0
mi3p__D	2	0.000168251	2	0.000195925	0	0
aacACP	2	0.000168251	2	0.000195925	0	0
propro	2	0.000168251	2	0.000195925	0	0
FAcoa_4_DC	2	0.000168251	2	0.000195925	0	0
mi4p__D	2	0.000168251	2	0.000195925	0	0
prgnlone	2	0.000168251	1	9.79624e-05	1	0.000595593
mma	2	0.000168251	1	9.79624e-05	1	0.000595593
ins6p	2	0.000168251	2	0.000195925	0	0
aappal	2	0.000168251	2	0.000195925	0	0
pco_hs	2	0.000168251	2	0.000195925	0	0
6lthp	2	0.000168251	2	0.000195925	0	0
3spyr	2	0.000168251	2	0.000195925	0	0
prostgg1	2	0.000168251	2	0.000195925	0	0
prostgg2	2	0.000168251	2	0.000195925	0	0
3snpyr	2	0.000168251	2	0.000195925	0	0
actp	2	0.000168251	2	0.000195925	0	0
leuleu	2	0.000168251	2	0.000195925	0	0
ppbng	2	0.000168251	2	0.000195925	0	0
prostgh1	2	0.000168251	2	0.000195925	0	0
thiogua	2	0.000168251	2	0.000195925	0	0
hno	2	0.000168251	2	0.000195925	0	0
FA_hs_20_5Z8Z11Z14Z20O	2	0.000168251	2	0.000195925	0	0
hmgth	2	0.000168251	2	0.000195925	0	0
prostgh3	2	0.000168251	2	0.000195925	0	0
pppi	2	0.000168251	2	0.000195925	0	0
nadhx__R	2	0.000168251	2	0.000195925	0	0
hgentis	2	0.000168251	2	0.000195925	0	0
thiogdp	2	0.000168251	2	0.000195925	0	0
adpribu	2	0.000168251	2	0.000195925	0	0
4mop	2	0.000168251	1	9.79624e-05	1	0.000595593
penme2_hs	2	0.000168251	2	0.000195925	0	0
FA_hs_22_4Z7Z10Z13Z16Z19Zr	2	0.000168251	2	0.000195925	0	0
ag1	2	0.000168251	1	9.79624e-05	1	0.000595593
acnamp	2	0.000168251	2	0.000195925	0	0
2gmp	2	0.000168251	2	0.000195925	0	0
mhista	2	0.000168251	2	0.000195925	0	0
acmet__L	2	0.000168251	2	0.000195925	0	0
acetol	2	0.000168251	2	0.000195925	0	0
FA_hs_22_22O	2	0.000168251	2	0.000195925	0	0
triiodthy__L	2	0.000168251	1	9.79624e-05	1	0.000595593
ppp9	2	0.000168251	1	9.79624e-05	1	0.000595593
mi1456p	2	0.000168251	2	0.000195925	0	0
2acadprib	2	0.000168251	2	0.000195925	0	0
2amp	2	0.000168251	2	0.000195925	0	0
2cmp	2	0.000168251	2	0.000195925	0	0
mtmercpur	2	0.000168251	2	0.000195925	0	0
prostgg3	2	0.000168251	2	0.000195925	0	0
pcp_hs	2	0.000168251	2	0.000195925	0	0
acgam1p	2	0.000168251	2	0.000195925	0	0
FA_hs_20_5Z8Z11Z14Zr	2	0.000168251	2	0.000195925	0	0
FAcoa_hs_19_3OH__R	2	0.000168251	2	0.000195925	0	0
ubiquitin	2	0.000168251	2	0.000195925	0	0
ubiqSe2conjys__L	2	0.000168251	2	0.000195925	0	0
acmanap	2	0.000168251	2	0.000195925	0	0
guln__L	2	0.000168251	2	0.000195925	0	0
ggnG7G1	2	0.000168251	2	0.000195925	0	0
ggnG8	2	0.000168251	2	0.000195925	0	0
dnadp	2	0.000168251	1	9.79624e-05	1	0.000595593
dpcoa	2	0.000168251	2	0.000195925	0	0
3ohddcaACP	2	0.000168251	2	0.000195925	0	0
3ohdcaACP	2	0.000168251	2	0.000195925	0	0
FAcoa_hs_22_7Z10Z13Z16Z19Z3OH__R	2	0.000168251	2	0.000195925	0	0
cbasp	2	0.000168251	2	0.000195925	0	0
FAcoa_hs_22_7Z10Z13Z16Z3OH__R	2	0.000168251	2	0.000195925	0	0
FAcoa_hs_23_2E	2	0.000168251	2	0.000195925	0	0
selmet__L	2	0.000168251	2	0.000195925	0	0
FAcoa_hs_23_3OH__R	2	0.000168251	2	0.000195925	0	0
q10h	2	0.000168251	2	0.000195925	0	0
dnad	2	0.000168251	2	0.000195925	0	0
FAcoa_hs_22_3OH__R	2	0.000168251	2	0.000195925	0	0
cclglobin	2	0.000168251	2	0.000195925	0	0
nwharg	2	0.000168251	2	0.000195925	0	0
quln	2	0.000168251	2	0.000195925	0	0
r15bp	2	0.000168251	2	0.000195925	0	0
dmgly	2	0.000168251	2	0.000195925	0	0
dkmpp	2	0.000168251	2	0.000195925	0	0
ditp	2	0.000168251	2	0.000195925	0	0
cclmethb	2	0.000168251	2	0.000195925	0	0
diiodthy__L	2	0.000168251	1	9.79624e-05	1	0.000595593
selhcys__L	2	0.000168251	2	0.000195925	0	0
5aand3a17bdiol	2	0.000168251	2	0.000195925	0	0
3ohhxaACP	2	0.000168251	2	0.000195925	0	0
cdpchol	2	0.000168251	2	0.000195925	0	0
FAcoa_hs_22_2E13Z16Z	2	0.000168251	2	0.000195925	0	0
FAcoa_hs_22_13Z16Z19Z3OH__R	2	0.000168251	2	0.000195925	0	0
3ohocdcaACP	2	0.000168251	2	0.000195925	0	0
FAcoa_hs_22_13Z16Z3OH__R	2	0.000168251	2	0.000195925	0	0
3ohocaACP	2	0.000168251	2	0.000195925	0	0
FAcoa_hs_22_13Z3OH__R	2	0.000168251	2	0.000195925	0	0
FA_hs_12_12O	2	0.000168251	2	0.000195925	0	0
FAcoa_hs_22_2E10Z13Z16Z	2	0.000168251	2	0.000195925	0	0
FAcoa_hs_22_2E10Z13Z16Z19Z	2	0.000168251	2	0.000195925	0	0
FAcoa_hs_22_2E11Z	2	0.000168251	2	0.000195925	0	0
FAcoa_hs_22_2E13Z	2	0.000168251	2	0.000195925	0	0
FAcoa_hs_22_2E13Z16Z19Z	2	0.000168251	2	0.000195925	0	0
sforgth	2	0.000168251	2	0.000195925	0	0
FAcoa_hs_22_2E7Z10Z13Z16Z	2	0.000168251	2	0.000195925	0	0
FAcoa_hs_22_2E7Z10Z13Z16Z19Z	2	0.000168251	2	0.000195925	0	0
ptth__R	2	0.000168251	2	0.000195925	0	0
e2nd8conjys__L	2	0.000168251	2	0.000195925	0	0
e2conjys__L	2	0.000168251	2	0.000195925	0	0
e217obglcur	2	0.000168251	0	0	2	0.00119119
e1nd8actys__L	2	0.000168251	2	0.000195925	0	0
butACP	2	0.000168251	2	0.000195925	0	0
buteACP_2E	2	0.000168251	2	0.000195925	0	0
3ohhxdcaACP	2	0.000168251	2	0.000195925	0	0
selgth	2	0.000168251	2	0.000195925	0	0
cdpdag_hs	2	0.000168251	2	0.000195925	0	0
FAcoa_hs_22_11Z3OH__R	2	0.000168251	2	0.000195925	0	0
retinal_9Z	2	0.000168251	2	0.000195925	0	0
ddceaACP_2E	2	0.000168251	2	0.000195925	0	0
dctp	2	0.000168251	2	0.000195925	0	0
FAcoa_hs_24_2E9Z12Z15Z18Z21Z	2	0.000168251	2	0.000195925	0	0
dceaACP_2E	2	0.000168251	2	0.000195925	0	0
retinal_13Z	2	0.000168251	2	0.000195925	0	0
dcaACP	2	0.000168251	2	0.000195925	0	0
FAcoa_hs_24_3OH__R	2	0.000168251	2	0.000195925	0	0
3dhguln	2	0.000168251	2	0.000195925	0	0
3dsphgn	2	0.000168251	2	0.000195925	0	0
dago_hs	2	0.000168251	2	0.000195925	0	0
FAcoa_hs_24_9Z12Z15Z18Z21Z3OH__R	2	0.000168251	2	0.000195925	0	0
FAcoa_hs_24_2E15Z	2	0.000168251	2	0.000195925	0	0
cpppg1	2	0.000168251	2	0.000195925	0	0
15kprostge1	2	0.000168251	2	0.000195925	0	0
13dampp	2	0.000168251	2	0.000195925	0	0
xylu__L	2	0.000168251	2	0.000195925	0	0
FAcoa_hs_24_9Z12Z15Z18Z3OH__R	2	0.000168251	2	0.000195925	0	0
12ppd__S	2	0.000168251	2	0.000195925	0	0
FAcoa_hs_26_17Z3OH__R	2	0.000168251	2	0.000195925	0	0
FAcoa_hs_26_2E	2	0.000168251	2	0.000195925	0	0
csn	2	0.000168251	2	0.000195925	0	0
FAcoa_hs_26_3OH__R	2	0.000168251	2	0.000195925	0	0
FAcoa_hs_24_2E9Z12Z15Z18Z	2	0.000168251	2	0.000195925	0	0
retinal_11Z	2	0.000168251	2	0.000195925	0	0
cdpea	2	0.000168251	2	0.000195925	0	0
ocdcaACP	2	0.000168251	2	0.000195925	0	0
seldigth	2	0.000168251	2	0.000195925	0	0
selcyst__L	2	0.000168251	2	0.000195925	0	0
xtsn	2	0.000168251	2	0.000195925	0	0
ch4s	2	0.000168251	2	0.000195925	0	0
p4a	2	0.000168251	2	0.000195925	0	0
15kprostge2	2	0.000168251	2	0.000195925	0	0
ocaACP	2	0.000168251	2	0.000195925	0	0
diampyrntp	2	0.000168251	2	0.000195925	0	0
diam6tpop4oxpyr	2	0.000168251	2	0.000195925	0	0
dhurate	2	0.000168251	2	0.000195925	0	0
ocdceaACP_2E	2	0.000168251	2	0.000195925	0	0
retinal	2	0.000168251	2	0.000195925	0	0
FAcoa_hs_24_12Z15Z18Z21Z3OH__R	2	0.000168251	2	0.000195925	0	0
oceaACP_2E	2	0.000168251	2	0.000195925	0	0
FAcoa_hs_24_15Z3OH__R	2	0.000168251	2	0.000195925	0	0
FAcoa_hs_24_2E	2	0.000168251	2	0.000195925	0	0
FAcoa_hs_24_2E12Z15Z18Z21Z	2	0.000168251	2	0.000195925	0	0
4tmeabut	2	0.000168251	2	0.000195925	0	0
oxoferrylhbr	2	0.000168251	2	0.000195925	0	0
rbvdp	2	0.000168251	2	0.000195925	0	0
3mldz	2	0.000168251	2	0.000195925	0	0
rbvtp	2	0.000168251	2	0.000195925	0	0
pac	2	0.000168251	2	0.000195925	0	0
FAcoa_hs_22_2E	2	0.000168251	2	0.000195925	0	0
2abutgly	2	0.000168251	2	0.000195925	0	0
FAcoa_hs_20_2E11Z	2	0.000168251	2	0.000195925	0	0
4pyrdp	2	0.000168251	2	0.000195925	0	0
protres_serpi	2	0.000168251	2	0.000195925	0	0
g3pi	2	0.000168251	2	0.000195925	0	0
g3pe	2	0.000168251	2	0.000195925	0	0
g3pc	2	0.000168251	2	0.000195925	0	0
protres_ocdcacys	2	0.000168251	2	0.000195925	0	0
FAcoa_hs_20_2E11Z14Z	2	0.000168251	2	0.000195925	0	0
FAcoa_hs_20_2E11Z14Z17Z	2	0.000168251	2	0.000195925	0	0
g16bp	2	0.000168251	2	0.000195925	0	0
FAcoa_hs_20_2E13Z	2	0.000168251	2	0.000195925	0	0
FAcoa_hs_20_11Z14Z17Z3OH__R	2	0.000168251	2	0.000195925	0	0
5aizc	2	0.000168251	2	0.000195925	0	0
fucgalacglcgalacglcgal14acglcgalgluside_hs	2	0.000168251	2	0.000195925	0	0
fucgalacgalfucgalacglcgal14acglcgalgluside_hs	2	0.000168251	2	0.000195925	0	0
fucgalacgalfuc12gal14acglcgalgluside_hs	2	0.000168251	2	0.000195925	0	0
paf_hs	2	0.000168251	2	0.000195925	0	0
betald	2	0.000168251	2	0.000195925	0	0
fuc1p__L	2	0.000168251	2	0.000195925	0	0
bhbACP	2	0.000168251	2	0.000195925	0	0
FAcoa_hs_20_2E8Z11Z	2	0.000168251	2	0.000195925	0	0
3oxhxdcaACP	2	0.000168251	2	0.000195925	0	0
g3ps	2	0.000168251	2	0.000195925	0	0
FAcoa_hs_20_2E	2	0.000168251	2	0.000195925	0	0
nmnh	2	0.000168251	2	0.000195925	0	0
ga2_hs	2	0.000168251	2	0.000195925	0	0
protres_rbllys	2	0.000168251	2	0.000195925	0	0
gbside_hs	2	0.000168251	2	0.000195925	0	0
gar	2	0.000168251	2	0.000195925	0	0
asparg	2	0.000168251	2	0.000195925	0	0
2ump	2	0.000168251	2	0.000195925	0	0
FAcoa_hs_20_11Z3OH__R	2	0.000168251	2	0.000195925	0	0
galgbside_hs	2	0.000168251	2	0.000195925	0	0
protres_rbllys3p	2	0.000168251	2	0.000195925	0	0
protres_rbllys5p	2	0.000168251	2	0.000195925	0	0
galfucgalacglcgalgluside_hs	2	0.000168251	2	0.000195925	0	0
5flump	2	0.000168251	2	0.000195925	0	0
protres_sadpribcys	2	0.000168251	2	0.000195925	0	0
galfuc12gal14acglcgalgluside_hs	2	0.000168251	2	0.000195925	0	0
vanilpyr	2	0.000168251	2	0.000195925	0	0
protres_ser3oacgam	2	0.000168251	2	0.000195925	0	0
galacglcgal14acglcgalgluside_hs	2	0.000168251	2	0.000195925	0	0
15kprostgf1	2	0.000168251	2	0.000195925	0	0
protres_serTnAg	2	0.000168251	2	0.000195925	0	0
smscys__L	2	0.000168251	2	0.000195925	0	0
3oxocaACP	2	0.000168251	2	0.000195925	0	0
FAcoa_hs_20_13Z3OH__R	2	0.000168251	2	0.000195925	0	0
5fludp	2	0.000168251	2	0.000195925	0	0
3oxhxaACP	2	0.000168251	2	0.000195925	0	0
protres_thr3oacgam	2	0.000168251	2	0.000195925	0	0
f1p	2	0.000168251	2	0.000195925	0	0
ethmalcoa__S	2	0.000168251	2	0.000195925	0	0
FAcoa_hs_20_8Z11Z14Z3OH__R	2	0.000168251	2	0.000195925	0	0
protres_tyrpi	2	0.000168251	2	0.000195925	0	0
estrones	2	0.000168251	1	9.79624e-05	1	0.000595593
FAcoa_hs_20_8Z11Z3OH__R	2	0.000168251	2	0.000195925	0	0
3oxdcaACP	2	0.000168251	2	0.000195925	0	0
FAcoa_hs_20_9Z3OH__R	2	0.000168251	2	0.000195925	0	0
ggnG4G4	2	0.000168251	2	0.000195925	0	0
FAcoa_hs_21_2E	2	0.000168251	2	0.000195925	0	0
15kprostge3	2	0.000168251	2	0.000195925	0	0
FAcoa_hs_21_3OH__R	2	0.000168251	2	0.000195925	0	0
3omdopa	2	0.000168251	2	0.000195925	0	0
FAcoa_hs_22_10Z13Z16Z19Z3OH__R	2	0.000168251	2	0.000195925	0	0
3ohttdcaACP	2	0.000168251	2	0.000195925	0	0
FAcoa_hs_22_10Z13Z16Z3OH__R	2	0.000168251	2	0.000195925	0	0
ggnG4G7	2	0.000168251	2	0.000195925	0	0
eryth__L	2	0.000168251	2	0.000195925	0	0
erthrs__D	2	0.000168251	2	0.000195925	0	0
ggnG7	2	0.000168251	2	0.000195925	0	0
pser__L	2	0.000168251	2	0.000195925	0	0
ergoth	2	0.000168251	1	9.79624e-05	1	0.000595593
fprica	2	0.000168251	2	0.000195925	0	0
protres_tyr__L	2	0.000168251	2	0.000195925	0	0
FAcoa_hs_20_11Z14Z3OH__R	2	0.000168251	2	0.000195925	0	0
pacald	2	0.000168251	2	0.000195925	0	0
fpram	2	0.000168251	2	0.000195925	0	0
forapyrntp	2	0.000168251	2	0.000195925	0	0
FAcoa_hs_20_2E8Z11Z14Z	2	0.000168251	2	0.000195925	0	0
FAcoa_hs_20_2E8Z11Z14Z17Z	2	0.000168251	2	0.000195925	0	0
fmnh2	2	0.000168251	2	0.000195925	0	0
FAcoa_hs_20_2E9Z	2	0.000168251	2	0.000195925	0	0
protres_ttdcacys	2	0.000168251	2	0.000195925	0	0
gdpmann	2	0.000168251	2	0.000195925	0	0
ggnG11	2	0.000168251	2	0.000195925	0	0
fgam	2	0.000168251	2	0.000195925	0	0
protres_thrTnAg	2	0.000168251	2	0.000195925	0	0
FAcoa_hs_20_3OH__R	2	0.000168251	2	0.000195925	0	0
fdp	2	0.000168251	2	0.000195925	0	0
3oxddcaACP	2	0.000168251	2	0.000195925	0	0
protres_thrpi	2	0.000168251	2	0.000195925	0	0
biliverd	2	0.000168251	2	0.000195925	0	0
FAcoa_hs_20_8Z11Z14Z17Z3OH__R	2	0.000168251	2	0.000195925	0	0
ggn8Y	2	0.000168251	2	0.000195925	0	0
ztp	1	8.41255e-05	1	9.79624e-05	0	0
trptrna	1	8.41255e-05	1	9.79624e-05	0	0
4pyrnad	1	8.41255e-05	1	9.79624e-05	0	0
zymst	1	8.41255e-05	1	9.79624e-05	0	0
orotdn	1	8.41255e-05	1	9.79624e-05	0	0
23cump	1	8.41255e-05	1	9.79624e-05	0	0
tyrtrna	1	8.41255e-05	1	9.79624e-05	0	0
1ppins5p	1	8.41255e-05	1	9.79624e-05	0	0
tyrtyrtyr	1	8.41255e-05	1	9.79624e-05	0	0
xylnt__L	1	8.41255e-05	1	9.79624e-05	0	0
4ohbut	1	8.41255e-05	1	9.79624e-05	0	0
urcan	1	8.41255e-05	1	9.79624e-05	0	0
1acadprib	1	8.41255e-05	1	9.79624e-05	0	0
15ppins4p	1	8.41255e-05	1	9.79624e-05	0	0
xolest2_hs	1	8.41255e-05	1	9.79624e-05	0	0
paps	1	8.41255e-05	1	9.79624e-05	0	0
valleu	1	8.41255e-05	1	9.79624e-05	0	0
paragbside_hs	1	8.41255e-05	1	9.79624e-05	0	0
xtp	1	8.41255e-05	1	9.79624e-05	0	0
20bdhcrtsl	1	8.41255e-05	1	9.79624e-05	0	0
4pcys__R	1	8.41255e-05	1	9.79624e-05	0	0
xanthurn	1	8.41255e-05	1	9.79624e-05	0	0
23camp	1	8.41255e-05	1	9.79624e-05	0	0
23ccmp	1	8.41255e-05	1	9.79624e-05	0	0
valpro	1	8.41255e-05	1	9.79624e-05	0	0
valtrna	1	8.41255e-05	1	9.79624e-05	0	0
23cgmp	1	8.41255e-05	1	9.79624e-05	0	0
20bdhcrtstrn	1	8.41255e-05	1	9.79624e-05	0	0
retn_9Z	1	8.41255e-05	1	9.79624e-05	0	0
trnaval	1	8.41255e-05	1	9.79624e-05	0	0
protres_glunpphr	1	8.41255e-05	1	9.79624e-05	0	0
slac__L	1	8.41255e-05	1	9.79624e-05	0	0
protres_serTAg	1	8.41255e-05	1	9.79624e-05	0	0
protres_sdmarg__L	1	8.41255e-05	1	9.79624e-05	0	0
snoh2coa	1	8.41255e-05	1	9.79624e-05	0	0
protres_pepproW180	1	8.41255e-05	1	9.79624e-05	0	0
protres_pepproW0	1	8.41255e-05	1	9.79624e-05	0	0
so2gth	1	8.41255e-05	1	9.79624e-05	0	0
protres_oadpribser	1	8.41255e-05	1	9.79624e-05	0	0
protres_lysglu_protres	1	8.41255e-05	1	9.79624e-05	0	0
protres_isoasp__D	1	8.41255e-05	1	9.79624e-05	0	0
protres_glusrtn	1	8.41255e-05	1	9.79624e-05	0	0
protres_gluhista	1	8.41255e-05	1	9.79624e-05	0	0
protres_thrTAg	1	8.41255e-05	1	9.79624e-05	0	0
protres_gludpam	1	8.41255e-05	1	9.79624e-05	0	0
2mop	1	8.41255e-05	1	9.79624e-05	0	0
protres_glu5meo__L	1	8.41255e-05	1	9.79624e-05	0	0
protres_asp__L	1	8.41255e-05	1	9.79624e-05	0	0
protres_asn__L	1	8.41255e-05	1	9.79624e-05	0	0
protres_admarg__L	1	8.41255e-05	1	9.79624e-05	0	0
sucaceto	1	8.41255e-05	1	9.79624e-05	0	0
protres_Nwadpribarg__L	1	8.41255e-05	0	0	1	0.000595593
succadn	1	8.41255e-05	1	9.79624e-05	0	0
sucsal	1	8.41255e-05	1	9.79624e-05	0	0
thcys	1	8.41255e-05	1	9.79624e-05	0	0
protres_snocys__L	1	8.41255e-05	1	9.79624e-05	0	0
protrna	1	8.41255e-05	1	9.79624e-05	0	0
phehisleu	1	8.41255e-05	1	9.79624e-05	0	0
rblvrd	1	8.41255e-05	1	9.79624e-05	0	0
retn_13Z	1	8.41255e-05	1	9.79624e-05	0	0
retn_11Z	1	8.41255e-05	1	9.79624e-05	0	0
retn	1	8.41255e-05	1	9.79624e-05	0	0
retinol_9Z	1	8.41255e-05	1	9.79624e-05	0	0
retinol_13Z	1	8.41255e-05	1	9.79624e-05	0	0
3htmelys	1	8.41255e-05	1	9.79624e-05	0	0
retinol_11Z	1	8.41255e-05	1	9.79624e-05	0	0
3dxyl	1	8.41255e-05	1	9.79624e-05	0	0
s17bp	1	8.41255e-05	1	9.79624e-05	0	0
rbvcbxlt	1	8.41255e-05	1	9.79624e-05	0	0
rbt5p	1	8.41255e-05	1	9.79624e-05	0	0
34hpl	1	8.41255e-05	1	9.79624e-05	0	0
psump	1	8.41255e-05	1	9.79624e-05	0	0
rbl__D	1	8.41255e-05	1	9.79624e-05	0	0
3mop	1	8.41255e-05	1	9.79624e-05	0	0
sdhplse	1	8.41255e-05	1	9.79624e-05	0	0
selahcys__L	1	8.41255e-05	1	9.79624e-05	0	0
selamet__L	1	8.41255e-05	1	9.79624e-05	0	0
selcys__L	1	8.41255e-05	1	9.79624e-05	0	0
que	1	8.41255e-05	1	9.79624e-05	0	0
qmp	1	8.41255e-05	1	9.79624e-05	0	0
pyrrl	1	8.41255e-05	1	9.79624e-05	0	0
sertrna	1	8.41255e-05	1	9.79624e-05	0	0
psuri	1	8.41255e-05	1	9.79624e-05	0	0
2hiv	1	8.41255e-05	1	9.79624e-05	0	0
thiogsn	1	8.41255e-05	1	9.79624e-05	0	0
thiogtp	1	8.41255e-05	1	9.79624e-05	0	0
trnaser	1	8.41255e-05	1	9.79624e-05	0	0
trnaleu	1	8.41255e-05	1	9.79624e-05	0	0
pram	1	8.41255e-05	1	9.79624e-05	0	0
4h2nonea_2E	1	8.41255e-05	1	9.79624e-05	0	0
ppgpp	1	8.41255e-05	1	9.79624e-05	0	0
4h2noneal_2E	1	8.41255e-05	1	9.79624e-05	0	0
trnalys	1	8.41255e-05	1	9.79624e-05	0	0
trnamet	1	8.41255e-05	1	9.79624e-05	0	0
trnaphe	1	8.41255e-05	1	9.79624e-05	0	0
trnapro	1	8.41255e-05	1	9.79624e-05	0	0
ppal	1	8.41255e-05	1	9.79624e-05	0	0
4h2oglt	1	8.41255e-05	1	9.79624e-05	0	0
polyubb	1	8.41255e-05	1	9.79624e-05	0	0
2hglut__L	1	8.41255e-05	1	9.79624e-05	0	0
trnathr	1	8.41255e-05	1	9.79624e-05	0	0
polyadprib2	1	8.41255e-05	1	9.79624e-05	0	0
trnatrp	1	8.41255e-05	1	9.79624e-05	0	0
polyadprib1	1	8.41255e-05	1	9.79624e-05	0	0
trnatyr	1	8.41255e-05	1	9.79624e-05	0	0
4hglusa__L	1	8.41255e-05	1	9.79624e-05	0	0
phlac	1	8.41255e-05	1	9.79624e-05	0	0
phetyr	1	8.41255e-05	1	9.79624e-05	0	0
phetrna	1	8.41255e-05	1	9.79624e-05	0	0
phepro	1	8.41255e-05	1	9.79624e-05	0	0
pheleu	1	8.41255e-05	1	9.79624e-05	0	0
4h2hxeal_2E	1	8.41255e-05	1	9.79624e-05	0	0
trnaile	1	8.41255e-05	1	9.79624e-05	0	0
prdx2cso3	1	8.41255e-05	1	9.79624e-05	0	0
trnahis	1	8.41255e-05	1	9.79624e-05	0	0
2h3ppr	1	8.41255e-05	1	9.79624e-05	0	0
2h3mv	1	8.41255e-05	1	9.79624e-05	0	0
2h34hppr	1	8.41255e-05	1	9.79624e-05	0	0
thrnt__L	1	8.41255e-05	1	9.79624e-05	0	0
thrtl__L	1	8.41255e-05	1	9.79624e-05	0	0
thrtrna	1	8.41255e-05	1	9.79624e-05	0	0
2ddglcn	1	8.41255e-05	1	9.79624e-05	0	0
triaz3crbxam	1	8.41255e-05	1	9.79624e-05	0	0
trnaala	1	8.41255e-05	1	9.79624e-05	0	0
prostgf21glyc	1	8.41255e-05	1	9.79624e-05	0	0
trnaarg	1	8.41255e-05	1	9.79624e-05	0	0
4aabutn	1	8.41255e-05	1	9.79624e-05	0	0
trnaasn	1	8.41255e-05	1	9.79624e-05	0	0
trnaasp	1	8.41255e-05	1	9.79624e-05	0	0
prostge21glyc	1	8.41255e-05	1	9.79624e-05	0	0
trnacys	1	8.41255e-05	1	9.79624e-05	0	0
trnagln	1	8.41255e-05	1	9.79624e-05	0	0
trnaglu	1	8.41255e-05	1	9.79624e-05	0	0
prostgd21glyc	1	8.41255e-05	1	9.79624e-05	0	0
trnagly	1	8.41255e-05	1	9.79624e-05	0	0
prophe	1	8.41255e-05	1	9.79624e-05	0	0
proleu	1	8.41255e-05	1	9.79624e-05	0	0
4h2hxea_2E	1	8.41255e-05	1	9.79624e-05	0	0
protres_succlys	1	8.41255e-05	1	9.79624e-05	0	0
FAcrn_hs_18_2E	1	8.41255e-05	1	9.79624e-05	0	0
4pyrtp	1	8.41255e-05	1	9.79624e-05	0	0
andrstrn	1	8.41255e-05	1	9.79624e-05	0	0
angiotensin17	1	8.41255e-05	1	9.79624e-05	0	0
angiotensin57	1	8.41255e-05	1	9.79624e-05	0	0
ap5a	1	8.41255e-05	1	9.79624e-05	0	0
aps	1	8.41255e-05	1	9.79624e-05	0	0
FAcrn_hs_12_0	1	8.41255e-05	1	9.79624e-05	0	0
argpropro	1	8.41255e-05	1	9.79624e-05	0	0
argsuc	1	8.41255e-05	1	9.79624e-05	0	0
argtrna	1	8.41255e-05	1	9.79624e-05	0	0
FAcrn_hs_11_0	1	8.41255e-05	1	9.79624e-05	0	0
FAcrn_hs_10_3OH__S	1	8.41255e-05	1	9.79624e-05	0	0
FAcrn_hs_10_2E6Z	1	8.41255e-05	1	9.79624e-05	0	0
FAcrn_hs_10_2E	1	8.41255e-05	1	9.79624e-05	0	0
asntrna	1	8.41255e-05	1	9.79624e-05	0	0
FAcrn_hs_10_0	1	8.41255e-05	1	9.79624e-05	0	0
asptrna	1	8.41255e-05	1	9.79624e-05	0	0
FAcrn_8_DC	1	8.41255e-05	1	9.79624e-05	0	0
FAcrn_7_DC	1	8.41255e-05	1	9.79624e-05	0	0
FAcrn_6_DC	1	8.41255e-05	1	9.79624e-05	0	0
FAcrn_5_DC	1	8.41255e-05	1	9.79624e-05	0	0
angiotensin1	1	8.41255e-05	1	9.79624e-05	0	0
anad	1	8.41255e-05	1	9.79624e-05	0	0
FAcrn_hs_16_3OH__S	1	8.41255e-05	1	9.79624e-05	0	0
ampamd	1	8.41255e-05	1	9.79624e-05	0	0
adpman	1	8.41255e-05	1	9.79624e-05	0	0
FAcrn_hs_16_2E	1	8.41255e-05	1	9.79624e-05	0	0
FAcrn_hs_16_0	1	8.41255e-05	1	9.79624e-05	0	0
FAcrn_hs_15_0	1	8.41255e-05	1	9.79624e-05	0	0
FAcrn_hs_14_9Z	1	8.41255e-05	1	9.79624e-05	0	0
FAcrn_hs_14_7Z3OH__S	1	8.41255e-05	1	9.79624e-05	0	0
FAcrn_hs_14_7Z	1	8.41255e-05	1	9.79624e-05	0	0
FAcrn_hs_14_5Z	1	8.41255e-05	1	9.79624e-05	0	0
FAcrn_hs_14_5E8Z3OH__S	1	8.41255e-05	1	9.79624e-05	0	0
FAcrn_hs_14_5E8Z	1	8.41255e-05	1	9.79624e-05	0	0
FAcrn_hs_14_3OH__S	1	8.41255e-05	1	9.79624e-05	0	0
FAcrn_hs_14_2E	1	8.41255e-05	1	9.79624e-05	0	0
FAcrn_hs_14_0	1	8.41255e-05	1	9.79624e-05	0	0
alapro	1	8.41255e-05	1	9.79624e-05	0	0
alatrna	1	8.41255e-05	1	9.79624e-05	0	0
FAcrn_hs_13_0	1	8.41255e-05	1	9.79624e-05	0	0
alltt	1	8.41255e-05	1	9.79624e-05	0	0
FAcrn_hs_12_3OH__S	1	8.41255e-05	1	9.79624e-05	0	0
FAcrn_hs_12_2E	1	8.41255e-05	1	9.79624e-05	0	0
FAcrn_5_3M3OH__S	1	8.41255e-05	1	9.79624e-05	0	0
FAcrn_5_2M	1	8.41255e-05	1	9.79624e-05	0	0
FAcrn_5_2EDC	1	8.41255e-05	1	9.79624e-05	0	0
bz	1	8.41255e-05	1	9.79624e-05	0	0
FAcoa_hs_4_3OH__R	1	8.41255e-05	1	9.79624e-05	0	0
FAcoa_hs_4_2E	1	8.41255e-05	1	9.79624e-05	0	0
FAcoa_hs_3_3OH__S	1	8.41255e-05	1	9.79624e-05	0	0
FAcoa_hs_3_2E	1	8.41255e-05	1	9.79624e-05	0	0
FAcoa_hs_26_3O	1	8.41255e-05	1	9.79624e-05	0	0
FAcoa_hs_26_17Z3O	1	8.41255e-05	1	9.79624e-05	0	0
cullin_lys__L	1	8.41255e-05	1	9.79624e-05	0	0
cullin_nedd8lys	1	8.41255e-05	1	9.79624e-05	0	0
cynamd	1	8.41255e-05	1	9.79624e-05	0	0
cysam	1	8.41255e-05	1	9.79624e-05	0	0
FAcoa_hs_24_9Z12Z15Z18Z3O	1	8.41255e-05	1	9.79624e-05	0	0
cystrna	1	8.41255e-05	1	9.79624e-05	0	0
FAcoa_hs_24_9Z12Z15Z18Z21Z3O	1	8.41255e-05	1	9.79624e-05	0	0
FAcoa_hs_24_3O	1	8.41255e-05	1	9.79624e-05	0	0
dgtp	1	8.41255e-05	1	9.79624e-05	0	0
dh15kprostge1	1	8.41255e-05	1	9.79624e-05	0	0
dh15kprostge2	1	8.41255e-05	1	9.79624e-05	0	0
dh15kprostge3	1	8.41255e-05	1	9.79624e-05	0	0
dh15kprostgf1	1	8.41255e-05	1	9.79624e-05	0	0
co3r	1	8.41255e-05	1	9.79624e-05	0	0
FAcoa_hs_6_2E	1	8.41255e-05	1	9.79624e-05	0	0
cmusa	1	8.41255e-05	1	9.79624e-05	0	0
cdprbt	1	8.41255e-05	1	9.79624e-05	0	0
bzal	1	8.41255e-05	1	9.79624e-05	0	0
FAcrn_5_2E2M	1	8.41255e-05	1	9.79624e-05	0	0
FAcrn_4_DC	1	8.41255e-05	1	9.79624e-05	0	0
FAcrn_4_2M	1	8.41255e-05	1	9.79624e-05	0	0
carboxyhb	1	8.41255e-05	1	9.79624e-05	0	0
cbp	1	8.41255e-05	1	9.79624e-05	0	0
FAcrn_16_DC	1	8.41255e-05	1	9.79624e-05	0	0
FAcrn_12_DC	1	8.41255e-05	1	9.79624e-05	0	0
cdprib	1	8.41255e-05	1	9.79624e-05	0	0
FAcoa_hs_6_3OH__S	1	8.41255e-05	1	9.79624e-05	0	0
cdpru5p__D	1	8.41255e-05	1	9.79624e-05	0	0
chlstol	1	8.41255e-05	1	9.79624e-05	0	0
FAcrn_10_DC	1	8.41255e-05	1	9.79624e-05	0	0
FAcoa_hs_9_3OH__S	1	8.41255e-05	1	9.79624e-05	0	0
FAcoa_hs_8_3OH__S	1	8.41255e-05	1	9.79624e-05	0	0
FAcoa_hs_8_2E	1	8.41255e-05	1	9.79624e-05	0	0
FAcoa_hs_7_3OH__S	1	8.41255e-05	1	9.79624e-05	0	0
clho	1	8.41255e-05	0	0	1	0.000595593
adpglc	1	8.41255e-05	1	9.79624e-05	0	0
FAcrn_hs_16_7E10Z3OH__S	1	8.41255e-05	1	9.79624e-05	0	0
octeal_2E	1	8.41255e-05	1	9.79624e-05	0	0
FAcrn_hs_20_8Z11Z14Z17Z	1	8.41255e-05	1	9.79624e-05	0	0
FAcrn_hs_21_0	1	8.41255e-05	1	9.79624e-05	0	0
FAcrn_hs_22_0	1	8.41255e-05	1	9.79624e-05	0	0
FAcrn_hs_22_10Z13Z16Z	1	8.41255e-05	1	9.79624e-05	0	0
FAcrn_hs_22_10Z13Z16Z19Z	1	8.41255e-05	1	9.79624e-05	0	0
FAcrn_hs_22_11Z	1	8.41255e-05	1	9.79624e-05	0	0
FAcrn_hs_22_13Z	1	8.41255e-05	1	9.79624e-05	0	0
FAcrn_hs_22_13Z16Z	1	8.41255e-05	1	9.79624e-05	0	0
FAcrn_hs_22_13Z16Z19Z	1	8.41255e-05	1	9.79624e-05	0	0
FAcrn_hs_22_4Z7Z10Z13Z16Z	1	8.41255e-05	1	9.79624e-05	0	0
FAcrn_hs_22_4Z7Z10Z13Z16Z19Z	1	8.41255e-05	1	9.79624e-05	0	0
FAcrn_hs_22_7Z10Z13Z16Z	1	8.41255e-05	1	9.79624e-05	0	0
FAcrn_hs_22_7Z10Z13Z16Z19Z	1	8.41255e-05	1	9.79624e-05	0	0
FAcrn_hs_23_0	1	8.41255e-05	1	9.79624e-05	0	0
FAcrn_hs_24_0	1	8.41255e-05	1	9.79624e-05	0	0
FAcrn_hs_24_12Z15Z18Z21Z	1	8.41255e-05	1	9.79624e-05	0	0
FAcrn_hs_24_15Z	1	8.41255e-05	1	9.79624e-05	0	0
FAcrn_hs_24_6Z9Z12Z15Z18Z	1	8.41255e-05	1	9.79624e-05	0	0
FAcrn_hs_24_6Z9Z12Z15Z18Z21Z	1	8.41255e-05	1	9.79624e-05	0	0
FAcrn_hs_24_9Z12Z15Z18Z	1	8.41255e-05	1	9.79624e-05	0	0
FAcrn_hs_20_9Z	1	8.41255e-05	1	9.79624e-05	0	0
FAcrn_hs_20_8Z11Z14Z	1	8.41255e-05	1	9.79624e-05	0	0
FAcrn_hs_16_7Z	1	8.41255e-05	1	9.79624e-05	0	0
FAcrn_hs_20_8Z11Z	1	8.41255e-05	1	9.79624e-05	0	0
FAcrn_hs_18_6Z9Z	1	8.41255e-05	1	9.79624e-05	0	0
FAcrn_hs_18_6Z9Z12Z	1	8.41255e-05	1	9.79624e-05	0	0
FAcrn_hs_18_6Z9Z12Z15Z	1	8.41255e-05	1	9.79624e-05	0	0
FAcrn_hs_18_7Z	1	8.41255e-05	1	9.79624e-05	0	0
FAcrn_hs_18_9E	1	8.41255e-05	1	9.79624e-05	0	0
FAcrn_hs_18_9Z	1	8.41255e-05	1	9.79624e-05	0	0
FAcrn_hs_18_9Z12Z	1	8.41255e-05	1	9.79624e-05	0	0
FAcrn_hs_18_9Z12Z15Z	1	8.41255e-05	1	9.79624e-05	0	0
FAcrn_hs_18_9Z12Z3OH__S	1	8.41255e-05	1	9.79624e-05	0	0
FAcrn_hs_18_9Z3OH__S	1	8.41255e-05	1	9.79624e-05	0	0
FAcrn_hs_19_0	1	8.41255e-05	1	9.79624e-05	0	0
FAcrn_hs_20_0	1	8.41255e-05	1	9.79624e-05	0	0
FAcrn_hs_20_11Z	1	8.41255e-05	1	9.79624e-05	0	0
FAcrn_hs_20_11Z14Z	1	8.41255e-05	1	9.79624e-05	0	0
FAcrn_hs_20_11Z14Z17Z	1	8.41255e-05	1	9.79624e-05	0	0
FAcrn_hs_20_13Z	1	8.41255e-05	1	9.79624e-05	0	0
FAcrn_hs_20_5Z8Z11Z	1	8.41255e-05	1	9.79624e-05	0	0
FAcrn_hs_20_5Z8Z11Z14Z	1	8.41255e-05	1	9.79624e-05	0	0
FAcrn_hs_20_5Z8Z11Z14Z17Z	1	8.41255e-05	1	9.79624e-05	0	0
FAcrn_hs_24_9Z12Z15Z18Z21Z	1	8.41255e-05	1	9.79624e-05	0	0
FAcrn_hs_26_0	1	8.41255e-05	1	9.79624e-05	0	0
FAcrn_hs_26_17Z	1	8.41255e-05	1	9.79624e-05	0	0
FAcrn_hs_3_0	1	8.41255e-05	1	9.79624e-05	0	0
FAcrn_hs_18_11Z	1	8.41255e-05	1	9.79624e-05	0	0
FAcrn_hs_18_0	1	8.41255e-05	1	9.79624e-05	0	0
FAcrn_hs_17_9Z	1	8.41255e-05	1	9.79624e-05	0	0
accprot_monoubiqlys	1	8.41255e-05	1	9.79624e-05	0	0
accprot_ubiqlys	1	8.41255e-05	1	9.79624e-05	0	0
acgal1p	1	8.41255e-05	1	9.79624e-05	0	0
acgalfuc12gal14acglcgalgluside_hs	1	8.41255e-05	1	9.79624e-05	0	0
acgalfucgalacgalfuc12gal14acglcgalgluside_hs	1	8.41255e-05	1	9.79624e-05	0	0
acgalfucgalacgalfucgalacglcgal14acglcgalgluside_hs	1	8.41255e-05	1	9.79624e-05	0	0
acgalfucgalacglcgal14acglcgalgluside_hs	1	8.41255e-05	1	9.79624e-05	0	0
acgalfucgalacglcgalgluside_hs	1	8.41255e-05	1	9.79624e-05	0	0
FAcrn_hs_17_10Z	1	8.41255e-05	1	9.79624e-05	0	0
acglcgalacglcgal14acglcgalgluside_hs	1	8.41255e-05	1	9.79624e-05	0	0
FAcrn_hs_17_0	1	8.41255e-05	1	9.79624e-05	0	0
acmetala	1	8.41255e-05	1	9.79624e-05	0	0
acnagalgbside_hs	1	8.41255e-05	1	9.79624e-05	0	0
FAcrn_hs_16_9Z3OH__S	1	8.41255e-05	1	9.79624e-05	0	0
acrn	1	8.41255e-05	1	9.79624e-05	0	0
FAcrn_hs_16_9Z	1	8.41255e-05	1	9.79624e-05	0	0
ac9oacnam	1	8.41255e-05	1	9.79624e-05	0	0
ac4oacnam	1	8.41255e-05	1	9.79624e-05	0	0
FAcrn_hs_18_13Z	1	8.41255e-05	1	9.79624e-05	0	0
FAcrn_hs_6_3OH__S	1	8.41255e-05	1	9.79624e-05	0	0
FAcrn_hs_3_2E	1	8.41255e-05	1	9.79624e-05	0	0
FAcrn_hs_3_3OH__S	1	8.41255e-05	1	9.79624e-05	0	0
FAcrn_hs_4_0	1	8.41255e-05	1	9.79624e-05	0	0
FAcrn_hs_4_2E	1	8.41255e-05	1	9.79624e-05	0	0
FAcrn_hs_4_3OH__R	1	8.41255e-05	1	9.79624e-05	0	0
FAcrn_hs_5_0	1	8.41255e-05	1	9.79624e-05	0	0
FAcrn_hs_6_0	1	8.41255e-05	1	9.79624e-05	0	0
FAcrn_hs_6_2E	1	8.41255e-05	1	9.79624e-05	0	0
FAcrn_hs_7_0	1	8.41255e-05	1	9.79624e-05	0	0
aacoa	1	8.41255e-05	1	9.79624e-05	0	0
FAcrn_hs_7_3OH__S	1	8.41255e-05	1	9.79624e-05	0	0
FAcrn_hs_8_0	1	8.41255e-05	1	9.79624e-05	0	0
FAcrn_hs_8_2E	1	8.41255e-05	1	9.79624e-05	0	0
FAcrn_hs_8_3OH__S	1	8.41255e-05	1	9.79624e-05	0	0
FAcrn_hs_9_0	1	8.41255e-05	1	9.79624e-05	0	0
FAcrn_hs_9_3OH__S	1	8.41255e-05	1	9.79624e-05	0	0
Lfmkynr	1	8.41255e-05	1	9.79624e-05	0	0
Ssq23epx	1	8.41255e-05	1	9.79624e-05	0	0
dh15kprostgf2	1	8.41255e-05	1	9.79624e-05	0	0
dh15kprostgf3	1	8.41255e-05	1	9.79624e-05	0	0
FAcoa_hs_24_15Z3O	1	8.41255e-05	1	9.79624e-05	0	0
insulinrd	1	8.41255e-05	1	9.79624e-05	0	0
kynate	1	8.41255e-05	1	9.79624e-05	0	0
FAcoa_4_2M	1	8.41255e-05	1	9.79624e-05	0	0
FAcoa_16_DC	1	8.41255e-05	1	9.79624e-05	0	0
FAcoa_12_DC	1	8.41255e-05	1	9.79624e-05	0	0
FAcoa_10_DC	1	8.41255e-05	1	9.79624e-05	0	0
lanost	1	8.41255e-05	1	9.79624e-05	0	0
FA_hs_22_DC	1	8.41255e-05	1	9.79624e-05	0	0
leuala	1	8.41255e-05	1	9.79624e-05	0	0
FA_hs_22_22OH	1	8.41255e-05	1	9.79624e-05	0	0
leugly	1	8.41255e-05	1	9.79624e-05	0	0
leuglygly	1	8.41255e-05	1	9.79624e-05	0	0
leuglyphe	1	8.41255e-05	1	9.79624e-05	0	0
FA_hs_20_5Z8Z11Z14Z20OH	1	8.41255e-05	1	9.79624e-05	0	0
leuleuleu	1	8.41255e-05	1	9.79624e-05	0	0
leupro	1	8.41255e-05	1	9.79624e-05	0	0
leutrna	1	8.41255e-05	1	9.79624e-05	0	0
FA_hs_20_5Z8Z11Z14Z20DC	1	8.41255e-05	1	9.79624e-05	0	0
lnape_hs	1	8.41255e-05	1	9.79624e-05	0	0
FA_hs_16_DC	1	8.41255e-05	1	9.79624e-05	0	0
FAcoa_5_2E2M	1	8.41255e-05	1	9.79624e-05	0	0
insulinox	1	8.41255e-05	1	9.79624e-05	0	0
dhf	1	8.41255e-05	1	9.79624e-05	0	0
FAcoa_5_2EDC	1	8.41255e-05	1	9.79624e-05	0	0
hptal	1	8.41255e-05	1	9.79624e-05	0	0
hptea_2E	1	8.41255e-05	1	9.79624e-05	0	0
hpteal_2E	1	8.41255e-05	1	9.79624e-05	0	0
FAcoa_hs_10_3OH__S	1	8.41255e-05	1	9.79624e-05	0	0
FAcoa_hs_10_2E6Z	1	8.41255e-05	1	9.79624e-05	0	0
hxal	1	8.41255e-05	1	9.79624e-05	0	0
FAcoa_hs_10_2E	1	8.41255e-05	1	9.79624e-05	0	0
hxea_2E	1	8.41255e-05	1	9.79624e-05	0	0
hxeal_2E	1	8.41255e-05	1	9.79624e-05	0	0
id3acald	1	8.41255e-05	1	9.79624e-05	0	0
FAcoa_8_DC	1	8.41255e-05	1	9.79624e-05	0	0
iletrna	1	8.41255e-05	1	9.79624e-05	0	0
im4act	1	8.41255e-05	1	9.79624e-05	0	0
FAcoa_7_DC	1	8.41255e-05	1	9.79624e-05	0	0
ind3ac	1	8.41255e-05	1	9.79624e-05	0	0
FAcoa_6_DC	1	8.41255e-05	1	9.79624e-05	0	0
FAcoa_5_DC	1	8.41255e-05	1	9.79624e-05	0	0
FAcoa_5_3M3OH__S	1	8.41255e-05	1	9.79624e-05	0	0
FAcoa_5_2M	1	8.41255e-05	1	9.79624e-05	0	0
FA_hs_16_16OH	1	8.41255e-05	1	9.79624e-05	0	0
lthstrl	1	8.41255e-05	1	9.79624e-05	0	0
lysleu	1	8.41255e-05	1	9.79624e-05	0	0
lystrna	1	8.41255e-05	1	9.79624e-05	0	0
moco	1	8.41255e-05	1	9.79624e-05	0	0
mpt	1	8.41255e-05	1	9.79624e-05	0	0
msa	1	8.41255e-05	1	9.79624e-05	0	0
n4abutn	1	8.41255e-05	1	9.79624e-05	0	0
nape_hs	1	8.41255e-05	1	9.79624e-05	0	0
nedd8	1	8.41255e-05	1	9.79624e-05	0	0
5hoxindoa	1	8.41255e-05	1	9.79624e-05	0	0
5hoxindact	1	8.41255e-05	1	9.79624e-05	0	0
5flutp	1	8.41255e-05	1	9.79624e-05	0	0
5dpmev	1	8.41255e-05	1	9.79624e-05	0	0
nonal	1	8.41255e-05	1	9.79624e-05	0	0
nonea_2E	1	8.41255e-05	1	9.79624e-05	0	0
noneal_2E	1	8.41255e-05	1	9.79624e-05	0	0
5adtststerone	1	8.41255e-05	1	9.79624e-05	0	0
o18bp	1	8.41255e-05	1	9.79624e-05	0	0
56dhica	1	8.41255e-05	1	9.79624e-05	0	0
4tmeabutn	1	8.41255e-05	1	9.79624e-05	0	0
octal	1	8.41255e-05	1	9.79624e-05	0	0
octea_2E	1	8.41255e-05	1	9.79624e-05	0	0
mndn	1	8.41255e-05	1	9.79624e-05	0	0
mndiol	1	8.41255e-05	1	9.79624e-05	0	0
mn	1	8.41255e-05	1	9.79624e-05	0	0
FA_hs_12_12OH	1	8.41255e-05	1	9.79624e-05	0	0
lyxnt__L	1	8.41255e-05	1	9.79624e-05	0	0
m2mn	1	8.41255e-05	1	9.79624e-05	0	0
FA_hs_14_DC	1	8.41255e-05	1	9.79624e-05	0	0
FA_hs_14_14OH	1	8.41255e-05	1	9.79624e-05	0	0
malcrn	1	8.41255e-05	1	9.79624e-05	0	0
mald	1	8.41255e-05	1	9.79624e-05	0	0
man16bp	1	8.41255e-05	1	9.79624e-05	0	0
FA_hs_12_DC	1	8.41255e-05	1	9.79624e-05	0	0
mercplac	1	8.41255e-05	1	9.79624e-05	0	0
mmaln	1	8.41255e-05	1	9.79624e-05	0	0
FA_hs_10_DC	1	8.41255e-05	1	9.79624e-05	0	0
FA_hs_10_10OH	1	8.41255e-05	1	9.79624e-05	0	0
methselni	1	8.41255e-05	1	9.79624e-05	0	0
metpro	1	8.41255e-05	1	9.79624e-05	0	0
metselpyr	1	8.41255e-05	1	9.79624e-05	0	0
mettrna	1	8.41255e-05	1	9.79624e-05	0	0
mi13456p	1	8.41255e-05	1	9.79624e-05	0	0
mi134p	1	8.41255e-05	1	9.79624e-05	0	0
FAcrn_hs_18_3OH__S	1	8.41255e-05	1	9.79624e-05	0	0
FAcoa_hs_12_2E	1	8.41255e-05	1	9.79624e-05	0	0
histrna	1	8.41255e-05	1	9.79624e-05	0	0
galacgalfucgalacglcgal14acglcgalgluside_hs	1	8.41255e-05	1	9.79624e-05	0	0
erthn__D	1	8.41255e-05	1	9.79624e-05	0	0
FAcoa_hs_22_10Z13Z16Z3O	1	8.41255e-05	1	9.79624e-05	0	0
FAcoa_hs_22_10Z13Z16Z19Z3O	1	8.41255e-05	1	9.79624e-05	0	0
FAcoa_hs_21_3O	1	8.41255e-05	1	9.79624e-05	0	0
FAcoa_hs_20_9Z3O	1	8.41255e-05	1	9.79624e-05	0	0
FAcoa_hs_20_8Z11Z3O	1	8.41255e-05	1	9.79624e-05	0	0
FAcoa_hs_20_8Z11Z14Z3O	1	8.41255e-05	1	9.79624e-05	0	0
f3p	1	8.41255e-05	1	9.79624e-05	0	0
fadh2	1	8.41255e-05	1	9.79624e-05	0	0
FAcoa_hs_20_8Z11Z14Z17Z3O	1	8.41255e-05	1	9.79624e-05	0	0
fe3ooh	1	8.41255e-05	1	9.79624e-05	0	0
FAcoa_hs_20_3O	1	8.41255e-05	1	9.79624e-05	0	0
frdp	1	8.41255e-05	1	9.79624e-05	0	0
frnsl2e6e	1	8.41255e-05	1	9.79624e-05	0	0
frnsn2e6e	1	8.41255e-05	1	9.79624e-05	0	0
fuc__L	1	8.41255e-05	1	9.79624e-05	0	0
fucfucgalacglcgalacglcgal14acglcgalgluside_hs	1	8.41255e-05	1	9.79624e-05	0	0
g3pnae_hs	1	8.41255e-05	1	9.79624e-05	0	0
FAcoa_hs_20_13Z3O	1	8.41255e-05	1	9.79624e-05	0	0
FAcoa_hs_22_11Z3O	1	8.41255e-05	1	9.79624e-05	0	0
FAcoa_hs_22_13Z16Z19Z3O	1	8.41255e-05	1	9.79624e-05	0	0
FAcoa_hs_22_13Z16Z3O	1	8.41255e-05	1	9.79624e-05	0	0
dopa__D	1	8.41255e-05	1	9.79624e-05	0	0
dhor__S	1	8.41255e-05	1	9.79624e-05	0	0
didp	1	8.41255e-05	1	9.79624e-05	0	0
FAcoa_hs_24_12Z15Z18Z21Z3O	1	8.41255e-05	1	9.79624e-05	0	0
dmhptcoa	1	8.41255e-05	1	9.79624e-05	0	0
dmhptcrn	1	8.41255e-05	1	9.79624e-05	0	0
dmnoncoa	1	8.41255e-05	1	9.79624e-05	0	0
dmnoncrn	1	8.41255e-05	1	9.79624e-05	0	0
dmpp	1	8.41255e-05	1	9.79624e-05	0	0
FAcoa_hs_23_3O	1	8.41255e-05	1	9.79624e-05	0	0
FAcoa_hs_22_13Z3O	1	8.41255e-05	1	9.79624e-05	0	0
dpam__D	1	8.41255e-05	1	9.79624e-05	0	0
FAcoa_hs_22_7Z10Z13Z16Z3O	1	8.41255e-05	1	9.79624e-05	0	0
FAcoa_hs_22_7Z10Z13Z16Z19Z3O	1	8.41255e-05	1	9.79624e-05	0	0
dpchrm__D	1	8.41255e-05	1	9.79624e-05	0	0
dttp	1	8.41255e-05	1	9.79624e-05	0	0
FAcoa_hs_22_3O	1	8.41255e-05	1	9.79624e-05	0	0
dutp	1	8.41255e-05	1	9.79624e-05	0	0
e4hglu	1	8.41255e-05	1	9.79624e-05	0	0
galacgalfuc12gal14acglcgalgluside_hs	1	8.41255e-05	1	9.79624e-05	0	0
galacglcgalacglcgal14acglcgalgluside_hs	1	8.41255e-05	1	9.79624e-05	0	0
FAcoa_hs_12_3OH__S	1	8.41255e-05	1	9.79624e-05	0	0
galacglcgalgluside_hs	1	8.41255e-05	1	9.79624e-05	0	0
glypro	1	8.41255e-05	1	9.79624e-05	0	0
glytrna	1	8.41255e-05	1	9.79624e-05	0	0
glytrp	1	8.41255e-05	1	9.79624e-05	0	0
gp4g	1	8.41255e-05	1	9.79624e-05	0	0
FAcoa_hs_17_3O	1	8.41255e-05	1	9.79624e-05	0	0
FAcoa_hs_16_9Z3OH__S	1	8.41255e-05	1	9.79624e-05	0	0
FAcoa_hs_16_7E10Z3OH__S	1	8.41255e-05	1	9.79624e-05	0	0
FAcoa_hs_16_3OH__S	1	8.41255e-05	1	9.79624e-05	0	0
FAcoa_hs_16_3O	1	8.41255e-05	1	9.79624e-05	0	0
FAcoa_hs_14_7Z3OH__S	1	8.41255e-05	1	9.79624e-05	0	0
ham	1	8.41255e-05	1	9.79624e-05	0	0
hb4_23dpg	1	8.41255e-05	1	9.79624e-05	0	0
hb_hco2	1	8.41255e-05	1	9.79624e-05	0	0
hba1c	1	8.41255e-05	1	9.79624e-05	0	0
FAcoa_hs_14_5E8Z3OH__S	1	8.41255e-05	1	9.79624e-05	0	0
FAcoa_hs_14_5E8Z	1	8.41255e-05	1	9.79624e-05	0	0
FAcoa_hs_14_3OH__S	1	8.41255e-05	1	9.79624e-05	0	0
FAcoa_hs_14_2E	1	8.41255e-05	1	9.79624e-05	0	0
hemedegprods	1	8.41255e-05	1	9.79624e-05	0	0
glyleu	1	8.41255e-05	1	9.79624e-05	0	0
FAcoa_hs_18_3O	1	8.41255e-05	1	9.79624e-05	0	0
FAcoa_hs_18_3OH__S	1	8.41255e-05	1	9.79624e-05	0	0
glac	1	8.41255e-05	1	9.79624e-05	0	0
galfucgalacglcgal14acglcgalgluside_hs	1	8.41255e-05	1	9.79624e-05	0	0
galgal14acglcgalgluside_hs	1	8.41255e-05	1	9.79624e-05	0	0
galgalacglcgalgluside_hs	1	8.41255e-05	1	9.79624e-05	0	0
FAcoa_hs_20_11Z3O	1	8.41255e-05	1	9.79624e-05	0	0
gd2_hs	1	8.41255e-05	0	0	1	0.000595593
gd3_hs	1	8.41255e-05	0	0	1	0.000595593
FAcoa_hs_20_11Z14Z3O	1	8.41255e-05	1	9.79624e-05	0	0
FAcoa_hs_20_11Z14Z17Z3O	1	8.41255e-05	1	9.79624e-05	0	0
FAcoa_hs_19_3O	1	8.41255e-05	1	9.79624e-05	0	0
FAcoa_hs_18_9Z12Z3OH__S	1	8.41255e-05	1	9.79624e-05	0	0
glcr	1	8.41255e-05	1	9.79624e-05	0	0
glntrna	1	8.41255e-05	1	9.79624e-05	0	0
globin	1	8.41255e-05	1	9.79624e-05	0	0
globoA_hs	1	8.41255e-05	1	9.79624e-05	0	0
globoB_hs	1	8.41255e-05	1	9.79624e-05	0	0
glu5sa__L	1	8.41255e-05	1	9.79624e-05	0	0
FAcoa_hs_18_9Z3OH__S	1	8.41255e-05	1	9.79624e-05	0	0
glutrna	1	8.41255e-05	1	9.79624e-05	0	0
zymstnl	1	8.41255e-05	1	9.79624e-05	0	0

## Sheet: Table B
genes	absolute	relative
SLC3A2	270	0.0555441
SLC7A5	145	0.0298293
SLC27A4	127	0.0261263
SLC7A6	125	0.0257149
CPT1A	86	0.0176918
SLC16A7	69	0.0141946
SLC16A1	69	0.0141946
EMB	69	0.0141946
BSG	69	0.0141946
SLC27A2	68	0.0139889
FABP5	68	0.0139889
FABP1	68	0.0139889
CD36	68	0.0139889
ACSL6	59	0.0121374
ACSL4	59	0.0121374
ACSL3	59	0.0121374
ACSL1	59	0.0121374
ABCC4	52	0.0106974
PRDX6	51	0.0104917
ACOT7	41	0.00843448
FASN	38	0.00781732
MBLAC2	37	0.0076116
HSD17B12	33	0.00678873
HBZ	33	0.00678873
HBQ1	33	0.00678873
HBM	33	0.00678873
HBG2	33	0.00678873
HBG1	33	0.00678873
HBE1	33	0.00678873
HBD	33	0.00678873
HBB	33	0.00678873
HBA	33	0.00678873
TECR	31	0.00637729
HACD3	31	0.00637729
GPX1	31	0.00637729
ALDH3B1	31	0.00637729
GPX4	29	0.00596585
SLC29A1	28	0.00576013
SLC1A5	28	0.00576013
CYB5B	26	0.00534869
CYB5A	26	0.00534869
ALDH3A2	25	0.00514297
ALDH3A1	25	0.00514297
SLC7A1	24	0.00493726
CBR1	24	0.00493726
ABCC1	24	0.00493726
RALBP1	23	0.00473154
SLC43A1	22	0.00452582
NT5C2	22	0.00452582
ALDH9A1	22	0.00452582
SLC43A2	21	0.0043201
SLC4A1	20	0.00411438
SLC1A4	20	0.00411438
MGST2	20	0.00411438
GSTM4	20	0.00411438
ALDH1A1	20	0.00411438
GSTP1	19	0.00390866
GSTO1	19	0.00390866
LANCL1	18	0.00370294
GSTT1	18	0.00370294
GSTM5	18	0.00370294
GSTM3	18	0.00370294
GSTM2	18	0.00370294
GSTM1	18	0.00370294
ADH5	18	0.00370294
CD38	17	0.00349722
AKR1B1	17	0.00349722
SLC19A1	16	0.0032915
EPHX2	16	0.0032915
EPHX1	16	0.0032915
CYB5R3	16	0.0032915
CNDP2	16	0.0032915
SLCO1A2	15	0.00308578
NME2	15	0.00308578
NME1	15	0.00308578
AK1	15	0.00308578
NQO2	14	0.00288007
GOT1	14	0.00288007
NEU3	13	0.00267435
NEU1	13	0.00267435
AKR1C3	13	0.00267435
NT5C3A	12	0.00246863
COMT	12	0.00246863
ALPL	12	0.00246863
AKR1A1	12	0.00246863
ABCG2	12	0.00246863
PANX1	11	0.00226291
NT5C	11	0.00226291
NME3	11	0.00226291
LTA4H	11	0.00226291
IMPA2	11	0.00226291
IMPA1	11	0.00226291
CAT	11	0.00226291
ABHD16A	11	0.00226291
TXNL1	10	0.00205719
TXN	10	0.00205719
KYAT1	10	0.00205719
FUT1	10	0.00205719
AKR7A2	10	0.00205719
ABO	10	0.00205719
SLCO2B1	9	0.00185147
SLC2A3	9	0.00185147
SLC2A1	9	0.00185147
PNP	9	0.00185147
PLA2G4B	9	0.00185147
LYPLA2	9	0.00185147
LDHB	9	0.00185147
LDHA	9	0.00185147
CMPK1	9	0.00185147
CBR3	9	0.00185147
ABCC5	9	0.00185147
XPNPEP1	8	0.00164575
VDAC1	8	0.00164575
TXNDC17	8	0.00164575
SLC22A7	8	0.00164575
CMPK2	8	0.00164575
ABCB6	8	0.00164575
TXNRD1	7	0.00144003
SLC2A2	7	0.00144003
PSAT1	7	0.00144003
PRDX4	7	0.00144003
PRDX2	7	0.00144003
PRDX1	7	0.00144003
PLA2G4A	7	0.00144003
PEPD	7	0.00144003
NEU2	7	0.00144003
MINPP1	7	0.00144003
LYPLA1	7	0.00144003
LRRC8A	7	0.00144003
GUK1	7	0.00144003
CTH	7	0.00144003
AQP1	7	0.00144003
TGM2	6	0.00123431
SLC43A3	6	0.00123431
SLC39A8	6	0.00123431
SLC26A6	6	0.00123431
SLC16A10	6	0.00123431
PTGR1	6	0.00123431
PIP5K1C	6	0.00123431
PIP5K1A	6	0.00123431
PIEZO1	6	0.00123431
PARK7	6	0.00123431
LPCAT3	6	0.00123431
HPRT1	6	0.00123431
GOT2	6	0.00123431
GLRX	6	0.00123431
DNPH1	6	0.00123431
BLVRB	6	0.00123431
ARMT1	6	0.00123431
AGT	6	0.00123431
ADK	6	0.00123431
SORD	5	0.00102859
SLC2A4	5	0.00102859
SLC22A4	5	0.00102859
PGP	5	0.00102859
PGM2	5	0.00102859
NUDT5	5	0.00102859
MDH2	5	0.00102859
MDH1	5	0.00102859
LPCAT1	5	0.00102859
HK3	5	0.00102859
HK1	5	0.00102859
GRIA1	5	0.00102859
GRHPR	5	0.00102859
GMPS	5	0.00102859
GDPD1	5	0.00102859
FADS2	5	0.00102859
AQP3	5	0.00102859
ABCB1	5	0.00102859
TPK1	4	0.000822876
STEAP3	4	0.000822876
ST3GAL2	4	0.000822876
ST3GAL1	4	0.000822876
SMOX	4	0.000822876
SLC2A14	4	0.000822876
SLC22A16	4	0.000822876
SLC11A2	4	0.000822876
SHMT1	4	0.000822876
RHD	4	0.000822876
RHCE	4	0.000822876
RHAG	4	0.000822876
RDH11	4	0.000822876
PRDX5	4	0.000822876
PPP2CB	4	0.000822876
PPP2CA	4	0.000822876
PLSCR4	4	0.000822876
PLSCR1	4	0.000822876
PHOSPHO1	4	0.000822876
PGM2L1	4	0.000822876
NUDT3	4	0.000822876
NMNAT3	4	0.000822876
MPST	4	0.000822876
ITPA	4	0.000822876
HDDC2	4	0.000822876
GDE1	4	0.000822876
GCH1	4	0.000822876
GAPDH	4	0.000822876
DTYMK	4	0.000822876
DHRS11	4	0.000822876
DGKA	4	0.000822876
CNP	4	0.000822876
CLCN2	4	0.000822876
ALDOC	4	0.000822876
ALDOB	4	0.000822876
ALDOA	4	0.000822876
AGPAT3	4	0.000822876
ADPRS	4	0.000822876
ACP1	4	0.000822876
ABCE1	4	0.000822876
ABCA7	4	0.000822876
ZDHHC5	3	0.000617157
ZDHHC3	3	0.000617157
ZDHHC20	3	0.000617157
ZDHHC2	3	0.000617157
UMPS	3	0.000617157
TPMT	3	0.000617157
TKFC	3	0.000617157
SYNJ1	3	0.000617157
SRXN1	3	0.000617157
SLC6A9	3	0.000617157
SLC40A1	3	0.000617157
RDH14	3	0.000617157
PYCR3	3	0.000617157
PTGS2	3	0.000617157
PTGS1	3	0.000617157
PTGES3	3	0.000617157
PNPLA6	3	0.000617157
PLCG1	3	0.000617157
PLCB3	3	0.000617157
PLCB2	3	0.000617157
PKM	3	0.000617157
PKLR	3	0.000617157
PHGDH	3	0.000617157
PEMT	3	0.000617157
PDXP	3	0.000617157
PDXK	3	0.000617157
PDE3B	3	0.000617157
PDE3A	3	0.000617157
PDE2A	3	0.000617157
PANK2	3	0.000617157
P2RX7	3	0.000617157
P2RX2	3	0.000617157
P2RX1	3	0.000617157
NUDT4	3	0.000617157
NEDD8	3	0.000617157
NANS	3	0.000617157
MTHFD1	3	0.000617157
MIF	3	0.000617157
MAP2K6	3	0.000617157
MAP2K3	3	0.000617157
MAP2K2	3	0.000617157
MAP2K1	3	0.000617157
LYPLAL1	3	0.000617157
INPP5D	3	0.000617157
INPP5B	3	0.000617157
HEXB	3	0.000617157
HEXA	3	0.000617157
GART	3	0.000617157
FN3K	3	0.000617157
FIG4	3	0.000617157
ESD	3	0.000617157
DUSP23	3	0.000617157
DPYD	3	0.000617157
DPP3	3	0.000617157
DAGLB	3	0.000617157
DAGLA	3	0.000617157
CYBRD1	3	0.000617157
CYB561D2	3	0.000617157
CTPS2	3	0.000617157
CTPS1	3	0.000617157
CRPPA	3	0.000617157
CLIC4	3	0.000617157
CLIC1	3	0.000617157
BPNT1	3	0.000617157
BPGM	3	0.000617157
ANO6	3	0.000617157
ADA	3	0.000617157
ACYP2	3	0.000617157
ACYP1	3	0.000617157
ABHD17B	3	0.000617157
ABCB4	3	0.000617157
ABCA1	3	0.000617157
WNK1	2	0.000411438
WDR77	2	0.000411438
UROD	2	0.000411438
UGP2	2	0.000411438
UAP1	2	0.000411438
TSPO2	2	0.000411438
TMEM30A	2	0.000411438
TMEM109	2	0.000411438
TKT	2	0.000411438
STRADB	2	0.000411438
STK11	2	0.000411438
SPHK1	2	0.000411438
SOD1	2	0.000411438
SLK	2	0.000411438
SLC9B2	2	0.000411438
SLC9A7	2	0.000411438
SLC9A6	2	0.000411438
SLC44A2	2	0.000411438
SLC44A1	2	0.000411438
SLC31A1	2	0.000411438
SLC1A1	2	0.000411438
SLC19A2	2	0.000411438
SLC17A7	2	0.000411438
SLC16A9	2	0.000411438
SLC12A7	2	0.000411438
SLC12A6	2	0.000411438
SLC12A4	2	0.000411438
SLC12A2	2	0.000411438
SKP1	2	0.000411438
SDSL	2	0.000411438
SCD	2	0.000411438
SBF1	2	0.000411438
SACM1L	2	0.000411438
RPS6KA5	2	0.000411438
RPS6KA4	2	0.000411438
RPS6KA3	2	0.000411438
RPIA	2	0.000411438
ROCK2	2	0.000411438
RIDA	2	0.000411438
RBX1	2	0.000411438
QDPR	2	0.000411438
PYGM	2	0.000411438
PYGL	2	0.000411438
PYGB	2	0.000411438
PRPS2	2	0.000411438
PRPS1L1	2	0.000411438
PRPS1	2	0.000411438
PRMT5	2	0.000411438
PRMT1	2	0.000411438
PRKG1	2	0.000411438
PRKD1	2	0.000411438
PRKCZ	2	0.000411438
PRKCI	2	0.000411438
PRKCB	2	0.000411438
PRKCA	2	0.000411438
PRKAR2B	2	0.000411438
PRKAR2A	2	0.000411438
PRKAR1B	2	0.000411438
PRKAR1A	2	0.000411438
PRKAG1	2	0.000411438
PRKACB	2	0.000411438
PRKACA	2	0.000411438
PRKAB1	2	0.000411438
PRKAA1	2	0.000411438
PPP2R5D	2	0.000411438
PPP2R5B	2	0.000411438
PPP2R1B	2	0.000411438
PPP2R1A	2	0.000411438
PPP1CC	2	0.000411438
PPP1CB	2	0.000411438
PPP1CA	2	0.000411438
PPIP5K2	2	0.000411438
PNPO	2	0.000411438
PLD1	2	0.000411438
PIP4K2C	2	0.000411438
PIP4K2B	2	0.000411438
PIP4K2A	2	0.000411438
PHPT1	2	0.000411438
PGK2	2	0.000411438
PGK1	2	0.000411438
PGAM1	2	0.000411438
PDE4D	2	0.000411438
PCMT1	2	0.000411438
PAK2	2	0.000411438
PAICS	2	0.000411438
OXSR1	2	0.000411438
OGT	2	0.000411438
OGA	2	0.000411438
OARD1	2	0.000411438
NUDT2	2	0.000411438
NPEPPS	2	0.000411438
NOS3	2	0.000411438
NIT2	2	0.000411438
NIT1	2	0.000411438
NCEH1	2	0.000411438
NAXE	2	0.000411438
NAXD	2	0.000411438
NAPRT	2	0.000411438
NAGK	2	0.000411438
MTMR2	2	0.000411438
MTMR12	2	0.000411438
MTMR1	2	0.000411438
MTM1	2	0.000411438
MSRA	2	0.000411438
MFSD2B	2	0.000411438
ME1	2	0.000411438
MDP1	2	0.000411438
MBOAT2	2	0.000411438
MAT2B	2	0.000411438
MAT2A	2	0.000411438
MAPKAPK2	2	0.000411438
MAPK3	2	0.000411438
MAPK14	2	0.000411438
MAPK1	2	0.000411438
LPIN2	2	0.000411438
LAP3	2	0.000411438
KARS1	2	0.000411438
INPP5A	2	0.000411438
IMPDH2	2	0.000411438
HDDC3	2	0.000411438
GYS1	2	0.000411438
GYG1	2	0.000411438
GUCY1B1	2	0.000411438
GUCY1A1	2	0.000411438
GSS	2	0.000411438
GSR	2	0.000411438
GSK3A	2	0.000411438
GPT	2	0.000411438
GPI	2	0.000411438
GPHN	2	0.000411438
GPCPD1	2	0.000411438
GGCT	2	0.000411438
GFUS	2	0.000411438
GCLM	2	0.000411438
GCLC	2	0.000411438
GARS1	2	0.000411438
GALNT7	2	0.000411438
GALNT6	2	0.000411438
GALNT5	2	0.000411438
GALNT4	2	0.000411438
GALNT2	2	0.000411438
GALNT10	2	0.000411438
GALM	2	0.000411438
GALE	2	0.000411438
FDPS	2	0.000411438
FAH	2	0.000411438
FADS1	2	0.000411438
EPRS1	2	0.000411438
ENTPD1	2	0.000411438
ECHDC1	2	0.000411438
EBP	2	0.000411438
DCTPP1	2	0.000411438
CUL1	2	0.000411438
CSNK2B	2	0.000411438
CSNK2A2	2	0.000411438
CSNK2A1	2	0.000411438
CSNK1G3	2	0.000411438
CSNK1G2	2	0.000411438
CSNK1G1	2	0.000411438
CSNK1A1	2	0.000411438
CPPED1	2	0.000411438
COASY	2	0.000411438
CLNS1A	2	0.000411438
CKM	2	0.000411438
CKB	2	0.000411438
CFTR	2	0.000411438
CDK6	2	0.000411438
CDK5	2	0.000411438
CDK4	2	0.000411438
CDK2	2	0.000411438
CDC34	2	0.000411438
CARM1	2	0.000411438
CAD	2	0.000411438
CAB39L	2	0.000411438
CAB39	2	0.000411438
CA3	2	0.000411438
CA2	2	0.000411438
CA1	2	0.000411438
C1GALT1C1	2	0.000411438
C1GALT1	2	0.000411438
BMP2K	2	0.000411438
BLVRA	2	0.000411438
ATP11C	2	0.000411438
ATP11B	2	0.000411438
ATP11A	2	0.000411438
ATIC	2	0.000411438
APRT	2	0.000411438
ANKH	2	0.000411438
AHCY	2	0.000411438
AGL	2	0.000411438
ADSL	2	0.000411438
ADPGK	2	0.000411438
ADI1	2	0.000411438
ACY1	2	0.000411438
ACSS2	2	0.000411438
YES1	1	0.000205719
YARS1	1	0.000205719
XYLB	1	0.000205719
WARS1	1	0.000205719
VPS4B	1	0.000205719
VPS4A	1	0.000205719
VDAC3	1	0.000205719
VDAC2	1	0.000205719
VCPIP1	1	0.000205719
VCP	1	0.000205719
VARS1	1	0.000205719
USP5	1	0.000205719
UROS	1	0.000205719
UFD1	1	0.000205719
UBXN7	1	0.000205719
UBXN6	1	0.000205719
UBXN1	1	0.000205719
UBR4	1	0.000205719
UBE2V2	1	0.000205719
UBE2V1	1	0.000205719
UBE2O	1	0.000205719
UBE2N	1	0.000205719
UBE2M	1	0.000205719
UBE2L3	1	0.000205719
UBB	1	0.000205719
UBAC1	1	0.000205719
UBA6	1	0.000205719
UBA3	1	0.000205719
UBA1	1	0.000205719
TXNDC5	1	0.000205719
TSTD1	1	0.000205719
TRPV2	1	0.000205719
TRPC6	1	0.000205719
TRIM58	1	0.000205719
TPI1	1	0.000205719
TMT1A	1	0.000205719
THTPA	1	0.000205719
THOP1	1	0.000205719
TGM3	1	0.000205719
TFRC	1	0.000205719
TFR2	1	0.000205719
TF	1	0.000205719
TARS1	1	0.000205719
TALDO1	1	0.000205719
SYK	1	0.000205719
SRM	1	0.000205719
SPTLC2	1	0.000205719
SPTLC1	1	0.000205719
SMS	1	0.000205719
SMPDL3B	1	0.000205719
SMPD3	1	0.000205719
SMPD1	1	0.000205719
SLC9A1	1	0.000205719
SLC6A8	1	0.000205719
SLC52A1	1	0.000205719
SLC4A2	1	0.000205719
SLC41A1	1	0.000205719
SLC39A10	1	0.000205719
SLC30A1	1	0.000205719
SLC2A5	1	0.000205719
SLC25A6	1	0.000205719
SLC25A5	1	0.000205719
SLC25A4	1	0.000205719
SLC25A31	1	0.000205719
SLC25A3	1	0.000205719
SLC14A1	1	0.000205719
SIRT2	1	0.000205719
SHPK	1	0.000205719
SELENBP1	1	0.000205719
SCN9A	1	0.000205719
SCN4A	1	0.000205719
SARS1	1	0.000205719
RUVBL2	1	0.000205719
RUVBL1	1	0.000205719
RPE	1	0.000205719
RNF123	1	0.000205719
RHOA	1	0.000205719
RFK	1	0.000205719
RBKS	1	0.000205719
RARS1	1	0.000205719
RAP2B	1	0.000205719
RAP1A	1	0.000205719
RAN	1	0.000205719
RALA	1	0.000205719
RAC1	1	0.000205719
RAB8A	1	0.000205719
RAB6B	1	0.000205719
RAB5C	1	0.000205719
RAB5B	1	0.000205719
RAB5A	1	0.000205719
RAB3C	1	0.000205719
RAB2B	1	0.000205719
RAB2A	1	0.000205719
RAB1A	1	0.000205719
RAB11B	1	0.000205719
RAB10	1	0.000205719
QPRT	1	0.000205719
QNG1	1	0.000205719
QARS1	1	0.000205719
PUDP	1	0.000205719
PTS	1	0.000205719
PTPN6	1	0.000205719
PTPN3	1	0.000205719
PTPN11	1	0.000205719
PTPN1	1	0.000205719
PTPA	1	0.000205719
PTEN	1	0.000205719
PSPH	1	0.000205719
PRUNE1	1	0.000205719
PREP	1	0.000205719
PPME1	1	0.000205719
PPIB	1	0.000205719
PPIA	1	0.000205719
PPCS	1	0.000205719
PPCDC	1	0.000205719
PPA2	1	0.000205719
PPA1	1	0.000205719
PMM2	1	0.000205719
PLAA	1	0.000205719
PISD	1	0.000205719
PIP4P1	1	0.000205719
PIK3R4	1	0.000205719
PIK3C3	1	0.000205719
PI4KA	1	0.000205719
PI4K2A	1	0.000205719
PGM3	1	0.000205719
PGM1	1	0.000205719
PGLS	1	0.000205719
PGD	1	0.000205719
PFKP	1	0.000205719
PFKM	1	0.000205719
PFKL	1	0.000205719
PFAS	1	0.000205719
PDIA6	1	0.000205719
PDIA4	1	0.000205719
PDIA3	1	0.000205719
PDE9A	1	0.000205719
PDE5A	1	0.000205719
PDE1A	1	0.000205719
PCYT2	1	0.000205719
PCYT1B	1	0.000205719
PCYT1A	1	0.000205719
PCK1	1	0.000205719
PCBD2	1	0.000205719
PCBD1	1	0.000205719
PANK4	1	0.000205719
PAFAH1B3	1	0.000205719
PAFAH1B2	1	0.000205719
PAFAH1B1	1	0.000205719
P4HB	1	0.000205719
ODC1	1	0.000205719
NSFL1C	1	0.000205719
NSF	1	0.000205719
NRAS	1	0.000205719
NPLOC4	1	0.000205719
NPL	1	0.000205719
NARS1	1	0.000205719
NAPEPLD	1	0.000205719
NANP	1	0.000205719
NAMPT	1	0.000205719
NAE1	1	0.000205719
NADSYN1	1	0.000205719
NADK2	1	0.000205719
MVD	1	0.000205719
MTAP	1	0.000205719
MRI1	1	0.000205719
MPO	1	0.000205719
MPI	1	0.000205719
MARS1	1	0.000205719
MAN2C1	1	0.000205719
LYN	1	0.000205719
LSS	1	0.000205719
LHPP	1	0.000205719
LCMT1	1	0.000205719
LARS1	1	0.000205719
KRAS	1	0.000205719
KLHL18	1	0.000205719
KCNN4	1	0.000205719
KCNK5	1	0.000205719
KCNAB2	1	0.000205719
JAK3	1	0.000205719
ISYNA1	1	0.000205719
INSR	1	0.000205719
IDH2	1	0.000205719
IDH1	1	0.000205719
IARS1	1	0.000205719
HUWE1	1	0.000205719
HSPA8	1	0.000205719
HSP90AB1	1	0.000205719
HSP90AA1	1	0.000205719
HSD17B11	1	0.000205719
HRAS	1	0.000205719
HPGDS	1	0.000205719
HNMT	1	0.000205719
HMBS	1	0.000205719
HINT1	1	0.000205719
HCK	1	0.000205719
HARS1	1	0.000205719
HAL	1	0.000205719
HAGH	1	0.000205719
GUSB	1	0.000205719
GSTZ1	1	0.000205719
GNPDA2	1	0.000205719
GNPDA1	1	0.000205719
GMPR2	1	0.000205719
GMPR	1	0.000205719
GMPPB	1	0.000205719
GMPPA	1	0.000205719
GMDS	1	0.000205719
GLUL	1	0.000205719
GLO1	1	0.000205719
GCNT2	1	0.000205719
GBE1	1	0.000205719
GAPDHS	1	0.000205719
GALT	1	0.000205719
GALK2	1	0.000205719
GALK1	1	0.000205719
G6PD	1	0.000205719
FYN	1	0.000205719
FXN	1	0.000205719
FTL	1	0.000205719
FTH1	1	0.000205719
FN3KRP	1	0.000205719
FLVCR1	1	0.000205719
FLAD1	1	0.000205719
FKBP5	1	0.000205719
FKBP4	1	0.000205719
FKBP3	1	0.000205719
FKBP2	1	0.000205719
FKBP1A	1	0.000205719
FH	1	0.000205719
FCSK	1	0.000205719
FBXO7	1	0.000205719
FBXO4	1	0.000205719
FBXL20	1	0.000205719
FARSB	1	0.000205719
FARSA	1	0.000205719
FAHD1	1	0.000205719
FAF2	1	0.000205719
FAF1	1	0.000205719
ENOPH1	1	0.000205719
ENO3	1	0.000205719
ENO2	1	0.000205719
ENO1	1	0.000205719
ELOC	1	0.000205719
ELOB	1	0.000205719
EEF2	1	0.000205719
DNPEP	1	0.000205719
DNM3	1	0.000205719
DNM2	1	0.000205719
DHFR	1	0.000205719
DERL1	1	0.000205719
DERA	1	0.000205719
DDT	1	0.000205719
DDB1	1	0.000205719
DCXR	1	0.000205719
DCAF7	1	0.000205719
DCAF6	1	0.000205719
DCAF11	1	0.000205719
DARS1	1	0.000205719
CUL5	1	0.000205719
CUL4B	1	0.000205719
CUL4A	1	0.000205719
CUL3	1	0.000205719
CUL2	1	0.000205719
CRYL1	1	0.000205719
CP	1	0.000205719
CLIC3	1	0.000205719
CLIC2	1	0.000205719
CLCN5	1	0.000205719
CLCN4	1	0.000205719
CLCN3	1	0.000205719
CHAC2	1	0.000205719
CDS2	1	0.000205719
CDIPT	1	0.000205719
CDC42	1	0.000205719
CDC37	1	0.000205719
CARS1	1	0.000205719
CAND1	1	0.000205719
CACNA1A	1	0.000205719
CA4	1	0.000205719
BHMT	1	0.000205719
BECN1	1	0.000205719
B3GALNT1	1	0.000205719
ATP7B	1	0.000205719
ATP7A	1	0.000205719
ATP6V1H	1	0.000205719
ATP6V1G1	1	0.000205719
ATP6V1F	1	0.000205719
ATP6V1E1	1	0.000205719
ATP6V1D	1	0.000205719
ATP6V1C1	1	0.000205719
ATP6V1B2	1	0.000205719
ATP6V1A	1	0.000205719
ATP6V0E1	1	0.000205719
ATP6V0D1	1	0.000205719
ATP6V0C	1	0.000205719
ATP6V0B	1	0.000205719
ATP6V0A1	1	0.000205719
ATP6AP2	1	0.000205719
ATP6AP1	1	0.000205719
ATP2B4	1	0.000205719
ATP2B1	1	0.000205719
ATP1B3	1	0.000205719
ATP1B2	1	0.000205719
ATP1B1	1	0.000205719
ATP1A4	1	0.000205719
ATP1A3	1	0.000205719
ATP1A1	1	0.000205719
ATG14	1	0.000205719
ASL	1	0.000205719
ART4	1	0.000205719
ARG1	1	0.000205719
ARF6	1	0.000205719
ARF1	1	0.000205719
APIP	1	0.000205719
APEH	1	0.000205719
ANPEP	1	0.000205719
AMPD3	1	0.000205719
AMDHD2	1	0.000205719
ALAD	1	0.000205719
AGPAT4	1	0.000205719
AGPAT1	1	0.000205719
AFMID	1	0.000205719
ADSS2	1	0.000205719
ADO	1	0.000205719
ADCY2	1	0.000205719
ADCY10	1	0.000205719
ACTG2	1	0.000205719
ACTG1	1	0.000205719
ACTC1	1	0.000205719
ACTB	1	0.000205719
ACTA1	1	0.000205719
ACO1	1	0.000205719
ACLY	1	0.000205719
ACHE	1	0.000205719
ACER3	1	0.000205719
ACER2	1	0.000205719
ACAT2	1	0.000205719
ABHD14B	1	0.000205719
AASDHPPT	1	0.000205719
AARS1	1	0.000205719
A4GALT	1	0.000205719

## Sheet: Table C
Removed from model	Name
atp:adp:pi	Coupling to ATP hydrolysis
atp:amp:ppi	Coupling to ATP hydrolysis
atp:adp	Coupling to ATP hydrolysis
nadh:nad	Oxidation/Reduction via NAD/NADH cofactors
nadph:nadp	Oxidation/Reduction via NADP/NADPH cofactors
gthrd:gthox	Oxidation/Reduction via glutathione/glutathione disulfide cofactors
ag1	Silver (I)
ca2	Calcium
cd2	Cadmium (II)
cl	Chloride
co2	Carbon dioxide
coa	Coenzyme A
cobalt2	Cobalt (II)
cu1	Copper (I)
cu2	Copper (II)
fe2	Iron (II)
fe3	Iron (III)
h	Proton
h2o	Water
h2o2	Hydrogen peroxide
hco3	Bicarbonate
i	Iodide
k	Potassium
mg2	Magnesium (II)
mn2	Manganese (II)
na1	Sodium ion
nh3	Ammonia
nh4	Ammonium
o2	O2
o2s	Superoxide
oh1	Hydroxide ion
pi	Orthophosphate
ppi	Diphosphate
so3	Sulfite
so4	Sulfate
zn2	Zinc (II)

## Sheet: Table D
	total		cytosol		extracellular space
metabolites	absolute	relative	absolute	relative	absolute	relative
crn	117	0.0162613	115	0.0194126	2	0.00157356
ala__L	86	0.0119527	46	0.00776502	40	0.0314713
ser__L	78	0.0108409	43	0.00725861	35	0.0275374
cys__L	76	0.0105629	46	0.00776502	30	0.0236035
gln__L	74	0.0102849	42	0.0070898	32	0.025177
thr__L	71	0.00986796	37	0.00624578	34	0.0267506
gly	69	0.00958999	44	0.00742741	25	0.0196696
asn__L	66	0.00917304	34	0.00573937	32	0.025177
pro__L	60	0.00833912	36	0.00607698	24	0.0188828
leu__L	59	0.00820014	36	0.00607698	23	0.018096
gthrd	58	0.00806115	50	0.00844024	8	0.00629426
phe__L	57	0.00792217	34	0.00573937	23	0.018096
arg__L	56	0.00778318	32	0.00540176	24	0.0188828
avite1r	54	0.00750521	54	0.00911546	0	0
met__L	53	0.00736623	31	0.00523295	22	0.0173092
tyr__L	52	0.00722724	30	0.00506415	22	0.0173092
val__L	50	0.00694927	27	0.00455773	23	0.018096
lys__L	50	0.00694927	26	0.00438893	24	0.0188828
orn__L	49	0.00681028	26	0.00438893	23	0.018096
trp__L	48	0.0066713	25	0.00422012	23	0.018096
mmarg__L	46	0.00639333	23	0.00388251	23	0.018096
admarg__L	46	0.00639333	23	0.00388251	23	0.018096
citr__L	45	0.00625434	23	0.00388251	22	0.0173092
ile__L	45	0.00625434	23	0.00388251	22	0.0173092
pyr	37	0.00514246	25	0.00422012	12	0.00944138
ac	37	0.00514246	25	0.00422012	12	0.00944138
lac__L	32	0.00444753	20	0.0033761	12	0.00944138
hcys__L	32	0.00444753	19	0.00320729	13	0.0102282
glu__L	31	0.00430855	28	0.00472654	3	0.00236035
hser__L	31	0.00430855	16	0.00270088	15	0.0118017
amet__L	31	0.00430855	31	0.00523295	0	0
his__L	30	0.00416956	16	0.00270088	14	0.0110149
ahcys__L	30	0.00416956	30	0.00506415	0	0
avite1	29	0.00403058	29	0.00489534	0	0
glyclt	28	0.00389159	16	0.00270088	12	0.00944138
amp	28	0.00389159	26	0.00438893	2	0.00157356
udp	27	0.00375261	27	0.00455773	0	0
ppa	27	0.00375261	15	0.00253207	12	0.00944138
but	26	0.00361362	14	0.00236327	12	0.00944138
lac__D	26	0.00361362	15	0.00253207	11	0.0086546
2obut	25	0.00347464	14	0.00236327	11	0.0086546
avite1qn	25	0.00347464	25	0.00422012	0	0
5oxpro	25	0.00347464	14	0.00236327	11	0.0086546
acac	24	0.00333565	13	0.00219446	11	0.0086546
2hb	23	0.00319666	12	0.00202566	11	0.0086546
ascb__L	22	0.00305768	15	0.00253207	7	0.00550747
akg	22	0.00305768	21	0.0035449	1	0.000786782
acnam	22	0.00305768	13	0.00219446	9	0.00708104
FA_hs	21	0.00291869	21	0.0035449	0	0
FA_hs_22_4Z7Z10Z13Z16Z19Zroo	21	0.00291869	21	0.0035449	0	0
gdp	20	0.00277971	20	0.0033761	0	0
atp	20	0.00277971	19	0.00320729	1	0.000786782
imp	18	0.00250174	18	0.00303849	0	0
ncam	18	0.00250174	11	0.00185685	7	0.00550747
mdhdascb__L	18	0.00250174	12	0.00202566	6	0.00472069
rnam	18	0.00250174	17	0.00286968	1	0.000786782
rnamh	17	0.00236275	16	0.00270088	1	0.000786782
prpp	17	0.00236275	17	0.00286968	0	0
ACP	16	0.00222377	16	0.00270088	0	0
thf	16	0.00222377	11	0.00185685	5	0.00393391
FA_hs_20_5Z8Z11Z14Z17Zroo	15	0.00208478	15	0.00253207	0	0
cmp	15	0.00208478	15	0.00253207	0	0
methb	15	0.00208478	15	0.00253207	0	0
r5p	15	0.00208478	14	0.00236327	1	0.000786782
dopa__L	14	0.0019458	12	0.00202566	2	0.00157356
aicar	14	0.0019458	10	0.00168805	4	0.00314713
asp__L	14	0.0019458	12	0.00202566	2	0.00157356
dadp	14	0.0019458	14	0.00236327	0	0
FA_hs_20_5Z8Z11Z14Zroo	13	0.00180681	13	0.00219446	0	0
adprib	13	0.00180681	11	0.00185685	2	0.00157356
gtp	13	0.00180681	13	0.00219446	0	0
protres_lys__L	13	0.00180681	13	0.00219446	0	0
gdpfuc	13	0.00180681	13	0.00219446	0	0
ficytb5	13	0.00180681	13	0.00219446	0	0
focytb5	13	0.00180681	13	0.00219446	0	0
thmmp	13	0.00180681	7	0.00118163	6	0.00472069
gmp	13	0.00180681	13	0.00219446	0	0
dpam__L	13	0.00180681	12	0.00202566	1	0.000786782
5fthf	13	0.00180681	7	0.00118163	6	0.00472069
ins	12	0.00166782	11	0.00185685	1	0.000786782
protresys__L	12	0.00166782	12	0.00202566	0	0
no2	12	0.00166782	9	0.00151924	3	0.00236035
ctp	12	0.00166782	12	0.00202566	0	0
5mthf	12	0.00166782	6	0.00101283	6	0.00472069
FA_hs_20_5Z8Z11Z14Z17Z	12	0.00166782	11	0.00185685	1	0.000786782
sh1	12	0.00166782	10	0.00168805	2	0.00157356
utp	11	0.00152884	11	0.00185685	0	0
FAcoa_hs	11	0.00152884	11	0.00185685	0	0
FA_hs_20_5Z8Z11Z14Z	11	0.00152884	10	0.00168805	1	0.000786782
udpacgal	11	0.00152884	11	0.00185685	0	0
chol	11	0.00152884	8	0.00135044	3	0.00236035
adp	11	0.00152884	10	0.00168805	1	0.000786782
pail_hs	11	0.00152884	10	0.00168805	1	0.000786782
nrpphr__L	11	0.00152884	10	0.00168805	1	0.000786782
FA_hs_22_4Z7Z10Z13Z16Z19Z	11	0.00152884	10	0.00168805	1	0.000786782
hb	11	0.00152884	11	0.00185685	0	0
adn	10	0.00138985	8	0.00135044	2	0.00157356
accoa	10	0.00138985	10	0.00168805	0	0
ump	10	0.00138985	10	0.00168805	0	0
cytd	10	0.00138985	9	0.00151924	1	0.000786782
nad	10	0.00138985	7	0.00118163	3	0.00236035
no	10	0.00138985	9	0.00151924	1	0.000786782
uri	10	0.00138985	9	0.00151924	1	0.000786782
pe_hs	10	0.00138985	7	0.00118163	3	0.00236035
pc_hs	10	0.00138985	8	0.00135044	2	0.00157356
56dhi	10	0.00138985	10	0.00168805	0	0
no3	10	0.00138985	8	0.00135044	2	0.00157356
dag_hs	10	0.00138985	10	0.00168805	0	0
thm	10	0.00138985	7	0.00118163	3	0.00236035
g3p	10	0.00138985	10	0.00168805	0	0
for	10	0.00138985	8	0.00135044	2	0.00157356
udpgal	10	0.00138985	10	0.00168805	0	0
3pg	9	0.00125087	9	0.00151924	0	0
g1p	9	0.00125087	9	0.00151924	0	0
oh1r	9	0.00125087	7	0.00118163	2	0.00157356
prostge2	9	0.00125087	7	0.00118163	2	0.00157356
adrnl__L	9	0.00125087	8	0.00135044	1	0.000786782
dopaqn__L	9	0.00125087	9	0.00151924	0	0
damp	9	0.00125087	9	0.00151924	0	0
malACP	9	0.00125087	9	0.00151924	0	0
FA_hs_16_0	9	0.00125087	8	0.00135044	1	0.000786782
r1p	9	0.00125087	9	0.00151924	0	0
oaa	9	0.00125087	9	0.00151924	0	0
dpamqn__L	9	0.00125087	9	0.00151924	0	0
glyc	9	0.00125087	8	0.00135044	1	0.000786782
ps_hs	9	0.00125087	6	0.00101283	3	0.00236035
mthgxl	9	0.00125087	9	0.00151924	0	0
urate	9	0.00125087	7	0.00118163	2	0.00157356
dpchrm__L	9	0.00125087	9	0.00151924	0	0
gsn	8	0.00111188	7	0.00118163	1	0.000786782
23cgamp	8	0.00111188	4	0.000675219	4	0.00314713
glyc3p	8	0.00111188	8	0.00135044	0	0
gthno	8	0.00111188	7	0.00118163	1	0.000786782
trdxrd	8	0.00111188	8	0.00135044	0	0
trdxox	8	0.00111188	8	0.00135044	0	0
2hoxe1	8	0.00111188	8	0.00135044	0	0
hxan	8	0.00111188	7	0.00118163	1	0.000786782
2hoxe2	8	0.00111188	8	0.00135044	0	0
spmd	8	0.00111188	7	0.00118163	1	0.000786782
thmpp	8	0.00111188	8	0.00135044	0	0
13dpg	8	0.00111188	8	0.00135044	0	0
glc__aD	8	0.00111188	7	0.00118163	1	0.000786782
FAcoa_hs_16_0	8	0.00111188	8	0.00135044	0	0
2dr5p	8	0.00111188	8	0.00135044	0	0
dpamchrm	8	0.00111188	8	0.00135044	0	0
onoo	8	0.00111188	6	0.00101283	2	0.00157356
FA_hs_18_9Z12Z	8	0.00111188	7	0.00118163	1	0.000786782
xan	8	0.00111188	7	0.00118163	1	0.000786782
f6p	8	0.00111188	8	0.00135044	0	0
dhap	8	0.00111188	8	0.00135044	0	0
ind56qn	8	0.00111188	8	0.00135044	0	0
dcmp	8	0.00111188	8	0.00135044	0	0
oxyhb	8	0.00111188	8	0.00135044	0	0
estradiol	8	0.00111188	7	0.00118163	1	0.000786782
datp	8	0.00111188	8	0.00135044	0	0
g6p	8	0.00111188	8	0.00135044	0	0
FA_hs_18_0	7	0.000972898	6	0.00101283	1	0.000786782
fru	7	0.000972898	6	0.00101283	1	0.000786782
fum	7	0.000972898	6	0.00101283	1	0.000786782
inost	7	0.000972898	6	0.00101283	1	0.000786782
estrone23qn	7	0.000972898	7	0.00118163	0	0
estrone	7	0.000972898	6	0.00101283	1	0.000786782
FAcoa_hs_20_8Z11Z14Z	7	0.000972898	7	0.00118163	0	0
FAcoa_hs_18_0	7	0.000972898	7	0.00118163	0	0
glc__D	7	0.000972898	6	0.00101283	1	0.000786782
hematin	7	0.000972898	6	0.00101283	1	0.000786782
FAcoa_hs_20_8Z11Z14Z17Z	7	0.000972898	7	0.00118163	0	0
glx	7	0.000972898	6	0.00101283	1	0.000786782
leudpamchrm	7	0.000972898	7	0.00118163	0	0
leudpchrm__L	7	0.000972898	7	0.00118163	0	0
FA_hs_14_0	7	0.000972898	6	0.00101283	1	0.000786782
lpa_hs	7	0.000972898	7	0.00118163	0	0
estradiol23qn	7	0.000972898	7	0.00118163	0	0
nrpphrqn__L	7	0.000972898	7	0.00118163	0	0
thbpt	7	0.000972898	6	0.00101283	1	0.000786782
ribavirin	7	0.000972898	6	0.00101283	1	0.000786782
prostgf2	7	0.000972898	6	0.00101283	1	0.000786782
oxa	7	0.000972898	5	0.000844024	2	0.00157356
pa_hs	7	0.000972898	7	0.00118163	0	0
creat	7	0.000972898	4	0.000675219	3	0.00236035
sphs1p	7	0.000972898	5	0.000844024	2	0.00157356
adrnlqn__L	7	0.000972898	7	0.00118163	0	0
2amac	7	0.000972898	7	0.00118163	0	0
ribflv	7	0.000972898	5	0.000844024	2	0.00157356
dhdascb__L	7	0.000972898	5	0.000844024	2	0.00157356
2dins	7	0.000972898	6	0.00101283	1	0.000786782
4hoxe2	7	0.000972898	7	0.00118163	0	0
4hoxe1	7	0.000972898	7	0.00118163	0	0
thiogmp	7	0.000972898	6	0.00101283	1	0.000786782
nac	7	0.000972898	5	0.000844024	2	0.00157356
n2o3	7	0.000972898	6	0.00101283	1	0.000786782
acald	7	0.000972898	6	0.00101283	1	0.000786782
sphmyln_hs	6	0.000833912	4	0.000675219	2	0.00157356
FAcoa_hs_20_11Z14Z	6	0.000833912	6	0.00101283	0	0
prostge1	6	0.000833912	5	0.000844024	1	0.000786782
ethamp	6	0.000833912	5	0.000844024	1	0.000786782
fald	6	0.000833912	6	0.00101283	0	0
prostge3	6	0.000833912	5	0.000844024	1	0.000786782
fmn	6	0.000833912	6	0.00101283	0	0
FAcoa_hs_20_11Z14Z17Z	6	0.000833912	6	0.00101283	0	0
gua	6	0.000833912	5	0.000844024	1	0.000786782
selni	6	0.000833912	4	0.000675219	2	0.00157356
FAcoa_hs_18_9Z12Z	6	0.000833912	6	0.00101283	0	0
FAcoa_hs_18_9Z	6	0.000833912	6	0.00101283	0	0
etha	6	0.000833912	4	0.000675219	2	0.00157356
35camp	6	0.000833912	4	0.000675219	2	0.00157356
35cgmp	6	0.000833912	4	0.000675219	2	0.00157356
protres_ser__L	6	0.000833912	6	0.00101283	0	0
itp	6	0.000833912	6	0.00101283	0	0
35cimp	6	0.000833912	4	0.000675219	2	0.00157356
pydx	6	0.000833912	4	0.000675219	2	0.00157356
pydxn	6	0.000833912	4	0.000675219	2	0.00157356
cdp	6	0.000833912	6	0.00101283	0	0
FA_hs_20_8Z11Z14Z	6	0.000833912	5	0.000844024	1	0.000786782
cadprbp	6	0.000833912	3	0.000506415	3	0.00236035
gal	6	0.000833912	5	0.000844024	1	0.000786782
protres_gln__L	6	0.000833912	6	0.00101283	0	0
cadprib	6	0.000833912	3	0.000506415	3	0.00236035
estrone34qn	6	0.000833912	6	0.00101283	0	0
2dgsn	6	0.000833912	5	0.000844024	1	0.000786782
adrnchrm	6	0.000833912	6	0.00101283	0	0
lpc_hs	6	0.000833912	5	0.000844024	1	0.000786782
nrpphrchrm	6	0.000833912	6	0.00101283	0	0
lipoate	6	0.000833912	5	0.000844024	1	0.000786782
dhlipoate	6	0.000833912	5	0.000844024	1	0.000786782
FA_hs_12_0	6	0.000833912	5	0.000844024	1	0.000786782
5flura	6	0.000833912	4	0.000675219	2	0.00157356
dump	6	0.000833912	6	0.00101283	0	0
2abut	6	0.000833912	5	0.000844024	1	0.000786782
leunrpphrchrm	6	0.000833912	6	0.00101283	0	0
onooh	6	0.000833912	4	0.000675219	2	0.00157356
dgmp	6	0.000833912	6	0.00101283	0	0
gm1_hs	6	0.000833912	4	0.000675219	2	0.00157356
pail45p_hs	6	0.000833912	6	0.00101283	0	0
dtmp	6	0.000833912	6	0.00101283	0	0
leuadrnchrm	6	0.000833912	6	0.00101283	0	0
estradiol34qn	6	0.000833912	6	0.00101283	0	0
pep	6	0.000833912	6	0.00101283	0	0
xmp	6	0.000833912	6	0.00101283	0	0
2abuten	6	0.000833912	6	0.00101283	0	0
FAcoa_hs_17_0	5	0.000694927	5	0.000844024	0	0
ade	5	0.000694927	4	0.000675219	1	0.000786782
adrnchrmsqn	5	0.000694927	5	0.000844024	0	0
FAcoa_hs_16_9Z	5	0.000694927	5	0.000844024	0	0
btcoa	5	0.000694927	5	0.000844024	0	0
gt1b_hs	5	0.000694927	3	0.000506415	2	0.00157356
grdx2crd	5	0.000694927	5	0.000844024	0	0
adrnlsqn__L	5	0.000694927	5	0.000844024	0	0
gd1b_hs	5	0.000694927	3	0.000506415	2	0.00157356
FAcoa_hs_26_0	5	0.000694927	5	0.000844024	0	0
FAcoa_hs_26_17Z	5	0.000694927	5	0.000844024	0	0
FAcoa_hs_14_0	5	0.000694927	5	0.000844024	0	0
glyald	5	0.000694927	5	0.000844024	0	0
arsni	5	0.000694927	4	0.000675219	1	0.000786782
glyc__R	5	0.000694927	4	0.000675219	1	0.000786782
dpamsqn__L	5	0.000694927	5	0.000844024	0	0
FAcoa_hs_24_9Z12Z15Z18Z21Z	5	0.000694927	5	0.000844024	0	0
FAcoa_hs_22_7Z10Z13Z16Z19Z	5	0.000694927	5	0.000844024	0	0
FAcoa_hs_20_5Z8Z11Z14Z	5	0.000694927	5	0.000844024	0	0
FAcoa_hs_20_5Z8Z11Z14Z17Z	5	0.000694927	5	0.000844024	0	0
FAcoa_hs_20_8Z11Z	5	0.000694927	5	0.000844024	0	0
FAcoa_hs_20_9Z	5	0.000694927	5	0.000844024	0	0
dimp	5	0.000694927	5	0.000844024	0	0
dpamchrmsqn	5	0.000694927	5	0.000844024	0	0
FAcoa_hs_21_0	5	0.000694927	5	0.000844024	0	0
FAcoa_hs_22_13Z16Z19Z	5	0.000694927	5	0.000844024	0	0
FAcoa_hs_22_13Z16Z	5	0.000694927	5	0.000844024	0	0
e4p	5	0.000694927	5	0.000844024	0	0
FAcoa_hs_22_0	5	0.000694927	5	0.000844024	0	0
FAcoa_hs_22_10Z13Z16Z	5	0.000694927	5	0.000844024	0	0
FAcoa_hs_22_10Z13Z16Z19Z	5	0.000694927	5	0.000844024	0	0
dpchrmsqn__L	5	0.000694927	5	0.000844024	0	0
FAcoa_hs_22_13Z	5	0.000694927	5	0.000844024	0	0
FAcoa_hs_22_7Z10Z13Z16Z	5	0.000694927	5	0.000844024	0	0
FAcoa_hs_20_13Z	5	0.000694927	5	0.000844024	0	0
g6p__aD	5	0.000694927	5	0.000844024	0	0
cysi__L	5	0.000694927	4	0.000675219	1	0.000786782
FAcoa_hs_24_9Z12Z15Z18Z	5	0.000694927	5	0.000844024	0	0
cholp	5	0.000694927	4	0.000675219	1	0.000786782
chsterol	5	0.000694927	3	0.000506415	2	0.00157356
cppp3	5	0.000694927	3	0.000506415	2	0.00157356
FAcoa_hs_24_15Z	5	0.000694927	5	0.000844024	0	0
FAcoa_hs_18_6Z9Z12Z	5	0.000694927	5	0.000844024	0	0
FAcoa_hs_18_6Z9Z12Z15Z	5	0.000694927	5	0.000844024	0	0
FAcoa_hs_24_12Z15Z18Z21Z	5	0.000694927	5	0.000844024	0	0
FAcoa_hs_22_11Z	5	0.000694927	5	0.000844024	0	0
FAcoa_hs_24_0	5	0.000694927	5	0.000844024	0	0
crm_hs	5	0.000694927	4	0.000675219	1	0.000786782
FAcoa_hs_19_0	5	0.000694927	5	0.000844024	0	0
FAcoa_hs_20_0	5	0.000694927	5	0.000844024	0	0
FAcoa_hs_20_11Z	5	0.000694927	5	0.000844024	0	0
FAcoa_hs_23_0	5	0.000694927	5	0.000844024	0	0
FAcoa_hs_18_9Z12Z15Z	5	0.000694927	5	0.000844024	0	0
dopasqn__L	5	0.000694927	5	0.000844024	0	0
ind56sqn	5	0.000694927	5	0.000844024	0	0
thioxmp	5	0.000694927	4	0.000675219	1	0.000786782
3dglc	5	0.000694927	4	0.000675219	1	0.000786782
ru5p__D	5	0.000694927	5	0.000844024	0	0
lpco_hs	5	0.000694927	5	0.000844024	0	0
seln	5	0.000694927	4	0.000675219	1	0.000786782
snocys__L	5	0.000694927	4	0.000675219	1	0.000786782
sph1p	5	0.000694927	4	0.000675219	1	0.000786782
sphgn	5	0.000694927	4	0.000675219	1	0.000786782
sphings	5	0.000694927	4	0.000675219	1	0.000786782
sprm	5	0.000694927	4	0.000675219	1	0.000786782
FA_hs_13_0	5	0.000694927	4	0.000675219	1	0.000786782
FA_hs_14_5Z	5	0.000694927	4	0.000675219	1	0.000786782
thioimp	5	0.000694927	4	0.000675219	1	0.000786782
2duri	5	0.000694927	4	0.000675219	1	0.000786782
FA_hs_18_13Z	5	0.000694927	4	0.000675219	1	0.000786782
FA_hs_14_7Z	5	0.000694927	4	0.000675219	1	0.000786782
FA_hs_14_9Z	5	0.000694927	4	0.000675219	1	0.000786782
2dcytd	5	0.000694927	4	0.000675219	1	0.000786782
FA_hs_15_0	5	0.000694927	4	0.000675219	1	0.000786782
lald__D	5	0.000694927	5	0.000844024	0	0
FA_hs_16_7Z	5	0.000694927	4	0.000675219	1	0.000786782
2dadn	5	0.000694927	4	0.000675219	1	0.000786782
FA_hs_16_9Z	5	0.000694927	4	0.000675219	1	0.000786782
FA_hs_17_0	5	0.000694927	4	0.000675219	1	0.000786782
FA_hs_17_10Z	5	0.000694927	4	0.000675219	1	0.000786782
FA_hs_17_9Z	5	0.000694927	4	0.000675219	1	0.000786782
thymd	5	0.000694927	4	0.000675219	1	0.000786782
mal__L	5	0.000694927	4	0.000675219	1	0.000786782
man	5	0.000694927	3	0.000506415	2	0.00157356
rib__D	5	0.000694927	4	0.000675219	1	0.000786782
rbvmp	5	0.000694927	5	0.000844024	0	0
prostgd2	5	0.000694927	4	0.000675219	1	0.000786782
prdx2cso	5	0.000694927	5	0.000844024	0	0
ppcoa	5	0.000694927	5	0.000844024	0	0
pheme	5	0.000694927	3	0.000506415	2	0.00157356
protres_sucim__L	5	0.000694927	5	0.000844024	0	0
pail5p_hs	5	0.000694927	5	0.000844024	0	0
pail4p_hs	5	0.000694927	5	0.000844024	0	0
pail3p_hs	5	0.000694927	5	0.000844024	0	0
oxoferrylhb	5	0.000694927	5	0.000844024	0	0
protres_thr__L	5	0.000694927	5	0.000844024	0	0
4pptth__R	5	0.000694927	5	0.000844024	0	0
octa	5	0.000694927	4	0.000675219	1	0.000786782
nrpphrsqn__L	5	0.000694927	5	0.000844024	0	0
nrpphrchrmsqn	5	0.000694927	5	0.000844024	0	0
nona	5	0.000694927	4	0.000675219	1	0.000786782
no2r	5	0.000694927	5	0.000844024	0	0
nmn	5	0.000694927	4	0.000675219	1	0.000786782
nicrnt	5	0.000694927	5	0.000844024	0	0
ptrc	5	0.000694927	4	0.000675219	1	0.000786782
nadp	5	0.000694927	3	0.000506415	2	0.00157356
nadh	5	0.000694927	5	0.000844024	0	0
pydx5p	5	0.000694927	4	0.000675219	1	0.000786782
5mta	5	0.000694927	4	0.000675219	1	0.000786782
mi145p	5	0.000694927	5	0.000844024	0	0
mercppyr	5	0.000694927	5	0.000844024	0	0
FA_hs_18_11Z	5	0.000694927	4	0.000675219	1	0.000786782
protres_arg__L	5	0.000694927	4	0.000675219	1	0.000786782
FA_hs_18_6Z9Z	5	0.000694927	4	0.000675219	1	0.000786782
FA_hs_23_0	5	0.000694927	4	0.000675219	1	0.000786782
FA_hs_22_0	5	0.000694927	4	0.000675219	1	0.000786782
FA_hs_22_10Z13Z16Z	5	0.000694927	4	0.000675219	1	0.000786782
1pyr5c__L	5	0.000694927	4	0.000675219	1	0.000786782
FA_hs_22_10Z13Z16Z19Z	5	0.000694927	4	0.000675219	1	0.000786782
FA_hs_22_11Z	5	0.000694927	4	0.000675219	1	0.000786782
FA_hs_18_6Z9Z12Z	5	0.000694927	4	0.000675219	1	0.000786782
FA_hs_22_13Z16Z	5	0.000694927	4	0.000675219	1	0.000786782
FA_hs_22_13Z16Z19Z	5	0.000694927	4	0.000675219	1	0.000786782
FA_hs_22_4Z7Z10Z13Z16Z	5	0.000694927	4	0.000675219	1	0.000786782
FA_hs_22_7Z10Z13Z16Z	5	0.000694927	4	0.000675219	1	0.000786782
FA_hs_22_7Z10Z13Z16Z19Z	5	0.000694927	4	0.000675219	1	0.000786782
ura	5	0.000694927	4	0.000675219	1	0.000786782
FA_hs_24_0	5	0.000694927	4	0.000675219	1	0.000786782
uacgam	5	0.000694927	5	0.000844024	0	0
FA_hs_24_12Z15Z18Z21Z	5	0.000694927	4	0.000675219	1	0.000786782
FA_hs_24_15Z	5	0.000694927	4	0.000675219	1	0.000786782
FA_hs_24_6Z9Z12Z15Z18Z	5	0.000694927	4	0.000675219	1	0.000786782
FA_hs_24_6Z9Z12Z15Z18Z21Z	5	0.000694927	4	0.000675219	1	0.000786782
FA_hs_24_9Z12Z15Z18Z	5	0.000694927	4	0.000675219	1	0.000786782
FA_hs_24_9Z12Z15Z18Z21Z	5	0.000694927	4	0.000675219	1	0.000786782
FA_hs_26_0	5	0.000694927	4	0.000675219	1	0.000786782
FA_hs_26_17Z	5	0.000694927	4	0.000675219	1	0.000786782
hxa	5	0.000694927	4	0.000675219	1	0.000786782
hpta	5	0.000694927	4	0.000675219	1	0.000786782
homoval	5	0.000694927	4	0.000675219	1	0.000786782
xylt	5	0.000694927	4	0.000675219	1	0.000786782
udpglc__D	5	0.000694927	5	0.000844024	0	0
FA_hs_22_13Z	5	0.000694927	4	0.000675219	1	0.000786782
FA_hs_21_0	5	0.000694927	4	0.000675219	1	0.000786782
FA_hs_18_9E	5	0.000694927	4	0.000675219	1	0.000786782
FA_hs_19_0	5	0.000694927	4	0.000675219	1	0.000786782
FA_hs_20_0	5	0.000694927	4	0.000675219	1	0.000786782
FA_hs_20_9Z	5	0.000694927	4	0.000675219	1	0.000786782
FA_hs_20_11Z	5	0.000694927	4	0.000675219	1	0.000786782
FA_hs_20_11Z14Z	5	0.000694927	4	0.000675219	1	0.000786782
FA_hs_20_11Z14Z17Z	5	0.000694927	4	0.000675219	1	0.000786782
FA_hs_20_13Z	5	0.000694927	4	0.000675219	1	0.000786782
FA_hs_18_9Z12Z15Z	5	0.000694927	4	0.000675219	1	0.000786782
FA_hs_20_5Z8Z11Z	5	0.000694927	4	0.000675219	1	0.000786782
FA_hs_18_9Z12Zroo	5	0.000694927	5	0.000844024	0	0
FA_hs_18_9Z	5	0.000694927	4	0.000675219	1	0.000786782
23doguln	5	0.000694927	5	0.000844024	0	0
FA_hs_20_8Z11Z	5	0.000694927	4	0.000675219	1	0.000786782
FA_hs_20_8Z11Z14Z17Z	5	0.000694927	4	0.000675219	1	0.000786782
FA_hs_18_7Z	5	0.000694927	4	0.000675219	1	0.000786782
FA_hs_18_6Z9Z12Z15Z	5	0.000694927	4	0.000675219	1	0.000786782
acmana	4	0.000555942	4	0.000675219	0	0
thym	4	0.000555942	3	0.000506415	1	0.000786782
cmpacna	4	0.000555942	4	0.000675219	0	0
xu5p__D	4	0.000555942	4	0.000675219	0	0
acgam	4	0.000555942	4	0.000675219	0	0
protres_sucim__D	4	0.000555942	4	0.000675219	0	0
urea	4	0.000555942	3	0.000506415	1	0.000786782
cpppg3	4	0.000555942	3	0.000506415	1	0.000786782
xylu__D	4	0.000555942	3	0.000506415	1	0.000786782
protres_his__L	4	0.000555942	4	0.000675219	0	0
pta	4	0.000555942	3	0.000506415	1	0.000786782
co	4	0.000555942	3	0.000506415	1	0.000786782
urater	4	0.000555942	4	0.000675219	0	0
cit	4	0.000555942	3	0.000506415	1	0.000786782
tudchola	4	0.000555942	2	0.00033761	2	0.00157356
adprbp	4	0.000555942	2	0.00033761	2	0.00157356
bilirub	4	0.000555942	3	0.000506415	1	0.000786782
sbt__D	4	0.000555942	3	0.000506415	1	0.000786782
sarcs	4	0.000555942	3	0.000506415	1	0.000786782
sppt	4	0.000555942	3	0.000506415	1	0.000786782
sucacetat	4	0.000555942	4	0.000675219	0	0
arsna	4	0.000555942	3	0.000506415	1	0.000786782
rbt	4	0.000555942	3	0.000506415	1	0.000786782
prostgh2	4	0.000555942	4	0.000675219	0	0
tchola	4	0.000555942	2	0.00033761	2	0.00157356
q10h2	4	0.000555942	4	0.000675219	0	0
q10	4	0.000555942	4	0.000675219	0	0
tdchola	4	0.000555942	2	0.00033761	2	0.00157356
alltn	4	0.000555942	3	0.000506415	1	0.000786782
cholate	4	0.000555942	2	0.00033761	2	0.00157356
pydam	4	0.000555942	3	0.000506415	1	0.000786782
aica	4	0.000555942	3	0.000506415	1	0.000786782
gudchola	4	0.000555942	2	0.00033761	2	0.00157356
prostgf3	4	0.000555942	3	0.000506415	1	0.000786782
prostgf1	4	0.000555942	3	0.000506415	1	0.000786782
leuktrA5	4	0.000555942	3	0.000506415	1	0.000786782
leuktrA4	4	0.000555942	3	0.000506415	1	0.000786782
eet1112	4	0.000555942	3	0.000506415	1	0.000786782
eet1415	4	0.000555942	3	0.000506415	1	0.000786782
eet56	4	0.000555942	3	0.000506415	1	0.000786782
eet89	4	0.000555942	3	0.000506415	1	0.000786782
epome1213	4	0.000555942	3	0.000506415	1	0.000786782
epome910	4	0.000555942	3	0.000506415	1	0.000786782
estradiol23sqn	4	0.000555942	4	0.000675219	0	0
estradiol34sqn	4	0.000555942	4	0.000675219	0	0
estrone23sqn	4	0.000555942	4	0.000675219	0	0
estrone34sqn	4	0.000555942	4	0.000675219	0	0
etoh	4	0.000555942	3	0.000506415	1	0.000786782
kynr__L	4	0.000555942	3	0.000506415	1	0.000786782
inds	4	0.000555942	2	0.00033761	2	0.00157356
gal1p	4	0.000555942	4	0.000675219	0	0
galgluside_hs	4	0.000555942	3	0.000506415	1	0.000786782
gchola	4	0.000555942	2	0.00033761	2	0.00157356
gdchac	4	0.000555942	2	0.00033761	2	0.00157356
idp	4	0.000555942	4	0.000675219	0	0
glyb	4	0.000555942	3	0.000506415	1	0.000786782
gm3_hs	4	0.000555942	2	0.00033761	2	0.00157356
grdx2cgth	4	0.000555942	4	0.000675219	0	0
hpyr	4	0.000555942	4	0.000675219	0	0
gthnhoh	4	0.000555942	4	0.000675219	0	0
hista	4	0.000555942	3	0.000506415	1	0.000786782
hcystin__L	4	0.000555942	3	0.000506415	1	0.000786782
li1	4	0.000555942	2	0.00033761	2	0.00157356
eeq89	4	0.000555942	3	0.000506415	1	0.000786782
eeq56	4	0.000555942	3	0.000506415	1	0.000786782
mi14p	4	0.000555942	4	0.000675219	0	0
crtn	4	0.000555942	2	0.00033761	2	0.00157356
prgnlones	4	0.000555942	2	0.00033761	2	0.00157356
phpyr	4	0.000555942	4	0.000675219	0	0
pcreat	4	0.000555942	2	0.00033761	2	0.00157356
pail35p_hs	4	0.000555942	4	0.000675219	0	0
dcdp	4	0.000555942	4	0.000675219	0	0
dgchol	4	0.000555942	2	0.00033761	2	0.00157356
dha	4	0.000555942	3	0.000506415	1	0.000786782
dheas	4	0.000555942	2	0.00033761	2	0.00157356
nicrns	4	0.000555942	3	0.000506415	1	0.000786782
nadph	4	0.000555942	4	0.000675219	0	0
mtthioimp	4	0.000555942	3	0.000506415	1	0.000786782
methb_onoo	4	0.000555942	4	0.000675219	0	0
eeq1718	4	0.000555942	3	0.000506415	1	0.000786782
mercpur	4	0.000555942	3	0.000506415	1	0.000786782
meoh	4	0.000555942	4	0.000675219	0	0
h2s	4	0.000555942	2	0.00033761	2	0.00157356
man1p	4	0.000555942	4	0.000675219	0	0
edp1011	4	0.000555942	3	0.000506415	1	0.000786782
edp1314	4	0.000555942	3	0.000506415	1	0.000786782
lpe_hs	4	0.000555942	4	0.000675219	0	0
edp1617	4	0.000555942	3	0.000506415	1	0.000786782
edp1920	4	0.000555942	3	0.000506415	1	0.000786782
edp78	4	0.000555942	3	0.000506415	1	0.000786782
eeq1112	4	0.000555942	3	0.000506415	1	0.000786782
eeq1415	4	0.000555942	3	0.000506415	1	0.000786782
man6p	4	0.000555942	4	0.000675219	0	0
10fthf	4	0.000555942	4	0.000675219	0	0
4pyrmp	4	0.000555942	4	0.000675219	0	0
FAcoa_hs_12_0	4	0.000555942	4	0.000675219	0	0
1p3h5c__L	4	0.000555942	3	0.000506415	1	0.000786782
FAcoa_hs_14_5Z	4	0.000555942	4	0.000675219	0	0
FAcoa_hs_14_9Z	4	0.000555942	4	0.000675219	0	0
FAcoa_hs_15_0	4	0.000555942	4	0.000675219	0	0
3moxtyr	4	0.000555942	3	0.000506415	1	0.000786782
FAcoa_hs_16_7Z	4	0.000555942	4	0.000675219	0	0
FAcoa_hs_17_10Z	4	0.000555942	4	0.000675219	0	0
67dhbpt	4	0.000555942	4	0.000675219	0	0
FAcoa_hs_20_5Z8Z11Z	4	0.000555942	4	0.000675219	0	0
FAcoa_hs_17_9Z	4	0.000555942	4	0.000675219	0	0
4pyrn	4	0.000555942	3	0.000506415	1	0.000786782
23dpg	4	0.000555942	4	0.000675219	0	0
78dhbpt	4	0.000555942	3	0.000506415	1	0.000786782
FA_hs_10_0	4	0.000555942	3	0.000506415	1	0.000786782
FAcoa_hs_18_9E	4	0.000555942	4	0.000675219	0	0
FA_hs_11_0	4	0.000555942	3	0.000506415	1	0.000786782
FAcoa_hs_18_7Z	4	0.000555942	4	0.000675219	0	0
FAcoa_hs_18_6Z9Z	4	0.000555942	4	0.000675219	0	0
FAcoa_hs_18_11Z	4	0.000555942	4	0.000675219	0	0
FA_hs_16_2E	4	0.000555942	3	0.000506415	1	0.000786782
FAcoa_hs_18_13Z	4	0.000555942	4	0.000675219	0	0
FAcoa_hs_13_0	4	0.000555942	4	0.000675219	0	0
FAcoa_hs_14_7Z	4	0.000555942	4	0.000675219	0	0
5hiu	4	0.000555942	4	0.000675219	0	0
34hpp	4	0.000555942	4	0.000675219	0	0
3sala__L	4	0.000555942	4	0.000675219	0	0
FAcoa_hs_24_6Z9Z12Z15Z18Z21Z	4	0.000555942	4	0.000675219	0	0
FAcoa_hs_24_6Z9Z12Z15Z18Z	4	0.000555942	4	0.000675219	0	0
FAcoa_hs_22_4Z7Z10Z13Z16Z	4	0.000555942	4	0.000675219	0	0
FAcoa_hs_22_4Z7Z10Z13Z16Z19Z	4	0.000555942	4	0.000675219	0	0
FAcoa_hs_11_0	3	0.000416956	3	0.000506415	0	0
hdha8	3	0.000416956	2	0.00033761	1	0.000786782
hdha17	3	0.000416956	2	0.00033761	1	0.000786782
hdha20	3	0.000416956	2	0.00033761	1	0.000786782
hdha4	3	0.000416956	2	0.00033761	1	0.000786782
hdha7	3	0.000416956	2	0.00033761	1	0.000786782
gam	3	0.000416956	2	0.00033761	1	0.000786782
gam6p	3	0.000416956	3	0.000506415	0	0
protres_lacarg	3	0.000416956	3	0.000506415	0	0
galt	3	0.000416956	2	0.00033761	1	0.000786782
hepe11	3	0.000416956	2	0.00033761	1	0.000786782
protres_laccys	3	0.000416956	3	0.000506415	0	0
hepe12	3	0.000416956	2	0.00033761	1	0.000786782
hepe15	3	0.000416956	2	0.00033761	1	0.000786782
gd1a_hs	3	0.000416956	2	0.00033761	1	0.000786782
gdpddman	3	0.000416956	3	0.000506415	0	0
hdha16	3	0.000416956	2	0.00033761	1	0.000786782
FAcoa_hs_10_0	3	0.000416956	3	0.000506415	0	0
grdx2cox	3	0.000416956	3	0.000506415	0	0
hLkynr	3	0.000416956	2	0.00033761	1	0.000786782
protres_aclys__L	3	0.000416956	3	0.000506415	0	0
gm2_hs	3	0.000416956	2	0.00033761	1	0.000786782
glyc__S	3	0.000416956	2	0.00033761	1	0.000786782
protres_mmarg__L	3	0.000416956	3	0.000506415	0	0
protres_frulys	3	0.000416956	3	0.000506415	0	0
hbsno	3	0.000416956	3	0.000506415	0	0
hdha10	3	0.000416956	2	0.00033761	1	0.000786782
FAcoa_hs_16_2E	3	0.000416956	3	0.000506415	0	0
globoH_hs	3	0.000416956	3	0.000506415	0	0
hdha11	3	0.000416956	2	0.00033761	1	0.000786782
glcn	3	0.000416956	2	0.00033761	1	0.000786782
hdha13	3	0.000416956	2	0.00033761	1	0.000786782
gglucys__L	3	0.000416956	3	0.000506415	0	0
gglu2abut	3	0.000416956	3	0.000506415	0	0
hdha14	3	0.000416956	2	0.00033761	1	0.000786782
protres_laclys	3	0.000416956	3	0.000506415	0	0
fuc12gal14acglcgalgluside_hs	3	0.000416956	3	0.000506415	0	0
gal__bD	3	0.000416956	2	0.00033761	1	0.000786782
FAcoa_hs_18_2E	3	0.000416956	3	0.000506415	0	0
dihdpa1617	3	0.000416956	2	0.00033761	1	0.000786782
dihdpa1314	3	0.000416956	2	0.00033761	1	0.000786782
dihdpa1011	3	0.000416956	2	0.00033761	1	0.000786782
dhnpt	3	0.000416956	2	0.00033761	1	0.000786782
dhmtp	3	0.000416956	3	0.000506415	0	0
3mob	3	0.000416956	2	0.00033761	1	0.000786782
dhet89	3	0.000416956	2	0.00033761	1	0.000786782
dhet56	3	0.000416956	2	0.00033761	1	0.000786782
dhet1415	3	0.000416956	2	0.00033761	1	0.000786782
dhet1112	3	0.000416956	2	0.00033761	1	0.000786782
3mlda	3	0.000416956	2	0.00033761	1	0.000786782
dgdp	3	0.000416956	3	0.000506415	0	0
ddcaACP	3	0.000416956	3	0.000506415	0	0
daophth	3	0.000416956	3	0.000506415	0	0
dagthrd	3	0.000416956	3	0.000506415	0	0
dagoac_hs	3	0.000416956	3	0.000506415	0	0
cyst__L	3	0.000416956	3	0.000506415	0	0
cysgly	3	0.000416956	3	0.000506415	0	0
crtstrn	3	0.000416956	2	0.00033761	1	0.000786782
crtsl	3	0.000416956	2	0.00033761	1	0.000786782
cppp1	3	0.000416956	2	0.00033761	1	0.000786782
dihdpa1920	3	0.000416956	2	0.00033761	1	0.000786782
dihdpa78	3	0.000416956	2	0.00033761	1	0.000786782
dihete1112	3	0.000416956	2	0.00033761	1	0.000786782
dtdp	3	0.000416956	3	0.000506415	0	0
ga1_hs	3	0.000416956	2	0.00033761	1	0.000786782
fucgalacglcgalgluside_hs	3	0.000416956	3	0.000506415	0	0
fucgalacglcgal14acglcgalgluside_hs	3	0.000416956	3	0.000506415	0	0
hepe5	3	0.000416956	2	0.00033761	1	0.000786782
erylt	3	0.000416956	2	0.00033761	1	0.000786782
e217obglcur_c	3	0.000416956	0	0	3	0.00236035
e1actys__L	3	0.000416956	3	0.000506415	0	0
e14bp	3	0.000416956	3	0.000506415	0	0
dudp	3	0.000416956	3	0.000506415	0	0
12ppd__R	3	0.000416956	3	0.000506415	0	0
dihete1415	3	0.000416956	2	0.00033761	1	0.000786782
pyam5p	3	0.000416956	3	0.000506415	0	0
3mtp	3	0.000416956	2	0.00033761	1	0.000786782
3mox4hpac	3	0.000416956	3	0.000506415	0	0
3mox4hoxm	3	0.000416956	2	0.00033761	1	0.000786782
dihome910	3	0.000416956	2	0.00033761	1	0.000786782
dihome1213	3	0.000416956	2	0.00033761	1	0.000786782
dihete89	3	0.000416956	2	0.00033761	1	0.000786782
dihete56	3	0.000416956	2	0.00033761	1	0.000786782
dihete1718	3	0.000416956	2	0.00033761	1	0.000786782
hepe18	3	0.000416956	2	0.00033761	1	0.000786782
hete15	3	0.000416956	2	0.00033761	1	0.000786782
hepe8	3	0.000416956	2	0.00033761	1	0.000786782
4mtoxe1	3	0.000416956	2	0.00033761	1	0.000786782
4mlacac	3	0.000416956	3	0.000506415	0	0
4hpro_LT	3	0.000416956	2	0.00033761	1	0.000786782
mlthf	3	0.000416956	3	0.000506415	0	0
mi1p__D	3	0.000416956	3	0.000506415	0	0
mi1345p	3	0.000416956	3	0.000506415	0	0
methsel	3	0.000416956	3	0.000506415	0	0
methf	3	0.000416956	3	0.000506415	0	0
methbr	3	0.000416956	3	0.000506415	0	0
5sgthadrnl__L	3	0.000416956	2	0.00033761	1	0.000786782
5sgthdopa__L	3	0.000416956	2	0.00033761	1	0.000786782
5sgthdpam__L	3	0.000416956	2	0.00033761	1	0.000786782
5sgthleuadrnchrm	3	0.000416956	2	0.00033761	1	0.000786782
5sgthleudopachr__L	3	0.000416956	2	0.00033761	1	0.000786782
mepi__L	3	0.000416956	2	0.00033761	1	0.000786782
5sgthleunrpphrchrm	3	0.000416956	2	0.00033761	1	0.000786782
5sgthnrpphr__L	3	0.000416956	2	0.00033761	1	0.000786782
pdx5p	3	0.000416956	3	0.000506415	0	0
6pgc	3	0.000416956	3	0.000506415	0	0
6pthp	3	0.000416956	3	0.000506415	0	0
peth_hs	3	0.000416956	2	0.00033761	1	0.000786782
lps_hs	3	0.000416956	3	0.000506415	0	0
lpail_hs	3	0.000416956	3	0.000506415	0	0
leuktrC5	3	0.000416956	2	0.00033761	1	0.000786782
mobd	3	0.000416956	2	0.00033761	1	0.000786782
4mtoxe2	3	0.000416956	2	0.00033761	1	0.000786782
leuktrB5	3	0.000416956	2	0.00033761	1	0.000786782
pail34p_hs	3	0.000416956	3	0.000506415	0	0
onooco2	3	0.000416956	3	0.000506415	0	0
4pyrdx	3	0.000416956	2	0.00033761	1	0.000786782
ophth	3	0.000416956	3	0.000506415	0	0
orot	3	0.000416956	2	0.00033761	1	0.000786782
4sgth2hoxe1	3	0.000416956	2	0.00033761	1	0.000786782
4sgth2hoxe2	3	0.000416956	2	0.00033761	1	0.000786782
4sgth56dhi	3	0.000416956	2	0.00033761	1	0.000786782
4sgth56dhilne	3	0.000416956	2	0.00033761	1	0.000786782
normete__L	3	0.000416956	2	0.00033761	1	0.000786782
orot5p	3	0.000416956	3	0.000506415	0	0
4ppcys__R	3	0.000416956	3	0.000506415	0	0
56dh5flura	3	0.000416956	2	0.00033761	1	0.000786782
56dthm	3	0.000416956	2	0.00033761	1	0.000786782
56dura	3	0.000416956	2	0.00033761	1	0.000786782
nitrosylhb	3	0.000416956	3	0.000506415	0	0
4per	3	0.000416956	3	0.000506415	0	0
5aop	3	0.000416956	2	0.00033761	1	0.000786782
nae_hs	3	0.000416956	3	0.000506415	0	0
nadphx__S	3	0.000416956	3	0.000506415	0	0
nadhx__S	3	0.000416956	3	0.000506415	0	0
naccys__L	3	0.000416956	2	0.00033761	1	0.000786782
pail345p_hs	3	0.000416956	3	0.000506415	0	0
mtthiogmp	3	0.000416956	2	0.00033761	1	0.000786782
leuktrC4	3	0.000416956	2	0.00033761	1	0.000786782
leuktrB4	3	0.000416956	2	0.00033761	1	0.000786782
hepe9	3	0.000416956	2	0.00033761	1	0.000786782
hpete11	3	0.000416956	3	0.000506415	0	0
hpepe8	3	0.000416956	3	0.000506415	0	0
hpepe5	3	0.000416956	3	0.000506415	0	0
hpepe18	3	0.000416956	3	0.000506415	0	0
hpepe15	3	0.000416956	3	0.000506415	0	0
hpepe12	3	0.000416956	3	0.000506415	0	0
hpepe11	3	0.000416956	3	0.000506415	0	0
hpdha8	3	0.000416956	3	0.000506415	0	0
hpdha7	3	0.000416956	3	0.000506415	0	0
hpdha4	3	0.000416956	3	0.000506415	0	0
hpdha20	3	0.000416956	3	0.000506415	0	0
hpdha17	3	0.000416956	3	0.000506415	0	0
hpdha16	3	0.000416956	3	0.000506415	0	0
hpdha13	3	0.000416956	3	0.000506415	0	0
hpdha11	3	0.000416956	3	0.000506415	0	0
hpdha10	3	0.000416956	3	0.000506415	0	0
hode9	3	0.000416956	2	0.00033761	1	0.000786782
hode13	3	0.000416956	2	0.00033761	1	0.000786782
hmbil	3	0.000416956	3	0.000506415	0	0
hete9	3	0.000416956	2	0.00033761	1	0.000786782
hete8	3	0.000416956	2	0.00033761	1	0.000786782
hete5	3	0.000416956	2	0.00033761	1	0.000786782
hete12	3	0.000416956	2	0.00033761	1	0.000786782
hete11	3	0.000416956	2	0.00033761	1	0.000786782
hpepe9	3	0.000416956	3	0.000506415	0	0
hpete12	3	0.000416956	3	0.000506415	0	0
pnto__R	3	0.000416956	2	0.00033761	1	0.000786782
hpete15	3	0.000416956	3	0.000506415	0	0
lald__L	3	0.000416956	3	0.000506415	0	0
lacphe__LL	3	0.000416956	2	0.00033761	1	0.000786782
kdn	3	0.000416956	2	0.00033761	1	0.000786782
ipdp	3	0.000416956	3	0.000506415	0	0
4fumacac	3	0.000416956	3	0.000506415	0	0
prdx1cgth	3	0.000416956	3	0.000506415	0	0
prdx1crd	3	0.000416956	3	0.000506415	0	0
im4ac	3	0.000416956	2	0.00033761	1	0.000786782
prdx2crd	3	0.000416956	3	0.000506415	0	0
hyptaur	3	0.000416956	3	0.000506415	0	0
prdx2cso2	3	0.000416956	3	0.000506415	0	0
hxdceal_2E	3	0.000416956	3	0.000506415	0	0
hxdcal	3	0.000416956	3	0.000506415	0	0
hxdcaACP	3	0.000416956	3	0.000506415	0	0
4abutn	3	0.000416956	3	0.000506415	0	0
htsul	3	0.000416956	3	0.000506415	0	0
prgstrn	3	0.000416956	2	0.00033761	1	0.000786782
4abut	3	0.000416956	2	0.00033761	1	0.000786782
hpode9	3	0.000416956	3	0.000506415	0	0
hpode13	3	0.000416956	3	0.000506415	0	0
hpete9	3	0.000416956	3	0.000506415	0	0
hpete8	3	0.000416956	3	0.000506415	0	0
hpete5	3	0.000416956	3	0.000506415	0	0
retinol	3	0.000416956	2	0.00033761	1	0.000786782
hpdha14	3	0.000416956	3	0.000506415	0	0
fad	3	0.000416956	3	0.000506415	0	0
FAcoa_hs_6_0	3	0.000416956	3	0.000506415	0	0
snocoa	3	0.000416956	3	0.000506415	0	0
FAcoa_hs_9_0	3	0.000416956	3	0.000506415	0	0
ahdt	3	0.000416956	3	0.000506415	0	0
aic	3	0.000416956	2	0.00033761	1	0.000786782
slgth__R	3	0.000416956	3	0.000506415	0	0
FAcoa_hs_8_0	3	0.000416956	3	0.000506415	0	0
ala_B	3	0.000416956	2	0.00033761	1	0.000786782
FAcoa_hs_7_0	3	0.000416956	3	0.000506415	0	0
2sgth4hoxe1	3	0.000416956	2	0.00033761	1	0.000786782
sgthprostga3	3	0.000416956	2	0.00033761	1	0.000786782
sgthprostga2	3	0.000416956	2	0.00033761	1	0.000786782
sgthprostga1	3	0.000416956	2	0.00033761	1	0.000786782
ametam	3	0.000416956	3	0.000506415	0	0
2sgth4hoxe2	3	0.000416956	2	0.00033761	1	0.000786782
34dhpha	3	0.000416956	3	0.000506415	0	0
andrstndn	3	0.000416956	2	0.00033761	1	0.000786782
34dhmald	3	0.000416956	3	0.000506415	0	0
angiotensin4	3	0.000416956	3	0.000506415	0	0
vanillac	3	0.000416956	2	0.00033761	1	0.000786782
aprgstrn	3	0.000416956	2	0.00033761	1	0.000786782
arab__L	3	0.000416956	2	0.00033761	1	0.000786782
FAcoa_hs_5_0	3	0.000416956	3	0.000506415	0	0
arsseldigth	3	0.000416956	2	0.00033761	1	0.000786782
34dhoxmand	3	0.000416956	3	0.000506415	0	0
34dhpac	3	0.000416956	3	0.000506415	0	0
saicar	3	0.000416956	3	0.000506415	0	0
saica	3	0.000416956	2	0.00033761	1	0.000786782
s7p	3	0.000416956	3	0.000506415	0	0
2pg	3	0.000416956	3	0.000506415	0	0
2ogm	3	0.000416956	3	0.000506415	0	0
2mtoxe2	3	0.000416956	2	0.00033761	1	0.000786782
2mtoxe1	3	0.000416956	2	0.00033761	1	0.000786782
tststerone	3	0.000416956	2	0.00033761	1	0.000786782
ubiqSe1actys__L	3	0.000416956	3	0.000506415	0	0
1sgth2hoxe2	3	0.000416956	2	0.00033761	1	0.000786782
1sgth2hoxe1	3	0.000416956	2	0.00033761	1	0.000786782
upp1	3	0.000416956	2	0.00033761	1	0.000786782
upp3	3	0.000416956	2	0.00033761	1	0.000786782
thmtp	3	0.000416956	3	0.000506415	0	0
2dr1p	3	0.000416956	3	0.000506415	0	0
uppg1	3	0.000416956	3	0.000506415	0	0
uppg3	3	0.000416956	3	0.000506415	0	0
abt__L	3	0.000416956	2	0.00033761	1	0.000786782
thcrm_hs	3	0.000416956	3	0.000506415	0	0
thbpt4acam	3	0.000416956	3	0.000506415	0	0
2hox3mtoxe1	3	0.000416956	2	0.00033761	1	0.000786782
urateooh	3	0.000416956	3	0.000506415	0	0
2hox3mtoxe2	3	0.000416956	2	0.00033761	1	0.000786782
acgal	3	0.000416956	3	0.000506415	0	0
taur	3	0.000416956	2	0.00033761	1	0.000786782
succamp	3	0.000416956	3	0.000506415	0	0
succ	3	0.000416956	2	0.00033761	1	0.000786782
acgam6p	3	0.000416956	3	0.000506415	0	0
ach	3	0.000416956	1	0.000168805	2	0.00157356
ssgth	3	0.000416956	3	0.000506415	0	0
srtn	3	0.000416956	2	0.00033761	1	0.000786782
srdx1crd	3	0.000416956	3	0.000506415	0	0
srdx1cgth	3	0.000416956	3	0.000506415	0	0
2kmb	3	0.000416956	3	0.000506415	0	0
bamppald	3	0.000416956	3	0.000506415	0	0
ttdcaACP	3	0.000416956	3	0.000506415	0	0
xyl__D	3	0.000416956	2	0.00033761	1	0.000786782
3dfru	3	0.000416956	2	0.00033761	1	0.000786782
FAcoa_hs_23_2E	2	0.000277971	2	0.00033761	0	0
2imppa	2	0.000277971	2	0.00033761	0	0
cdpdag_hs	2	0.000277971	2	0.00033761	0	0
sso2gth	2	0.000277971	2	0.00033761	0	0
acmanap	2	0.000277971	2	0.00033761	0	0
acmet__L	2	0.000277971	2	0.00033761	0	0
cdpchol	2	0.000277971	2	0.00033761	0	0
csn	2	0.000277971	2	0.00033761	0	0
FAcoa_hs_22_7Z10Z13Z16Z3OH__R	2	0.000277971	2	0.00033761	0	0
mtmercpur	2	0.000277971	2	0.00033761	0	0
FAcoa_hs_22_2E11Z	2	0.000277971	2	0.00033761	0	0
acnamp	2	0.000277971	2	0.00033761	0	0
3snpyr	2	0.000277971	2	0.00033761	0	0
retinal	2	0.000277971	2	0.00033761	0	0
3php	2	0.000277971	2	0.00033761	0	0
prostgg1	2	0.000277971	2	0.00033761	0	0
actp	2	0.000277971	2	0.00033761	0	0
prostgg2	2	0.000277971	2	0.00033761	0	0
guln__L	2	0.000277971	2	0.00033761	0	0
rbvtp	2	0.000277971	2	0.00033761	0	0
gudac	2	0.000277971	2	0.00033761	0	0
3spyr	2	0.000277971	2	0.00033761	0	0
acgam1p	2	0.000277971	2	0.00033761	0	0
prostgh1	2	0.000277971	2	0.00033761	0	0
2ibut	2	0.000277971	2	0.00033761	0	0
hno	2	0.000277971	2	0.00033761	0	0
hmgth	2	0.000277971	2	0.00033761	0	0
tetiodthy__L	2	0.000277971	1	0.000168805	1	0.000786782
prostga3	2	0.000277971	2	0.00033761	0	0
retinal_9Z	2	0.000277971	2	0.00033761	0	0
hgentis	2	0.000277971	2	0.00033761	0	0
tdechola	2	0.000277971	1	0.000168805	1	0.000786782
accprot_lys__L	2	0.000277971	2	0.00033761	0	0
cpppg1	2	0.000277971	2	0.00033761	0	0
acetol	2	0.000277971	2	0.00033761	0	0
42a3hp24db	2	0.000277971	2	0.00033761	0	0
FAcoa_hs_24_12Z15Z18Z21Z3OH__R	2	0.000277971	2	0.00033761	0	0
retinal_13Z	2	0.000277971	2	0.00033761	0	0
tag_hs	2	0.000277971	2	0.00033761	0	0
mptamp	2	0.000277971	2	0.00033761	0	0
FAcoa_hs_23_3OH__R	2	0.000277971	2	0.00033761	0	0
retinal_11Z	2	0.000277971	2	0.00033761	0	0
hemegthoh	2	0.000277971	2	0.00033761	0	0
hemegth	2	0.000277971	2	0.00033761	0	0
45cfmn	2	0.000277971	2	0.00033761	0	0
prostgg3	2	0.000277971	2	0.00033761	0	0
3oxttdcaACP	2	0.000277971	2	0.00033761	0	0
acACP	2	0.000277971	2	0.00033761	0	0
glygly	2	0.000277971	2	0.00033761	0	0
adpribu	2	0.000277971	2	0.00033761	0	0
15kprostgf1	2	0.000277971	2	0.00033761	0	0
pacald	2	0.000277971	2	0.00033761	0	0
2plac__L	2	0.000277971	2	0.00033761	0	0
FAcoa_hs_22_7Z10Z13Z16Z19Z3OH__R	2	0.000277971	2	0.00033761	0	0
cclglobin	2	0.000277971	2	0.00033761	0	0
protres_frulys3p	2	0.000277971	2	0.00033761	0	0
FAcoa_hs_16_3OH__R	2	0.000277971	2	0.00033761	0	0
protres_frulys6p	2	0.000277971	2	0.00033761	0	0
3oxocaACP	2	0.000277971	2	0.00033761	0	0
5flump	2	0.000277971	2	0.00033761	0	0
smscys__L	2	0.000277971	2	0.00033761	0	0
protres_glu__L	2	0.000277971	2	0.00033761	0	0
FAcoa_hs_22_2E10Z13Z16Z19Z	2	0.000277971	2	0.00033761	0	0
globinr	2	0.000277971	2	0.00033761	0	0
5fludp	2	0.000277971	2	0.00033761	0	0
pac	2	0.000277971	2	0.00033761	0	0
glcur	2	0.000277971	2	0.00033761	0	0
3oxhxdcaACP	2	0.000277971	2	0.00033761	0	0
2pglyc	2	0.000277971	2	0.00033761	0	0
protres_aspmeo__D	2	0.000277971	2	0.00033761	0	0
gthox	2	0.000277971	1	0.000168805	1	0.000786782
glyphe	2	0.000277971	2	0.00033761	0	0
gthnoh2	2	0.000277971	2	0.00033761	0	0
15kprostgf3	2	0.000277971	2	0.00033761	0	0
ocaACP	2	0.000277971	2	0.00033761	0	0
prostgh3	2	0.000277971	2	0.00033761	0	0
protres_Nproshispi	2	0.000277971	2	0.00033761	0	0
rbvdp	2	0.000277971	2	0.00033761	0	0
4pyrdp	2	0.000277971	2	0.00033761	0	0
protres_Ntelehispi	2	0.000277971	2	0.00033761	0	0
grdp	2	0.000277971	2	0.00033761	0	0
gq1b_hs	2	0.000277971	1	0.000168805	1	0.000786782
5houdic	2	0.000277971	2	0.00033761	0	0
2oxosucc	2	0.000277971	2	0.00033761	0	0
ch4s	2	0.000277971	2	0.00033761	0	0
cclmethb	2	0.000277971	2	0.00033761	0	0
gm1b_hs	2	0.000277971	1	0.000168805	1	0.000786782
3oxocdcaACP	2	0.000277971	2	0.00033761	0	0
paf_hs	2	0.000277971	2	0.00033761	0	0
protres_asp__D	2	0.000277971	2	0.00033761	0	0
15kprostgf2	2	0.000277971	2	0.00033761	0	0
cdpea	2	0.000277971	2	0.00033761	0	0
prostga2	2	0.000277971	2	0.00033761	0	0
nwharg	2	0.000277971	2	0.00033761	0	0
methselne	2	0.000277971	2	0.00033761	0	0
leu__D	2	0.000277971	1	0.000168805	1	0.000786782
pp2a_leumeo	2	0.000277971	2	0.00033761	0	0
ubiqSe2conjys__L	2	0.000277971	2	0.00033761	0	0
ubiquitin	2	0.000277971	2	0.00033761	0	0
FA_hs_18_9Z12Zr	2	0.000277971	2	0.00033761	0	0
ppbng	2	0.000277971	2	0.00033761	0	0
kdnp	2	0.000277971	2	0.00033761	0	0
FAcoa_hs_24_3OH__R	2	0.000277971	2	0.00033761	0	0
FA_hs_20_5Z8Z11Z14Z17Zr	2	0.000277971	2	0.00033761	0	0
pco_hs	2	0.000277971	2	0.00033761	0	0
FA_hs_22_4Z7Z10Z13Z16Z19Zr	2	0.000277971	2	0.00033761	0	0
4hphac	2	0.000277971	2	0.00033761	0	0
ins6p	2	0.000277971	2	0.00033761	0	0
ppp9	2	0.000277971	1	0.000168805	1	0.000786782
FA_hs_20_5Z8Z11Z14Z20O	2	0.000277971	2	0.00033761	0	0
FA_hs_20_5Z8Z11Z14Zr	2	0.000277971	2	0.00033761	0	0
FA_hs_22_22O	2	0.000277971	2	0.00033761	0	0
mhista	2	0.000277971	2	0.00033761	0	0
pap	2	0.000277971	2	0.00033761	0	0
xylu__L	2	0.000277971	2	0.00033761	0	0
FA_hs_16_16O	2	0.000277971	2	0.00033761	0	0
pp2a_leu__L	2	0.000277971	2	0.00033761	0	0
metSox__SL	2	0.000277971	2	0.00033761	0	0
FA_hs_14_14O	2	0.000277971	2	0.00033761	0	0
lpep_hs	2	0.000277971	2	0.00033761	0	0
penme_hs	2	0.000277971	2	0.00033761	0	0
lpcp_hs	2	0.000277971	2	0.00033761	0	0
penme2_hs	2	0.000277971	2	0.00033761	0	0
FA_hs_10_10O	2	0.000277971	2	0.00033761	0	0
lpao_hs	2	0.000277971	2	0.00033761	0	0
mag2_hs	2	0.000277971	2	0.00033761	0	0
mag_hs	2	0.000277971	2	0.00033761	0	0
mago_hs	2	0.000277971	2	0.00033761	0	0
6pgl	2	0.000277971	2	0.00033761	0	0
ttdceaACP_2E	2	0.000277971	2	0.00033761	0	0
malcoa	2	0.000277971	2	0.00033761	0	0
FA_hs_12_12O	2	0.000277971	2	0.00033761	0	0
leuleu	2	0.000277971	2	0.00033761	0	0
6lthp	2	0.000277971	2	0.00033761	0	0
4hoxpacd	2	0.000277971	2	0.00033761	0	0
6hopthp	2	0.000277971	2	0.00033761	0	0
tyrtyr	2	0.000277971	2	0.00033761	0	0
pcp_hs	2	0.000277971	2	0.00033761	0	0
prdx1cso	2	0.000277971	2	0.00033761	0	0
prdx2cox	2	0.000277971	2	0.00033761	0	0
ocdcaACP	2	0.000277971	2	0.00033761	0	0
Lcyst	2	0.000277971	2	0.00033761	0	0
oceaACP_2E	2	0.000277971	2	0.00033761	0	0
2gmp	2	0.000277971	2	0.00033761	0	0
5mdr1p	2	0.000277971	2	0.00033761	0	0
mmcoa__S	2	0.000277971	2	0.00033761	0	0
FAcoa_hs_24_2E12Z15Z18Z21Z	2	0.000277971	2	0.00033761	0	0
thiogua	2	0.000277971	2	0.00033761	0	0
FAcoa_hs_24_2E	2	0.000277971	2	0.00033761	0	0
4mop	2	0.000277971	1	0.000168805	1	0.000786782
L2aadp	2	0.000277971	1	0.000168805	1	0.000786782
mnl	2	0.000277971	0	0	2	0.00157356
paoac_hs	2	0.000277971	2	0.00033761	0	0
N1aspmd	2	0.000277971	2	0.00033761	0	0
N1sprm	2	0.000277971	2	0.00033761	0	0
thiogdp	2	0.000277971	2	0.00033761	0	0
aacACP	2	0.000277971	2	0.00033761	0	0
mnlr	2	0.000277971	0	0	2	0.00157356
aappal	2	0.000277971	2	0.00033761	0	0
ocdceaACP_2E	2	0.000277971	2	0.00033761	0	0
prostga1	2	0.000277971	2	0.00033761	0	0
FAcoa_hs_24_15Z3OH__R	2	0.000277971	2	0.00033761	0	0
FAcoa_hs_24_2E15Z	2	0.000277971	2	0.00033761	0	0
pao_hs	2	0.000277971	2	0.00033761	0	0
mma	2	0.000277971	1	0.000168805	1	0.000786782
FAcoa_4_DC	2	0.000277971	2	0.00033761	0	0
icit	2	0.000277971	2	0.00033761	0	0
mi1456p	2	0.000277971	2	0.00033761	0	0
4aphdob	2	0.000277971	2	0.00033761	0	0
triiodthy__L	2	0.000277971	1	0.000168805	1	0.000786782
hxeaACP_2E	2	0.000277971	2	0.00033761	0	0
5ppins5p	2	0.000277971	2	0.00033761	0	0
hxdceaACP_2E	2	0.000277971	2	0.00033761	0	0
2abutgly	2	0.000277971	2	0.00033761	0	0
2acadprib	2	0.000277971	2	0.00033761	0	0
5mdru1p	2	0.000277971	2	0.00033761	0	0
prgnlone	2	0.000277971	1	0.000168805	1	0.000786782
hxaACP	2	0.000277971	2	0.00033761	0	0
2amp	2	0.000277971	2	0.00033761	0	0
2cmp	2	0.000277971	2	0.00033761	0	0
FAcoa_hs_24_2E9Z12Z15Z18Z21Z	2	0.000277971	2	0.00033761	0	0
mi3p__D	2	0.000277971	2	0.00033761	0	0
mi4p__D	2	0.000277971	2	0.00033761	0	0
FAcoa_hs_24_2E9Z12Z15Z18Z	2	0.000277971	2	0.00033761	0	0
propro	2	0.000277971	2	0.00033761	0	0
12ppd__S	2	0.000277971	2	0.00033761	0	0
nadhx__R	2	0.000277971	2	0.00033761	0	0
protres_hxdcacys	2	0.000277971	2	0.00033761	0	0
apoACP	2	0.000277971	2	0.00033761	0	0
FAcoa_hs_20_8Z11Z3OH__R	2	0.000277971	2	0.00033761	0	0
protres_ttdcacys	2	0.000277971	2	0.00033761	0	0
FAcoa_hs_20_9Z3OH__R	2	0.000277971	2	0.00033761	0	0
FAcoa_hs_21_2E	2	0.000277971	2	0.00033761	0	0
protres_tyr__L	2	0.000277971	2	0.00033761	0	0
FAcoa_hs_21_3OH__R	2	0.000277971	2	0.00033761	0	0
protres_tyrpi	2	0.000277971	2	0.00033761	0	0
e2nd8conjys__L	2	0.000277971	2	0.00033761	0	0
e2conjys__L	2	0.000277971	2	0.00033761	0	0
e217obglcur	2	0.000277971	0	0	2	0.00157356
pser__L	2	0.000277971	2	0.00033761	0	0
e1nd8actys__L	2	0.000277971	2	0.00033761	0	0
FAcoa_hs_22_2E13Z16Z19Z	2	0.000277971	2	0.00033761	0	0
seldigth	2	0.000277971	2	0.00033761	0	0
3ohocdcaACP	2	0.000277971	2	0.00033761	0	0
nmnh	2	0.000277971	2	0.00033761	0	0
buteACP_2E	2	0.000277971	2	0.00033761	0	0
3ohocaACP	2	0.000277971	2	0.00033761	0	0
FAcoa_hs_22_10Z13Z16Z19Z3OH__R	2	0.000277971	2	0.00033761	0	0
FAcoa_hs_22_2E13Z16Z	2	0.000277971	2	0.00033761	0	0
protres_thrpi	2	0.000277971	2	0.00033761	0	0
FAcoa_hs_20_8Z11Z14Z3OH__R	2	0.000277971	2	0.00033761	0	0
3ohttdcaACP	2	0.000277971	2	0.00033761	0	0
FAcoa_hs_20_8Z11Z14Z17Z3OH__R	2	0.000277971	2	0.00033761	0	0
FAcoa_hs_20_13Z3OH__R	2	0.000277971	2	0.00033761	0	0
FAcoa_hs_20_2E	2	0.000277971	2	0.00033761	0	0
FAcoa_hs_20_2E11Z	2	0.000277971	2	0.00033761	0	0
FAcoa_hs_20_2E11Z14Z	2	0.000277971	2	0.00033761	0	0
FAcoa_hs_20_2E11Z14Z17Z	2	0.000277971	2	0.00033761	0	0
FAcoa_hs_20_2E13Z	2	0.000277971	2	0.00033761	0	0
nadphx__R	2	0.000277971	2	0.00033761	0	0
eryth__L	2	0.000277971	2	0.00033761	0	0
selgth	2	0.000277971	2	0.00033761	0	0
erthrs__D	2	0.000277971	2	0.00033761	0	0
protres_thr3oacgam	2	0.000277971	2	0.00033761	0	0
ergoth	2	0.000277971	1	0.000168805	1	0.000786782
FAcoa_hs_20_2E8Z11Z14Z	2	0.000277971	2	0.00033761	0	0
FAcoa_hs_20_2E8Z11Z14Z17Z	2	0.000277971	2	0.00033761	0	0
FAcoa_hs_20_2E9Z	2	0.000277971	2	0.00033761	0	0
5aand3a17bdiol	2	0.000277971	2	0.00033761	0	0
FAcoa_hs_20_3OH__R	2	0.000277971	2	0.00033761	0	0
ap6a	2	0.000277971	2	0.00033761	0	0
protres_thrTnAg	2	0.000277971	2	0.00033761	0	0
3ohhxdcaACP	2	0.000277971	2	0.00033761	0	0
FAcoa_hs_22_10Z13Z16Z3OH__R	2	0.000277971	2	0.00033761	0	0
FAcoa_hs_20_11Z3OH__R	2	0.000277971	2	0.00033761	0	0
dhurate	2	0.000277971	2	0.00033761	0	0
FAcoa_hs_26_3OH__R	2	0.000277971	2	0.00033761	0	0
asparg	2	0.000277971	2	0.00033761	0	0
quln	2	0.000277971	2	0.00033761	0	0
15kprostge1	2	0.000277971	2	0.00033761	0	0
FAcoa_hs_26_2E17Z	2	0.000277971	2	0.00033761	0	0
FAcoa_hs_26_2E	2	0.000277971	2	0.00033761	0	0
FAcoa_hs_26_17Z3OH__R	2	0.000277971	2	0.00033761	0	0
diampyrntp	2	0.000277971	2	0.00033761	0	0
diam6tpop4oxpyr	2	0.000277971	2	0.00033761	0	0
q10h	2	0.000277971	2	0.00033761	0	0
15kprostge3	2	0.000277971	2	0.00033761	0	0
4tmeabut	2	0.000277971	2	0.00033761	0	0
betald	2	0.000277971	2	0.00033761	0	0
FAcoa_hs_22_2E	2	0.000277971	2	0.00033761	0	0
bhbACP	2	0.000277971	2	0.00033761	0	0
xtsn	2	0.000277971	2	0.00033761	0	0
biliverd	2	0.000277971	2	0.00033761	0	0
FAcoa_hs_24_9Z12Z15Z18Z3OH__R	2	0.000277971	2	0.00033761	0	0
FAcoa_hs_22_2E13Z	2	0.000277971	2	0.00033761	0	0
FAcoa_hs_22_2E10Z13Z16Z	2	0.000277971	2	0.00033761	0	0
r15bp	2	0.000277971	2	0.00033761	0	0
3mldz	2	0.000277971	2	0.00033761	0	0
butACP	2	0.000277971	2	0.00033761	0	0
diiodthy__L	2	0.000277971	1	0.000168805	1	0.000786782
FAcoa_hs_22_11Z3OH__R	2	0.000277971	2	0.00033761	0	0
3ohhxaACP	2	0.000277971	2	0.00033761	0	0
FAcoa_hs_22_13Z16Z19Z3OH__R	2	0.000277971	2	0.00033761	0	0
3ohddcaACP	2	0.000277971	2	0.00033761	0	0
ptth__R	2	0.000277971	2	0.00033761	0	0
selcyst__L	2	0.000277971	2	0.00033761	0	0
FAcoa_hs_22_13Z16Z3OH__R	2	0.000277971	2	0.00033761	0	0
oxoferrylhbr	2	0.000277971	2	0.00033761	0	0
3ohdcaACP	2	0.000277971	2	0.00033761	0	0
dnadp	2	0.000277971	1	0.000168805	1	0.000786782
dnad	2	0.000277971	2	0.00033761	0	0
15kprostge2	2	0.000277971	2	0.00033761	0	0
arsdigth	2	0.000277971	2	0.00033761	0	0
arsgth	2	0.000277971	2	0.00033761	0	0
4ppnto__R	2	0.000277971	2	0.00033761	0	0
dmgly	2	0.000277971	2	0.00033761	0	0
dkmpp	2	0.000277971	2	0.00033761	0	0
ditp	2	0.000277971	2	0.00033761	0	0
FAcoa_hs_22_13Z3OH__R	2	0.000277971	2	0.00033761	0	0
3omdopa	2	0.000277971	2	0.00033761	0	0
FAcoa_hs_20_2E8Z11Z	2	0.000277971	2	0.00033761	0	0
3oxdcaACP	2	0.000277971	2	0.00033761	0	0
13dampp	2	0.000277971	2	0.00033761	0	0
galgbside_hs	2	0.000277971	2	0.00033761	0	0
dcaACP	2	0.000277971	2	0.00033761	0	0
FAcoa_hs_22_2E7Z10Z13Z16Z19Z	2	0.000277971	2	0.00033761	0	0
galfucgalacglcgalgluside_hs	2	0.000277971	2	0.00033761	0	0
3oxhxaACP	2	0.000277971	2	0.00033761	0	0
galfuc12gal14acglcgalgluside_hs	2	0.000277971	2	0.00033761	0	0
protres_metSox__SL	2	0.000277971	2	0.00033761	0	0
galacglcgal14acglcgalgluside_hs	2	0.000277971	2	0.00033761	0	0
protres_met__L	2	0.000277971	2	0.00033761	0	0
dceaACP_2E	2	0.000277971	2	0.00033761	0	0
estrones	2	0.000277971	1	0.000168805	1	0.000786782
2ump	2	0.000277971	2	0.00033761	0	0
ga2_hs	2	0.000277971	2	0.00033761	0	0
dctp	2	0.000277971	2	0.00033761	0	0
valtyr	2	0.000277971	2	0.00033761	0	0
FAcoa_hs_18_3OH__R	2	0.000277971	2	0.00033761	0	0
g3ps	2	0.000277971	2	0.00033761	0	0
protres_ocdcacys	2	0.000277971	2	0.00033761	0	0
g3pi	2	0.000277971	2	0.00033761	0	0
sforgth	2	0.000277971	2	0.00033761	0	0
FAcoa_hs_24_9Z12Z15Z18Z21Z3OH__R	2	0.000277971	2	0.00033761	0	0
g3pc	2	0.000277971	2	0.00033761	0	0
FAcoa_hs_22_3OH__R	2	0.000277971	2	0.00033761	0	0
ggnG8	2	0.000277971	2	0.00033761	0	0
ggnG7G1	2	0.000277971	2	0.00033761	0	0
ggnG7	2	0.000277971	2	0.00033761	0	0
ggnG4G7	2	0.000277971	2	0.00033761	0	0
ggnG4G4	2	0.000277971	2	0.00033761	0	0
ggnG11	2	0.000277971	2	0.00033761	0	0
ggn8Y	2	0.000277971	2	0.00033761	0	0
3dsphgn	2	0.000277971	2	0.00033761	0	0
cbasp	2	0.000277971	2	0.00033761	0	0
gdpmann	2	0.000277971	2	0.00033761	0	0
air	2	0.000277971	2	0.00033761	0	0
FAcoa_hs_17_2E	2	0.000277971	2	0.00033761	0	0
protres_isoasp__L	2	0.000277971	2	0.00033761	0	0
protres_isoaspmeo__L	2	0.000277971	2	0.00033761	0	0
dago_hs	2	0.000277971	2	0.00033761	0	0
FAcoa_hs_17_3OH__R	2	0.000277971	2	0.00033761	0	0
3dhguln	2	0.000277971	2	0.00033761	0	0
gbside_hs	2	0.000277971	2	0.00033761	0	0
pep_hs	2	0.000277971	2	0.00033761	0	0
g3pe	2	0.000277971	2	0.00033761	0	0
FAcoa_hs_22_2E7Z10Z13Z16Z	2	0.000277971	2	0.00033761	0	0
p4a	2	0.000277971	2	0.00033761	0	0
fdp	2	0.000277971	2	0.00033761	0	0
fpram	2	0.000277971	2	0.00033761	0	0
forapyrntp	2	0.000277971	2	0.00033761	0	0
nedd8Se2nd8conjys__L	2	0.000277971	2	0.00033761	0	0
protres_ser3oacgam	2	0.000277971	2	0.00033761	0	0
selmet__L	2	0.000277971	2	0.00033761	0	0
FAcoa_hs_19_2E	2	0.000277971	2	0.00033761	0	0
5aizc	2	0.000277971	2	0.00033761	0	0
fgam	2	0.000277971	2	0.00033761	0	0
protres_serTnAg	2	0.000277971	2	0.00033761	0	0
FAcoa_hs_19_3OH__R	2	0.000277971	2	0.00033761	0	0
protres_sadpribcys	2	0.000277971	2	0.00033761	0	0
3oxddcaACP	2	0.000277971	2	0.00033761	0	0
ap4a	2	0.000277971	2	0.00033761	0	0
protres_serpi	2	0.000277971	2	0.00033761	0	0
ddceaACP_2E	2	0.000277971	2	0.00033761	0	0
f1p	2	0.000277971	2	0.00033761	0	0
FAcoa_hs_20_11Z14Z17Z3OH__R	2	0.000277971	2	0.00033761	0	0
ethmalcoa__S	2	0.000277971	2	0.00033761	0	0
vanilpyr	2	0.000277971	2	0.00033761	0	0
FAcoa_hs_20_11Z14Z3OH__R	2	0.000277971	2	0.00033761	0	0
fprica	2	0.000277971	2	0.00033761	0	0
fmnh2	2	0.000277971	2	0.00033761	0	0
protres_rbllys5p	2	0.000277971	2	0.00033761	0	0
fuc1p__L	2	0.000277971	2	0.00033761	0	0
g16bp	2	0.000277971	2	0.00033761	0	0
angiotensin2	2	0.000277971	2	0.00033761	0	0
angiotensin3	2	0.000277971	2	0.00033761	0	0
fucgalacglcgalacglcgal14acglcgalgluside_hs	2	0.000277971	2	0.00033761	0	0
fucgalacgalfucgalacglcgal14acglcgalgluside_hs	2	0.000277971	2	0.00033761	0	0
fucgalacgalfuc12gal14acglcgalgluside_hs	2	0.000277971	2	0.00033761	0	0
protres_rbllys	2	0.000277971	2	0.00033761	0	0
nedd8Se1nd8actys__L	2	0.000277971	2	0.00033761	0	0
selhcys__L	2	0.000277971	2	0.00033761	0	0
angiotensin58	2	0.000277971	2	0.00033761	0	0
protres_rbllys3p	2	0.000277971	2	0.00033761	0	0
gar	2	0.000277971	2	0.00033761	0	0
23ccmp	1	0.000138985	1	0.000168805	0	0
paragbside_hs	1	0.000138985	1	0.000168805	0	0
zymst	1	0.000138985	1	0.000168805	0	0
4h2oglt	1	0.000138985	1	0.000168805	0	0
20bdhcrtsl	1	0.000138985	1	0.000168805	0	0
1acadprib	1	0.000138985	1	0.000168805	0	0
20bdhcrtstrn	1	0.000138985	1	0.000168805	0	0
xanthurn	1	0.000138985	1	0.000168805	0	0
valleu	1	0.000138985	1	0.000168805	0	0
23camp	1	0.000138985	1	0.000168805	0	0
1ppins5p	1	0.000138985	1	0.000168805	0	0
ztp	1	0.000138985	1	0.000168805	0	0
15ppins4p	1	0.000138985	1	0.000168805	0	0
xylnt__L	1	0.000138985	1	0.000168805	0	0
urcan	1	0.000138985	1	0.000168805	0	0
orotdn	1	0.000138985	1	0.000168805	0	0
valtrna	1	0.000138985	1	0.000168805	0	0
valpro	1	0.000138985	1	0.000168805	0	0
23cump	1	0.000138985	1	0.000168805	0	0
xtp	1	0.000138985	1	0.000168805	0	0
paps	1	0.000138985	1	0.000168805	0	0
xolest2_hs	1	0.000138985	1	0.000168805	0	0
4pcys__R	1	0.000138985	1	0.000168805	0	0
23cgmp	1	0.000138985	1	0.000168805	0	0
tyrtrna	1	0.000138985	1	0.000168805	0	0
4ohbut	1	0.000138985	1	0.000168805	0	0
tyrtyrtyr	1	0.000138985	1	0.000168805	0	0
4hglusa__L	1	0.000138985	1	0.000168805	0	0
retn_11Z	1	0.000138985	1	0.000168805	0	0
trptrna	1	0.000138985	1	0.000168805	0	0
protres_gluhista	1	0.000138985	1	0.000168805	0	0
protres_serTAg	1	0.000138985	1	0.000168805	0	0
protres_sdmarg__L	1	0.000138985	1	0.000168805	0	0
protres_pepproW180	1	0.000138985	1	0.000168805	0	0
protres_pepproW0	1	0.000138985	1	0.000168805	0	0
protres_oadpribser	1	0.000138985	1	0.000168805	0	0
sertrna	1	0.000138985	1	0.000168805	0	0
protres_lysglu_protres	1	0.000138985	1	0.000168805	0	0
slac__L	1	0.000138985	1	0.000168805	0	0
protres_isoasp__D	1	0.000138985	1	0.000168805	0	0
protres_glusrtn	1	0.000138985	1	0.000168805	0	0
protres_glunpphr	1	0.000138985	1	0.000168805	0	0
protres_gludpam	1	0.000138985	1	0.000168805	0	0
protres_succlys	1	0.000138985	1	0.000168805	0	0
protres_glu5meo__L	1	0.000138985	1	0.000168805	0	0
snoh2coa	1	0.000138985	1	0.000168805	0	0
so2gth	1	0.000138985	1	0.000168805	0	0
protres_asp__L	1	0.000138985	1	0.000168805	0	0
protres_asn__L	1	0.000138985	1	0.000168805	0	0
protres_Nwadpribarg__L	1	0.000138985	0	0	1	0.000786782
2mop	1	0.000138985	1	0.000168805	0	0
prostgf21glyc	1	0.000138985	1	0.000168805	0	0
prostge21glyc	1	0.000138985	1	0.000168805	0	0
sucaceto	1	0.000138985	1	0.000168805	0	0
succadn	1	0.000138985	1	0.000168805	0	0
protres_snocys__L	1	0.000138985	1	0.000168805	0	0
protres_thrTAg	1	0.000138985	1	0.000168805	0	0
trnaval	1	0.000138985	1	0.000168805	0	0
34hpl	1	0.000138985	1	0.000168805	0	0
retn	1	0.000138985	1	0.000168805	0	0
retn_13Z	1	0.000138985	1	0.000168805	0	0
retinol_9Z	1	0.000138985	1	0.000168805	0	0
retinol_13Z	1	0.000138985	1	0.000168805	0	0
retinol_11Z	1	0.000138985	1	0.000168805	0	0
retn_9Z	1	0.000138985	1	0.000168805	0	0
3dxyl	1	0.000138985	1	0.000168805	0	0
rbvcbxlt	1	0.000138985	1	0.000168805	0	0
rbt5p	1	0.000138985	1	0.000168805	0	0
3htmelys	1	0.000138985	1	0.000168805	0	0
rblvrd	1	0.000138985	1	0.000168805	0	0
rbl__D	1	0.000138985	1	0.000168805	0	0
protrna	1	0.000138985	1	0.000168805	0	0
que	1	0.000138985	1	0.000168805	0	0
qmp	1	0.000138985	1	0.000168805	0	0
s17bp	1	0.000138985	1	0.000168805	0	0
3mop	1	0.000138985	1	0.000168805	0	0
sdhplse	1	0.000138985	1	0.000168805	0	0
pyrrl	1	0.000138985	1	0.000168805	0	0
selahcys__L	1	0.000138985	1	0.000168805	0	0
selamet__L	1	0.000138985	1	0.000168805	0	0
selcys__L	1	0.000138985	1	0.000168805	0	0
psuri	1	0.000138985	1	0.000168805	0	0
psump	1	0.000138985	1	0.000168805	0	0
sucsal	1	0.000138985	1	0.000168805	0	0
prostgd21glyc	1	0.000138985	1	0.000168805	0	0
4aabutn	1	0.000138985	1	0.000168805	0	0
trnamet	1	0.000138985	1	0.000168805	0	0
trnahis	1	0.000138985	1	0.000168805	0	0
trnaile	1	0.000138985	1	0.000168805	0	0
4h2hxea_2E	1	0.000138985	1	0.000168805	0	0
trnaleu	1	0.000138985	1	0.000168805	0	0
polyubb	1	0.000138985	1	0.000168805	0	0
polyadprib2	1	0.000138985	1	0.000168805	0	0
polyadprib1	1	0.000138985	1	0.000168805	0	0
trnalys	1	0.000138985	1	0.000168805	0	0
4h2hxeal_2E	1	0.000138985	1	0.000168805	0	0
phlac	1	0.000138985	1	0.000168805	0	0
phetyr	1	0.000138985	1	0.000168805	0	0
trnaphe	1	0.000138985	1	0.000168805	0	0
thcys	1	0.000138985	1	0.000168805	0	0
trnapro	1	0.000138985	1	0.000168805	0	0
trnaser	1	0.000138985	1	0.000168805	0	0
phetrna	1	0.000138985	1	0.000168805	0	0
phepro	1	0.000138985	1	0.000168805	0	0
4h2nonea_2E	1	0.000138985	1	0.000168805	0	0
trnathr	1	0.000138985	1	0.000168805	0	0
pheleu	1	0.000138985	1	0.000168805	0	0
phehisleu	1	0.000138985	1	0.000168805	0	0
4h2noneal_2E	1	0.000138985	1	0.000168805	0	0
trnatrp	1	0.000138985	1	0.000168805	0	0
trnatyr	1	0.000138985	1	0.000168805	0	0
ppal	1	0.000138985	1	0.000168805	0	0
trnagly	1	0.000138985	1	0.000168805	0	0
trnaglu	1	0.000138985	1	0.000168805	0	0
trnagln	1	0.000138985	1	0.000168805	0	0
2hiv	1	0.000138985	1	0.000168805	0	0
2hglut__L	1	0.000138985	1	0.000168805	0	0
thiogsn	1	0.000138985	1	0.000168805	0	0
thiogtp	1	0.000138985	1	0.000168805	0	0
2h3ppr	1	0.000138985	1	0.000168805	0	0
2h3mv	1	0.000138985	1	0.000168805	0	0
2h34hppr	1	0.000138985	1	0.000168805	0	0
2ddglcn	1	0.000138985	1	0.000168805	0	0
thrnt__L	1	0.000138985	1	0.000168805	0	0
prophe	1	0.000138985	1	0.000168805	0	0
proleu	1	0.000138985	1	0.000168805	0	0
thrtl__L	1	0.000138985	1	0.000168805	0	0
thrtrna	1	0.000138985	1	0.000168805	0	0
prdx2cso3	1	0.000138985	1	0.000168805	0	0
triaz3crbxam	1	0.000138985	1	0.000168805	0	0
trnaala	1	0.000138985	1	0.000168805	0	0
trnaarg	1	0.000138985	1	0.000168805	0	0
trnaasn	1	0.000138985	1	0.000168805	0	0
trnaasp	1	0.000138985	1	0.000168805	0	0
trnacys	1	0.000138985	1	0.000168805	0	0
pram	1	0.000138985	1	0.000168805	0	0
pppi	1	0.000138985	1	0.000168805	0	0
ppgpp	1	0.000138985	1	0.000168805	0	0
protres_admarg__L	1	0.000138985	1	0.000168805	0	0
FAcrn_hs_10_3OH__S	1	0.000138985	1	0.000168805	0	0
octeal_2E	1	0.000138985	1	0.000168805	0	0
acnagalgbside_hs	1	0.000138985	1	0.000168805	0	0
acrn	1	0.000138985	1	0.000168805	0	0
FAcrn_5_3M3OH__S	1	0.000138985	1	0.000168805	0	0
FAcrn_5_2M	1	0.000138985	1	0.000168805	0	0
FAcrn_5_2EDC	1	0.000138985	1	0.000168805	0	0
FAcrn_5_2E2M	1	0.000138985	1	0.000168805	0	0
adpglc	1	0.000138985	1	0.000168805	0	0
adpman	1	0.000138985	1	0.000168805	0	0
FAcrn_4_DC	1	0.000138985	1	0.000168805	0	0
FAcrn_4_2M	1	0.000138985	1	0.000168805	0	0
FAcrn_16_DC	1	0.000138985	1	0.000168805	0	0
FAcrn_12_DC	1	0.000138985	1	0.000168805	0	0
FAcrn_10_DC	1	0.000138985	1	0.000168805	0	0
FAcoa_hs_9_3OH__S	1	0.000138985	1	0.000168805	0	0
FAcoa_hs_8_3OH__S	1	0.000138985	1	0.000168805	0	0
FAcoa_hs_8_2E	1	0.000138985	1	0.000168805	0	0
FAcoa_hs_7_3OH__S	1	0.000138985	1	0.000168805	0	0
alapro	1	0.000138985	1	0.000168805	0	0
alatrna	1	0.000138985	1	0.000168805	0	0
FAcoa_hs_6_3OH__S	1	0.000138985	1	0.000168805	0	0
FAcrn_5_DC	1	0.000138985	1	0.000168805	0	0
acmetala	1	0.000138985	1	0.000168805	0	0
FAcrn_hs_9_0	1	0.000138985	1	0.000168805	0	0
FAcrn_6_DC	1	0.000138985	1	0.000168805	0	0
Lfmkynr	1	0.000138985	1	0.000168805	0	0
Ssq23epx	1	0.000138985	1	0.000168805	0	0
aacoa	1	0.000138985	1	0.000168805	0	0
FAcrn_hs_10_2E6Z	1	0.000138985	1	0.000168805	0	0
ac4oacnam	1	0.000138985	1	0.000168805	0	0
ac9oacnam	1	0.000138985	1	0.000168805	0	0
FAcrn_hs_10_2E	1	0.000138985	1	0.000168805	0	0
FAcrn_hs_10_0	1	0.000138985	1	0.000168805	0	0
FAcrn_8_DC	1	0.000138985	1	0.000168805	0	0
accprot_monoubiqlys	1	0.000138985	1	0.000168805	0	0
accprot_ubiqlys	1	0.000138985	1	0.000168805	0	0
acgal1p	1	0.000138985	1	0.000168805	0	0
acgalfuc12gal14acglcgalgluside_hs	1	0.000138985	1	0.000168805	0	0
acgalfucgalacgalfuc12gal14acglcgalgluside_hs	1	0.000138985	1	0.000168805	0	0
acgalfucgalacgalfucgalacglcgal14acglcgalgluside_hs	1	0.000138985	1	0.000168805	0	0
acgalfucgalacglcgal14acglcgalgluside_hs	1	0.000138985	1	0.000168805	0	0
acgalfucgalacglcgalgluside_hs	1	0.000138985	1	0.000168805	0	0
FAcrn_7_DC	1	0.000138985	1	0.000168805	0	0
acglcgalacglcgal14acglcgalgluside_hs	1	0.000138985	1	0.000168805	0	0
alltt	1	0.000138985	1	0.000168805	0	0
FAcoa_hs_6_2E	1	0.000138985	1	0.000168805	0	0
ampamd	1	0.000138985	1	0.000168805	0	0
anad	1	0.000138985	1	0.000168805	0	0
cbp	1	0.000138985	1	0.000168805	0	0
cdprbt	1	0.000138985	1	0.000168805	0	0
cdprib	1	0.000138985	1	0.000168805	0	0
cdpru5p__D	1	0.000138985	1	0.000168805	0	0
chlstol	1	0.000138985	1	0.000168805	0	0
FAcoa_hs_24_3O	1	0.000138985	1	0.000168805	0	0
cmusa	1	0.000138985	1	0.000168805	0	0
co3r	1	0.000138985	1	0.000168805	0	0
FAcoa_hs_24_15Z3O	1	0.000138985	1	0.000168805	0	0
FAcoa_hs_24_12Z15Z18Z21Z3O	1	0.000138985	1	0.000168805	0	0
FAcoa_hs_23_3O	1	0.000138985	1	0.000168805	0	0
cullin_lys__L	1	0.000138985	1	0.000168805	0	0
cullin_nedd8lys	1	0.000138985	1	0.000168805	0	0
cynamd	1	0.000138985	1	0.000168805	0	0
FAcoa_hs_22_7Z10Z13Z16Z3O	1	0.000138985	1	0.000168805	0	0
cysam	1	0.000138985	1	0.000168805	0	0
cystrna	1	0.000138985	1	0.000168805	0	0
FAcoa_hs_22_7Z10Z13Z16Z19Z3O	1	0.000138985	1	0.000168805	0	0
FAcoa_hs_22_3O	1	0.000138985	1	0.000168805	0	0
carboxyhb	1	0.000138985	1	0.000168805	0	0
FAcoa_hs_24_9Z12Z15Z18Z21Z3O	1	0.000138985	1	0.000168805	0	0
bzal	1	0.000138985	1	0.000168805	0	0
argtrna	1	0.000138985	1	0.000168805	0	0
andrstrn	1	0.000138985	1	0.000168805	0	0
angiotensin1	1	0.000138985	1	0.000168805	0	0
angiotensin17	1	0.000138985	1	0.000168805	0	0
angiotensin57	1	0.000138985	1	0.000168805	0	0
ap5a	1	0.000138985	1	0.000168805	0	0
aps	1	0.000138985	1	0.000168805	0	0
argpropro	1	0.000138985	1	0.000168805	0	0
argsuc	1	0.000138985	1	0.000168805	0	0
FAcoa_hs_4_3OH__R	1	0.000138985	1	0.000168805	0	0
bz	1	0.000138985	1	0.000168805	0	0
FAcoa_hs_4_2E	1	0.000138985	1	0.000168805	0	0
FAcoa_hs_3_3OH__S	1	0.000138985	1	0.000168805	0	0
FAcoa_hs_3_2E	1	0.000138985	1	0.000168805	0	0
asntrna	1	0.000138985	1	0.000168805	0	0
asptrna	1	0.000138985	1	0.000168805	0	0
FAcoa_hs_26_3O	1	0.000138985	1	0.000168805	0	0
FAcoa_hs_26_17Z3O	1	0.000138985	1	0.000168805	0	0
FAcoa_hs_24_9Z12Z15Z18Z3O	1	0.000138985	1	0.000168805	0	0
FAcrn_hs_9_3OH__S	1	0.000138985	1	0.000168805	0	0
FAcrn_hs_8_3OH__S	1	0.000138985	1	0.000168805	0	0
octea_2E	1	0.000138985	1	0.000168805	0	0
FAcrn_hs_17_0	1	0.000138985	1	0.000168805	0	0
FAcrn_hs_17_9Z	1	0.000138985	1	0.000168805	0	0
FAcrn_hs_18_0	1	0.000138985	1	0.000168805	0	0
FAcrn_hs_18_11Z	1	0.000138985	1	0.000168805	0	0
FAcrn_hs_18_13Z	1	0.000138985	1	0.000168805	0	0
FAcrn_hs_18_2E	1	0.000138985	1	0.000168805	0	0
FAcrn_hs_18_3OH__S	1	0.000138985	1	0.000168805	0	0
FAcrn_hs_18_6Z9Z	1	0.000138985	1	0.000168805	0	0
FAcrn_hs_18_6Z9Z12Z	1	0.000138985	1	0.000168805	0	0
FAcrn_hs_18_6Z9Z12Z15Z	1	0.000138985	1	0.000168805	0	0
FAcrn_hs_18_7Z	1	0.000138985	1	0.000168805	0	0
FAcrn_hs_18_9E	1	0.000138985	1	0.000168805	0	0
FAcrn_hs_18_9Z	1	0.000138985	1	0.000168805	0	0
FAcrn_hs_18_9Z12Z	1	0.000138985	1	0.000168805	0	0
FAcrn_hs_18_9Z12Z15Z	1	0.000138985	1	0.000168805	0	0
FAcrn_hs_18_9Z12Z3OH__S	1	0.000138985	1	0.000168805	0	0
FAcrn_hs_18_9Z3OH__S	1	0.000138985	1	0.000168805	0	0
FAcrn_hs_19_0	1	0.000138985	1	0.000168805	0	0
FAcrn_hs_20_0	1	0.000138985	1	0.000168805	0	0
FAcrn_hs_20_11Z	1	0.000138985	1	0.000168805	0	0
FAcrn_hs_17_10Z	1	0.000138985	1	0.000168805	0	0
FAcrn_hs_16_9Z3OH__S	1	0.000138985	1	0.000168805	0	0
FAcrn_hs_8_2E	1	0.000138985	1	0.000168805	0	0
FAcrn_hs_16_9Z	1	0.000138985	1	0.000168805	0	0
FAcrn_hs_12_0	1	0.000138985	1	0.000168805	0	0
FAcrn_hs_12_2E	1	0.000138985	1	0.000168805	0	0
FAcrn_hs_12_3OH__S	1	0.000138985	1	0.000168805	0	0
FAcrn_hs_13_0	1	0.000138985	1	0.000168805	0	0
FAcrn_hs_14_0	1	0.000138985	1	0.000168805	0	0
FAcrn_hs_14_2E	1	0.000138985	1	0.000168805	0	0
FAcrn_hs_14_3OH__S	1	0.000138985	1	0.000168805	0	0
FAcrn_hs_14_5E8Z	1	0.000138985	1	0.000168805	0	0
FAcrn_hs_14_5E8Z3OH__S	1	0.000138985	1	0.000168805	0	0
FAcrn_hs_14_5Z	1	0.000138985	1	0.000168805	0	0
FAcrn_hs_14_7Z	1	0.000138985	1	0.000168805	0	0
FAcrn_hs_14_7Z3OH__S	1	0.000138985	1	0.000168805	0	0
FAcrn_hs_14_9Z	1	0.000138985	1	0.000168805	0	0
FAcrn_hs_15_0	1	0.000138985	1	0.000168805	0	0
FAcrn_hs_16_0	1	0.000138985	1	0.000168805	0	0
FAcrn_hs_16_2E	1	0.000138985	1	0.000168805	0	0
FAcrn_hs_16_3OH__S	1	0.000138985	1	0.000168805	0	0
FAcrn_hs_16_7E10Z3OH__S	1	0.000138985	1	0.000168805	0	0
FAcrn_hs_16_7Z	1	0.000138985	1	0.000168805	0	0
FAcrn_hs_20_11Z14Z	1	0.000138985	1	0.000168805	0	0
FAcrn_hs_20_11Z14Z17Z	1	0.000138985	1	0.000168805	0	0
FAcrn_hs_20_13Z	1	0.000138985	1	0.000168805	0	0
FAcrn_hs_20_5Z8Z11Z	1	0.000138985	1	0.000168805	0	0
FAcrn_hs_24_6Z9Z12Z15Z18Z	1	0.000138985	1	0.000168805	0	0
FAcrn_hs_24_6Z9Z12Z15Z18Z21Z	1	0.000138985	1	0.000168805	0	0
FAcrn_hs_24_9Z12Z15Z18Z	1	0.000138985	1	0.000168805	0	0
FAcrn_hs_24_9Z12Z15Z18Z21Z	1	0.000138985	1	0.000168805	0	0
FAcrn_hs_26_0	1	0.000138985	1	0.000168805	0	0
FAcrn_hs_26_17Z	1	0.000138985	1	0.000168805	0	0
FAcrn_hs_3_0	1	0.000138985	1	0.000168805	0	0
FAcrn_hs_3_2E	1	0.000138985	1	0.000168805	0	0
FAcrn_hs_3_3OH__S	1	0.000138985	1	0.000168805	0	0
FAcrn_hs_4_0	1	0.000138985	1	0.000168805	0	0
FAcrn_hs_4_2E	1	0.000138985	1	0.000168805	0	0
FAcrn_hs_4_3OH__R	1	0.000138985	1	0.000168805	0	0
FAcrn_hs_5_0	1	0.000138985	1	0.000168805	0	0
FAcrn_hs_6_0	1	0.000138985	1	0.000168805	0	0
FAcrn_hs_6_2E	1	0.000138985	1	0.000168805	0	0
FAcrn_hs_6_3OH__S	1	0.000138985	1	0.000168805	0	0
FAcrn_hs_7_0	1	0.000138985	1	0.000168805	0	0
FAcrn_hs_7_3OH__S	1	0.000138985	1	0.000168805	0	0
FAcrn_hs_8_0	1	0.000138985	1	0.000168805	0	0
FAcrn_hs_24_15Z	1	0.000138985	1	0.000168805	0	0
FAcrn_hs_24_12Z15Z18Z21Z	1	0.000138985	1	0.000168805	0	0
FAcrn_hs_24_0	1	0.000138985	1	0.000168805	0	0
FAcrn_hs_22_10Z13Z16Z	1	0.000138985	1	0.000168805	0	0
FAcrn_hs_20_5Z8Z11Z14Z	1	0.000138985	1	0.000168805	0	0
FAcrn_hs_20_5Z8Z11Z14Z17Z	1	0.000138985	1	0.000168805	0	0
FAcrn_hs_20_8Z11Z	1	0.000138985	1	0.000168805	0	0
FAcrn_hs_20_8Z11Z14Z	1	0.000138985	1	0.000168805	0	0
FAcrn_hs_20_8Z11Z14Z17Z	1	0.000138985	1	0.000168805	0	0
FAcrn_hs_20_9Z	1	0.000138985	1	0.000168805	0	0
FAcrn_hs_21_0	1	0.000138985	1	0.000168805	0	0
FAcrn_hs_22_0	1	0.000138985	1	0.000168805	0	0
FAcrn_hs_22_10Z13Z16Z19Z	1	0.000138985	1	0.000168805	0	0
FAcrn_hs_23_0	1	0.000138985	1	0.000168805	0	0
FAcrn_hs_22_11Z	1	0.000138985	1	0.000168805	0	0
FAcrn_hs_22_13Z	1	0.000138985	1	0.000168805	0	0
FAcrn_hs_22_13Z16Z	1	0.000138985	1	0.000168805	0	0
FAcrn_hs_22_13Z16Z19Z	1	0.000138985	1	0.000168805	0	0
FAcrn_hs_22_4Z7Z10Z13Z16Z	1	0.000138985	1	0.000168805	0	0
FAcrn_hs_22_4Z7Z10Z13Z16Z19Z	1	0.000138985	1	0.000168805	0	0
FAcrn_hs_22_7Z10Z13Z16Z	1	0.000138985	1	0.000168805	0	0
FAcrn_hs_22_7Z10Z13Z16Z19Z	1	0.000138985	1	0.000168805	0	0
dgtp	1	0.000138985	1	0.000168805	0	0
dh15kprostge1	1	0.000138985	1	0.000168805	0	0
dh15kprostge2	1	0.000138985	1	0.000168805	0	0
id3acald	1	0.000138985	1	0.000168805	0	0
iletrna	1	0.000138985	1	0.000168805	0	0
im4act	1	0.000138985	1	0.000168805	0	0
FA_hs_22_22OH	1	0.000138985	1	0.000168805	0	0
ind3ac	1	0.000138985	1	0.000168805	0	0
FA_hs_20_5Z8Z11Z14Z20OH	1	0.000138985	1	0.000168805	0	0
FA_hs_20_5Z8Z11Z14Z20DC	1	0.000138985	1	0.000168805	0	0
insulinox	1	0.000138985	1	0.000168805	0	0
insulinrd	1	0.000138985	1	0.000168805	0	0
kynate	1	0.000138985	1	0.000168805	0	0
FA_hs_16_DC	1	0.000138985	1	0.000168805	0	0
FA_hs_16_16OH	1	0.000138985	1	0.000168805	0	0
lanost	1	0.000138985	1	0.000168805	0	0
FA_hs_14_DC	1	0.000138985	1	0.000168805	0	0
leuala	1	0.000138985	1	0.000168805	0	0
FA_hs_14_14OH	1	0.000138985	1	0.000168805	0	0
leugly	1	0.000138985	1	0.000168805	0	0
leuglygly	1	0.000138985	1	0.000168805	0	0
leuglyphe	1	0.000138985	1	0.000168805	0	0
FA_hs_12_DC	1	0.000138985	1	0.000168805	0	0
FA_hs_22_DC	1	0.000138985	1	0.000168805	0	0
hxeal_2E	1	0.000138985	1	0.000168805	0	0
leuleuleu	1	0.000138985	1	0.000168805	0	0
hxea_2E	1	0.000138985	1	0.000168805	0	0
hb_hco2	1	0.000138985	1	0.000168805	0	0
hba1c	1	0.000138985	1	0.000168805	0	0
FAcoa_6_DC	1	0.000138985	1	0.000168805	0	0
FAcoa_5_DC	1	0.000138985	1	0.000168805	0	0
FAcoa_5_3M3OH__S	1	0.000138985	1	0.000168805	0	0
hemedegprods	1	0.000138985	1	0.000168805	0	0
FAcoa_5_2M	1	0.000138985	1	0.000168805	0	0
FAcoa_5_2EDC	1	0.000138985	1	0.000168805	0	0
histrna	1	0.000138985	1	0.000168805	0	0
FAcoa_5_2E2M	1	0.000138985	1	0.000168805	0	0
FAcrn_hs_11_0	1	0.000138985	1	0.000168805	0	0
hptal	1	0.000138985	1	0.000168805	0	0
hptea_2E	1	0.000138985	1	0.000168805	0	0
hpteal_2E	1	0.000138985	1	0.000168805	0	0
FAcoa_4_2M	1	0.000138985	1	0.000168805	0	0
FAcoa_16_DC	1	0.000138985	1	0.000168805	0	0
FAcoa_12_DC	1	0.000138985	1	0.000168805	0	0
hxal	1	0.000138985	1	0.000168805	0	0
FAcoa_10_DC	1	0.000138985	1	0.000168805	0	0
FA_hs_12_12OH	1	0.000138985	1	0.000168805	0	0
leupro	1	0.000138985	1	0.000168805	0	0
dh15kprostge3	1	0.000138985	1	0.000168805	0	0
mndn	1	0.000138985	1	0.000168805	0	0
mpt	1	0.000138985	1	0.000168805	0	0
msa	1	0.000138985	1	0.000168805	0	0
5hoxindoa	1	0.000138985	1	0.000168805	0	0
5hoxindact	1	0.000138985	1	0.000168805	0	0
n4abutn	1	0.000138985	1	0.000168805	0	0
5flutp	1	0.000138985	1	0.000168805	0	0
5dpmev	1	0.000138985	1	0.000168805	0	0
nape_hs	1	0.000138985	1	0.000168805	0	0
nedd8	1	0.000138985	1	0.000168805	0	0
5adtststerone	1	0.000138985	1	0.000168805	0	0
56dhica	1	0.000138985	1	0.000168805	0	0
4tmeabutn	1	0.000138985	1	0.000168805	0	0
nonal	1	0.000138985	1	0.000168805	0	0
nonea_2E	1	0.000138985	1	0.000168805	0	0
noneal_2E	1	0.000138985	1	0.000168805	0	0
o18bp	1	0.000138985	1	0.000168805	0	0
4pyrtp	1	0.000138985	1	0.000168805	0	0
4pyrnad	1	0.000138985	1	0.000168805	0	0
octal	1	0.000138985	1	0.000168805	0	0
moco	1	0.000138985	1	0.000168805	0	0
mndiol	1	0.000138985	1	0.000168805	0	0
leutrna	1	0.000138985	1	0.000168805	0	0
mn	1	0.000138985	1	0.000168805	0	0
FA_hs_10_DC	1	0.000138985	1	0.000168805	0	0
lnape_hs	1	0.000138985	1	0.000168805	0	0
FA_hs_10_10OH	1	0.000138985	1	0.000168805	0	0
lthstrl	1	0.000138985	1	0.000168805	0	0
lysleu	1	0.000138985	1	0.000168805	0	0
lystrna	1	0.000138985	1	0.000168805	0	0
lyxnt__L	1	0.000138985	1	0.000168805	0	0
m2mn	1	0.000138985	1	0.000168805	0	0
malcrn	1	0.000138985	1	0.000168805	0	0
mald	1	0.000138985	1	0.000168805	0	0
man16bp	1	0.000138985	1	0.000168805	0	0
mercplac	1	0.000138985	1	0.000168805	0	0
methselni	1	0.000138985	1	0.000168805	0	0
metpro	1	0.000138985	1	0.000168805	0	0
metselpyr	1	0.000138985	1	0.000168805	0	0
mettrna	1	0.000138985	1	0.000168805	0	0
mi13456p	1	0.000138985	1	0.000168805	0	0
mi134p	1	0.000138985	1	0.000168805	0	0
mmaln	1	0.000138985	1	0.000168805	0	0
hb4_23dpg	1	0.000138985	1	0.000168805	0	0
FAcoa_7_DC	1	0.000138985	1	0.000168805	0	0
ham	1	0.000138985	1	0.000168805	0	0
frnsn2e6e	1	0.000138985	1	0.000168805	0	0
dutp	1	0.000138985	1	0.000168805	0	0
e4hglu	1	0.000138985	1	0.000168805	0	0
FAcoa_hs_21_3O	1	0.000138985	1	0.000168805	0	0
FAcoa_hs_20_9Z3O	1	0.000138985	1	0.000168805	0	0
FAcoa_hs_20_8Z11Z3O	1	0.000138985	1	0.000168805	0	0
FAcoa_hs_20_8Z11Z14Z3O	1	0.000138985	1	0.000168805	0	0
FAcoa_hs_20_8Z11Z14Z17Z3O	1	0.000138985	1	0.000168805	0	0
FAcoa_hs_20_3O	1	0.000138985	1	0.000168805	0	0
erthn__D	1	0.000138985	1	0.000168805	0	0
FAcoa_hs_20_13Z3O	1	0.000138985	1	0.000168805	0	0
FAcoa_hs_20_11Z3O	1	0.000138985	1	0.000168805	0	0
FAcoa_hs_20_11Z14Z3O	1	0.000138985	1	0.000168805	0	0
f3p	1	0.000138985	1	0.000168805	0	0
FAcoa_hs_20_11Z14Z17Z3O	1	0.000138985	1	0.000168805	0	0
fadh2	1	0.000138985	1	0.000168805	0	0
FAcoa_hs_19_3O	1	0.000138985	1	0.000168805	0	0
FAcoa_hs_18_9Z3OH__S	1	0.000138985	1	0.000168805	0	0
FAcoa_hs_18_9Z12Z3OH__S	1	0.000138985	1	0.000168805	0	0
frdp	1	0.000138985	1	0.000168805	0	0
FAcoa_hs_22_10Z13Z16Z19Z3O	1	0.000138985	1	0.000168805	0	0
dttp	1	0.000138985	1	0.000168805	0	0
dpcoa	1	0.000138985	1	0.000168805	0	0
dmnoncoa	1	0.000138985	1	0.000168805	0	0
dh15kprostgf1	1	0.000138985	1	0.000168805	0	0
dh15kprostgf2	1	0.000138985	1	0.000168805	0	0
dh15kprostgf3	1	0.000138985	1	0.000168805	0	0
dhf	1	0.000138985	1	0.000168805	0	0
dhor__S	1	0.000138985	1	0.000168805	0	0
didp	1	0.000138985	1	0.000168805	0	0
dmhptcoa	1	0.000138985	1	0.000168805	0	0
dmhptcrn	1	0.000138985	1	0.000168805	0	0
dmnoncrn	1	0.000138985	1	0.000168805	0	0
FAcoa_hs_22_10Z13Z16Z3O	1	0.000138985	1	0.000168805	0	0
dmpp	1	0.000138985	1	0.000168805	0	0
dopa__D	1	0.000138985	1	0.000168805	0	0
FAcoa_hs_22_13Z3O	1	0.000138985	1	0.000168805	0	0
dpam__D	1	0.000138985	1	0.000168805	0	0
FAcoa_hs_22_13Z16Z3O	1	0.000138985	1	0.000168805	0	0
FAcoa_hs_22_13Z16Z19Z3O	1	0.000138985	1	0.000168805	0	0
FAcoa_hs_22_11Z3O	1	0.000138985	1	0.000168805	0	0
dpchrm__D	1	0.000138985	1	0.000168805	0	0
FAcoa_8_DC	1	0.000138985	1	0.000168805	0	0
frnsl2e6e	1	0.000138985	1	0.000168805	0	0
fuc__L	1	0.000138985	1	0.000168805	0	0
fucfucgalacglcgalacglcgal14acglcgalgluside_hs	1	0.000138985	1	0.000168805	0	0
glu5sa__L	1	0.000138985	1	0.000168805	0	0
FAcoa_hs_16_3OH__S	1	0.000138985	1	0.000168805	0	0
glutrna	1	0.000138985	1	0.000168805	0	0
FAcoa_hs_16_3O	1	0.000138985	1	0.000168805	0	0
FAcoa_hs_14_7Z3OH__S	1	0.000138985	1	0.000168805	0	0
glyleu	1	0.000138985	1	0.000168805	0	0
glypro	1	0.000138985	1	0.000168805	0	0
glytrna	1	0.000138985	1	0.000168805	0	0
glytrp	1	0.000138985	1	0.000168805	0	0
FAcoa_hs_14_5E8Z3OH__S	1	0.000138985	1	0.000168805	0	0
FAcoa_hs_14_5E8Z	1	0.000138985	1	0.000168805	0	0
FAcoa_hs_14_3OH__S	1	0.000138985	1	0.000168805	0	0
gp4g	1	0.000138985	1	0.000168805	0	0
FAcoa_hs_14_2E	1	0.000138985	1	0.000168805	0	0
FAcoa_hs_12_3OH__S	1	0.000138985	1	0.000168805	0	0
FAcoa_hs_12_2E	1	0.000138985	1	0.000168805	0	0
FAcoa_hs_10_3OH__S	1	0.000138985	1	0.000168805	0	0
FAcoa_hs_10_2E6Z	1	0.000138985	1	0.000168805	0	0
FAcoa_hs_10_2E	1	0.000138985	1	0.000168805	0	0
globoB_hs	1	0.000138985	1	0.000168805	0	0
globoA_hs	1	0.000138985	1	0.000168805	0	0
globin	1	0.000138985	1	0.000168805	0	0
glntrna	1	0.000138985	1	0.000168805	0	0
FAcoa_hs_18_3OH__S	1	0.000138985	1	0.000168805	0	0
g3pnae_hs	1	0.000138985	1	0.000168805	0	0
FAcoa_hs_18_3O	1	0.000138985	1	0.000168805	0	0
galacgalfuc12gal14acglcgalgluside_hs	1	0.000138985	1	0.000168805	0	0
galacgalfucgalacglcgal14acglcgalgluside_hs	1	0.000138985	1	0.000168805	0	0
galacglcgalacglcgal14acglcgalgluside_hs	1	0.000138985	1	0.000168805	0	0
galacglcgalgluside_hs	1	0.000138985	1	0.000168805	0	0
galfucgalacglcgal14acglcgalgluside_hs	1	0.000138985	1	0.000168805	0	0
galgal14acglcgalgluside_hs	1	0.000138985	1	0.000168805	0	0
galgalacglcgalgluside_hs	1	0.000138985	1	0.000168805	0	0
gd2_hs	1	0.000138985	0	0	1	0.000786782
gd3_hs	1	0.000138985	0	0	1	0.000786782
FAcoa_hs_17_3O	1	0.000138985	1	0.000168805	0	0
glac	1	0.000138985	1	0.000168805	0	0
FAcoa_hs_16_9Z3OH__S	1	0.000138985	1	0.000168805	0	0
glcr	1	0.000138985	1	0.000168805	0	0
FAcoa_hs_16_7E10Z3OH__S	1	0.000138985	1	0.000168805	0	0
zymstnl	1	0.000138985	1	0.000168805	0	0
clho	0	0	0	0	0	0
fe3ooh	0	0	0	0	0	0

## Sheet: Table E
	total
metabolites	absolute	relative
crn	113	0.0238045
avite1r	54	0.0113756
gthrd	42	0.00884769
amet__L	31	0.00653044
ahcys__L	30	0.00631978
avite1	29	0.00610912
udp	27	0.0056878
amp	26	0.00547714
avite1qn	25	0.00526648
glu__L	25	0.00526648
FA_hs	21	0.00442385
FA_hs_22_4Z7Z10Z13Z16Z19Zroo	21	0.00442385
gdp	20	0.00421319
akg	20	0.00421319
gly	19	0.00400253
atp	18	0.00379187
imp	18	0.00379187
prpp	17	0.00358121
cys__L	16	0.00337055
ACP	16	0.00337055
rnam	16	0.00337055
cmp	15	0.00315989
FA_hs_20_5Z8Z11Z14Z17Zroo	15	0.00315989
methb	15	0.00315989
rnamh	15	0.00315989
dadp	14	0.00294923
r5p	14	0.00294923
ac	14	0.00294923
gmp	13	0.00273857
ascb__L	13	0.00273857
gtp	13	0.00273857
leu__L	13	0.00273857
ficytb5	13	0.00273857
focytb5	13	0.00273857
pyr	13	0.00273857
protres_lys__L	13	0.00273857
gdpfuc	13	0.00273857
FA_hs_20_5Z8Z11Z14Zroo	13	0.00273857
acnam	12	0.00252791
pro__L	12	0.00252791
ctp	12	0.00252791
protresys__L	12	0.00252791
phe__L	11	0.00231725
FAcoa_hs	11	0.00231725
dpam__L	11	0.00231725
utp	11	0.00231725
udpacgal	11	0.00231725
hb	11	0.00231725
mdhdascb__L	11	0.00231725
adprib	11	0.00231725
accoa	10	0.00210659
56dhi	10	0.00210659
gln__L	10	0.00210659
g3p	10	0.00210659
FA_hs_20_5Z8Z11Z14Z17Z	10	0.00210659
ins	10	0.00210659
dopa__L	10	0.00210659
ncam	10	0.00210659
dag_hs	10	0.00210659
adp	10	0.00210659
ump	10	0.00210659
asp__L	10	0.00210659
udpgal	10	0.00210659
oaa	9	0.00189593
FA_hs_22_4Z7Z10Z13Z16Z19Z	9	0.00189593
pail_hs	9	0.00189593
3pg	9	0.00189593
nrpphr__L	9	0.00189593
met__L	9	0.00189593
malACP	9	0.00189593
dpamqn__L	9	0.00189593
mthgxl	9	0.00189593
g1p	9	0.00189593
dpchrm__L	9	0.00189593
FA_hs_20_5Z8Z11Z14Z	9	0.00189593
sh1	9	0.00189593
dopaqn__L	9	0.00189593
r1p	9	0.00189593
damp	9	0.00189593
datp	8	0.00168527
arg__L	8	0.00168527
cytd	8	0.00168527
g6p	8	0.00168527
dcmp	8	0.00168527
dhap	8	0.00168527
glyc3p	8	0.00168527
ind56qn	8	0.00168527
dpamchrm	8	0.00168527
f6p	8	0.00168527
lac__L	8	0.00168527
FAcoa_hs_16_0	8	0.00168527
13dpg	8	0.00168527
ser__L	8	0.00168527
2hoxe2	8	0.00168527
uri	8	0.00168527
trdxox	8	0.00168527
thmpp	8	0.00168527
trdxrd	8	0.00168527
2hoxe1	8	0.00168527
2dr5p	8	0.00168527
oxyhb	8	0.00168527
tyr__L	8	0.00168527
no	8	0.00168527
glyc	7	0.00147462
FAcoa_hs_20_8Z11Z14Z17Z	7	0.00147462
4hoxe1	7	0.00147462
estradiol23qn	7	0.00147462
oh1r	7	0.00147462
FAcoa_hs_20_8Z11Z14Z	7	0.00147462
estrone23qn	7	0.00147462
leudpamchrm	7	0.00147462
leudpchrm__L	7	0.00147462
4hoxe2	7	0.00147462
lpa_hs	7	0.00147462
adrnl__L	7	0.00147462
2amac	7	0.00147462
FA_hs_16_0	7	0.00147462
nad	7	0.00147462
FAcoa_hs_18_0	7	0.00147462
adrnlqn__L	7	0.00147462
adn	7	0.00147462
pa_hs	7	0.00147462
chol	7	0.00147462
nrpphrqn__L	7	0.00147462
pc_hs	6	0.00126396
thf	6	0.00126396
gthno	6	0.00126396
xan	6	0.00126396
gsn	6	0.00126396
estradiol34qn	6	0.00126396
pail45p_hs	6	0.00126396
xmp	6	0.00126396
pep	6	0.00126396
ala__L	6	0.00126396
glc__aD	6	0.00126396
dump	6	0.00126396
fald	6	0.00126396
adrnchrm	6	0.00126396
aicar	6	0.00126396
estrone34qn	6	0.00126396
protres_gln__L	6	0.00126396
protres_ser__L	6	0.00126396
leuadrnchrm	6	0.00126396
no2	6	0.00126396
dgmp	6	0.00126396
FAcoa_hs_18_9Z	6	0.00126396
FAcoa_hs_18_9Z12Z	6	0.00126396
no3	6	0.00126396
nrpphrchrm	6	0.00126396
cdp	6	0.00126396
FAcoa_hs_20_11Z14Z	6	0.00126396
FAcoa_hs_20_11Z14Z17Z	6	0.00126396
leunrpphrchrm	6	0.00126396
for	6	0.00126396
itp	6	0.00126396
FA_hs_18_9Z12Z	6	0.00126396
hcys__L	6	0.00126396
dtmp	6	0.00126396
2abuten	6	0.00126396
hxan	6	0.00126396
fmn	6	0.00126396
spmd	6	0.00126396
thm	5	0.0010533
FA_hs_18_0	5	0.0010533
thiogmp	5	0.0010533
btcoa	5	0.0010533
ru5p__D	5	0.0010533
23doguln	5	0.0010533
FA_hs_18_9Z12Zroo	5	0.0010533
ribavirin	5	0.0010533
rbvmp	5	0.0010533
thbpt	5	0.0010533
FA_hs_14_0	5	0.0010533
uacgam	5	0.0010533
FAcoa_hs_20_11Z	5	0.0010533
FAcoa_hs_22_0	5	0.0010533
FAcoa_hs_21_0	5	0.0010533
FAcoa_hs_20_9Z	5	0.0010533
FAcoa_hs_20_8Z11Z	5	0.0010533
FAcoa_hs_20_5Z8Z11Z14Z17Z	5	0.0010533
FAcoa_hs_20_5Z8Z11Z14Z	5	0.0010533
FAcoa_hs_20_13Z	5	0.0010533
FAcoa_hs_20_0	5	0.0010533
FAcoa_hs_22_10Z13Z16Z19Z	5	0.0010533
FAcoa_hs_19_0	5	0.0010533
FAcoa_hs_18_9Z12Z15Z	5	0.0010533
FAcoa_hs_18_6Z9Z12Z15Z	5	0.0010533
FAcoa_hs_14_0	5	0.0010533
FAcoa_hs_18_6Z9Z12Z	5	0.0010533
FAcoa_hs_17_0	5	0.0010533
FAcoa_hs_16_9Z	5	0.0010533
FAcoa_hs_22_10Z13Z16Z	5	0.0010533
FAcoa_hs_22_11Z	5	0.0010533
adrnlsqn__L	5	0.0010533
FAcoa_hs_24_9Z12Z15Z18Z	5	0.0010533
adrnchrmsqn	5	0.0010533
udpglc__D	5	0.0010533
urate	5	0.0010533
acald	5	0.0010533
FAcoa_hs_26_17Z	5	0.0010533
FAcoa_hs_26_0	5	0.0010533
FAcoa_hs_24_9Z12Z15Z18Z21Z	5	0.0010533
FAcoa_hs_24_15Z	5	0.0010533
FAcoa_hs_22_13Z	5	0.0010533
FAcoa_hs_24_12Z15Z18Z21Z	5	0.0010533
FAcoa_hs_24_0	5	0.0010533
FAcoa_hs_23_0	5	0.0010533
FAcoa_hs_22_7Z10Z13Z16Z19Z	5	0.0010533
FAcoa_hs_22_7Z10Z13Z16Z	5	0.0010533
FAcoa_hs_22_13Z16Z19Z	5	0.0010533
FAcoa_hs_22_13Z16Z	5	0.0010533
2dins	5	0.0010533
dopasqn__L	5	0.0010533
fru	5	0.0010533
no2r	5	0.0010533
prostgf2	5	0.0010533
mercppyr	5	0.0010533
prostge2	5	0.0010533
4pptth__R	5	0.0010533
fum	5	0.0010533
prdx2cso	5	0.0010533
ppcoa	5	0.0010533
g6p__aD	5	0.0010533
nrpphrchrmsqn	5	0.0010533
lpco_hs	5	0.0010533
glc__D	5	0.0010533
glx	5	0.0010533
glyald	5	0.0010533
pail5p_hs	5	0.0010533
nrpphrsqn__L	5	0.0010533
pail4p_hs	5	0.0010533
lald__D	5	0.0010533
onoo	5	0.0010533
inost	5	0.0010533
grdx2crd	5	0.0010533
ind56sqn	5	0.0010533
pail3p_hs	5	0.0010533
oxoferrylhb	5	0.0010533
ethamp	5	0.0010533
hematin	5	0.0010533
protres_thr__L	5	0.0010533
n2o3	5	0.0010533
dpamchrmsqn	5	0.0010533
estrone	5	0.0010533
dpamsqn__L	5	0.0010533
protres_sucim__L	5	0.0010533
nicrnt	5	0.0010533
dpchrmsqn__L	5	0.0010533
dimp	5	0.0010533
nadh	5	0.0010533
mi145p	5	0.0010533
e4p	5	0.0010533
estradiol	5	0.0010533
nadph	4	0.000842637
FAcoa_hs_17_10Z	4	0.000842637
FAcoa_hs_17_9Z	4	0.000842637
lac__D	4	0.000842637
nac	4	0.000842637
idp	4	0.000842637
FAcoa_hs_18_11Z	4	0.000842637
hpyr	4	0.000842637
methb_onoo	4	0.000842637
lpc_hs	4	0.000842637
FAcoa_hs_18_13Z	4	0.000842637
lipoate	4	0.000842637
FAcoa_hs_18_6Z9Z	4	0.000842637
FAcoa_hs_20_5Z8Z11Z	4	0.000842637
lpe_hs	4	0.000842637
man1p	4	0.000842637
xu5p__D	4	0.000842637
man6p	4	0.000842637
mi14p	4	0.000842637
meoh	4	0.000842637
FAcoa_hs_18_7Z	4	0.000842637
FAcoa_hs_18_9E	4	0.000842637
q10h2	4	0.000842637
FAcoa_hs_24_6Z9Z12Z15Z18Z21Z	4	0.000842637
gua	4	0.000842637
prostge1	4	0.000842637
estrone34sqn	4	0.000842637
estrone23sqn	4	0.000842637
estradiol34sqn	4	0.000842637
estradiol23sqn	4	0.000842637
prostgh2	4	0.000842637
protres_arg__L	4	0.000842637
sucacetat	4	0.000842637
protres_his__L	4	0.000842637
protres_sucim__D	4	0.000842637
cholp	4	0.000842637
dhlipoate	4	0.000842637
dhdascb__L	4	0.000842637
cmpacna	4	0.000842637
dcdp	4	0.000842637
pydx5p	4	0.000842637
prostge3	4	0.000842637
gal	4	0.000842637
FAcoa_hs_22_4Z7Z10Z13Z16Z	4	0.000842637
urater	4	0.000842637
FAcoa_hs_22_4Z7Z10Z13Z16Z19Z	4	0.000842637
pail35p_hs	4	0.000842637
gthnhoh	4	0.000842637
grdx2cgth	4	0.000842637
gm1_hs	4	0.000842637
glyclt	4	0.000842637
FAcoa_hs_24_6Z9Z12Z15Z18Z	4	0.000842637
q10	4	0.000842637
FAcoa_hs_16_7Z	4	0.000842637
pe_hs	4	0.000842637
val__L	4	0.000842637
acgam	4	0.000842637
acmana	4	0.000842637
phpyr	4	0.000842637
gal1p	4	0.000842637
nmn	4	0.000842637
10fthf	4	0.000842637
67dhbpt	4	0.000842637
FAcoa_hs_14_7Z	4	0.000842637
34hpp	4	0.000842637
FAcoa_hs_12_0	4	0.000842637
3sala__L	4	0.000842637
5hiu	4	0.000842637
FAcoa_hs_13_0	4	0.000842637
23dpg	4	0.000842637
2dgsn	4	0.000842637
FAcoa_hs_14_5Z	4	0.000842637
FA_hs_20_8Z11Z14Z	4	0.000842637
FAcoa_hs_14_9Z	4	0.000842637
FAcoa_hs_15_0	4	0.000842637
FA_hs_12_0	4	0.000842637
4pyrmp	4	0.000842637
2abut	4	0.000842637
gd1b_hs	3	0.000631978
gam6p	3	0.000631978
galgluside_hs	3	0.000631978
pail345p_hs	3	0.000631978
ribflv	3	0.000631978
pail34p_hs	3	0.000631978
gdpddman	3	0.000631978
rib__D	3	0.000631978
s7p	3	0.000631978
saicar	3	0.000631978
2dadn	3	0.000631978
34dhpha	3	0.000631978
2dcytd	3	0.000631978
FA_hs_17_0	3	0.000631978
2dr1p	3	0.000631978
34dhpac	3	0.000631978
acgam6p	3	0.000631978
FA_hs_22_10Z13Z16Z	3	0.000631978
fuc12gal14acglcgalgluside_hs	3	0.000631978
ptrc	3	0.000631978
pyam5p	3	0.000631978
acgal	3	0.000631978
34dhoxmand	3	0.000631978
pydx	3	0.000631978
FA_hs_22_10Z13Z16Z19Z	3	0.000631978
FA_hs_22_11Z	3	0.000631978
fucgalacglcgal14acglcgalgluside_hs	3	0.000631978
fucgalacglcgalgluside_hs	3	0.000631978
FA_hs_22_13Z	3	0.000631978
gglucys__L	3	0.000631978
2duri	3	0.000631978
gglu2abut	3	0.000631978
orot5p	3	0.000631978
dgdp	3	0.000631978
seln	3	0.000631978
ssgth	3	0.000631978
octa	3	0.000631978
glyc__R	3	0.000631978
succamp	3	0.000631978
thbpt4acam	3	0.000631978
thcrm_hs	3	0.000631978
thioimp	3	0.000631978
thioxmp	3	0.000631978
grdx2cox	3	0.000631978
gt1b_hs	3	0.000631978
thmtp	3	0.000631978
thr__L	3	0.000631978
nona	3	0.000631978
thymd	3	0.000631978
3mox4hpac	3	0.000631978
srdx1crd	3	0.000631978
srdx1cgth	3	0.000631978
sprm	3	0.000631978
onooco2	3	0.000631978
3dglc	3	0.000631978
oxa	3	0.000631978
FA_hs_22_0	3	0.000631978
orn__L	3	0.000631978
ophth	3	0.000631978
onooh	3	0.000631978
slgth__R	3	0.000631978
sphs1p	3	0.000631978
snocoa	3	0.000631978
snocys__L	3	0.000631978
globoH_hs	3	0.000631978
sph1p	3	0.000631978
sphgn	3	0.000631978
sphings	3	0.000631978
ps_hs	3	0.000631978
5oxpro	3	0.000631978
FA_hs_21_0	3	0.000631978
2ogm	3	0.000631978
crm_hs	3	0.000631978
prostgd2	3	0.000631978
FA_hs_17_9Z	3	0.000631978
FA_hs_18_11Z	3	0.000631978
2pg	3	0.000631978
prdx2cso2	3	0.000631978
FA_hs_18_13Z	3	0.000631978
FA_hs_18_6Z9Z	3	0.000631978
protres_lacarg	3	0.000631978
protres_laccys	3	0.000631978
protres_laclys	3	0.000631978
prdx2crd	3	0.000631978
FA_hs_18_6Z9Z12Z	3	0.000631978
prdx1crd	3	0.000631978
prdx1cgth	3	0.000631978
FA_hs_17_10Z	3	0.000631978
2kmb	3	0.000631978
5mta	3	0.000631978
dhmtp	3	0.000631978
ddcaACP	3	0.000631978
protres_aclys__L	3	0.000631978
FA_hs_15_0	3	0.000631978
daophth	3	0.000631978
dagthrd	3	0.000631978
dagoac_hs	3	0.000631978
FA_hs_14_7Z	3	0.000631978
FA_hs_16_7Z	3	0.000631978
FA_hs_16_9Z	3	0.000631978
FA_hs_14_5Z	3	0.000631978
cyst__L	3	0.000631978
cysi__L	3	0.000631978
cysgly	3	0.000631978
protres_frulys	3	0.000631978
2obut	3	0.000631978
FA_hs_13_0	3	0.000631978
12ppd__R	3	0.000631978
cadprbp	3	0.000631978
ppa	3	0.000631978
FA_hs_20_11Z14Z	3	0.000631978
6pgc	3	0.000631978
FA_hs_20_11Z14Z17Z	3	0.000631978
etha	3	0.000631978
FA_hs_20_13Z	3	0.000631978
FA_hs_20_5Z8Z11Z	3	0.000631978
ahdt	3	0.000631978
fad	3	0.000631978
FA_hs_20_8Z11Z	3	0.000631978
34dhmald	3	0.000631978
FA_hs_20_8Z11Z14Z17Z	3	0.000631978
FA_hs_20_9Z	3	0.000631978
nitrosylhb	3	0.000631978
ade	3	0.000631978
pdx5p	3	0.000631978
ametam	3	0.000631978
FA_hs_20_11Z	3	0.000631978
angiotensin4	3	0.000631978
FA_hs_18_9Z12Z15Z	3	0.000631978
FA_hs_18_6Z9Z12Z15Z	3	0.000631978
dtdp	3	0.000631978
bamppald	3	0.000631978
FA_hs_18_7Z	3	0.000631978
FA_hs_18_9E	3	0.000631978
FA_hs_18_9Z	3	0.000631978
protres_mmarg__L	3	0.000631978
FA_hs_20_0	3	0.000631978
dudp	3	0.000631978
e14bp	3	0.000631978
FA_hs_19_0	3	0.000631978
e1actys__L	3	0.000631978
arsni	3	0.000631978
6pthp	3	0.000631978
FAcoa_hs_9_0	3	0.000631978
FA_hs_14_9Z	3	0.000631978
hyptaur	3	0.000631978
hpete15	3	0.000631978
hpdha13	3	0.000631978
FA_hs_23_0	3	0.000631978
methbr	3	0.000631978
hpete11	3	0.000631978
hpdha11	3	0.000631978
hpdha10	3	0.000631978
homoval	3	0.000631978
hpete12	3	0.000631978
lald__L	3	0.000631978
FA_hs_22_7Z10Z13Z16Z19Z	3	0.000631978
hpete5	3	0.000631978
FA_hs_26_0	3	0.000631978
uppg1	3	0.000631978
hpete8	3	0.000631978
FA_hs_24_6Z9Z12Z15Z18Z21Z	3	0.000631978
hmbil	3	0.000631978
FA_hs_22_7Z10Z13Z16Z	3	0.000631978
FA_hs_24_9Z12Z15Z18Z	3	0.000631978
FAcoa_hs_10_0	3	0.000631978
FA_hs_24_9Z12Z15Z18Z21Z	3	0.000631978
mi1345p	3	0.000631978
hpode13	3	0.000631978
hpdha14	3	0.000631978
hpdha16	3	0.000631978
hpdha17	3	0.000631978
hpepe9	3	0.000631978
hpepe11	3	0.000631978
4mlacac	3	0.000631978
urateooh	3	0.000631978
hpdha8	3	0.000631978
hpdha7	3	0.000631978
hpdha4	3	0.000631978
ttdcaACP	3	0.000631978
hpdha20	3	0.000631978
ipdp	3	0.000631978
ura	3	0.000631978
FA_hs_24_6Z9Z12Z15Z18Z	3	0.000631978
hpepe15	3	0.000631978
FA_hs_24_15Z	3	0.000631978
methsel	3	0.000631978
uppg3	3	0.000631978
FA_hs_24_12Z15Z18Z21Z	3	0.000631978
hpepe18	3	0.000631978
methf	3	0.000631978
FA_hs_24_0	3	0.000631978
hpepe5	3	0.000631978
hpepe8	3	0.000631978
FAcoa_hs_8_0	3	0.000631978
hpete9	3	0.000631978
hpode9	3	0.000631978
hxa	3	0.000631978
mal__L	3	0.000631978
nadphx__S	3	0.000631978
mi1p__D	3	0.000631978
nae_hs	3	0.000631978
hxdcaACP	3	0.000631978
FAcoa_hs_18_2E	3	0.000631978
4abutn	3	0.000631978
lpail_hs	3	0.000631978
xylt	3	0.000631978
1pyr5c__L	3	0.000631978
hxdcal	3	0.000631978
FAcoa_hs_5_0	3	0.000631978
FAcoa_hs_6_0	3	0.000631978
hbsno	3	0.000631978
hxdceal_2E	3	0.000631978
FAcoa_hs_7_0	3	0.000631978
FAcoa_hs_16_2E	3	0.000631978
mlthf	3	0.000631978
lps_hs	3	0.000631978
4fumacac	3	0.000631978
hpepe12	3	0.000631978
4ppcys__R	3	0.000631978
nadp	3	0.000631978
FA_hs_22_4Z7Z10Z13Z16Z	3	0.000631978
hpta	3	0.000631978
4per	3	0.000631978
htsul	3	0.000631978
FA_hs_26_17Z	3	0.000631978
ubiqSe1actys__L	3	0.000631978
FAcoa_hs_11_0	3	0.000631978
nadhx__S	3	0.000631978
FA_hs_22_13Z16Z	3	0.000631978
FA_hs_22_13Z16Z19Z	3	0.000631978
eeq1112	2	0.000421319
eryth__L	2	0.000421319
FA_hs_10_0	2	0.000421319
eeq1415	2	0.000421319
icit	2	0.000421319
edp78	2	0.000421319
mi3p__D	2	0.000421319
78dhbpt	2	0.000421319
edp1920	2	0.000421319
eeq56	2	0.000421319
edp1617	2	0.000421319
6pgl	2	0.000421319
mi1456p	2	0.000421319
3oxhxaACP	2	0.000421319
eeq1718	2	0.000421319
3oxddcaACP	2	0.000421319
eeq89	2	0.000421319
erthrs__D	2	0.000421319
epome910	2	0.000421319
e2nd8conjys__L	2	0.000421319
eet1112	2	0.000421319
epome1213	2	0.000421319
e2conjys__L	2	0.000421319
e1nd8actys__L	2	0.000421319
edp1314	2	0.000421319
edp1011	2	0.000421319
eet89	2	0.000421319
eet56	2	0.000421319
eet1415	2	0.000421319
3ohdcaACP	2	0.000421319
mhista	2	0.000421319
ins6p	2	0.000421319
prostga1	2	0.000421319
prostga2	2	0.000421319
prostga3	2	0.000421319
man	2	0.000421319
2oxosucc	2	0.000421319
diampyrntp	2	0.000421319
diam6tpop4oxpyr	2	0.000421319
leuleu	2	0.000421319
dhurate	2	0.000421319
malcoa	2	0.000421319
42a3hp24db	2	0.000421319
prostgf1	2	0.000421319
prostgf3	2	0.000421319
mago_hs	2	0.000421319
prostgg1	2	0.000421319
prostgg2	2	0.000421319
4aphdob	2	0.000421319
mag_hs	2	0.000421319
lpao_hs	2	0.000421319
dha	2	0.000421319
mag2_hs	2	0.000421319
lpcp_hs	2	0.000421319
prostgg3	2	0.000421319
45cfmn	2	0.000421319
prostgh1	2	0.000421319
prostgh3	2	0.000421319
protres_Nproshispi	2	0.000421319
protres_Ntelehispi	2	0.000421319
lpep_hs	2	0.000421319
propro	2	0.000421319
leuktrA5	2	0.000421319
leuktrA4	2	0.000421319
3oxhxdcaACP	2	0.000421319
methselne	2	0.000421319
4hphac	2	0.000421319
pp2a_leu__L	2	0.000421319
FA_hs_10_10O	2	0.000421319
pp2a_leumeo	2	0.000421319
kdnp	2	0.000421319
FA_hs_11_0	2	0.000421319
mi4p__D	2	0.000421319
ppbng	2	0.000421319
kynr__L	2	0.000421319
2plac__L	2	0.000421319
4hoxpacd	2	0.000421319
dnad	2	0.000421319
3oxocaACP	2	0.000421319
3spyr	2	0.000421319
prdx1cso	2	0.000421319
prdx2cox	2	0.000421319
3oxocdcaACP	2	0.000421319
metSox__SL	2	0.000421319
mercpur	2	0.000421319
3oxttdcaACP	2	0.000421319
dmgly	2	0.000421319
dkmpp	2	0.000421319
ditp	2	0.000421319
3php	2	0.000421319
FA_hs_14_14O	2	0.000421319
2pglyc	2	0.000421319
3snpyr	2	0.000421319
FA_hs_12_12O	2	0.000421319
forapyrntp	2	0.000421319
6lthp	2	0.000421319
mtmercpur	2	0.000421319
hemegth	2	0.000421319
5aand3a17bdiol	2	0.000421319
hemegthoh	2	0.000421319
FAcoa_hs_16_3OH__R	2	0.000421319
nadhx__R	2	0.000421319
3ohocaACP	2	0.000421319
3dsphgn	2	0.000421319
3ohocdcaACP	2	0.000421319
3ohttdcaACP	2	0.000421319
3omdopa	2	0.000421319
3dhguln	2	0.000421319
mtthioimp	2	0.000421319
globinr	2	0.000421319
6hopthp	2	0.000421319
3oxdcaACP	2	0.000421319
hgentis	2	0.000421319
5aizc	2	0.000421319
his__L	2	0.000421319
hista	2	0.000421319
mptamp	2	0.000421319
ggnG8	2	0.000421319
ggnG7G1	2	0.000421319
ggnG7	2	0.000421319
hmgth	2	0.000421319
ggnG4G4	2	0.000421319
ggnG11	2	0.000421319
glyb	2	0.000421319
3ohhxdcaACP	2	0.000421319
oceaACP_2E	2	0.000421319
nadphx__R	2	0.000421319
4pyrdp	2	0.000421319
nmnh	2	0.000421319
3moxtyr	2	0.000421319
guln__L	2	0.000421319
3ohddcaACP	2	0.000421319
gudac	2	0.000421319
4pyrn	2	0.000421319
4ppnto__R	2	0.000421319
gthnoh2	2	0.000421319
hcystin__L	2	0.000421319
nicrns	2	0.000421319
nedd8Se2nd8conjys__L	2	0.000421319
nedd8Se1nd8actys__L	2	0.000421319
grdp	2	0.000421319
3mldz	2	0.000421319
gm3_hs	2	0.000421319
gm2_hs	2	0.000421319
4tmeabut	2	0.000421319
nwharg	2	0.000421319
3ohhxaACP	2	0.000421319
glyphe	2	0.000421319
ocaACP	2	0.000421319
glygly	2	0.000421319
ocdcaACP	2	0.000421319
ocdceaACP_2E	2	0.000421319
ggn8Y	2	0.000421319
hno	2	0.000421319
gdpmann	2	0.000421319
g16bp	2	0.000421319
fucgalacgalfucgalacglcgal14acglcgalgluside_hs	2	0.000421319
fucgalacgalfuc12gal14acglcgalgluside_hs	2	0.000421319
fuc1p__L	2	0.000421319
5mdr1p	2	0.000421319
pco_hs	2	0.000421319
pcp_hs	2	0.000421319
pcreat	2	0.000421319
fprica	2	0.000421319
fpram	2	0.000421319
5mdru1p	2	0.000421319
fmnh2	2	0.000421319
fgam	2	0.000421319
fdp	2	0.000421319
hxaACP	2	0.000421319
5ppins5p	2	0.000421319
mmcoa__S	2	0.000421319
penme2_hs	2	0.000421319
penme_hs	2	0.000421319
2ump	2	0.000421319
f1p	2	0.000421319
etoh	2	0.000421319
ethmalcoa__S	2	0.000421319
pep_hs	2	0.000421319
hxdceaACP_2E	2	0.000421319
hxeaACP_2E	2	0.000421319
fucgalacglcgalacglcgal14acglcgalgluside_hs	2	0.000421319
pap	2	0.000421319
5fludp	2	0.000421319
5houdic	2	0.000421319
5flump	2	0.000421319
oxoferrylhbr	2	0.000421319
p4a	2	0.000421319
gd1a_hs	2	0.000421319
35cimp	2	0.000421319
gbside_hs	2	0.000421319
gar	2	0.000421319
pac	2	0.000421319
pacald	2	0.000421319
galgbside_hs	2	0.000421319
paf_hs	2	0.000421319
galfucgalacglcgalgluside_hs	2	0.000421319
galfuc12gal14acglcgalgluside_hs	2	0.000421319
35cgmp	2	0.000421319
35camp	2	0.000421319
galacglcgal14acglcgalgluside_hs	2	0.000421319
5flura	2	0.000421319
ga2_hs	2	0.000421319
ga1_hs	2	0.000421319
pao_hs	2	0.000421319
g3ps	2	0.000421319
paoac_hs	2	0.000421319
g3pi	2	0.000421319
g3pe	2	0.000421319
g3pc	2	0.000421319
ggnG4G7	2	0.000421319
lys__L	2	0.000421319
sforgth	2	0.000421319
FAcoa_4_DC	2	0.000421319
2gmp	2	0.000421319
N1sprm	2	0.000421319
N1aspmd	2	0.000421319
q10h	2	0.000421319
Lcyst	2	0.000421319
FAcoa_hs_20_8Z11Z14Z17Z3OH__R	2	0.000421319
quln	2	0.000421319
r15bp	2	0.000421319
FAcoa_hs_20_8Z11Z14Z3OH__R	2	0.000421319
rbt	2	0.000421319
FAcoa_hs_20_8Z11Z3OH__R	2	0.000421319
1p3h5c__L	2	0.000421319
rbvdp	2	0.000421319
rbvtp	2	0.000421319
retinal	2	0.000421319
retinal_11Z	2	0.000421319
retinal_13Z	2	0.000421319
retinal_9Z	2	0.000421319
FAcoa_hs_20_9Z3OH__R	2	0.000421319
FAcoa_hs_21_2E	2	0.000421319
ubiquitin	2	0.000421319
FAcoa_hs_21_3OH__R	2	0.000421319
ubiqSe2conjys__L	2	0.000421319
2cmp	2	0.000421319
FAcoa_hs_22_10Z13Z16Z19Z3OH__R	2	0.000421319
aacACP	2	0.000421319
aappal	2	0.000421319
sarcs	2	0.000421319
pydxn	2	0.000421319
FA_hs_20_5Z8Z11Z14Z20O	2	0.000421319
protres_thrpi	2	0.000421319
FA_hs_20_5Z8Z11Z14Zr	2	0.000421319
adpribu	2	0.000421319
adprbp	2	0.000421319
protres_ttdcacys	2	0.000421319
protres_tyr__L	2	0.000421319
protres_tyrpi	2	0.000421319
actp	2	0.000421319
acnamp	2	0.000421319
FAcoa_hs_20_2E8Z11Z14Z17Z	2	0.000421319
acmet__L	2	0.000421319
acmanap	2	0.000421319
FAcoa_hs_26_3OH__R	2	0.000421319
acgam1p	2	0.000421319
FAcoa_hs_20_2E9Z	2	0.000421319
pta	2	0.000421319
ptth__R	2	0.000421319
acetol	2	0.000421319
pydam	2	0.000421319
accprot_lys__L	2	0.000421319
acac	2	0.000421319
acACP	2	0.000421319
FAcoa_hs_20_3OH__R	2	0.000421319
15kprostgf3	2	0.000421319
2amp	2	0.000421319
sbt__D	2	0.000421319
FA_hs_20_5Z8Z11Z14Z17Zr	2	0.000421319
FAcoa_hs_22_2E7Z10Z13Z16Z19Z	2	0.000421319
tag_hs	2	0.000421319
FAcoa_hs_22_7Z10Z13Z16Z19Z3OH__R	2	0.000421319
FAcoa_hs_22_7Z10Z13Z16Z3OH__R	2	0.000421319
FAcoa_hs_23_2E	2	0.000421319
trp__L	2	0.000421319
FAcoa_hs_23_3OH__R	2	0.000421319
thiogdp	2	0.000421319
thiogua	2	0.000421319
FAcoa_hs_24_12Z15Z18Z21Z3OH__R	2	0.000421319
FAcoa_hs_24_15Z3OH__R	2	0.000421319
FAcoa_hs_24_2E	2	0.000421319
thmmp	2	0.000421319
FAcoa_hs_24_2E12Z15Z18Z21Z	2	0.000421319
FAcoa_hs_24_2E15Z	2	0.000421319
FAcoa_hs_24_2E9Z12Z15Z18Z	2	0.000421319
FAcoa_hs_24_2E9Z12Z15Z18Z21Z	2	0.000421319
thym	2	0.000421319
FAcoa_hs_24_3OH__R	2	0.000421319
FA_hs_22_4Z7Z10Z13Z16Z19Zr	2	0.000421319
FA_hs_22_22O	2	0.000421319
FAcoa_hs_24_9Z12Z15Z18Z21Z3OH__R	2	0.000421319
FAcoa_hs_24_9Z12Z15Z18Z3OH__R	2	0.000421319
FAcoa_hs_26_17Z3OH__R	2	0.000421319
FAcoa_hs_26_2E	2	0.000421319
FAcoa_hs_26_2E17Z	2	0.000421319
FAcoa_hs_22_3OH__R	2	0.000421319
FAcoa_hs_22_2E7Z10Z13Z16Z	2	0.000421319
FAcoa_hs_22_10Z13Z16Z3OH__R	2	0.000421319
FAcoa_hs_22_2E13Z16Z19Z	2	0.000421319
tyrtyr	2	0.000421319
selcyst__L	2	0.000421319
seldigth	2	0.000421319
selgth	2	0.000421319
selhcys__L	2	0.000421319
selmet__L	2	0.000421319
selni	2	0.000421319
2acadprib	2	0.000421319
FAcoa_hs_22_11Z3OH__R	2	0.000421319
FAcoa_hs_22_13Z16Z19Z3OH__R	2	0.000421319
ddceaACP_2E	2	0.000421319
FAcoa_hs_22_13Z16Z3OH__R	2	0.000421319
ttdceaACP_2E	2	0.000421319
2abutgly	2	0.000421319
FAcoa_hs_22_13Z3OH__R	2	0.000421319
smscys__L	2	0.000421319
FAcoa_hs_22_2E	2	0.000421319
FAcoa_hs_22_2E10Z13Z16Z	2	0.000421319
sphmyln_hs	2	0.000421319
FAcoa_hs_22_2E10Z13Z16Z19Z	2	0.000421319
sppt	2	0.000421319
FAcoa_hs_22_2E11Z	2	0.000421319
FAcoa_hs_22_2E13Z	2	0.000421319
FAcoa_hs_22_2E13Z16Z	2	0.000421319
sso2gth	2	0.000421319
FAcoa_hs_20_2E8Z11Z14Z	2	0.000421319
pser__L	2	0.000421319
protres_thrTnAg	2	0.000421319
cbasp	2	0.000421319
cit	2	0.000421319
protres_isoasp__L	2	0.000421319
protres_isoaspmeo__L	2	0.000421319
ch4s	2	0.000421319
cdpea	2	0.000421319
cdpdag_hs	2	0.000421319
cdpchol	2	0.000421319
cclmethb	2	0.000421319
cclglobin	2	0.000421319
2ibut	2	0.000421319
vanilpyr	2	0.000421319
cadprib	2	0.000421319
FA_hs_18_9Z12Zr	2	0.000421319
protres_metSox__SL	2	0.000421319
aica	2	0.000421319
buteACP_2E	2	0.000421319
butACP	2	0.000421319
valtyr	2	0.000421319
but	2	0.000421319
biliverd	2	0.000421319
bilirub	2	0.000421319
bhbACP	2	0.000421319
betald	2	0.000421319
asparg	2	0.000421319
protres_hxdcacys	2	0.000421319
15kprostge1	2	0.000421319
2imppa	2	0.000421319
13dampp	2	0.000421319
dctp	2	0.000421319
dceaACP_2E	2	0.000421319
dcaACP	2	0.000421319
FA_hs_16_16O	2	0.000421319
dago_hs	2	0.000421319
FA_hs_16_2E	2	0.000421319
protres_asp__D	2	0.000421319
xylu__L	2	0.000421319
protres_aspmeo__D	2	0.000421319
protres_frulys3p	2	0.000421319
xylu__D	2	0.000421319
protres_frulys6p	2	0.000421319
FAcoa_hs_17_2E	2	0.000421319
csn	2	0.000421319
FAcoa_hs_17_3OH__R	2	0.000421319
protres_glu__L	2	0.000421319
creat	2	0.000421319
cpppg3	2	0.000421319
cpppg1	2	0.000421319
12ppd__S	2	0.000421319
FAcoa_hs_18_3OH__R	2	0.000421319
xtsn	2	0.000421319
co	2	0.000421319
FAcoa_hs_19_2E	2	0.000421319
protres_met__L	2	0.000421319
15kprostgf1	2	0.000421319
angiotensin2	2	0.000421319
protres_rbllys3p	2	0.000421319
protres_rbllys5p	2	0.000421319
apoACP	2	0.000421319
FAcoa_hs_20_2E11Z	2	0.000421319
ap6a	2	0.000421319
15kprostge3	2	0.000421319
ap4a	2	0.000421319
angiotensin58	2	0.000421319
protres_ser3oacgam	2	0.000421319
angiotensin3	2	0.000421319
protres_thr3oacgam	2	0.000421319
protres_rbllys	2	0.000421319
FAcoa_hs_20_11Z14Z17Z3OH__R	2	0.000421319
protres_serTnAg	2	0.000421319
FAcoa_hs_19_3OH__R	2	0.000421319
FAcoa_hs_20_2E	2	0.000421319
FAcoa_hs_20_11Z14Z3OH__R	2	0.000421319
urea	2	0.000421319
alltn	2	0.000421319
protres_serpi	2	0.000421319
FAcoa_hs_20_13Z3OH__R	2	0.000421319
FAcoa_hs_20_11Z3OH__R	2	0.000421319
FAcoa_hs_20_2E11Z14Z	2	0.000421319
protres_sadpribcys	2	0.000421319
arsgth	2	0.000421319
arsdigth	2	0.000421319
asn__L	2	0.000421319
protres_ocdcacys	2	0.000421319
air	2	0.000421319
arsna	2	0.000421319
FAcoa_hs_20_2E8Z11Z	2	0.000421319
FAcoa_hs_20_2E11Z14Z17Z	2	0.000421319
15kprostgf2	2	0.000421319
FAcoa_hs_20_2E13Z	2	0.000421319
15kprostge2	2	0.000421319
trnaser	1	0.000210659
metpro	1	0.000210659
mpt	1	0.000210659
trnaval	1	0.000210659
trnatyr	1	0.000210659
n4abutn	1	0.000210659
mtthiogmp	1	0.000210659
trnalys	1	0.000210659
moco	1	0.000210659
trnatrp	1	0.000210659
lyxnt__L	1	0.000210659
trnamet	1	0.000210659
metselpyr	1	0.000210659
m2mn	1	0.000210659
mettrna	1	0.000210659
naccys__L	1	0.000210659
trnaphe	1	0.000210659
zymst	1	0.000210659
trnapro	1	0.000210659
ztp	1	0.000210659
msa	1	0.000210659
methselni	1	0.000210659
trnathr	1	0.000210659
valtrna	1	0.000210659
xylnt__L	1	0.000210659
vanillac	1	0.000210659
mmaln	1	0.000210659
1ppins5p	1	0.000210659
valpro	1	0.000210659
1sgth2hoxe1	1	0.000210659
mn	1	0.000210659
mepi__L	1	0.000210659
1acadprib	1	0.000210659
mndiol	1	0.000210659
mndn	1	0.000210659
15ppins4p	1	0.000210659
mobd	1	0.000210659
tyrtyrtyr	1	0.000210659
mercplac	1	0.000210659
valleu	1	0.000210659
man16bp	1	0.000210659
urcan	1	0.000210659
upp1	1	0.000210659
mald	1	0.000210659
tyrtrna	1	0.000210659
1sgth2hoxe2	1	0.000210659
upp3	1	0.000210659
malcrn	1	0.000210659
xanthurn	1	0.000210659
xolest2_hs	1	0.000210659
xtp	1	0.000210659
mi134p	1	0.000210659
xyl__D	1	0.000210659
tststerone	1	0.000210659
trptrna	1	0.000210659
mi13456p	1	0.000210659
nape_hs	1	0.000210659
protres_admarg__L	1	0.000210659
nedd8	1	0.000210659
phepro	1	0.000210659
protres_thrTAg	1	0.000210659
peth_hs	1	0.000210659
2sgth4hoxe2	1	0.000210659
phehisleu	1	0.000210659
pheleu	1	0.000210659
pheme	1	0.000210659
2hiv	1	0.000210659
protres_serTAg	1	0.000210659
2hox3mtoxe1	1	0.000210659
protres_succlys	1	0.000210659
protres_snocys__L	1	0.000210659
phetrna	1	0.000210659
phetyr	1	0.000210659
phlac	1	0.000210659
2hglut__L	1	0.000210659
2hb	1	0.000210659
protrna	1	0.000210659
2h3ppr	1	0.000210659
psump	1	0.000210659
psuri	1	0.000210659
paragbside_hs	1	0.000210659
2h3mv	1	0.000210659
paps	1	0.000210659
2h34hppr	1	0.000210659
pyrrl	1	0.000210659
qmp	1	0.000210659
que	1	0.000210659
rbl__D	1	0.000210659
34hpl	1	0.000210659
rblvrd	1	0.000210659
rbt5p	1	0.000210659
2hox3mtoxe2	1	0.000210659
protres_sdmarg__L	1	0.000210659
2ddglcn	1	0.000210659
prostge21glyc	1	0.000210659
protres_glusrtn	1	0.000210659
protres_glunpphr	1	0.000210659
protres_gluhista	1	0.000210659
protres_gludpam	1	0.000210659
prostgd21glyc	1	0.000210659
protres_glu5meo__L	1	0.000210659
lystrna	1	0.000210659
protres_pepproW180	1	0.000210659
2mtoxe2	1	0.000210659
prostgf21glyc	1	0.000210659
protres_asp__L	1	0.000210659
protres_asn__L	1	0.000210659
2mtoxe1	1	0.000210659
2mop	1	0.000210659
prophe	1	0.000210659
proleu	1	0.000210659
prgstrn	1	0.000210659
prdx2cso3	1	0.000210659
protres_isoasp__D	1	0.000210659
pram	1	0.000210659
pppi	1	0.000210659
ppgpp	1	0.000210659
protres_lysglu_protres	1	0.000210659
ppal	1	0.000210659
polyubb	1	0.000210659
protres_oadpribser	1	0.000210659
polyadprib2	1	0.000210659
polyadprib1	1	0.000210659
pnto__R	1	0.000210659
2sgth4hoxe1	1	0.000210659
protres_pepproW0	1	0.000210659
rbvcbxlt	1	0.000210659
retinol	1	0.000210659
trnaleu	1	0.000210659
23ccmp	1	0.000210659
thrnt__L	1	0.000210659
23camp	1	0.000210659
nonal	1	0.000210659
nonea_2E	1	0.000210659
noneal_2E	1	0.000210659
normete__L	1	0.000210659
3mop	1	0.000210659
o18bp	1	0.000210659
3mob	1	0.000210659
thiogtp	1	0.000210659
3mlda	1	0.000210659
thiogsn	1	0.000210659
3htmelys	1	0.000210659
23cgmp	1	0.000210659
thrtl__L	1	0.000210659
thrtrna	1	0.000210659
3mox4hoxm	1	0.000210659
20bdhcrtstrn	1	0.000210659
20bdhcrtsl	1	0.000210659
triaz3crbxam	1	0.000210659
3mtp	1	0.000210659
trnaala	1	0.000210659
trnaarg	1	0.000210659
trnaasn	1	0.000210659
trnaasp	1	0.000210659
trnacys	1	0.000210659
trnagln	1	0.000210659
trnaglu	1	0.000210659
trnagly	1	0.000210659
trnahis	1	0.000210659
trnaile	1	0.000210659
thcys	1	0.000210659
3dxyl	1	0.000210659
retinol_11Z	1	0.000210659
s17bp	1	0.000210659
orotdn	1	0.000210659
selcys__L	1	0.000210659
selamet__L	1	0.000210659
selahcys__L	1	0.000210659
sdhplse	1	0.000210659
saica	1	0.000210659
3dfru	1	0.000210659
23cump	1	0.000210659
retn_9Z	1	0.000210659
retn_13Z	1	0.000210659
retn_11Z	1	0.000210659
retn	1	0.000210659
retinol_9Z	1	0.000210659
retinol_13Z	1	0.000210659
sertrna	1	0.000210659
orot	1	0.000210659
sgthprostga1	1	0.000210659
sgthprostga2	1	0.000210659
sgthprostga3	1	0.000210659
slac__L	1	0.000210659
snoh2coa	1	0.000210659
so2gth	1	0.000210659
octeal_2E	1	0.000210659
octea_2E	1	0.000210659
octal	1	0.000210659
srtn	1	0.000210659
sucaceto	1	0.000210659
succ	1	0.000210659
succadn	1	0.000210659
sucsal	1	0.000210659
taur	1	0.000210659
FAcoa_hs_16_3O	1	0.000210659
5adtststerone	1	0.000210659
lysleu	1	0.000210659
FAcrn_hs_24_6Z9Z12Z15Z18Z21Z	1	0.000210659
FAcrn_hs_22_13Z	1	0.000210659
FAcrn_hs_22_13Z16Z	1	0.000210659
FAcrn_hs_22_13Z16Z19Z	1	0.000210659
FAcrn_hs_22_4Z7Z10Z13Z16Z	1	0.000210659
FAcrn_hs_22_4Z7Z10Z13Z16Z19Z	1	0.000210659
FAcrn_hs_22_7Z10Z13Z16Z	1	0.000210659
FAcrn_hs_22_7Z10Z13Z16Z19Z	1	0.000210659
FAcrn_hs_23_0	1	0.000210659
FAcrn_hs_24_0	1	0.000210659
FAcrn_hs_24_12Z15Z18Z21Z	1	0.000210659
FAcrn_hs_24_15Z	1	0.000210659
FAcrn_hs_24_6Z9Z12Z15Z18Z	1	0.000210659
FAcrn_hs_24_9Z12Z15Z18Z	1	0.000210659
chlstol	1	0.000210659
FAcrn_hs_24_9Z12Z15Z18Z21Z	1	0.000210659
FAcrn_hs_26_0	1	0.000210659
FAcrn_hs_26_17Z	1	0.000210659
FAcrn_hs_3_0	1	0.000210659
FAcrn_hs_3_2E	1	0.000210659
FAcrn_hs_3_3OH__S	1	0.000210659
FAcrn_hs_4_0	1	0.000210659
FAcrn_hs_4_2E	1	0.000210659
FAcrn_hs_4_3OH__R	1	0.000210659
FAcrn_hs_5_0	1	0.000210659
FAcrn_hs_6_0	1	0.000210659
FAcrn_hs_6_2E	1	0.000210659
FAcrn_hs_22_11Z	1	0.000210659
FAcrn_hs_22_10Z13Z16Z19Z	1	0.000210659
FAcrn_hs_22_10Z13Z16Z	1	0.000210659
FAcrn_hs_22_0	1	0.000210659
FAcrn_hs_18_3OH__S	1	0.000210659
FAcrn_hs_18_6Z9Z	1	0.000210659
FAcrn_hs_18_6Z9Z12Z	1	0.000210659
FAcrn_hs_18_6Z9Z12Z15Z	1	0.000210659
FAcrn_hs_18_7Z	1	0.000210659
FAcrn_hs_18_9E	1	0.000210659
FAcrn_hs_18_9Z	1	0.000210659
FAcrn_hs_18_9Z12Z	1	0.000210659
FAcrn_hs_18_9Z12Z15Z	1	0.000210659
FAcrn_hs_18_9Z12Z3OH__S	1	0.000210659
FAcrn_hs_18_9Z3OH__S	1	0.000210659
FAcrn_hs_19_0	1	0.000210659
FAcrn_hs_20_0	1	0.000210659
FAcrn_hs_20_11Z	1	0.000210659
FAcrn_hs_20_11Z14Z	1	0.000210659
FAcrn_hs_20_11Z14Z17Z	1	0.000210659
FAcrn_hs_20_13Z	1	0.000210659
FAcrn_hs_20_5Z8Z11Z	1	0.000210659
FAcrn_hs_20_5Z8Z11Z14Z	1	0.000210659
FAcrn_hs_20_5Z8Z11Z14Z17Z	1	0.000210659
FAcrn_hs_20_8Z11Z	1	0.000210659
FAcrn_hs_20_8Z11Z14Z	1	0.000210659
FAcrn_hs_20_8Z11Z14Z17Z	1	0.000210659
FAcrn_hs_20_9Z	1	0.000210659
FAcrn_hs_21_0	1	0.000210659
FAcrn_hs_6_3OH__S	1	0.000210659
FAcrn_hs_7_0	1	0.000210659
FAcrn_hs_7_3OH__S	1	0.000210659
ala_B	1	0.000210659
alatrna	1	0.000210659
alltt	1	0.000210659
ampamd	1	0.000210659
anad	1	0.000210659
andrstndn	1	0.000210659
andrstrn	1	0.000210659
angiotensin1	1	0.000210659
angiotensin17	1	0.000210659
angiotensin57	1	0.000210659
ap5a	1	0.000210659
aprgstrn	1	0.000210659
aps	1	0.000210659
arab__L	1	0.000210659
argpropro	1	0.000210659
argsuc	1	0.000210659
argtrna	1	0.000210659
arsseldigth	1	0.000210659
asntrna	1	0.000210659
asptrna	1	0.000210659
bz	1	0.000210659
bzal	1	0.000210659
carboxyhb	1	0.000210659
lthstrl	1	0.000210659
cdprbt	1	0.000210659
cdprib	1	0.000210659
alapro	1	0.000210659
aic	1	0.000210659
FAcrn_hs_8_0	1	0.000210659
FA_hs_20_5Z8Z11Z14Z20DC	1	0.000210659
FAcrn_hs_8_2E	1	0.000210659
FAcrn_hs_8_3OH__S	1	0.000210659
FAcrn_hs_9_0	1	0.000210659
FAcrn_hs_9_3OH__S	1	0.000210659
Lfmkynr	1	0.000210659
Ssq23epx	1	0.000210659
aacoa	1	0.000210659
abt__L	1	0.000210659
ac4oacnam	1	0.000210659
ac9oacnam	1	0.000210659
accprot_monoubiqlys	1	0.000210659
accprot_ubiqlys	1	0.000210659
acgal1p	1	0.000210659
acgalfuc12gal14acglcgalgluside_hs	1	0.000210659
acgalfucgalacgalfuc12gal14acglcgalgluside_hs	1	0.000210659
acgalfucgalacgalfucgalacglcgal14acglcgalgluside_hs	1	0.000210659
acgalfucgalacglcgal14acglcgalgluside_hs	1	0.000210659
acgalfucgalacglcgalgluside_hs	1	0.000210659
acglcgalacglcgal14acglcgalgluside_hs	1	0.000210659
acmetala	1	0.000210659
acnagalgbside_hs	1	0.000210659
acrn	1	0.000210659
adpglc	1	0.000210659
adpman	1	0.000210659
FA_hs_20_5Z8Z11Z14Z20OH	1	0.000210659
FAcrn_hs_18_2E	1	0.000210659
FAcrn_hs_18_13Z	1	0.000210659
FAcrn_hs_18_11Z	1	0.000210659
FAcoa_5_DC	1	0.000210659
FAcoa_5_2M	1	0.000210659
FAcoa_5_2EDC	1	0.000210659
FAcoa_5_2E2M	1	0.000210659
FAcoa_hs_20_8Z11Z14Z17Z3O	1	0.000210659
FAcoa_hs_20_8Z11Z14Z3O	1	0.000210659
FAcoa_hs_20_8Z11Z3O	1	0.000210659
FAcoa_4_2M	1	0.000210659
FAcoa_hs_20_9Z3O	1	0.000210659
FAcoa_16_DC	1	0.000210659
FAcoa_hs_21_3O	1	0.000210659
FAcoa_12_DC	1	0.000210659
FAcoa_10_DC	1	0.000210659
FAcoa_hs_22_10Z13Z16Z19Z3O	1	0.000210659
FAcoa_hs_22_10Z13Z16Z3O	1	0.000210659
FAcoa_hs_22_11Z3O	1	0.000210659
FAcoa_hs_22_13Z16Z19Z3O	1	0.000210659
FAcoa_hs_22_13Z16Z3O	1	0.000210659
FAcoa_hs_22_13Z3O	1	0.000210659
FAcoa_hs_22_3O	1	0.000210659
FAcoa_hs_22_7Z10Z13Z16Z19Z3O	1	0.000210659
FAcoa_hs_22_7Z10Z13Z16Z3O	1	0.000210659
FAcoa_hs_23_3O	1	0.000210659
FA_hs_22_DC	1	0.000210659
FAcoa_hs_24_12Z15Z18Z21Z3O	1	0.000210659
FAcoa_hs_24_15Z3O	1	0.000210659
FAcoa_5_3M3OH__S	1	0.000210659
FAcoa_hs_20_3O	1	0.000210659
FA_hs_22_22OH	1	0.000210659
FAcoa_hs_20_13Z3O	1	0.000210659
FAcoa_hs_16_3OH__S	1	0.000210659
FAcoa_hs_16_7E10Z3OH__S	1	0.000210659
FAcoa_hs_16_9Z3OH__S	1	0.000210659
FAcoa_hs_14_7Z3OH__S	1	0.000210659
FAcoa_hs_17_3O	1	0.000210659
FAcoa_hs_14_5E8Z3OH__S	1	0.000210659
FAcoa_hs_14_5E8Z	1	0.000210659
FAcoa_hs_18_3O	1	0.000210659
FAcoa_hs_18_3OH__S	1	0.000210659
FAcoa_hs_14_3OH__S	1	0.000210659
FAcoa_hs_14_2E	1	0.000210659
FAcoa_hs_12_3OH__S	1	0.000210659
FAcoa_hs_12_2E	1	0.000210659
FAcoa_hs_10_3OH__S	1	0.000210659
FAcoa_hs_18_9Z12Z3OH__S	1	0.000210659
FAcoa_hs_18_9Z3OH__S	1	0.000210659
FAcoa_hs_10_2E6Z	1	0.000210659
FAcoa_hs_19_3O	1	0.000210659
FAcoa_hs_10_2E	1	0.000210659
FAcoa_8_DC	1	0.000210659
FAcoa_7_DC	1	0.000210659
FAcoa_hs_20_11Z14Z17Z3O	1	0.000210659
FAcoa_hs_20_11Z14Z3O	1	0.000210659
FAcoa_hs_20_11Z3O	1	0.000210659
FAcoa_6_DC	1	0.000210659
FAcoa_hs_24_3O	1	0.000210659
FAcoa_hs_24_9Z12Z15Z18Z21Z3O	1	0.000210659
FAcrn_hs_18_0	1	0.000210659
FAcrn_hs_10_2E6Z	1	0.000210659
FAcrn_hs_11_0	1	0.000210659
FAcrn_hs_12_0	1	0.000210659
FAcrn_hs_12_2E	1	0.000210659
FAcrn_hs_12_3OH__S	1	0.000210659
FAcrn_hs_13_0	1	0.000210659
FAcrn_hs_14_0	1	0.000210659
FAcrn_hs_14_2E	1	0.000210659
FAcrn_hs_14_3OH__S	1	0.000210659
FAcrn_hs_14_5E8Z	1	0.000210659
FAcrn_hs_14_5E8Z3OH__S	1	0.000210659
FAcrn_hs_14_5Z	1	0.000210659
FAcrn_hs_14_7Z	1	0.000210659
FAcrn_hs_14_7Z3OH__S	1	0.000210659
FAcrn_hs_14_9Z	1	0.000210659
FAcrn_hs_15_0	1	0.000210659
FAcrn_hs_16_0	1	0.000210659
FAcrn_hs_16_2E	1	0.000210659
FAcrn_hs_16_3OH__S	1	0.000210659
FAcrn_hs_16_7E10Z3OH__S	1	0.000210659
FAcrn_hs_16_7Z	1	0.000210659
FAcrn_hs_16_9Z	1	0.000210659
FAcrn_hs_16_9Z3OH__S	1	0.000210659
FAcrn_hs_17_0	1	0.000210659
FAcrn_hs_17_10Z	1	0.000210659
FAcrn_hs_17_9Z	1	0.000210659
FAcrn_hs_10_3OH__S	1	0.000210659
FAcrn_hs_10_2E	1	0.000210659
FAcoa_hs_24_9Z12Z15Z18Z3O	1	0.000210659
FAcrn_hs_10_0	1	0.000210659
FAcoa_hs_26_17Z3O	1	0.000210659
FAcoa_hs_26_3O	1	0.000210659
FAcoa_hs_3_2E	1	0.000210659
FAcoa_hs_3_3OH__S	1	0.000210659
FAcoa_hs_4_2E	1	0.000210659
FAcoa_hs_4_3OH__R	1	0.000210659
FAcoa_hs_6_2E	1	0.000210659
FAcoa_hs_6_3OH__S	1	0.000210659
FAcoa_hs_7_3OH__S	1	0.000210659
FAcoa_hs_8_2E	1	0.000210659
FAcoa_hs_8_3OH__S	1	0.000210659
FAcoa_hs_9_3OH__S	1	0.000210659
FAcrn_10_DC	1	0.000210659
FAcrn_12_DC	1	0.000210659
FAcrn_16_DC	1	0.000210659
FAcrn_4_2M	1	0.000210659
FAcrn_4_DC	1	0.000210659
FAcrn_5_2E2M	1	0.000210659
FAcrn_5_2EDC	1	0.000210659
FAcrn_5_2M	1	0.000210659
FAcrn_5_3M3OH__S	1	0.000210659
FAcrn_5_DC	1	0.000210659
FAcrn_6_DC	1	0.000210659
FAcrn_7_DC	1	0.000210659
FAcrn_8_DC	1	0.000210659
cdpru5p__D	1	0.000210659
cbp	1	0.000210659
glntrna	1	0.000210659
hdha14	1	0.000210659
4pyrnad	1	0.000210659
4pyrdx	1	0.000210659
h2s	1	0.000210659
hLkynr	1	0.000210659
ham	1	0.000210659
hb4_23dpg	1	0.000210659
hb_hco2	1	0.000210659
hba1c	1	0.000210659
hdha10	1	0.000210659
hdha11	1	0.000210659
hdha13	1	0.000210659
hdha16	1	0.000210659
4sgth2hoxe1	1	0.000210659
hdha17	1	0.000210659
hdha20	1	0.000210659
hdha4	1	0.000210659
hdha7	1	0.000210659
hdha8	1	0.000210659
hemedegprods	1	0.000210659
hepe11	1	0.000210659
hepe12	1	0.000210659
hepe15	1	0.000210659
hepe18	1	0.000210659
hepe5	1	0.000210659
4pyrtp	1	0.000210659
4sgth2hoxe2	1	0.000210659
glac	1	0.000210659
56dthm	1	0.000210659
5aop	1	0.000210659
glcn	1	0.000210659
glcr	1	0.000210659
glcur	1	0.000210659
chsterol	1	0.000210659
globin	1	0.000210659
globoA_hs	1	0.000210659
globoB_hs	1	0.000210659
glu5sa__L	1	0.000210659
glutrna	1	0.000210659
56dura	1	0.000210659
56dhica	1	0.000210659
4sgth56dhi	1	0.000210659
56dh5flura	1	0.000210659
glyc__S	1	0.000210659
4tmeabutn	1	0.000210659
glyleu	1	0.000210659
glypro	1	0.000210659
glytrna	1	0.000210659
glytrp	1	0.000210659
gm1b_hs	1	0.000210659
4sgth56dhilne	1	0.000210659
gp4g	1	0.000210659
gq1b_hs	1	0.000210659
hepe8	1	0.000210659
hepe9	1	0.000210659
hete11	1	0.000210659
leugly	1	0.000210659
kdn	1	0.000210659
kynate	1	0.000210659
4hglusa__L	1	0.000210659
lacphe__LL	1	0.000210659
4h2oglt	1	0.000210659
lanost	1	0.000210659
4h2noneal_2E	1	0.000210659
4h2nonea_2E	1	0.000210659
leuala	1	0.000210659
4h2hxeal_2E	1	0.000210659
4h2hxea_2E	1	0.000210659
leuglygly	1	0.000210659
hete12	1	0.000210659
leuglyphe	1	0.000210659
leuktrB4	1	0.000210659
leuktrB5	1	0.000210659
leuktrC4	1	0.000210659
leuktrC5	1	0.000210659
leuleuleu	1	0.000210659
leupro	1	0.000210659
leutrna	1	0.000210659
lnape_hs	1	0.000210659
4abut	1	0.000210659
4aabutn	1	0.000210659
insulinrd	1	0.000210659
insulinox	1	0.000210659
4hpro_LT	1	0.000210659
4mtoxe1	1	0.000210659
hete15	1	0.000210659
hete5	1	0.000210659
hete8	1	0.000210659
hete9	1	0.000210659
histrna	1	0.000210659
hode13	1	0.000210659
hode9	1	0.000210659
hptal	1	0.000210659
hptea_2E	1	0.000210659
hpteal_2E	1	0.000210659
hser__L	1	0.000210659
hxal	1	0.000210659
4pcys__R	1	0.000210659
hxea_2E	1	0.000210659
hxeal_2E	1	0.000210659
id3acald	1	0.000210659
4ohbut	1	0.000210659
ile__L	1	0.000210659
iletrna	1	0.000210659
im4ac	1	0.000210659
im4act	1	0.000210659
4mtoxe2	1	0.000210659
ind3ac	1	0.000210659
5dpmev	1	0.000210659
zymstnl	1	0.000210659
dmhptcrn	1	0.000210659
dopa__D	1	0.000210659
dgtp	1	0.000210659
dihome1213	1	0.000210659
dihome910	1	0.000210659
dmhptcoa	1	0.000210659
FA_hs_14_DC	1	0.000210659
dmnoncoa	1	0.000210659
dmnoncrn	1	0.000210659
dmpp	1	0.000210659
dnadp	1	0.000210659
FA_hs_16_16OH	1	0.000210659
dihete56	1	0.000210659
FA_hs_12_DC	1	0.000210659
cystrna	1	0.000210659
dpam__D	1	0.000210659
FA_hs_12_12OH	1	0.000210659
FA_hs_10_DC	1	0.000210659
dpchrm__D	1	0.000210659
FA_hs_10_10OH	1	0.000210659
dpcoa	1	0.000210659
dttp	1	0.000210659
dihete89	1	0.000210659
dihete1718	1	0.000210659
FA_hs_16_DC	1	0.000210659
dh15kprostgf2	1	0.000210659
dhet1415	1	0.000210659
dhet56	1	0.000210659
dhet89	1	0.000210659
dhf	1	0.000210659
FA_hs_14_14OH	1	0.000210659
dhnpt	1	0.000210659
dhor__S	1	0.000210659
dh15kprostgf3	1	0.000210659
didp	1	0.000210659
dihdpa1011	1	0.000210659
dihete1415	1	0.000210659
dh15kprostgf1	1	0.000210659
dihdpa1314	1	0.000210659
dh15kprostge3	1	0.000210659
dihdpa1617	1	0.000210659
dihdpa1920	1	0.000210659
dihdpa78	1	0.000210659
dh15kprostge2	1	0.000210659
dh15kprostge1	1	0.000210659
dihete1112	1	0.000210659
cysam	1	0.000210659
dutp	1	0.000210659
e4hglu	1	0.000210659
gal__bD	1	0.000210659
frnsl2e6e	1	0.000210659
frnsn2e6e	1	0.000210659
fuc__L	1	0.000210659
fucfucgalacglcgalacglcgal14acglcgalgluside_hs	1	0.000210659
5hoxindoa	1	0.000210659
5hoxindact	1	0.000210659
g3pnae_hs	1	0.000210659
5fthf	1	0.000210659
5flutp	1	0.000210659
galacgalfuc12gal14acglcgalgluside_hs	1	0.000210659
cmusa	1	0.000210659
galacgalfucgalacglcgal14acglcgalgluside_hs	1	0.000210659
galacglcgalacglcgal14acglcgalgluside_hs	1	0.000210659
galacglcgalgluside_hs	1	0.000210659
galfucgalacglcgal14acglcgalgluside_hs	1	0.000210659
galgal14acglcgalgluside_hs	1	0.000210659
galgalacglcgalgluside_hs	1	0.000210659
galt	1	0.000210659
gam	1	0.000210659
citr__L	1	0.000210659
frdp	1	0.000210659
dhet1112	1	0.000210659
5sgthdpam__L	1	0.000210659
5sgthdopa__L	1	0.000210659
5sgthnrpphr__L	1	0.000210659
cullin_lys__L	1	0.000210659
5sgthleunrpphrchrm	1	0.000210659
crtstrn	1	0.000210659
5sgthleudopachr__L	1	0.000210659
5sgthleuadrnchrm	1	0.000210659
erthn__D	1	0.000210659
crtsl	1	0.000210659
f3p	1	0.000210659
erylt	1	0.000210659
crtn	1	0.000210659
cppp3	1	0.000210659
cppp1	1	0.000210659
cynamd	1	0.000210659
co3r	1	0.000210659
5sgthadrnl__L	1	0.000210659
fadh2	1	0.000210659
cullin_nedd8lys	1	0.000210659
clho	0	0
protres_Nwadpribarg__L	0	0
dheas	0	0
inds	0	0
dgchol	0	0
leu__D	0	0
li1	0	0
gchola	0	0
4mop	0	0
e217obglcur_c	0	0
gd3_hs	0	0
gdchac	0	0
5mthf	0	0
fe3ooh	0	0
tchola	0	0
tdchola	0	0
tdechola	0	0
tetiodthy__L	0	0
estrones	0	0
23cgamp	0	0
gthox	0	0
gudchola	0	0
ergoth	0	0
e217obglcur	0	0
admarg__L	0	0
triiodthy__L	0	0
ppp9	0	0
gd2_hs	0	0
diiodthy__L	0	0
L2aadp	0	0
prgnlone	0	0
prgnlones	0	0
mnlr	0	0
mnl	0	0
tudchola	0	0
mmarg__L	0	0
mma	0	0
ach	0	0
cholate	0	0
